# Supplementary material for: microRNA-25 drives immune checkpoint therapy resistance by repressing innate and humoral immunity via Syndecan-3
Source: Nat Commun. 2026 May 20;17:6666. doi: 10.1038/s41467-026-73339-y (PMC13381856; doi:10.1038/s41467-026-73339-y)
Supplement: Supplementary file 3 — Supplementary Dataset 1 [file 41467_2026_73339_MOESM3_ESM.xlsx]

## Sheet: 1_Comb_vs_Control
	baseMean	log2FoldChange	lfcSE	stat	pvalue	padj
Gm47281	9.10029	6.20448	1.85756	3.34013	0.000837379	0.0332361
Gm47742	7.469	5.9189	1.72341	3.43442	0.000593829	0.0268162
Gbp2b	9.20314	5.21854	1.64332	3.17561	0.00149524	0.0476836
4930519F16Rik	8.5137	5.10876	1.50431	3.39608	0.000683584	0.0292704
Igtp	42.8791	4.90125	0.81692	5.99968	1.97711e-09	1.94438e-06
Gbp6	7.11718	4.86035	1.47811	3.28822	0.00100822	0.0368706
Gm8952	34.0213	4.64751	1.14362	4.06386	4.8268e-05	0.00480023
Iigp1	56.9722	4.58437	0.82477	5.55836	2.72323e-08	1.60689e-05
Gm12250	9.30696	4.44792	1.2385	3.59139	0.00032892	0.0184003
Gbp4	30.1726	4.43207	0.873072	5.07641	3.84642e-07	0.000106389
Gbp2	79.4845	4.37135	0.822842	5.3125	1.0813e-07	4.16114e-05
Gm45193	9.16403	4.36304	1.18891	3.66979	0.000242751	0.0149208
Gbp7	51.3311	4.19057	0.710242	5.90019	3.63083e-09	3.21365e-06
Gbp3	16.5628	4.18427	1.01097	4.13886	3.49035e-05	0.00376745
H2-Aa	63.9774	4.17901	1.07375	3.89199	9.94266e-05	0.00829756
Il2rb	7.05917	3.97603	1.23421	3.22151	0.00127515	0.0424298
Cd74	185.382	3.96651	0.954668	4.15486	3.25484e-05	0.00369341
H2-T23	18.4051	3.84346	0.898954	4.27548	1.90729e-05	0.00244658
Mpeg1	48.3869	3.73904	1.09787	3.40573	0.000659882	0.0292552
mt-Ts2	97662.1	3.72733	0.859032	4.33898	1.43143e-05	0.00191963
H2-Eb1	41.4696	3.68003	1.10483	3.33086	0.000865778	0.0339071
Gm12185	13.7423	3.66601	1.11606	3.28479	0.00102059	0.0370216
Gbp5	14.9204	3.58912	1.05447	3.40373	0.000664736	0.0292552
Ccdc107	40246.8	3.57887	0.652129	5.48797	4.06575e-08	2.24912e-05
Zbp1	13.4053	3.57242	0.923033	3.8703	0.000108699	0.00863647
Igkv1-135	29.4609	3.5561	0.8223	4.32458	1.52825e-05	0.00201888
Ciita	14.8138	3.52912	1.06471	3.31462	0.000917669	0.0352502
Irgm1	88.7314	3.52641	0.676099	5.21583	1.83001e-07	5.99903e-05
Ctss	47.094	3.45798	1.06063	3.26032	0.00111286	0.0384764
mt-Tg	3202.93	3.35345	0.617601	5.4298	5.64166e-08	2.62812e-05
mt-Tq	25737.4	3.20174	0.819753	3.90574	9.39392e-05	0.00815152
Prph	8.12399	3.14668	0.967299	3.25305	0.00114171	0.0391679
Rmrp	43491.8	3.12715	0.606535	5.15576	2.52599e-07	7.7095e-05
Gm47295	3312.93	3.12344	0.454627	6.87033	6.40521e-12	1.6004e-08
Ifi47	28.3918	3.12129	0.874237	3.5703	0.000356572	0.019244
Irf8	31.2147	3.11595	0.847432	3.67693	0.000236059	0.0147138
Rn7s1	3317.4	3.1153	0.45459	6.85298	7.23265e-12	1.6004e-08
n-R5s151	43.0388	3.09944	0.824316	3.76001	0.000169905	0.0120957
mt-Th	4817.89	3.07449	0.4617	6.65906	2.75584e-11	4.87839e-08
Lrrc9	14.5923	3.032	0.903187	3.357	0.000787935	0.0322871
Rsad2	20.9778	2.96772	0.708972	4.18596	2.8397e-05	0.00344303
Irgm2	42.9609	2.96324	0.669661	4.42498	9.64505e-06	0.00147187
Il12rb1	11.8313	2.96013	0.765089	3.86899	0.000109285	0.00863647
Gm28177	104.512	2.86398	0.65917	4.34483	1.39384e-05	0.00189798
n-R5s33	301.208	2.85051	0.619769	4.59931	4.239e-06	0.000765702
Stat1	139.523	2.82368	0.655897	4.30507	1.66933e-05	0.00217282
C4b	36.2535	2.8168	0.64266	4.38304	1.17035e-05	0.00164646
Gm26202	39822	2.79927	0.33901	8.25718	1.49153e-16	6.60075e-13
Gm26377	9.52275	2.73652	0.772735	3.54134	0.000398096	0.0207638
Hk3	20.901	2.70696	0.769241	3.519	0.000433174	0.0213972
Parp14	184.462	2.65624	0.778764	3.41084	0.000647632	0.0289505
Gm10800	108.859	2.61755	0.800172	3.27123	0.0010708	0.0377595
Cd274	27.2448	2.58335	0.696146	3.71093	0.000206502	0.0135389
Nlrc5	34.4351	2.58204	0.668256	3.86385	0.000111613	0.00874234
Gm46404	15.8921	2.53356	0.621254	4.07814	4.53981e-05	0.00465921
Gm25776	22.7289	2.52525	0.518743	4.86802	1.12725e-06	0.000243348
Rnf19b	14.8346	2.48993	0.715973	3.47768	0.000505776	0.0236858
Nlgn1	11.8724	2.46804	0.737215	3.34778	0.000814604	0.0329227
Cmpk2	9.30619	2.46143	0.752151	3.27253	0.00106591	0.0377595
mt-Tl1	9588.54	2.4609	0.280142	8.78447	1.57099e-18	1.39048e-14
mt-Tk	356.051	2.44656	0.561279	4.35891	1.30713e-05	0.00180772
Lcp1	38.9132	2.44447	0.675206	3.62033	0.000294229	0.0170684
Pcdh15	22.2563	2.36942	0.683811	3.46502	0.000530184	0.0243143
Gm9805	16.6254	2.26495	0.691576	3.27505	0.00105642	0.0377032
Gm37672	77.7569	2.26028	0.668282	3.38223	0.000718997	0.0300181
Irf1	60.743	2.22357	0.562553	3.95265	7.72896e-05	0.00691
Herc6	25.4842	2.19492	0.558316	3.93132	8.448e-05	0.00740329
mt-Nd6	304.338	2.13495	0.38358	5.56585	2.60885e-08	1.60689e-05
n-R5s193	405.497	2.0159	0.556938	3.61961	0.000295047	0.0170684
Gm47301	403.961	2.01271	0.559594	3.59674	0.000322234	0.0181662
mt-Td	17.3248	1.9988	0.543317	3.67888	0.000234257	0.014705
Gm25313	40.1557	1.98067	0.414629	4.77697	1.77955e-06	0.000350017
Ifitm3	23.7707	1.96993	0.560143	3.51684	0.000436719	0.0213972
Psme1	35.6725	1.8862	0.591267	3.1901	0.00142222	0.0459418
Tmem140	21.9296	1.87777	0.499584	3.75866	0.000170824	0.0120957
n-R5s194	314.593	1.87162	0.495433	3.77774	0.000158256	0.011388
Snord72	557.629	1.82321	0.363469	5.01613	5.27224e-07	0.000133327
mt-Atp8	23.4006	1.82057	0.498707	3.65059	0.000261638	0.0158614
Cyren	19.0538	1.80852	0.484184	3.7352	0.000187568	0.0130722
Bst2	45.3661	1.79078	0.506716	3.53409	0.000409183	0.0207638
Ndc80	16.9675	1.77205	0.543928	3.25788	0.00112247	0.0386574
Gm26083	5602.65	1.74652	0.513787	3.39931	0.000675569	0.0292704
Snhg20	5608.56	1.74152	0.513258	3.39308	0.000691126	0.0294094
Gm22574	302.977	1.721	0.376833	4.56702	4.94713e-06	0.00085857
Rnf213	258.601	1.70334	0.482092	3.53322	0.000410537	0.0207638
Snord1a	251.206	1.68687	0.514027	3.28169	0.00103189	0.037152
Ccnl2	21.1852	1.67973	0.518485	3.23968	0.00119663	0.0405798
Rcn1	77.8897	1.66205	0.285507	5.8214	5.83553e-09	4.30419e-06
Eif2ak2	42.952	1.64749	0.475014	3.4683	0.000523764	0.024145
n-TStga1	53.239	1.63255	0.39101	4.17521	2.97707e-05	0.00351334
Gm22489	3462.01	1.61214	0.395768	4.07344	4.63236e-05	0.00465921
Gm17494	400.792	1.6022	0.479007	3.34484	0.000823309	0.0330496
Gm23187	114.036	1.59038	0.325923	4.87961	1.06294e-06	0.000235202
Snord52	5579.04	1.55512	0.42139	3.69045	0.000223861	0.0142546
Hpse	41.5399	1.55073	0.45838	3.38308	0.00071679	0.0300181
Ifi27	22.817	1.458	0.416049	3.50439	0.000457651	0.0221348
Gm22710	391.507	1.38515	0.287863	4.81186	1.49532e-06	0.000300797
Snora65	64.817	1.35639	0.348937	3.8872	0.000101406	0.00831058
Gm24451	114.914	1.32162	0.373865	3.53501	0.000407765	0.0207638
Arpc1b	87.5721	1.3185	0.253501	5.20114	1.98073e-07	6.26123e-05
Gm25296	2736.25	1.30128	0.397737	3.2717	0.00106904	0.0377595
mt-Nd4l	146.123	1.29944	0.32803	3.96134	7.45298e-05	0.00673126
mt-Tp	1122.12	1.2931	0.400977	3.22488	0.00126027	0.042093
Atp1b3	40.3434	1.27021	0.358166	3.54643	0.000390494	0.0207638
Rfc5	41.7892	1.25462	0.375249	3.34344	0.000827478	0.0330496
Gm25099	1139.11	1.25153	0.249254	5.02108	5.1381e-07	0.000133327
Snord33	1649.4	1.24941	0.320628	3.89677	9.74854e-05	0.00829756
2900060B14Rik	412.123	1.2414	0.272553	4.55469	5.24618e-06	0.00089296
Gm23969	1551.08	1.23419	0.37623	3.28042	0.00103654	0.037152
AU020206	38.5148	1.22167	0.374552	3.26169	0.00110749	0.0384764
Actr2	66.2103	1.21617	0.36051	3.37348	0.000742251	0.0306994
Gm26457	754.276	1.20697	0.300706	4.01378	5.97549e-05	0.0056265
Rpl13a	1738.71	1.19835	0.307657	3.89507	9.81722e-05	0.00829756
Gm23262	4624.44	1.11736	0.304223	3.67284	0.000239871	0.0148468
Gm22744	5347.32	1.10122	0.333983	3.29722	0.000976465	0.0361619
Atp9a	90.0421	1.09544	0.264465	4.14211	3.44128e-05	0.00376034
Eif4g2	4847.54	1.06601	0.294388	3.62109	0.000293362	0.0170684
Pdcd11	63.065	1.06568	0.306844	3.47303	0.000514611	0.0238473
Snord110	5133.53	1.05615	0.299529	3.52605	0.000421811	0.0210024
H1f4	90.8492	-1.01709	0.249596	-4.07495	4.60251e-05	0.00465921
Gm22362	79.564	-1.04546	0.322503	-3.24171	0.00118814	0.0404469
Ppp2ca	153.063	-1.06779	0.32417	-3.2939	0.000988061	0.0364389
Snora16a	588.253	-1.1659	0.300657	-3.87786	0.000105379	0.00855699
Fos	78.4539	-1.28982	0.336557	-3.83239	0.000126903	0.00960018
Gm10382	33.745	-1.33296	0.399568	-3.336	0.000849923	0.0334341
Mir1964	44.5547	-1.34686	0.417302	-3.22754	0.00124861	0.0418614
Mir30c-2	563.136	-1.35456	0.388406	-3.48748	0.000487602	0.0229762
Tsc22d1	47.4195	-1.35503	0.341448	-3.96849	7.23302e-05	0.00659994
Gm27028	563.357	-1.35542	0.388127	-3.4922	0.000479067	0.0229762
Srsf3	88.5112	-1.35984	0.383362	-3.54714	0.000389436	0.0207638
Itfg2	16.0671	-1.40642	0.440011	-3.19633	0.00139188	0.0452924
Dvl2	750.573	-1.41003	0.417416	-3.378	0.000730138	0.0303401
Mir324	735.297	-1.43866	0.430357	-3.34294	0.000828948	0.0330496
Krcc1	59.6419	-1.44629	0.402856	-3.59011	0.000330544	0.0184003
Mir320	801.033	-1.46489	0.360926	-4.0587	4.93459e-05	0.0048529
Mir210	6085.81	-1.48066	0.4469	-3.31318	0.000922427	0.0352502
Mir92-1	28198.2	-1.53558	0.462282	-3.32175	0.000894559	0.0348799
Snord65	2187.47	-1.54596	0.376598	-4.10506	4.04204e-05	0.00425905
Mir30a	193738	-1.55343	0.458497	-3.38809	0.000703812	0.029748
Mir93	11717.3	-1.56745	0.488749	-3.20706	0.00134097	0.0441224
Srp14	13.052	-1.571	0.484275	-3.24402	0.00117857	0.0402762
Wwp2	5640.99	-1.58414	0.447254	-3.54193	0.000397218	0.0207638
Mir484	3648.56	-1.59055	0.4498	-3.53613	0.000406031	0.0207638
Gm47135	324.098	-1.5911	0.309414	-5.14232	2.7137e-07	8.00633e-05
Mir140	5620.07	-1.59172	0.449928	-3.53772	0.000403594	0.0207638
Mir138-1	322.779	-1.60266	0.312355	-5.1309	2.88367e-07	8.23334e-05
Mir130b	9116.4	-1.60392	0.456135	-3.51632	0.000437565	0.0213972
Gm22513	123.137	-1.6078	0.465438	-3.45437	0.000551586	0.0250364
Mir26a-1	42.488	-1.62105	0.483357	-3.35373	0.000797295	0.0323709
Mir345	1358.16	-1.62303	0.464903	-3.49111	0.000481026	0.0229762
Mir872	2622.2	-1.626	0.50754	-3.20368	0.00135682	0.0444784
C78859	36.5817	-1.64309	0.394859	-4.1612	3.16575e-05	0.00363896
Pigl	18.6321	-1.64887	0.505166	-3.26402	0.00109843	0.0384276
Mir8112	52.6	-1.6513	0.465881	-3.54447	0.00039341	0.0207638
Hoxa9	3656.33	-1.65511	0.444194	-3.7261	0.000194469	0.0131393
Mir196b	3655.21	-1.65548	0.444154	-3.72727	0.000193565	0.0131393
Mir130a	10502.7	-1.66379	0.502631	-3.31017	0.000932407	0.0352681
Mir17hg	39043.6	-1.66501	0.480983	-3.46168	0.000536817	0.0244916
Mir138-2	35.9053	-1.70026	0.410111	-4.14585	3.38559e-05	0.00374573
Mir497b	989.184	-1.70202	0.514752	-3.30648	0.000944766	0.0355835
Mir497	989.066	-1.70261	0.515428	-3.30329	0.000955561	0.0356864
Mcm7	32145.4	-1.72694	0.414064	-4.17072	3.03638e-05	0.00353619
Mir145a	2422.5	-1.73167	0.50868	-3.40425	0.000663455	0.0292552
Mir181a-1	1012.38	-1.73404	0.541884	-3.20001	0.00137421	0.0448825
Tatdn3	19.7801	-1.75984	0.452018	-3.8933	9.88891e-05	0.00829756
Mir26a-2	32.0544	-1.78293	0.554529	-3.21521	0.00130349	0.0430493
Mir362	471.799	-1.79953	0.54711	-3.28915	0.00100489	0.0368706
Cstf2t	50.0606	-1.80739	0.464644	-3.88984	0.000100309	0.00829756
Mir322	2273.96	-1.81589	0.57191	-3.17513	0.00149769	0.0476836
Mir25	20410.3	-1.82418	0.378522	-4.81921	1.44124e-06	0.000296661
Pcdh17	13.0604	-1.82895	0.568075	-3.21955	0.00128391	0.0425613
Mir192	3931.93	-1.83432	0.558037	-3.2871	0.00101227	0.0368706
Mir542	674.76	-1.83549	0.545073	-3.36742	0.000758741	0.0312354
Mir17	4646.01	-1.86516	0.517096	-3.60699	0.000309774	0.0176891
Vwa1	10.9744	-1.87026	0.564155	-3.31515	0.000915932	0.0352502
Mir181c	4660.32	-1.89875	0.572587	-3.31609	0.000912852	0.0352502
Mir3473d	49.2738	-1.90757	0.482915	-3.95011	7.81148e-05	0.00691394
Mir879	257.857	-1.92655	0.537277	-3.58577	0.000336081	0.0184761
Gm44264	13.7209	-1.95688	0.590733	-3.31264	0.000924212	0.0352502
Mir106b	2955.91	-1.9661	0.527108	-3.72998	0.000191498	0.0131391
Mir190a	108.745	-1.96873	0.616278	-3.19454	0.00140051	0.0454064
AA474408	90.5917	-1.98039	0.511617	-3.87085	0.000108457	0.00863647
Mir99b	84645.9	-1.98064	0.583057	-3.397	0.000681285	0.0292704
Fzd4	12.5995	-1.98951	0.582831	-3.41352	0.000641298	0.0288128
C730034F03Rik	8.37059	-1.99827	0.611091	-3.27001	0.00107545	0.037773
Mir152	1738.51	-1.99999	0.499315	-4.00547	6.18937e-05	0.00576654
Mir101b	2905.22	-2.00431	0.570854	-3.51107	0.000446313	0.021705
Mir6539	221.767	-2.01334	0.6	-3.35557	0.000792008	0.0323044
Mir181d	2755.18	-2.01576	0.446543	-4.51414	6.35746e-06	0.0010617
Mir188	202.613	-2.02561	0.595327	-3.40252	0.000667669	0.0292552
Mir700	514.811	-2.0298	0.457003	-4.44155	8.93152e-06	0.00138689
Mir503	100.612	-2.03308	0.481115	-4.22577	2.3813e-05	0.00299765
Rfesd	32.6939	-2.0446	0.540195	-3.78493	0.000153749	0.0112466
Mir194-2	24.1633	-2.04947	0.58723	-3.49007	0.0004829	0.0229762
B930036N10Rik	366.155	-2.05168	0.563134	-3.64332	0.000269149	0.0162057
Psd	15.3781	-2.05492	0.630102	-3.26125	0.00110924	0.0384764
Mir20a	4069.83	-2.06078	0.534109	-3.85836	0.000114152	0.00886283
Gm24871	362.885	-2.06088	0.568292	-3.62644	0.000287353	0.0169557
Mir674	743.454	-2.06921	0.445114	-4.64872	3.34003e-06	0.000615887
Mir184	3572.72	-2.07319	0.46605	-4.44842	8.65061e-06	0.00138534
Mir582	3558.16	-2.10444	0.417549	-5.03999	4.65562e-07	0.000124869
Mir33	72.6072	-2.11077	0.598682	-3.5257	0.000422373	0.0210024
Mir450b	1005.74	-2.1146	0.566826	-3.73059	0.00019103	0.0131391
Mir201	33.3282	-2.1186	0.599257	-3.53539	0.000407181	0.0207638
D830050J10Rik	10.6553	-2.12601	0.648105	-3.28035	0.00103678	0.037152
Mir547	98.9142	-2.12925	0.452943	-4.70094	2.5897e-06	0.00048769
Mir24-1	98.3546	-2.13766	0.484447	-4.41259	1.02144e-05	0.00150679
Mir3074-1	98.3546	-2.13766	0.484447	-4.41259	1.02144e-05	0.00150679
Gm22422	44.3826	-2.15876	0.580942	-3.71596	0.000202432	0.0133924
Zfp654	358.493	-2.16015	0.445927	-4.84419	1.27127e-06	0.000267905
Mir32	230.795	-2.161	0.680218	-3.17692	0.0014885	0.0476836
Mir708	259.752	-2.16615	0.648976	-3.3378	0.000844448	0.033367
Mir18	1246.81	-2.16724	0.582762	-3.71892	0.000200078	0.0133924
Rpl6	1202.51	-2.16995	0.542769	-3.99793	6.38991e-05	0.00589136
Rcan3	308.235	-2.19994	0.374868	-5.86856	4.39589e-09	3.53709e-06
Mir1983	110.742	-2.22209	0.367365	-6.04872	1.46e-09	1.65977e-06
Map6d1	43.393	-2.26273	0.51521	-4.39185	1.12388e-05	0.00163073
Mir218-2	17.9987	-2.26576	0.593925	-3.8149	0.000136241	0.0102192
Gm26205	1150.86	-2.3277	0.568617	-4.09362	4.24695e-05	0.00442233
4930578M01Rik	9.5624	-2.37849	0.684686	-3.47385	0.000513053	0.0238473
Mir3061	79.8607	-2.38044	0.436327	-5.45564	4.87976e-08	2.39949e-05
Grm8	613.843	-2.38993	0.521732	-4.58076	4.63292e-06	0.000820119
Tmem129	7.18245	-2.39845	0.670563	-3.57677	0.000347867	0.0188894
Itsn1	151.237	-2.40058	0.451082	-5.32182	1.02733e-07	4.13312e-05
Mir592	608.838	-2.41514	0.539566	-4.47608	7.60259e-06	0.00124612
Mirg	484.889	-2.44187	0.740118	-3.2993	0.000969268	0.0360462
Terc	381.047	-2.45845	0.467272	-5.26129	1.43048e-07	5.23541e-05
Mir292	12.5128	-2.48166	0.730826	-3.39569	0.000684551	0.0292704
Mir292b	12.5128	-2.48166	0.730826	-3.39569	0.000684551	0.0292704
Egfl7	27893.5	-2.48484	0.672736	-3.69364	0.000221067	0.0141939
Mir126a	27890.7	-2.48506	0.672843	-3.69337	0.000221303	0.0141939
Mir126b	27888	-2.48553	0.672881	-3.69386	0.000220877	0.0141939
Gm14236	76.5571	-2.53397	0.664678	-3.81232	0.000137669	0.0102396
Wtap	191.254	-2.57302	0.637071	-4.03883	5.37189e-05	0.00516811
Mir3098	10.0198	-2.58059	0.687561	-3.75325	0.000174555	0.0122618
Mir376c	20.3222	-2.5891	0.72156	-3.58819	0.000332979	0.01842
Mir410	344.614	-2.61491	0.723147	-3.61601	0.000299174	0.0171948
3110009E18Rik	11.8773	-2.63633	0.778294	-3.38731	0.000705805	0.029748
Mir19a	837.079	-2.64779	0.697121	-3.79818	0.000145765	0.0107514
Nlrp12	81.3373	-2.67539	0.540907	-4.94612	7.57081e-07	0.00017634
Mir379	192.703	-2.69524	0.71337	-3.77819	0.000157974	0.011388
Mir335	1207.38	-2.71263	0.669052	-4.05444	5.02548e-05	0.00488797
Mir199b	224.772	-2.76409	0.630676	-4.38275	1.17192e-05	0.00164646
Mir181a-2	583.638	-2.78769	0.481796	-5.78604	7.20668e-09	4.90664e-06
Gm25750	36.4396	-2.80876	0.774346	-3.62726	0.000286444	0.0169557
Mir380	36.4396	-2.80876	0.774346	-3.62726	0.000286444	0.0169557
Mir193a	28.4207	-2.83562	0.683731	-4.14727	3.3646e-05	0.00374573
Mir341	59.5367	-2.90817	0.880096	-3.30438	0.000951863	0.0356864
Pnck	54.1772	-2.93751	0.597879	-4.91322	8.95925e-07	0.000203329
Mir295	45.2334	-2.96387	0.56399	-5.25518	1.47876e-07	5.23541e-05
Mir494	15.6969	-3.04198	0.644202	-4.72209	2.33433e-06	0.000449155
Camk1d	168.315	-3.12916	0.629832	-4.96824	6.75625e-07	0.00016611
6720483E21Rik	6.74066	-3.18088	0.889213	-3.57718	0.000347317	0.0188894
Mir455	118.139	-3.18861	0.592344	-5.38303	7.32408e-08	3.24127e-05
Mir291a	8.75515	-3.20383	1.00506	-3.18771	0.00143404	0.0461553
Gm6420	6.91494	-3.22014	0.801174	-4.01928	5.83763e-05	0.00555579
Gm24525	12.4037	-3.28766	0.992798	-3.31151	0.000927951	0.0352502
Mir6538	48.6003	-3.31711	0.617611	-5.37088	7.83539e-08	3.30243e-05
Mir323	8.43789	-3.32228	0.894153	-3.71556	0.000202754	0.0133924
Mir200b	102.925	-3.33123	0.943942	-3.52907	0.000417028	0.0209722
Mir194-1	13.9898	-3.36081	0.933457	-3.60039	0.000317738	0.0180276
Mir6240	7942.78	-3.37903	0.644335	-5.24422	1.56948e-07	5.34288e-05
Gm13648	48.7796	-3.40021	0.885708	-3.83897	0.000123552	0.00942722
Mir429	48.7796	-3.40021	0.885708	-3.83897	0.000123552	0.00942722
Mir496a	14.3008	-3.40275	0.68786	-4.94687	7.54164e-07	0.00017634
n-R5-8s1	129.619	-3.43465	0.628825	-5.46201	4.70766e-08	2.39949e-05
Mir802	19.147	-3.47499	0.82276	-4.22357	2.40462e-05	0.00299765
Mir1945	6.58847	-3.70638	0.887003	-4.17854	2.9338e-05	0.00350907
2010103J01Rik	146.3	-3.76854	0.623482	-6.04434	1.50018e-09	1.65977e-06
Mir205hg	65.2024	-3.83542	1.04971	-3.65379	0.000258394	0.0157727
Mir205	65.0841	-3.86642	1.0506	-3.68022	0.000233031	0.014705
Mir196a-2	44.1703	-3.88523	0.873951	-4.44559	8.76501e-06	0.00138534
Mir215	144.843	-3.89251	0.616992	-6.30886	2.81107e-10	4.14679e-07
Mir1193	8.29949	-4.05499	0.961614	-4.21686	2.47733e-05	0.00304539
Mir200a	43.5619	-4.07709	0.990833	-4.11481	3.87493e-05	0.00413216

## Sheet: 2_Comb_vs_GVAX
	baseMean	log2FoldChange	lfcSE	stat	pvalue	padj
Gm8952	29.1534	3.01444	0.90618	3.32653	0.000879337	0.0283808
Ctss	38.7349	2.93586	0.880445	3.33451	0.000854485	0.0282804
Cd74	158.866	2.7547	0.85058	3.23861	0.00120112	0.0329948
H2-Aa	55.2355	2.74629	0.891202	3.08156	0.00205917	0.0471377
H2-Eb1	35.6994	2.63878	0.830861	3.17596	0.00149344	0.0387026
n-R5s33	250.723	2.62433	0.530117	4.95048	7.40311e-07	0.000254204
Gm22574	231.02	2.47444	0.366467	6.75216	1.45657e-11	4.00118e-08
mt-Tg	2798.01	2.45602	0.70007	3.50825	0.000451065	0.0190627
Igtp	39.17	2.43461	0.608505	4.00096	6.30849e-05	0.00661173
n-R5s71	56.7617	2.39785	0.721454	3.32364	0.000888515	0.0283808
Gm47295	2905.38	2.37052	0.467893	5.06636	4.05488e-07	0.000164922
Rn7s1	2909.01	2.36828	0.468082	5.05954	4.20261e-07	0.000164922
n-R5s5	42.6212	2.19193	0.668623	3.27828	0.00104442	0.0314346
Gbp2	75.4802	2.14468	0.572389	3.74689	0.00017904	0.0109294
Iigp1	55.3666	2.04153	0.652657	3.12803	0.00175979	0.0420361
Gm22489	2805.42	2.01965	0.381432	5.29492	1.19071e-07	6.54179e-05
Gm26202	36375.6	2.00128	0.510587	3.91956	8.87103e-05	0.00772178
mt-Tk	321.849	1.9181	0.548595	3.49639	0.000471602	0.0193637
Gm25313	35.4463	1.86509	0.345581	5.39698	6.77736e-08	4.65435e-05
Gbp7	51.4476	1.83555	0.516145	3.55627	0.000376157	0.0166662
Gm28177	100.213	1.77093	0.550464	3.21717	0.00129464	0.0345956
Stat1	135.91	1.6861	0.516696	3.26324	0.00110148	0.0321889
n-R5s194	283.89	1.66928	0.433077	3.85447	0.00011598	0.00861073
Irgm1	90.1917	1.66476	0.542041	3.07128	0.00213144	0.0479923
Gm23008	379.485	1.66111	0.348423	4.76749	1.86531e-06	0.000512401
Snord43	23296.5	1.61579	0.372962	4.33231	1.47553e-05	0.00238429
Snord14c	936.07	1.54164	0.379563	4.0616	4.87371e-05	0.0058209
n-TStga1	48.1715	1.52177	0.38932	3.90878	9.27626e-05	0.00772178
Gm22744	4453.44	1.51205	0.395789	3.82034	0.000133267	0.00882475
Snord12	5490.81	1.46537	0.443549	3.30374	0.000954042	0.0301236
Irgm2	44.8038	1.45918	0.467257	3.12287	0.00179098	0.0424122
Gm24916	131.518	1.45534	0.365177	3.98531	6.7393e-05	0.00661173
Snord42a	616.661	1.42454	0.290383	4.90573	9.30818e-07	0.000284106
Snord4a	1339.91	1.41691	0.383865	3.69117	0.000223226	0.0123778
Snord14d	584.645	1.41515	0.392613	3.60443	0.000312843	0.0154103
Gm25296	2413.06	1.41271	0.41576	3.39789	0.00067907	0.0248721
Snord72	529.775	1.41092	0.461733	3.05571	0.00224526	0.0493419
Snord68	1532.68	1.40758	0.437597	3.2166	0.00129718	0.0345956
Snord80	1648.58	1.40191	0.370856	3.78019	0.000156708	0.00978357
Tlcd1	1983.99	1.39899	0.34024	4.11178	3.92621e-05	0.0049024
Snord110	4370.33	1.38773	0.361062	3.84347	0.000121306	0.00876914
Gm25506	335.937	1.37306	0.378193	3.63059	0.000282776	0.0143849
Gm24357	803.947	1.3642	0.381004	3.58055	0.000342877	0.0156981
Rpl23a	374.51	1.35846	0.301889	4.49987	6.79938e-06	0.00155649
Ppan	538.845	1.35527	0.310273	4.36798	1.254e-05	0.00229648
Rpl13	1606.07	1.35047	0.414238	3.26012	0.00111364	0.0322017
Gm23969	1375.96	1.34653	0.369804	3.6412	0.000271374	0.0140654
Snord32a	1740.91	1.34329	0.374377	3.58808	0.000333128	0.0156981
Snord52	5219.79	1.33047	0.41585	3.19939	0.00137718	0.0360297
Snord111	223.835	1.31721	0.366376	3.59524	0.00032409	0.0156189
H4c8	43.0733	1.30608	0.391536	3.33578	0.000850619	0.0282804
Snord95	2164.2	1.30556	0.386613	3.37692	0.000733028	0.026151
Snord2	5815.32	1.30533	0.364218	3.58392	0.000338475	0.0156981
Gm22710	361.225	1.28915	0.322939	3.99195	6.55325e-05	0.00661173
Snord61	173.618	1.26514	0.295947	4.27488	1.91237e-05	0.00268381
Snord91a	446.311	1.25582	0.406826	3.08688	0.00202269	0.0466919
Snord33	1508.05	1.24286	0.290076	4.28461	1.83058e-05	0.00268381
Eif4a2	6097.92	1.23069	0.358251	3.43527	0.000591974	0.0229035
Gm25939	49.5439	1.22538	0.354006	3.46147	0.000537233	0.0213881
Tnpo2	382.418	1.20335	0.326193	3.68906	0.000225088	0.0123778
Gm24134	454.468	1.19901	0.384297	3.12001	0.00180842	0.0424593
Rpl13a	1599.46	1.18901	0.271466	4.37997	1.18698e-05	0.00229648
Snord83b	4853.99	1.18755	0.361076	3.28892	0.00100572	0.0310416
Gm23344	3656.29	1.17768	0.332517	3.5417	0.000397558	0.0170639
2900060B14Rik	382.953	1.17719	0.302941	3.88588	0.000101958	0.00777996
Snord34	427.19	1.16452	0.346554	3.36029	0.000778602	0.0274208
Rcn1	77.529	1.14941	0.293889	3.91103	9.19036e-05	0.00772178
H2ac20	35.9537	1.14463	0.335977	3.40688	0.000657111	0.024393
Gm26457	703.906	1.14267	0.364551	3.13445	0.00172179	0.0418561
Rack1	6135.81	1.08131	0.323401	3.34357	0.000827067	0.0282804
Gm22193	169.374	1.07314	0.338547	3.16983	0.00152526	0.0388912
Snora65	63.671	1.07188	0.308653	3.47279	0.000515082	0.0208078
Nap1l1	102.311	1.0371	0.337315	3.07457	0.00210806	0.0478581
Psme1	37.595	1.03149	0.327585	3.14877	0.00163962	0.0404605
Hspa8	2404.07	1.02637	0.307054	3.34265	0.000829826	0.0282804
Arpc1b	85.9924	1.01105	0.282721	3.57616	0.000348684	0.0157022
Mir25	17316	-1.10205	0.330106	-3.33847	0.000842423	0.0282804
Mir582	2635.8	-1.11907	0.345063	-3.2431	0.00118235	0.0329238
Mir24-1	72.0069	-1.13232	0.349045	-3.24405	0.00117841	0.0329238
Mir3074-1	72.0069	-1.13232	0.349045	-3.24405	0.00117841	0.0329238
Mir184	2713.34	-1.13496	0.3346	-3.39198	0.000693889	0.0250804
Mir503	78.484	-1.14808	0.362666	-3.16567	0.00154727	0.0389941
Gm28967	199.359	-1.15889	0.321616	-3.60334	0.000314152	0.0154103
Mir3061	55.7419	-1.26923	0.292919	-4.33305	1.47061e-05	0.00238429
Mir6539	199.604	-1.39384	0.435401	-3.20128	0.00136817	0.0360297
Gm22513	137.352	-1.40779	0.426746	-3.29889	0.000970674	0.0303005
Gm14148	37.746	-1.42224	0.413137	-3.44252	0.000576313	0.0226162
Gm22422	38.8716	-1.47195	0.449309	-3.27603	0.00105278	0.0314346
Mir455	59.0764	-1.52711	0.347696	-4.39208	1.12273e-05	0.00229648
Gm49349	45.0052	-1.53423	0.501562	-3.0589	0.0022215	0.0492168
Mir181a-2	371.843	-1.53625	0.281297	-5.46132	4.72596e-08	4.3274e-05
Terc	302.695	-1.59286	0.419367	-3.79825	0.000145721	0.00930923
AA474408	95.8406	-1.64493	0.53181	-3.09308	0.00198089	0.0461144
Snora20	42.6643	-1.75037	0.539889	-3.24209	0.00118655	0.0329238
Gm26205	1109.27	-1.80749	0.590899	-3.05888	0.00222165	0.0492168
Snora75	233.452	-1.84235	0.554215	-3.32426	0.000886542	0.0283808
Snora61	309.626	-1.85235	0.529847	-3.496	0.000472285	0.0193637
Gm24119	575.688	-1.89313	0.485824	-3.89674	9.74961e-05	0.00777996
2010103J01Rik	66.093	-1.96046	0.494908	-3.96125	7.45583e-05	0.00706247
Zfp654	418.963	-1.97914	0.534555	-3.7024	0.000213568	0.0123778
Wtap	181.967	-2.01451	0.518112	-3.88818	0.000100998	0.00777996
Itsn1	160.959	-2.03915	0.521552	-3.90976	9.23873e-05	0.00772178
Mir215	63.9847	-2.0554	0.493021	-4.169	3.0594e-05	0.00400199
Pnck	47.0912	-2.21308	0.548105	-4.0377	5.39768e-05	0.00606944
Mir6240	5479.18	-2.27361	0.595607	-3.81729	0.000134925	0.00882475
B930036N10Rik	543.556	-2.28177	0.596649	-3.82431	0.000131137	0.00882475
Gm14236	88.4527	-2.29564	0.671334	-3.41952	0.000627327	0.0236064
Gm24871	540.749	-2.29595	0.599946	-3.82693	0.000129751	0.00882475
Camk1d	159.715	-2.54441	0.63101	-4.03229	5.5237e-05	0.00606944
Snora47	171.68	-2.54901	0.806417	-3.16091	0.00157279	0.0392768
n-R5-8s1	107.088	-2.62066	0.462264	-5.66918	1.43479e-08	1.97069e-05
Mir6538	57.2654	-3.06569	0.668246	-4.58767	4.48216e-06	0.00111932
Mir205hg	187.927	-4.89799	1.34295	-3.64718	0.000265137	0.0140064
Mir205	187.839	-4.92922	1.34349	-3.66897	0.000243526	0.013117

## Sheet: GVAX_vs_Control
	baseMean	log2FoldChange	lfcSE	stat	pvalue	padj
4930517M08Rik	27.7148	2.41915	0.659902	3.66593	0.000246443	0.0461573
Ccdc107	15283.8	2.23962	0.495114	4.52344	6.08427e-06	0.0119763
Rmrp	17781.8	1.8707	0.452984	4.12973	3.63192e-05	0.0200162
Gm47295	903.223	1.12424	0.296822	3.7876	0.00015211	0.0366091
Rn7s1	906.526	1.11861	0.296686	3.77035	0.000163018	0.0366091
Gm24299	1188.42	-1.02957	0.267533	-3.84837	0.000118905	0.0366091
Snord43	14411.8	-1.05215	0.259506	-4.05442	5.02588e-05	0.0207192
Gm22980	1346.43	-1.06747	0.284566	-3.75122	0.000175975	0.0366091
Gm24453	484.644	-1.13146	0.294583	-3.8409	0.000122585	0.0366091
Gm23130	1219.92	-1.16984	0.319602	-3.6603	0.00025192	0.0461573
Snord96a	1197.33	-1.2049	0.302666	-3.98095	6.86414e-05	0.0251533
Gm24463	143.38	-1.2311	0.32839	-3.74891	0.000177606	0.0366091
Gm23246	6672.08	-1.23208	0.30238	-4.07461	4.60923e-05	0.0207192
Snord49a	10569.8	-1.25166	0.286566	-4.36781	1.25501e-05	0.0137967
Gm22357	933.197	-1.31692	0.318934	-4.12912	3.64151e-05	0.0200162
Rcan3	316.983	-1.37751	0.363967	-3.7847	0.000153892	0.0366091
Snord55	7615.16	-1.38808	0.309436	-4.48584	7.26278e-06	0.0119763
Gm25878	8436.6	-1.62997	0.393477	-4.14249	3.43556e-05	0.0200162
