# Supplementary material for: microRNA-25 drives immune checkpoint therapy resistance by repressing innate and humoral immunity via Syndecan-3
Source: Nat Commun. 2026 May 20;17:6666. doi: 10.1038/s41467-026-73339-y (PMC13381856; doi:10.1038/s41467-026-73339-y)
Supplement: Supplementary file 4 — Supplementary Dataset 2 [file 41467_2026_73339_MOESM4_ESM.xlsx]

## Sheet: expression_miR-25-3p
tcga_participant_barcode	expression_log2
TCGA-EE-A20B	12.454
TCGA-EE-A2MI	12.641
TCGA-WE-AA9Y	12.6675
TCGA-DA-A3F2	12.695
TCGA-ER-A19L	12.7547
TCGA-D3-A3C1	12.9488
TCGA-WE-A8ZM	12.9856
TCGA-D3-A1Q6	12.9972
TCGA-D3-A51N	13.0215
TCGA-EE-A185	13.074
TCGA-ER-A19A	13.0813
TCGA-DA-A95X	13.142
TCGA-DA-A1I1	13.1476
TCGA-GN-A4U8	13.1687
TCGA-3N-A9WD	13.178
TCGA-D3-A8GE	13.1804
TCGA-3N-A9WC	13.2124
TCGA-YD-A9TA	13.2223
TCGA-WE-AAA0	13.2223
TCGA-WE-A8ZT	13.2685
TCGA-EE-A2ML	13.2844
TCGA-W3-AA1Q	13.2952
TCGA-BF-AAP0	13.3606
TCGA-D3-A51F	13.3718
TCGA-GN-A4U4	13.382
TCGA-ER-A19C	13.467
TCGA-RP-A6K9	13.4757
TCGA-D3-A3BZ	13.515
TCGA-D9-A1JW	13.5204
TCGA-D3-A5GS	13.5521
TCGA-ER-A19W	13.5541
TCGA-D3-A8GJ	13.557
TCGA-D3-A2J7	13.5727
TCGA-D3-A8GB	13.5757
TCGA-Z2-AA3S	13.5771
TCGA-DA-A95V	13.5823
TCGA-GN-A266	13.5898
TCGA-ER-A2NC	13.5911
TCGA-D3-A8GO	13.6039
TCGA-FS-A1YW	13.6251
TCGA-WE-AAA4	13.6258
TCGA-FW-A3TV	13.6264
TCGA-FS-A1ZY	13.6274
TCGA-D3-A1QA	13.6486
TCGA-D3-A3MR	13.6551
TCGA-D3-A51G	13.6592
TCGA-D3-A51H	13.6598
TCGA-EE-A3JE	13.6656
TCGA-ER-A19N	13.6727
TCGA-EE-A2M8	13.6752
TCGA-EB-A5UN	13.6758
TCGA-EE-A2GJ	13.6831
TCGA-EE-A20I	13.6849
TCGA-FR-A7UA	13.7222
TCGA-EB-A5VV	13.7242
TCGA-EE-A3JA	13.7265
TCGA-D9-A3Z1	13.7332
TCGA-D3-A2JN	13.7408
TCGA-EE-A2MF	13.7438
TCGA-W3-A828	13.784
TCGA-DA-A1IB	13.7976
TCGA-W3-AA1V	13.7984
TCGA-D3-A3C8	13.8039
TCGA-W3-A825	13.8071
TCGA-WE-A8ZO	13.8093
TCGA-D3-A51J	13.8101
TCGA-EE-A2GH	13.8115
TCGA-HR-A2OG	13.816
TCGA-ER-A3ET	13.8162
TCGA-DA-A1I7	13.8226
TCGA-W3-AA1W	13.8319
TCGA-EE-A2GD	13.8506
TCGA-EE-A3JH	13.8531
TCGA-D3-A51T	13.8555
TCGA-FS-A4F0	13.8615
TCGA-GN-A26D	13.8766
TCGA-D3-A8GM	13.8891
TCGA-FS-A1ZS	13.8945
TCGA-D3-A2JF	13.9014
TCGA-D3-A1Q3	13.9237
TCGA-GF-A4EO	13.9241
TCGA-EE-A2ME	13.9243
TCGA-D3-A1QB	13.9252
TCGA-OD-A75X	13.9258
TCGA-EE-A2M5	13.942
TCGA-EB-A5SH	13.9563
TCGA-FR-A3YN	13.9627
TCGA-FS-A1YX	13.9637
TCGA-Z2-AA3V	13.9684
TCGA-D3-A2JH	13.9855
TCGA-WE-A8ZN	13.9871
TCGA-EE-A3AA	13.9938
TCGA-FR-A8YE	14.0149
TCGA-D3-A1Q8	14.0211
TCGA-ER-A195	14.0454
TCGA-EB-A6L9	14.0532
TCGA-EE-A2A5	14.0567
TCGA-D3-A3CF	14.0602
TCGA-D3-A8GC	14.0687
TCGA-EE-A2MC	14.07
TCGA-EE-A3JD	14.0737
TCGA-FS-A4F4	14.081
TCGA-ER-A19M	14.0916
TCGA-RP-A694	14.094
TCGA-GN-A265	14.0974
TCGA-FS-A4FB	14.0977
TCGA-D3-A8GP	14.1001
TCGA-GN-A4U7	14.1096
TCGA-WE-AAA3	14.111
TCGA-EE-A3AC	14.1131
TCGA-EE-A182	14.1151
TCGA-D3-A8GL	14.1152
TCGA-EE-A29G	14.1255
TCGA-ER-A19Q	14.1277
TCGA-EE-A2GK	14.1285
TCGA-D3-A2JB	14.1432
TCGA-EE-A20C	14.153
TCGA-ER-A2ND	14.153
TCGA-FS-A1ZB	14.1546
TCGA-D3-A5GL	14.1631
TCGA-WE-A8ZR	14.1725
TCGA-ER-A193	14.1736
TCGA-D3-A3CB	14.1791
TCGA-FS-A1YY	14.1882
TCGA-ER-A42L	14.2017
TCGA-EB-A5SG	14.203
TCGA-EE-A2MM	14.2144
TCGA-GN-A4U3	14.2186
TCGA-ER-A42K	14.2331
TCGA-ER-A19F	14.2371
TCGA-EB-A44R	14.2398
TCGA-FS-A1ZD	14.2401
TCGA-WE-A8JZ	14.243
TCGA-D3-A2J8	14.254
TCGA-EE-A2GN	14.2619
TCGA-D3-A2J9	14.2746
TCGA-EE-A3AD	14.2798
TCGA-D3-A1Q7	14.29
TCGA-ER-A19P	14.2989
TCGA-D3-A8GR	14.3021
TCGA-YD-A9TB	14.3035
TCGA-EE-A3JI	14.3078
TCGA-EE-A2A1	14.3207
TCGA-EE-A2GL	14.3241
TCGA-RP-A693	14.3303
TCGA-EE-A2GE	14.3376
TCGA-D9-A3Z3	14.3385
TCGA-D3-A3MU	14.339
TCGA-D3-A2JP	14.3417
TCGA-EE-A2MT	14.3449
TCGA-ER-A2NH	14.3489
TCGA-EE-A2MP	14.3515
TCGA-FS-A1ZQ	14.3626
TCGA-ER-A2NF	14.3948
TCGA-D9-A148	14.4063
TCGA-EE-A29Q	14.4116
TCGA-DA-A3F3	14.415
TCGA-EE-A2MR	14.4151
TCGA-EE-A2M7	14.4174
TCGA-EE-A29H	14.4286
TCGA-EE-A2GC	14.4363
TCGA-EE-A20F	14.4378
TCGA-D3-A51K	14.4399
TCGA-ER-A19D	14.4478
TCGA-D9-A1X3	14.4555
TCGA-EE-A3AE	14.4749
TCGA-D3-A3ML	14.4796
TCGA-FS-A1ZZ	14.4842
TCGA-EE-A29T	14.4855
TCGA-DA-A95W	14.4905
TCGA-GN-A9SD	14.5026
TCGA-D3-A1Q4	14.5087
TCGA-ER-A19B	14.5133
TCGA-EE-A3AB	14.5136
TCGA-D3-A2JC	14.5191
TCGA-GF-A3OT	14.525
TCGA-GN-A8LL	14.5263
TCGA-EE-A29V	14.5288
TCGA-EE-A184	14.534
TCGA-EE-A29C	14.5364
TCGA-DA-A95Y	14.5383
TCGA-D9-A6EA	14.5433
TCGA-D3-A8GN	14.545
TCGA-EE-A2GO	14.545
TCGA-FS-A1ZR	14.5465
TCGA-ER-A19S	14.5495
TCGA-FS-A1Z4	14.5542
TCGA-GN-A262	14.5646
TCGA-WE-A8K1	14.5679
TCGA-QB-AA9O	14.5702
TCGA-HR-A2OH	14.5779
TCGA-FS-A1ZK	14.5858
TCGA-EE-A29L	14.5887
TCGA-D3-A2J6	14.5889
TCGA-DA-A1HY	14.5906
TCGA-ER-A3ES	14.5937
TCGA-ER-A197	14.5977
TCGA-FS-A1ZP	14.601
TCGA-DA-A3F8	14.6102
TCGA-EE-A29R	14.6178
TCGA-FS-A1ZH	14.6194
TCGA-EE-A3J4	14.6208
TCGA-EB-A5UL	14.6295
TCGA-FW-A3R5	14.6379
TCGA-FS-A1ZM	14.644
TCGA-D3-A3CC	14.6456
TCGA-GN-A26A	14.6511
TCGA-ER-A1A1	14.6536
TCGA-RP-A695	14.6541
TCGA-DA-A1HW	14.6706
TCGA-FS-A1Z3	14.6775
TCGA-ER-A2NG	14.6805
TCGA-EE-A2A0	14.6932
TCGA-D9-A6EC	14.7014
TCGA-W3-A824	14.7102
TCGA-D9-A1JX	14.717
TCGA-ER-A19G	14.724
TCGA-D3-A5GN	14.7279
TCGA-EE-A2A6	14.7312
TCGA-EE-A29S	14.7404
TCGA-EE-A3J7	14.7406
TCGA-ER-A19E	14.7466
TCGA-GN-A8LK	14.7537
TCGA-EE-A183	14.7586
TCGA-EE-A3AF	14.7587
TCGA-EB-A44Q	14.7598
TCGA-D3-A1Q5	14.7619
TCGA-FS-A1ZT	14.7669
TCGA-D3-A2JO	14.7717
TCGA-EE-A3JB	14.7755
TCGA-D3-A8GD	14.78
TCGA-D3-A51E	14.781
TCGA-EB-A5KH	14.7823
TCGA-W3-AA1R	14.7824
TCGA-EE-A17Y	14.7895
TCGA-D3-A2JK	14.7944
TCGA-FS-A4F8	14.7948
TCGA-EE-A17Z	14.8067
TCGA-EE-A2A2	14.8141
TCGA-EE-A2GR	14.8188
TCGA-D3-A5GU	14.8244
TCGA-GN-A268	14.8307
TCGA-EE-A29N	14.8331
TCGA-W3-AA1O	14.8414
TCGA-RP-A690	14.8466
TCGA-WE-A8ZY	14.8483
TCGA-EE-A2GB	14.8537
TCGA-D3-A1Q9	14.8576
TCGA-FS-A1ZW	14.8686
TCGA-EE-A17X	14.8818
TCGA-FS-A1Z7	14.8841
TCGA-LH-A9QB	14.8844
TCGA-EE-A2MQ	14.8859
TCGA-D3-A2JA	14.8871
TCGA-FS-A1Z0	14.8925
TCGA-EE-A2MD	14.8931
TCGA-W3-AA21	14.8941
TCGA-EE-A2GM	14.8949
TCGA-D3-A8GS	14.9266
TCGA-DA-A1I2	14.9368
TCGA-EE-A2MJ	14.9579
TCGA-D9-A149	14.9633
TCGA-EE-A2GU	14.9809
TCGA-D3-A2JD	14.981
TCGA-FR-A7U8	14.9864
TCGA-D3-A2JG	14.9905
TCGA-ER-A199	14.994
TCGA-D3-A8GQ	14.995
TCGA-D3-A3C7	14.9968
TCGA-DA-A1I4	14.9971
TCGA-EE-A180	15.0124
TCGA-FS-A1ZA	15.0169
TCGA-FR-A7U9	15.0189
TCGA-DA-A1IA	15.0243
TCGA-FS-A4F5	15.0304
TCGA-EE-A2GT	15.0318
TCGA-QB-A6FS	15.0333
TCGA-D3-A2JE	15.0448
TCGA-D9-A6E9	15.0499
TCGA-EE-A2MK	15.07
TCGA-DA-A1HV	15.0855
TCGA-EE-A29P	15.0867
TCGA-GN-A267	15.0871
TCGA-FS-A1ZJ	15.0924
TCGA-EE-A29A	15.0961
TCGA-EE-A2MH	15.1038
TCGA-EE-A2MU	15.1064
TCGA-FR-A8YC	15.1101
TCGA-EE-A2MG	15.1132
TCGA-FS-A1ZG	15.1226
TCGA-D3-A1Q1	15.1243
TCGA-EE-A2MN	15.1277
TCGA-YG-AA3O	15.1324
TCGA-FS-A1ZU	15.1362
TCGA-WE-A8K6	15.1402
TCGA-DA-A1I8	15.1403
TCGA-D3-A3MO	15.1433
TCGA-ER-A198	15.1507
TCGA-EE-A29B	15.151
TCGA-EE-A2GS	15.1668
TCGA-EE-A3J5	15.1684
TCGA-FS-A4FD	15.1765
TCGA-ER-A3PL	15.1843
TCGA-ER-A19J	15.1857
TCGA-EE-A3J3	15.2068
TCGA-YG-AA3P	15.2279
TCGA-EE-A181	15.237
TCGA-EE-A2GP	15.2398
TCGA-ER-A19O	15.2626
TCGA-D9-A4Z6	15.286
TCGA-EE-A29W	15.2877
TCGA-D3-A3C3	15.2878
TCGA-FS-A1ZE	15.2943
TCGA-FS-A1ZC	15.3176
TCGA-EE-A3AG	15.3519
TCGA-DA-A1IC	15.3732
TCGA-ER-A19H	15.3745
TCGA-EE-A2GI	15.4024
TCGA-EE-A29M	15.4075
TCGA-EE-A29X	15.4248
TCGA-ER-A3EV	15.4278
TCGA-FW-A3I3	15.4592
TCGA-FR-A3YO	15.4689
TCGA-WE-A8K5	15.4986
TCGA-D3-A3C6	15.5216
TCGA-DA-A3F5	15.5265
TCGA-DA-A1I0	15.537
TCGA-WE-A8ZQ	15.5393
TCGA-ER-A2NE	15.5477
TCGA-D3-A2JL	15.5915
TCGA-EE-A20H	15.5971
TCGA-Z2-A8RT	15.64
TCGA-EE-A29E	15.6691
TCGA-XV-AB01	15.6974
TCGA-GN-A4U9	15.7057
TCGA-EE-A3AH	15.7217
TCGA-YD-A89C	15.7331
TCGA-FW-A3TU	15.7372
TCGA-DA-A95Z	15.7427
TCGA-GN-A264	15.771
TCGA-EE-A3J8	15.775
TCGA-D3-A3CE	15.7782
TCGA-D3-A3MV	15.7808
TCGA-DA-A1I5	15.8115
TCGA-EE-A29D	15.8183
TCGA-D3-A51R	15.8287
TCGA-FR-A8YD	15.87
TCGA-D3-A8GV	16.0005
TCGA-FR-A69P	16.0142
TCGA-FS-A1ZF	16.3956
TCGA-EE-A2MS	16.5479
TCGA-EE-A2M6	17.592
