# Supplementary material for: microRNA-25 drives immune checkpoint therapy resistance by repressing innate and humoral immunity via Syndecan-3
Source: Nat Commun. 2026 May 20;17:6666. doi: 10.1038/s41467-026-73339-y (PMC13381856; doi:10.1038/s41467-026-73339-y)
Supplement: Supplementary file 5 — Supplementary Dataset 3 [file 41467_2026_73339_MOESM5_ESM.xlsx]

## Sheet: 1_Primers for sgRNAs
mmu-miR-25-sg1 (miR-25-5p site)	TGTTGAGAGGCGGAGACTT
mmu-miR-25-sg2 (miR-25-3p site)	CCTGGGCATTGCACTTGTCT
mmu-miR-25-sg3 (miR-25-3p reverse)	CCGAGACAAGTGCAATGCC
Ago2-sg1	AAGGTGGAGATAACGCACTG
Ago2-sg2	CTTTAAAACTCAGATCTTCG
Sdc3-sg1	TGAACTAGACGACCTCTACT
Sdc3-sg2	GCAGGAGTCCGGCCTTGAGA
Sdc3-sg3	CATGCGGTTCATCCCTGATA
Sdc3-sg4	CACAACCGTTATCCAGCCCG
Sdc3-sg5	GCTGGTGACAGAGGTGACAG
ABE-Sdc3-3'UTR-sgRNA	TCCTAGTGCAATGTGGGTGC
NTC-sg1	GCGAGGTATTCGGCTCCGCG
NTC-sg2	GCTTTCACGGAGGTTCGACG
NTC-sg3	ATGTTGCAGTTCGGCTCGAT

## Sheet: 2_Primers for PCR
Mouse miR-25 genomic amplification (PCR)
1. Pair A
Forward	CTACCATCCGAAGTCGAGCC
Reverse	CCTTGTTTCCCACAGACGGT
1. Pair B
Forward	GGCAAGCCACATTTGCCTAC
Reverse	GCAGCCCTGTTTTGGAGAAA
Mouse Sdc3 exon amplification (PCR)
1. Exon2
Forward	TCTCTAGTGGCAGCTTGCAG
Reverse	GCTGGACACAGGTCCATACT
2. Exon3
Forward	TCAGGTTGGCAGAGTCAGGA
Reverse	TCCTTACGTCAGCCACGGTA
Mouse Sdc3 3'UTR editing site DNA amplification (PCR)
Forward	CATCCTGATACCAGCATCCT
Reverse	GAGAGATGAAGCTTAGCTCTTC
Mouse miR-25-3p (qPCR)
Forward	CATTGCACTTGTCTCGGTCTGA
Reverse	mRQ 3’ Primer supplied with Mir-X miRNA First -Strand Synthesis kit (Takara)
Mouse Ago2 (qPCR)
Forward	CACCTGAAGAACACATACGCTGG
Reverse	TGTGTCTCCCACACGCTTGACT
Mouse Sdc3 (qPCR)
Forward	AGGAGCCTGATGTTGCTGAGAG
Reverse	CTCATCCTGGATGGTGGTCAGA
Mouse Gapdh (qPCR)
Forward	CATCACTGCCACCCAGAAGACTG
Reverse	ATGCCAGTGAGCTTCCCGTTCAG
