# Supplementary material for: microRNA-25 drives immune checkpoint therapy resistance by repressing innate and humoral immunity via Syndecan-3
Source: Nat Commun. 2026 May 20;17:6666. doi: 10.1038/s41467-026-73339-y (PMC13381856; doi:10.1038/s41467-026-73339-y)
Supplement: Supplementary file 6 — Supplementary Dataset 4 [file 41467_2026_73339_MOESM6_ESM.xlsx]

## Sheet: 1_Single_clones_M
B16, clone #14
(89 bp deletion)
B16, clone #32
(12 bp deletion)
B16, clone #38
(10 bp deletion)
MC38, clone #12
(3 bp deletion)
MC38, clone #18
(70 bp deletion)
MC38, clone #25
(103 bp deletion)
4T1, clone #6
(96 bp deletion)
4T1, clone #42
(25 bp deletion)
4T1, clone #47
(78 bp deletion)

## Sheet: 2_Single_clones_H
HEK293T, clone #2
(9 bp deletion)
HEK293T, clone #11
(10 bp deletion)
HEK293T, clone #14
(37 bp deletion)
A375, clone #28
(5bp insertion & 59 bp deletion)
A375, clone #41
(161 bp deletion)
A375, clone #55
(10 bp deletion)

## Sheet: 3_sc_mouse_individual
	NTC + Comb (n = 5)			sgRNA1 + Comb (n = 5)			clone #14 + Comb (n = 5)			clone #32 + Comb (n = 5)			clone #38 + Comb (n = 5)
	NTC + Ctrl + Comb (n =15)			NTC + miR-OE + Comb (n =10)			clone #38+ Ctrl + Comb (n =10)			clone #38+ miR-OE + Comb (n =10)
