# Supplementary material for: microRNA-25 drives immune checkpoint therapy resistance by repressing innate and humoral immunity via Syndecan-3
Source: Nat Commun. 2026 May 20;17:6666. doi: 10.1038/s41467-026-73339-y (PMC13381856; doi:10.1038/s41467-026-73339-y)
Supplement: Supplementary file 7 — Supplementary Dataset 5 [file 41467_2026_73339_MOESM7_ESM.xlsx]

## Sheet: 1_General_annotation
p_val	avg_log2FC	pct.1	pct.2	p_val_adj	cluster	gene
0	5.10864	0.691	0.04	0	T_cell	Cd3d
0	4.90582	0.692	0.05	0	T_cell	Cd3g
0	3.69021	0.745	0.133	0	T_cell	Trbc2
0	5.48303	0.471	0.02	0	T_cell	Cd3e
0	4.73908	0.469	0.037	0	T_cell	Trac
0	5.3426	0.315	0.014	0	T_cell	Cd8b1
0	2.0758	0.421	0.133	0	T_cell	Cd2
0	3.83576	0.296	0.037	0	T_cell	Lat
0	2.04497	0.411	0.153	0	T_cell	Itpkb
0	3.30141	0.355	0.098	0	T_cell	Ikzf2
0	5.39808	0.258	0.011	0	T_cell	Cd8a
0	1.88895	0.397	0.165	0	T_cell	Skap1
0	2.13704	0.366	0.135	0	T_cell	Lck
0	2.73144	0.322	0.093	0	T_cell	Cd28
0	2.38575	0.306	0.08	0	T_cell	Gramd3
0	3.32727	0.271	0.05	0	T_cell	Itk
0	2.65828	0.253	0.064	0	T_cell	Cd27
0	1.88321	0.4	0.248	0	T_cell	Trbc1
0	2.32043	0.253	0.102	0	T_cell	Tnfrsf18
0	1.92655	0.268	0.127	0	T_cell	Rgcc
0	3.04579	0.874	0.201	0	NK	Gzmb
0	3.64941	0.729	0.089	0	NK	Prf1
0	5.80879	0.696	0.058	0	NK	Gzma
0	4.5434	0.616	0.028	0	NK	Car2
0	5.07437	0.816	0.252	0	NK	Gzmc
0	3.12356	0.592	0.069	0	NK	Serpinb6b
0	3.01758	0.578	0.065	0	NK	Klre1
0	5.16516	0.436	0.012	0	NK	Klrb1b
0	5.19934	0.402	0.01	0	NK	Ncr1
0	4.83976	0.503	0.118	0	NK	Gzmd
0	3.08245	0.413	0.04	0	NK	Ctla2b
0	3.17225	0.432	0.063	0	NK	Xcl1
0	4.75854	0.423	0.056	0	NK	Gzme
0	3.42935	0.36	0.032	0	NK	Klra7
0	6.26512	0.329	0.006	0	NK	Klra8
0	3.4358	0.343	0.031	0	NK	Nrgn
0	4.07762	0.363	0.055	0	NK	Klra4
0	3.18995	0.336	0.037	0	NK	Eomes
0	4.45049	0.304	0.013	0	NK	Klrb1c
0	3.39842	0.305	0.172	0	NK	Gzmf
0	5.09752	0.939	0.06	0	B_cell	H2-Aa
0	5.02996	0.97	0.127	0	B_cell	Cd74
0	5.74312	0.888	0.047	0	B_cell	Igkc
0	5.01486	0.881	0.053	0	B_cell	H2-Eb1
0	4.83819	0.872	0.061	0	B_cell	H2-Ab1
0	5.90176	0.822	0.032	0	B_cell	Cd79a
0	5.54027	0.736	0.04	0	B_cell	Ebf1
0	4.86737	0.6	0.073	0	B_cell	Mef2c
0	5.44149	0.499	0.018	0	B_cell	Ly6d
0	3.70631	0.62	0.148	0	B_cell	Ighm
0	5.83985	0.408	0.013	0	B_cell	Ms4a1
0	5.7165	0.41	0.016	0	B_cell	Ighd
0	5.85987	0.4	0.013	0	B_cell	Fcmr
0	5.64514	0.391	0.016	0	B_cell	Cd79b
0	5.73255	0.379	0.016	0	B_cell	Bank1
0	5.36408	0.3	0.015	0	B_cell	H2-Ob
0	4.66311	0.295	0.024	0	B_cell	Ralgps2
0	5.6634	0.28	0.011	0	B_cell	H2-DMb2
0	3.46358	0.323	0.068	0	B_cell	H2-DMa
0	2.90195	0.274	0.112	0	B_cell	Dmxl1
0	6.06755	0.849	0.08	0	DC	Fscn1
0	6.02424	0.765	0.037	0	DC	Tbc1d4
0	6.73869	0.665	0.01	0	DC	Cxcl16
0	8.12861	0.581	0.008	0	DC	Cacnb3
0	6.27475	0.515	0.012	0	DC	Socs2
0	11.2746	0.441	0	0	DC	Ccl22
0	7.56056	0.401	0.004	0	DC	Mmp25
0	6.90449	0.382	0.003	0	DC	Bcl2a1a
0	8.32417	0.375	0.002	0	DC	Gm13546
0	6.11022	0.357	0.006	0	DC	Il4i1
0	7.49573	0.312	0.004	0	DC	Gm47662
0	5.8691	0.305	0.006	0	DC	Grk3
0	6.11265	0.301	0.009	0	DC	Pdlim4
0	8.48786	0.287	0.002	0	DC	Zmynd15
0	6.36583	0.287	0.006	0	DC	Tnip3
0	6.86499	0.279	0.005	0	DC	Batf3
0	12.6007	0.268	0	0	DC	Il12b
0	5.79386	0.268	0.006	0	DC	Cd80
0	6.92301	0.254	0.003	0	DC	Tbc1d8
0	6.10174	0.257	0.006	0	DC	Sema7a
0	9.01323	0.684	0.011	0	TAM	Lyz2
0	6.33728	0.641	0.019	0	TAM	Ms4a6c
0	6.59086	0.5	0.01	0	TAM	Alox5ap
0	6.23739	0.501	0.015	0	TAM	Lst1
0	8.22106	0.488	0.004	0	TAM	Tgfbi
0	8.96977	0.468	0.002	0	TAM	Fcgr1
0	6.98298	0.461	0.007	0	TAM	Mpeg1
0	5.89473	0.451	0.009	0	TAM	Wfdc17
0	7.65289	0.444	0.007	0	TAM	Mafb
0	5.36784	0.426	0.017	0	TAM	Thbs1
0	5.17681	0.403	0.027	0	TAM	Cd68
0	5.97526	0.39	0.014	0	TAM	Ms4a6d
0	7.82123	0.37	0.002	0	TAM	Ifitm6
0	5.44251	0.317	0.007	0	TAM	Slfn4
0	9.92017	0.31	0.001	0	TAM	Chil3
0	7.10707	0.3	0.003	0	TAM	Ccl9
0	7.29588	0.29	0.005	0	TAM	Aif1
0	6.5104	0.288	0.004	0	TAM	Hp
0	5.69674	0.287	0.008	0	TAM	Gda
0	5.69044	0.28	0.005	0	TAM	Csf2rb
0	8.6845	0.933	0.037	0	TAN	Cxcl2
0	13.3432	0.787	0.003	0	TAN	S100a9
0	11.9128	0.78	0.005	0	TAN	S100a8
0	6.96707	0.708	0.018	0	TAN	Clec4d
0	7.99305	0.705	0.029	0	TAN	Ccl3
0	8.11045	0.658	0.011	0	TAN	Acod1
0	6.55578	0.715	0.081	0	TAN	Ccl4
0	9.84723	0.609	0.005	0	TAN	Hcar2
0	6.61127	0.599	0.024	0	TAN	Ccl6
0	6.52916	0.569	0.02	0	TAN	Il1rn
0	7.5965	0.545	0.019	0	TAN	Slc7a11
0	10.8633	0.52	0.002	0	TAN	G0s2
0	8.32875	0.483	0.007	0	TAN	Hdc
0	7.01539	0.473	0.012	0	TAN	Nlrp3
0	6.66039	0.448	0.016	0	TAN	Il1r2
0	14.2634	0.376	0	0	TAN	Retnlg
0	7.89532	0.349	0.005	0	TAN	Trem1
0	7.16575	0.28	0.005	0	TAN	Csf3r
0	7.23002	0.277	0.004	0	TAN	Ankrd33b
0	6.67584	0.252	0.015	0	TAN	Inhba
0	4.43836	0.819	0.038	0	Tumor	Cald1
0	5.59678	0.658	0.02	0	Tumor	Tcim
0	6.52702	0.645	0.011	0	Tumor	Gm4316
0	5.23853	0.635	0.015	0	Tumor	Map1b
0	5.95925	0.576	0.012	0	Tumor	Sox9
0	5.06249	0.589	0.035	0	Tumor	Cxcl1
0	5.11164	0.568	0.024	0	Tumor	Ccn1
0	4.43954	0.41	0.016	0	Tumor	Hbegf
0	4.70464	0.383	0.008	0	Tumor	Nrp2
0	4.73943	0.378	0.009	0	Tumor	Apol9a
0	5.33022	0.342	0.004	0	Tumor	Tex13b
0	5.00565	0.334	0.005	0	Tumor	Slc9b1
0	5.38319	0.327	0.005	0	Tumor	Ankrd1
0	5.30363	0.325	0.007	0	Tumor	Flnc
0	6.08773	0.319	0.004	0	Tumor	Mir100hg
0	4.56365	0.312	0.008	0	Tumor	Hspb8
0	4.59188	0.293	0.01	0	Tumor	Serpine1
0	4.77691	0.269	0.004	0	Tumor	Hoxa7
0	6.29185	0.265	0.002	0	Tumor	Rorb
0	4.50384	0.25	0.008	0	Tumor	Dusp18
0	10.9914	0.942	0.005	0	CAF	Col1a1
0	11.0247	0.937	0.007	0	CAF	Col1a2
0	11.5292	0.778	0.001	0	CAF	Meg3
0	11.4278	0.748	0.001	0	CAF	Dpt
0	10.9412	0.689	0.001	0	CAF	Cygb
0	10.9267	0.68	0.001	0	CAF	Col14a1
0	10.8364	0.669	0.001	0	CAF	Serpina3n
0	11.4929	0.659	0	0	CAF	Adamts2
0	11.1566	0.624	0.001	0	CAF	Cpxm1
0	10.9882	0.541	0.001	0	CAF	Mmp3
0	11.1813	0.479	0	0	CAF	Rian
0	11.2778	0.472	0	0	CAF	Scn7a
0	11.5377	0.46	0	0	CAF	Svep1
0	11.9382	0.451	0	0	CAF	Slit3
0	11.4912	0.411	0	0	CAF	Mfap2
0	11.6552	0.382	0	0	CAF	Sfrp4
0	11.0041	0.367	0.001	0	CAF	Cxcl14
0	10.9489	0.353	0	0	CAF	Srpx
0	10.924	0.3	0	0	CAF	Cyp1b1
0	11.3046	0.284	0	0	CAF	Ebf2
0	7.5201	0.483	0.015	0	Endothelial	Egfl7
0	11.5735	0.466	0.001	0	Endothelial	Plvap
0	8.4888	0.452	0.007	0	Endothelial	Fabp4
0	6.37475	0.435	0.015	0	Endothelial	Igfbp7
0	8.9707	0.418	0.002	0	Endothelial	Cdh5
0	6.96763	0.373	0.008	0	Endothelial	Eng
0	7.71137	0.363	0.003	0	Endothelial	Flt1
0	10.558	0.349	0	0	Endothelial	Emcn
0	9.03928	0.332	0.001	0	Endothelial	Mmrn2
0	12.3809	0.315	0	0	Endothelial	Gpihbp1
0	7.45164	0.308	0.002	0	Endothelial	Sparcl1
0	9.57406	0.301	0.002	0	Endothelial	Igfbp3
0	8.91466	0.295	0.001	0	Endothelial	Adgrf5
0	7.04825	0.295	0.002	0	Endothelial	Kdr
0	11.8254	0.288	0	0	Endothelial	Ptprb
0	7.68784	0.288	0.002	0	Endothelial	Apold1
0	7.24769	0.281	0.001	0	Endothelial	Rasip1
0	8.96036	0.274	0.001	0	Endothelial	Esam
0	6.3902	0.277	0.006	0	Endothelial	Hspb1
0	10.7727	0.267	0	0	Endothelial	Myct1

## Sheet: 2_T_cell_subcluster
p_val	avg_log2FC	pct.1	pct.2	p_val_adj	cluster	gene
0	2.93582	0.486	0.106	0	Th0	Lef1
0	1.53051	0.673	0.312	0	Th0	Klf2
0	1.74771	0.601	0.284	0	Th0	Satb1
0	1.8483	0.449	0.15	0	Th0	Ccr7
0	1.63257	0.453	0.207	0	Th0	Rgcc
0	0.826948	0.926	0.844	0	Th0	Rpl5
0	0.928705	0.99	0.955	0	Th0	Rpl12
2.52493e-299	1.87904	0.295	0.101	8.15175e-295	Th0	S1pr1
1.6268e-251	1.42246	0.419	0.218	5.25212e-247	Th0	Foxp1
5.17185e-246	1.49575	0.337	0.144	1.66973e-241	Th0	Klf3
2.38875e-242	1.94968	0.269	0.101	7.71207e-238	Th0	Dusp10
1.56277e-206	1.55387	0.314	0.144	5.0454e-202	Th0	Tcf7
4.86111e-192	1.44155	0.334	0.167	1.56941e-187	Th0	Grap2
1.56544e-182	1.17182	0.365	0.191	5.05402e-178	Th0	Il7r
3.45235e-180	1.33804	0.372	0.209	1.11459e-175	Th0	Crlf3
5.94849e-133	1.02941	0.389	0.245	1.92047e-128	Th0	Ssh2
8.50136e-110	1.08244	0.298	0.172	2.74466e-105	Th0	Rgs10
1.07685e-100	1.20602	0.278	0.164	3.4766e-96	Th0	Stk38
1.8954e-72	0.831598	0.315	0.213	6.1193e-68	Th0	Ppp1r15a
2.09539e-63	0.887541	0.353	0.27	6.76497e-59	Th0	Atp1b3
0	1.20952	0.625	0.322	0	TRM	Ccl5
1.67746e-192	0.687842	0.743	0.46	5.41569e-188	TRM	Ly6c2
2.98246e-122	0.620454	0.72	0.58	9.62889e-118	TRM	Smad7
1.32826e-116	0.646561	0.615	0.421	4.28828e-112	TRM	Emb
5.27004e-101	0.830977	0.44	0.279	1.70143e-96	TRM	Gramd3
2.3298e-96	0.698967	0.613	0.468	7.52175e-92	TRM	Dusp2
2.20624e-95	1.03714	0.36	0.218	7.12283e-91	TRM	Kdm6b
1.30865e-58	0.907026	0.346	0.237	4.22496e-54	TRM	Txk
5.4701e-58	0.527699	0.602	0.492	1.76602e-53	TRM	Nfkbia
1.27851e-54	0.712984	0.453	0.342	4.12768e-50	TRM	Cd69
1.59973e-54	0.660134	0.491	0.39	5.16474e-50	TRM	Neurl3
1.5102e-46	0.817178	0.323	0.228	4.87567e-42	TRM	Bcl2
7.97415e-46	0.554432	0.514	0.416	2.57445e-41	TRM	Ier2
1.8741e-44	0.55264	0.483	0.378	6.05053e-40	TRM	Ctla2a
5.9927e-40	0.585276	0.403	0.31	1.93474e-35	TRM	Epsti1
1.48305e-38	0.557602	0.269	0.176	4.78804e-34	TRM	Klf3
1.51429e-36	0.858174	0.257	0.179	4.88887e-32	TRM	Bcl2l11
1.61435e-31	0.687913	0.287	0.213	5.21194e-27	TRM	Dnajc15
6.43251e-29	0.66712	0.264	0.192	2.07674e-24	TRM	Rnf138
1.69289e-27	0.617107	0.292	0.221	5.46549e-23	TRM	Pmepa1
0	4.12558	0.698	0.095	0	Treg	Tnfrsf4
0	2.69072	0.67	0.196	0	Treg	Icos
0	2.22496	0.787	0.313	0	Treg	Ikzf2
0	2.79084	0.673	0.212	0	Treg	Tnfrsf18
0	3.52637	0.525	0.072	0	Treg	Maf
0	3.03263	0.569	0.137	0	Treg	Ctla4
0	2.45847	0.652	0.266	0	Treg	Sdf4
0	1.99724	0.787	0.406	0	Treg	Ly6a
0	2.54592	0.547	0.188	0	Treg	Tnfrsf9
0	2.22524	0.626	0.288	0	Treg	Odc1
0	2.88178	0.391	0.101	0	Treg	Glrx
0	3.64586	0.307	0.043	0	Treg	Il2ra
0	4.74118	0.275	0.014	0	Treg	Foxp3
6.11612e-283	2.11142	0.384	0.107	1.97459e-278	Treg	Rora
2.01658e-269	2.91432	0.274	0.059	6.51051e-265	Treg	Cd74
1.62444e-240	2.62442	0.302	0.08	5.24451e-236	Treg	Got1
1.72635e-231	2.49173	0.352	0.112	5.57351e-227	Treg	Itgav
7.29125e-224	2.4586	0.25	0.057	2.35398e-219	Treg	Izumo1r
2.17068e-196	1.9954	0.418	0.17	7.00804e-192	Treg	Samsn1
1.80053e-167	2.4378	0.331	0.125	5.813e-163	Treg	Tent5a
0	3.63051	0.318	0.041	0	Tfh	Tbc1d4
3.05387e-307	2.7654	0.282	0.055	9.85941e-303	Tfh	Izumo1r
3.45043e-176	2.20717	0.267	0.077	1.11397e-171	Tfh	Slamf6
1.06305e-162	2.05802	0.287	0.094	3.43206e-158	Tfh	Arhgap31
1.13934e-155	1.82978	0.317	0.114	3.67837e-151	Tfh	Rora
2.69836e-144	1.59843	0.283	0.096	8.71164e-140	Tfh	Maf
3.23044e-139	1.62896	0.374	0.163	1.04295e-134	Tfh	Cd5
4.50011e-92	1.27871	0.333	0.161	1.45286e-87	Tfh	Ctla4
1.0176e-89	1.39533	0.358	0.189	3.28532e-85	Tfh	Rgs10
6.64853e-82	1.09323	0.398	0.223	2.14648e-77	Tfh	Icos
4.14362e-59	1.00426	0.449	0.309	1.33777e-54	Tfh	Cd28
9.9878e-57	1.65632	0.252	0.133	3.22456e-52	Tfh	Klf4
6.21419e-55	1.17641	0.337	0.204	2.00625e-50	Tfh	Gna13
2.0569e-51	1.35523	0.29	0.17	6.6407e-47	Tfh	Itgb1
6.77717e-49	1.20942	0.273	0.156	2.18801e-44	Tfh	Irf2bp2
1.5479e-44	1.02048	0.341	0.22	4.99739e-40	Tfh	Bcl11b
2.17999e-42	1.091	0.32	0.206	7.0381e-38	Tfh	Rel
5.38255e-41	1.03546	0.306	0.193	1.73776e-36	Tfh	Nr4a3
3.99358e-31	0.996413	0.314	0.215	1.28933e-26	Tfh	Ccr7
3.75541e-19	1.09872	0.277	0.212	1.21243e-14	Tfh	Cdk11b
0	6.10454	0.454	0.011	0	Th17	Tmem176a
0	6.76833	0.43	0.006	0	Th17	Pxdc1
0	5.36035	0.375	0.012	0	Th17	Tmem176b
9.79352e-219	4.31791	0.259	0.015	3.16184e-214	Th17	Ckb
1.79002e-189	3.7653	0.375	0.036	5.77909e-185	Th17	Ramp3
2.30945e-176	4.41682	0.294	0.024	7.45605e-172	Th17	Hk2
9.79968e-150	2.91413	0.618	0.125	3.16383e-145	Th17	Rora
3.58815e-133	3.21821	0.597	0.138	1.15844e-128	Th17	Klf4
2.013e-127	3.55446	0.372	0.053	6.49898e-123	Th17	Furin
4.78711e-126	3.29018	0.512	0.103	1.54552e-121	Th17	Cwc25
5.10719e-115	3.64921	0.369	0.058	1.64886e-110	Th17	Lmo4
2.24358e-112	3.05616	0.502	0.107	7.24341e-108	Th17	Cdkn1a
1.06791e-102	3.16439	0.355	0.058	3.44776e-98	Th17	Ramp1
5.77774e-98	2.62603	0.666	0.218	1.86534e-93	Th17	Fosb
3.07913e-96	2.58171	0.608	0.179	9.94096e-92	Th17	Gadd45b
3.1406e-68	2.60141	0.57	0.213	1.01394e-63	Th17	Cdk11b
4.56853e-64	2.74121	0.294	0.059	1.47495e-59	Th17	Arl5c
2.97974e-56	2.67194	0.334	0.084	9.62008e-52	Th17	Lmna
8.87434e-49	2.38928	0.375	0.115	2.86508e-44	Th17	Clcn3
1.58561e-43	2.48349	0.304	0.085	5.11915e-39	Th17	Ikzf3
0	3.27987	0.519	0.098	0	Th1	Ifit3
0	2.22523	0.704	0.296	0	Th1	Isg15
0	3.10863	0.425	0.079	0	Th1	Ifit1
9.96761e-274	2.72245	0.348	0.091	3.21804e-269	Th1	Rsad2
5.47658e-243	2.95111	0.267	0.059	1.76812e-238	Th1	Slfn5
6.07024e-204	1.70165	0.654	0.349	1.95978e-199	Th1	Ccl5
3.55192e-189	1.43772	0.656	0.397	1.14674e-184	Th1	Bst2
1.28612e-161	2.17651	0.335	0.124	4.15225e-157	Th1	Herc6
2.11045e-151	1.6292	0.462	0.229	6.81358e-147	Th1	Irf7
3.10311e-140	1.6879	0.42	0.2	1.00184e-135	Th1	Isg20
4.46089e-133	1.63554	0.444	0.23	1.4402e-128	Th1	Zbp1
1.50056e-124	1.93281	0.327	0.139	4.84457e-120	Th1	Phf11b
2.06358e-120	2.53333	0.309	0.128	6.66225e-116	Th1	Cxcl10
8.37946e-114	1.8536	0.306	0.129	2.70531e-109	Th1	Slfn1
7.87752e-104	1.67861	0.354	0.175	2.54326e-99	Th1	Ifi209
1.10226e-90	1.65564	0.318	0.154	3.55866e-86	Th1	9930111J21Rik2
7.5047e-85	1.69445	0.272	0.123	2.42289e-80	Th1	Rtp4
7.47251e-77	1.44224	0.345	0.188	2.4125e-72	Th1	Parp14
1.29763e-67	1.66906	0.265	0.132	4.18938e-63	Th1	Ms4a4c
2.98623e-64	1.55906	0.288	0.155	9.64104e-60	Th1	Jaml
0	2.58228	0.774	0.161	0	NKT	Fcer1g
0	3.34071	0.646	0.093	0	NKT	Xcl1
0	3.42491	0.474	0.062	0	NKT	Tyrobp
0	3.5311	0.398	0.04	0	NKT	Klra7
0	3.99719	0.317	0.021	0	NKT	Klra1
0	3.30326	0.324	0.042	0	NKT	Cd160
4.6864e-241	1.22638	0.89	0.483	1.513e-236	NKT	Ly6c2
1.16162e-240	2.34892	0.343	0.077	3.75029e-236	NKT	Cd7
1.60434e-211	1.39474	0.708	0.317	5.17962e-207	NKT	Ctsw
1.50856e-194	1.68347	0.417	0.125	4.8704e-190	NKT	Ms4a4c
2.50957e-154	1.31407	0.479	0.18	8.10216e-150	NKT	Klrk1
7.5934e-140	0.971217	0.683	0.341	2.45153e-135	NKT	Gzmb
9.21015e-132	0.998121	0.704	0.376	2.9735e-127	NKT	Ctla2a
4.83728e-92	1.3085	0.344	0.141	1.56172e-87	NKT	Serpinb9
9.96272e-80	2.64382	0.438	0.24	3.21646e-75	NKT	Gzmc
7.93541e-78	1.16307	0.3	0.122	2.56195e-73	NKT	Serpinb6b
9.17752e-76	1.11952	0.306	0.127	2.96296e-71	NKT	Klre1
1.25245e-71	1.03491	0.343	0.154	4.04352e-67	NKT	Jaml
7.30864e-70	0.996622	0.377	0.18	2.3596e-65	NKT	Lgals3bp
5.32653e-29	0.998394	0.36	0.231	1.71967e-24	NKT	Spp1
0	2.49021	0.72	0.163	0	Teff	Cd8a
0	1.9695	0.844	0.288	0	Teff	S100a4
0	1.92954	0.759	0.224	0	Teff	Cd8b1
0	1.886	0.968	0.475	0	Teff	Nkg7
0	1.89527	0.751	0.268	0	Teff	Klrd1
0	2.62003	0.59	0.125	0	Teff	Irf8
0	3.02344	0.506	0.092	0	Teff	Prf1
0	1.87492	0.537	0.168	0	Teff	Cst7
0	1.97585	0.479	0.133	0	Teff	Rgs16
0	2.33007	0.395	0.085	0	Teff	Klre1
0	3.5866	0.336	0.033	0	Teff	Gm36723
0	2.34029	0.363	0.07	0	Teff	Pdcd1
0	2.56029	0.341	0.056	0	Teff	Cxcr6
0	3.78518	0.424	0.142	0	Teff	Gzmf
0	4.37537	0.293	0.019	0	Teff	Gm156
0	2.21559	0.308	0.065	0	Teff	Klrc1
0	2.55664	0.282	0.05	0	Teff	AA467197
0	2.46201	0.263	0.048	0	Teff	Lag3
0	2.36022	0.268	0.058	0	Teff	Ifng
3.06607e-290	1.91159	0.258	0.066	9.8988e-286	Teff	Ccl4
0	5.60359	0.759	0.022	0	Prolif_T	Pclaf
0	5.29392	0.719	0.024	0	Prolif_T	Mki67
0	5.51506	0.669	0.028	0	Prolif_T	Hist1h2ap
0	5.49987	0.664	0.026	0	Prolif_T	Hist1h1b
0	4.93121	0.619	0.018	0	Prolif_T	Birc5
0	5.25886	0.579	0.018	0	Prolif_T	Hist1h2ae
0	4.83077	0.48	0.013	0	Prolif_T	Cdca8
0	5.84193	0.439	0.008	0	Prolif_T	Cenpf
0	4.46401	0.438	0.014	0	Prolif_T	Spc24
0	5.39196	0.425	0.007	0	Prolif_T	Nusap1
0	4.48526	0.399	0.011	0	Prolif_T	Tpx2
0	4.93988	0.39	0.009	0	Prolif_T	Cdca3
0	4.70556	0.367	0.01	0	Prolif_T	Kif11
0	4.88089	0.362	0.009	0	Prolif_T	Ccnb2
0	5.37986	0.34	0.005	0	Prolif_T	Ccna2
0	5.27804	0.32	0.005	0	Prolif_T	Fbxo5
0	5.22997	0.306	0.005	0	Prolif_T	Knl1
0	5.0004	0.29	0.006	0	Prolif_T	Cit
0	5.13307	0.279	0.005	0	Prolif_T	Hmmr
0	5.05093	0.252	0.005	0	Prolif_T	Aspm

## Sheet: 3_NK_subcluster
p_val	avg_log2FC	pct.1	pct.2	p_val_adj	cluster	gene
0	6.21223	0.564	0.082	0	Ccl5_NK	Ccl5
0	1.70496	0.893	0.635	0	Ccl5_NK	Gzma
6.42e-237	1.25906	0.735	0.764	2.07e-232	Ccl5_NK	Btg1
1.7e-129	1.85994	0.481	0.403	5.49e-125	Ccl5_NK	Pim1
6.84e-122	1.10018	0.652	0.71	2.21e-117	Ccl5_NK	Vps37b
2.66e-113	1.49869	0.548	0.516	8.59e-109	Ccl5_NK	Nfkbia
1.32e-76	1.1001	0.586	0.668	4.26e-72	Ccl5_NK	Ifngr1
2.54e-64	1.21877	0.525	0.567	8.2e-60	Ccl5_NK	Zfp36l2
4.66e-52	1.93682	0.257	0.183	1.5e-47	Ccl5_NK	Mxd1
1.26e-43	1.51909	0.364	0.333	4.07e-39	Ccl5_NK	Kdm6b
2.58e-33	1.47429	0.329	0.303	8.33e-29	Ccl5_NK	Klrb1c
8e-26	1.10069	0.467	0.551	2.58e-21	Ccl5_NK	Gimap6
1.54e-21	1.38355	0.366	0.393	4.97e-17	Ccl5_NK	Ier2
4.2e-11	1.30208	0.335	0.374	1.36e-06	Ccl5_NK	Dusp5
9.91e-09	1.30001	0.307	0.341	0.00031987	Ccl5_NK	Ier5
3.52e-08	1.31664	0.313	0.354	0.00113608	Ccl5_NK	Eomes
1.48e-06	1.07933	0.337	0.389	0.0478814	Ccl5_NK	Slfn2
2.18e-05	1.2466	0.277	0.307	0.703252	Ccl5_NK	Pmepa1
6.88e-05	1.17344	0.237	0.25	1	Ccl5_NK	Cd2
0.00472219	1.22211	0.263	0.304	1	Ccl5_NK	Gimap5
7.23e-176	0.681915	0.798	0.623	2.34e-171	Ly6a_NK	Ly6a
3.8e-140	0.726252	0.652	0.489	1.23e-135	Ly6a_NK	Emb
1.13e-118	0.738959	0.571	0.372	3.65e-114	Ly6a_NK	Xcl1
3.58e-106	1.04088	0.383	0.236	1.16e-101	Ly6a_NK	Ltb
1.19e-104	0.972743	0.431	0.289	3.83e-100	Ly6a_NK	Ms4a4c
1.76e-101	0.45495	0.798	0.68	5.68e-97	Ly6a_NK	Ctsw
6.2e-80	1.02907	0.367	0.239	2e-75	Ly6a_NK	Ifi27l2a
1.76e-74	0.568202	0.442	0.31	5.69e-70	Ly6a_NK	Ifi203
1.55e-57	0.532901	0.51	0.414	5.01e-53	Ly6a_NK	Stat1
4.64e-53	0.522973	0.422	0.318	1.5e-48	Ly6a_NK	Ms4a6b
9.4e-44	0.452022	0.563	0.482	3.03e-39	Ly6a_NK	Rgs2
7.26e-42	0.577612	0.457	0.384	2.35e-37	Ly6a_NK	Rgs16
2.45e-35	0.714676	0.25	0.179	7.89e-31	Ly6a_NK	Ctss
1.59e-33	0.449369	0.366	0.29	5.15e-29	Ly6a_NK	Serpina3g
2.4e-29	0.460198	0.272	0.203	7.74e-25	Ly6a_NK	Ifi204
4.9e-29	0.533597	0.355	0.297	1.58e-24	Ly6a_NK	Hopx
5.15e-28	0.498947	0.26	0.194	1.66e-23	Ly6a_NK	Phf11b
2.09e-25	0.527111	0.438	0.392	6.76e-21	Ly6a_NK	Odc1
3.36e-21	0.765151	0.252	0.207	1.09e-16	Ly6a_NK	Gpr183
3.41e-17	0.524035	0.31	0.273	1.1e-12	Ly6a_NK	Gpr68
0	1.16952	0.808	0.318	0	Gzme_NK	Gzme
0	1.20251	0.865	0.403	0	Gzme_NK	Gzmd
0	1.2737	0.788	0.398	0	Gzme_NK	Ifitm2
0	0.847373	0.967	0.679	0	Gzme_NK	Spp1
0	1.11858	0.993	0.768	0	Gzme_NK	Gzmc
2.66e-216	1.21522	0.486	0.205	8.59e-212	Gzme_NK	Myo10
3.31e-169	0.658903	0.699	0.38	1.07e-164	Gzme_NK	AA467197
1.22e-164	0.692987	0.748	0.442	3.93e-160	Gzme_NK	Thy1
2.52e-139	0.669063	0.751	0.477	8.15e-135	Gzme_NK	S100a4
6.27e-129	0.873576	0.543	0.301	2.03e-124	Gzme_NK	Nrgn
5.57e-121	0.683605	0.74	0.499	1.8e-116	Gzme_NK	Ifitm3
6.88e-114	1.29745	0.301	0.135	2.22e-109	Gzme_NK	Ifitm1
8.57e-108	0.727203	0.435	0.224	2.77e-103	Gzme_NK	Serpinb6a
5.58e-104	0.679632	0.454	0.261	1.8e-99	Gzme_NK	Gzmf
4.61e-103	0.783371	0.403	0.208	1.49e-98	Gzme_NK	Itga1
4.51e-95	0.820529	0.347	0.173	1.46e-90	Gzme_NK	C1qtnf6
1.62e-84	0.841749	0.301	0.148	5.22e-80	Gzme_NK	Sema6d
2.9e-78	0.700643	0.279	0.134	9.35e-74	Gzme_NK	Basp1
5.17e-77	0.880394	0.257	0.121	1.67e-72	Gzme_NK	Igflr1
3.55e-74	0.820511	0.277	0.138	1.15e-69	Gzme_NK	Lig1
0	5.40122	0.981	0.185	0	Gzmg_NK	Gzmg
0	3.19684	0.789	0.115	0	Gzmg_NK	Basp1
0	4.04968	0.884	0.255	0	Gzmg_NK	Gzmf
0	3.19092	0.996	0.372	0	Gzmg_NK	Gzme
0	2.82032	0.776	0.158	0	Gzmg_NK	Cd55
0	2.41461	0.919	0.337	0	Gzmg_NK	Lgals3
0	2.75629	0.783	0.22	0	Gzmg_NK	Mt1
0	3.11328	0.998	0.457	0	Gzmg_NK	Gzmd
0	3.61285	0.607	0.072	0	Gzmg_NK	Fcrl6
0	2.63136	0.61	0.087	0	Gzmg_NK	Klrg1
0	2.46827	0.49	0.091	0	Gzmg_NK	Mt2
0	3.40022	0.449	0.052	0	Gzmg_NK	Tmsb15a
0	3.71678	0.409	0.029	0	Gzmg_NK	Havcr2
0	3.13749	0.395	0.038	0	Gzmg_NK	Gm44040
0	2.54684	0.414	0.06	0	Gzmg_NK	Dixdc1
0	6.65647	0.328	0.006	0	Gzmg_NK	Ctsg
0	5.28922	0.311	0.007	0	Gzmg_NK	Gpr87
0	4.06128	0.307	0.023	0	Gzmg_NK	Mcpt8
0	2.93757	0.318	0.035	0	Gzmg_NK	Avil
0	4.85455	0.281	0.009	0	Gzmg_NK	Scin
0	4.89246	0.823	0.051	0	Prolif_NK	Pclaf
0	4.99747	0.785	0.039	0	Prolif_NK	Mki67
0	4.79789	0.745	0.033	0	Prolif_NK	Birc5
0	5.6859	0.698	0.028	0	Prolif_NK	Hist1h1b
0	5.33395	0.709	0.045	0	Prolif_NK	Hist1h2ap
0	4.61106	0.595	0.032	0	Prolif_NK	Hist1h2ae
0	4.73583	0.583	0.023	0	Prolif_NK	Cdca8
0	5.20077	0.559	0.018	0	Prolif_NK	Cenpf
0	5.46197	0.51	0.01	0	Prolif_NK	Nusap1
0	4.58204	0.497	0.017	0	Prolif_NK	Cdca3
0	4.84369	0.48	0.016	0	Prolif_NK	Ccnb2
0	5.04698	0.425	0.011	0	Prolif_NK	Kif11
0	5.43985	0.415	0.008	0	Prolif_NK	Ccna2
0	5.05265	0.381	0.009	0	Prolif_NK	Knl1
0	5.85587	0.358	0.005	0	Prolif_NK	Hmmr
0	4.78292	0.312	0.01	0	Prolif_NK	Fbxo5
0	4.5365	0.297	0.011	0	Prolif_NK	Cdkn3
0	5.26153	0.283	0.005	0	Prolif_NK	Kif4
0	5.07098	0.257	0.006	0	Prolif_NK	Hist1h3c
0	5.3936	0.251	0.005	0	Prolif_NK	Esco2

## Sheet: 4_B_cell_subcluster
p_val	avg_log2FC	pct.1	pct.2	p_val_adj	cluster	gene
2.05348e-25	0.649249	0.997	1	6.62967e-21	H2_Aa_B	Rps24
1.33083e-20	0.850632	0.966	0.991	4.29657e-16	H2_Aa_B	Rps27
1.70556e-15	1.36102	0.776	0.682	5.50639e-11	H2_Aa_B	Junb
6.96725e-15	0.61652	0.976	1	2.24938e-10	H2_Aa_B	Rpl30
1.40063e-14	0.774005	0.94	0.882	4.52194e-10	H2_Aa_B	H2-Aa
7.21407e-10	0.681106	0.875	0.9	2.32906e-05	H2_Aa_B	mt-Nd2
3.71873e-09	1.01759	0.725	0.645	0.000120059	H2_Aa_B	Btg1
5.6548e-09	0.685261	0.88	0.945	0.000182565	H2_Aa_B	H2-Eb1
1.74169e-07	1.45124	0.487	0.264	0.00562305	H2_Aa_B	Satb1
8.69566e-07	0.797079	0.737	0.682	0.0280739	H2_Aa_B	Ebf1
9.68766e-07	1.51868	0.411	0.209	0.0312766	H2_Aa_B	Ighd
2.07307e-06	0.643244	0.918	0.955	0.066929	H2_Aa_B	Gm42418
4.06775e-06	1.3176	0.449	0.255	0.131327	H2_Aa_B	Vps37b
8.27153e-06	0.621289	0.846	0.855	0.267046	H2_Aa_B	Jund
7.21569e-05	1.04254	0.536	0.473	1	H2_Aa_B	Rel
0.000124678	2.5424	0.27	0.136	1	H2_Aa_B	Malt1
0.00028676	1.08628	0.53	0.509	1	H2_Aa_B	Stk17b
0.000366604	1.5589	0.385	0.282	1	H2_Aa_B	Neurl3
0.000376632	1.19049	0.373	0.236	1	H2_Aa_B	Ccr7
0.00208964	1.30375	0.392	0.309	1	H2_Aa_B	Klf2
0	7.90071	0.5	0.004	0	Jchain_B	Jchain
0	5.26236	0.4	0.006	0	Jchain_B	Eaf2
3.94263e-302	4.92481	0.382	0.008	1.27288e-297	Jchain_B	Mki67
2.8644e-301	8.32931	0.282	0.004	9.24773e-297	Jchain_B	Ighg1
7.41037e-291	5.05256	0.355	0.007	2.39244e-286	Jchain_B	Basp1
9.02833e-251	4.87617	0.364	0.009	2.9148e-246	Jchain_B	Pclaf
6.88846e-154	3.62596	0.255	0.007	2.22394e-149	Jchain_B	Prc1
2.98965e-131	3.47412	0.273	0.01	9.65208e-127	Jchain_B	Myl4
2.46529e-107	3.4423	0.382	0.026	7.95918e-103	Jchain_B	Top2a
4.22158e-98	3.6066	0.264	0.013	1.36294e-93	Jchain_B	Hist1h2ap
2.78768e-82	2.5263	0.345	0.027	9.00002e-78	Jchain_B	Mcm3
6.11388e-80	2.62146	0.264	0.016	1.97387e-75	Jchain_B	Mcm5
7.074e-72	2.8848	0.309	0.025	2.28384e-67	Jchain_B	Lman1
2.30526e-66	2.65055	0.291	0.024	7.44253e-62	Jchain_B	Smc2
4.9185e-63	3.56307	0.264	0.021	1.58794e-58	Jchain_B	Edem1
3.55899e-55	3.11753	0.3	0.031	1.14902e-50	Jchain_B	Xbp1
5.52798e-49	3.20108	0.655	0.153	1.78471e-44	Jchain_B	Mzb1
1.00952e-45	2.51512	0.273	0.03	3.25925e-41	Jchain_B	Txndc5
1.28348e-43	2.53377	0.264	0.029	4.14371e-39	Jchain_B	Rgs1
1.7787e-08	2.79778	0.955	0.887	0.000574254	Jchain_B	Igkc

## Sheet: 5_Myeloid_subcluster
p_val	avg_log2FC	pct.1	pct.2	p_val_adj	cluster	gene
9.31435e-216	1.43388	0.801	0.446	3.00714e-211	Fcgr1 TAM	Ms4a4c
5.15197e-196	1.99037	0.595	0.22	1.66331e-191	Fcgr1 TAM	Gbp2
1.56491e-170	1.71023	0.563	0.205	5.05231e-166	Fcgr1 TAM	Ifit2
1.02256e-165	1.36279	0.644	0.271	3.30135e-161	Fcgr1 TAM	Fcgr1
8.69273e-160	1.68934	0.556	0.211	2.80645e-155	Fcgr1 TAM	Ms4a6d
8.11637e-157	1.71134	0.647	0.318	2.62037e-152	Fcgr1 TAM	Cxcl10
3.22158e-156	2.04734	0.478	0.158	1.04009e-151	Fcgr1 TAM	Ifi205
1.24695e-140	1.63045	0.511	0.194	4.02576e-136	Fcgr1 TAM	Oasl1
5.79594e-129	1.40077	0.514	0.195	1.87122e-124	Fcgr1 TAM	Slfn4
2.48333e-124	1.55715	0.517	0.224	8.01745e-120	Fcgr1 TAM	Phf11b
2.25869e-114	2.18957	0.343	0.099	7.29217e-110	Fcgr1 TAM	Vcan
3.55346e-95	1.68022	0.358	0.123	1.14723e-90	Fcgr1 TAM	Phf11d
9.68699e-87	1.40268	0.377	0.142	3.12744e-82	Fcgr1 TAM	Tgm2
9.5136e-86	1.42834	0.408	0.173	3.07147e-81	Fcgr1 TAM	Ifih1
6.73623e-77	1.97196	0.267	0.084	2.17479e-72	Fcgr1 TAM	Calhm6
1.97038e-75	1.41912	0.405	0.194	6.36136e-71	Fcgr1 TAM	Daxx
3.02281e-70	1.7506	0.276	0.096	9.75913e-66	Fcgr1 TAM	Gbp3
1.79794e-68	1.37451	0.359	0.158	5.80464e-64	Fcgr1 TAM	Ifi213
3.87743e-62	1.39471	0.328	0.145	1.25183e-57	Fcgr1 TAM	Gbp7
1.5808e-60	1.52739	0.264	0.098	5.10362e-56	Fcgr1 TAM	Cmpk2
0	1.85078	0.97	0.522	0	Fn1 TAM	Lyz2
9.36217e-214	2.7488	0.508	0.11	3.02258e-209	Fn1 TAM	Fn1
4.53355e-202	1.9076	0.614	0.168	1.46366e-197	Fn1 TAM	Hp
7.74355e-164	2.42701	0.423	0.092	2.5e-159	Fn1 TAM	F13a1
4.08697e-163	2.04761	0.509	0.139	1.31948e-158	Fn1 TAM	Smpdl3a
9.23576e-131	1.76568	0.552	0.198	2.98176e-126	Fn1 TAM	Chil3
5.91777e-130	2.00421	0.414	0.108	1.91055e-125	Fn1 TAM	Mgst1
3.86425e-124	1.49222	0.572	0.213	1.24757e-119	Fn1 TAM	Gsr
5.97623e-93	1.49513	0.462	0.174	1.92942e-88	Fn1 TAM	Glud1
1.40357e-88	1.55113	0.471	0.189	4.53141e-84	Fn1 TAM	Flna
7.12267e-82	2.00311	0.264	0.066	2.29955e-77	Fn1 TAM	Add3
2.8324e-78	1.63537	0.385	0.141	9.1444e-74	Fn1 TAM	Csf1r
1.85352e-76	1.39826	0.372	0.129	5.98409e-72	Fn1 TAM	C3
1.96476e-75	1.88332	0.331	0.112	6.34323e-71	Fn1 TAM	Itgal
2.23557e-70	1.7995	0.281	0.084	7.21753e-66	Fn1 TAM	Nadk
6.00054e-61	1.32306	0.479	0.243	1.93728e-56	Fn1 TAM	Gngt2
4.84208e-59	1.35397	0.336	0.129	1.56327e-54	Fn1 TAM	Trps1
4.10318e-58	1.66185	0.264	0.088	1.32471e-53	Fn1 TAM	Tppp3
2.90273e-51	1.41293	0.329	0.139	9.37146e-47	Fn1 TAM	Ifngr1
3.56747e-48	1.32524	0.271	0.102	1.15176e-43	Fn1 TAM	Bin2
0	3.43069	0.811	0.157	0	H2_Aa _TAM	H2-Aa
0	3.46821	0.756	0.118	0	H2_Aa _TAM	H2-Eb1
0	3.31784	0.774	0.145	0	H2_Aa _TAM	H2-Ab1
0	3.14051	0.912	0.375	0	H2_Aa _TAM	Cd74
0	6.10343	0.466	0.023	0	H2_Aa _TAM	Igkc
0	6.24269	0.405	0.013	0	H2_Aa _TAM	Cd79a
0	6.89507	0.391	0.008	0	H2_Aa _TAM	Ly6d
0	5.94252	0.368	0.012	0	H2_Aa _TAM	Ebf1
2.44086e-233	3.68059	0.502	0.086	7.88033e-229	H2_Aa _TAM	Ighm
3.12554e-177	3.16399	0.459	0.094	1.00908e-172	H2_Aa _TAM	Mef2c
3.33366e-144	3.14567	0.375	0.073	1.07627e-139	H2_Aa _TAM	Cd37
2.96308e-129	3.48526	0.28	0.04	9.56631e-125	H2_Aa _TAM	Satb1
7.17291e-106	2.33396	0.383	0.102	2.31577e-101	H2_Aa _TAM	H2-DMb1
3.18888e-95	2.80122	0.289	0.063	1.02953e-90	H2_Aa _TAM	Ets1
2.14471e-81	1.78131	0.469	0.184	6.92418e-77	H2_Aa _TAM	H2-DMa
2.54865e-68	2.13853	0.252	0.063	8.22832e-64	H2_Aa _TAM	Pkib
1.6656e-47	1.37281	0.464	0.243	5.3774e-43	H2_Aa _TAM	Stk17b
1.58768e-29	1.39093	0.277	0.127	5.12583e-25	H2_Aa _TAM	Ccnd1
7.78598e-29	1.48832	0.255	0.116	2.5137e-24	H2_Aa _TAM	Dnajc7
2.37518e-28	1.59045	0.298	0.151	7.66827e-24	H2_Aa _TAM	Tcf4
0	4.88013	0.466	0.022	0	C3ar1_TAM	Ms4a7
2.13722e-256	3.42126	0.513	0.069	6.90003e-252	C3ar1_TAM	C3ar1
2.40616e-254	4.18811	0.444	0.046	7.76827e-250	C3ar1_TAM	Ccl7
2.74617e-253	8.51509	0.258	0.003	8.866e-249	C3ar1_TAM	Pf4
5.57919e-253	4.71969	0.358	0.022	1.80124e-248	C3ar1_TAM	C1qc
7.63806e-240	3.7287	0.447	0.051	2.46595e-235	C3ar1_TAM	C1qb
6.54953e-237	2.60703	0.744	0.224	2.11452e-232	C3ar1_TAM	Lgmn
3.45431e-214	3.23875	0.493	0.081	1.11522e-209	C3ar1_TAM	Il7r
1.40694e-205	3.68748	0.357	0.034	4.54231e-201	C3ar1_TAM	Gpnmb
8.22941e-205	4.62072	0.308	0.022	2.65686e-200	C3ar1_TAM	C1qa
6.57302e-159	3.23707	0.651	0.247	2.1221e-154	C3ar1_TAM	Fabp5
3.86478e-154	2.07687	0.622	0.193	1.24774e-149	C3ar1_TAM	Rgs1
2.08224e-122	2.16073	0.48	0.134	6.72251e-118	C3ar1_TAM	Slamf7
1.83927e-116	2.40272	0.398	0.095	5.93809e-112	C3ar1_TAM	Hmox1
1.05865e-114	2.52223	0.345	0.069	3.41786e-110	C3ar1_TAM	Rgl1
1.37375e-108	2.37165	0.55	0.209	4.43514e-104	C3ar1_TAM	Ctsl
4.25202e-104	2.80289	0.26	0.041	1.37277e-99	C3ar1_TAM	Dab2
1.26984e-103	2.26262	0.49	0.165	4.09967e-99	C3ar1_TAM	Apoe
2.92808e-73	2.79491	0.254	0.058	9.45332e-69	C3ar1_TAM	Ccl12
1.67317e-71	2.00225	0.373	0.126	5.40184e-67	C3ar1_TAM	Emp1
0	11.8326	0.787	0.005	0	TAN	S100a9
0	8.94993	0.78	0.029	0	TAN	S100a8
0	6.68944	0.609	0.028	0	TAN	Hcar2
0	7.94942	0.52	0.011	0	TAN	G0s2
0	12.9104	0.376	0.001	0	TAN	Retnlg
1.71793e-290	5.17873	0.933	0.245	5.54635e-286	TAN	Cxcl2
1.45747e-255	5.50777	0.483	0.04	4.70543e-251	TAN	Hdc
4.88353e-245	5.04569	0.545	0.06	1.57665e-240	TAN	Slc7a11
1.71014e-232	4.52826	0.658	0.11	5.52118e-228	TAN	Acod1
3.7553e-229	5.60984	0.705	0.14	1.2124e-224	TAN	Ccl3
2.65486e-185	4.52838	0.562	0.096	8.57123e-181	TAN	Egr1
1.94589e-175	4.20922	0.537	0.092	6.2823e-171	TAN	Cd9
2.80689e-141	5.51415	0.267	0.02	9.06203e-137	TAN	Csf1
2.91647e-136	4.0035	0.448	0.079	9.41583e-132	TAN	Il1r2
1.15526e-131	4.67424	0.277	0.025	3.72975e-127	TAN	Ankrd33b
1.10901e-124	4.40476	0.715	0.295	3.58043e-120	TAN	Ccl4
1.56107e-108	4.33586	0.285	0.035	5.0399e-104	TAN	Mirt1
1.43183e-101	4.18962	0.349	0.062	4.62268e-97	TAN	Trem1
9.58765e-83	4.08106	0.287	0.049	3.09537e-78	TAN	Nudt4
1.21717e-78	3.8641	0.275	0.047	3.92963e-74	TAN	Cd24a
0	5.29319	0.967	0.12	0	DC	Ccl5
0	7.6411	0.849	0.013	0	DC	Fscn1
0	7.33203	0.765	0.011	0	DC	Tbc1d4
0	5.24048	0.688	0.044	0	DC	Serpinb9
0	5.91727	0.662	0.027	0	DC	Serpinb6b
0	9.14538	0.581	0.002	0	DC	Cacnb3
0	6.92402	0.515	0.006	0	DC	Socs2
0	9.28026	0.441	0.002	0	DC	Ccl22
0	8.37621	0.375	0.002	0	DC	Gm13546
0	8.37602	0.312	0.002	0	DC	Gm47662
7.66354e-302	6.05084	0.357	0.006	2.47417e-297	DC	Il4i1
4.57077e-298	10.5914	0.268	0	1.47567e-293	DC	Il12b
3.07296e-285	5.49447	0.463	0.019	9.92105e-281	DC	Net1
7.54751e-266	5.29087	0.401	0.014	2.43672e-261	DC	Mmp25
4.03554e-265	5.55547	0.371	0.011	1.30287e-260	DC	Cd200
9.41653e-252	5.2828	0.419	0.018	3.04013e-247	DC	Ramp3
2.00536e-235	5.51883	0.327	0.009	6.47431e-231	DC	Poglut1
4.52266e-218	6.13322	0.257	0.004	1.46014e-213	DC	Sema7a
2.52103e-210	5.80999	0.287	0.008	8.13913e-206	DC	Zmynd15
2.28931e-141	5.12121	0.254	0.012	7.39105e-137	DC	Spint2

## Sheet: 6_CAF_subcluster
p_val	avg_log2FC	pct.1	pct.2	p_val_adj	cluster	gene
4.83996e-52	2.48905	0.916	0.496	1.56258e-47	Cxcl14_iCAF	Igfbp4
8.6811e-46	2.82622	0.678	0.176	2.80269e-41	Cxcl14_iCAF	Fxyd6
1.38518e-40	2.12483	0.804	0.357	4.47205e-36	Cxcl14_iCAF	Mmp3
3.18581e-40	2.32814	0.849	0.483	1.02854e-35	Cxcl14_iCAF	Cpxm1
1.69671e-38	2.39907	0.643	0.181	5.47784e-34	Cxcl14_iCAF	Cxcl14
1.46615e-33	2.38241	0.643	0.223	4.73346e-29	Cxcl14_iCAF	Sfrp1
1.63243e-33	2.18122	0.659	0.223	5.27031e-29	Cxcl14_iCAF	Igf1
3.50946e-28	2.64109	0.633	0.265	1.13303e-23	Cxcl14_iCAF	Lpl
1.77549e-27	2.15033	0.585	0.21	5.73218e-23	Cxcl14_iCAF	Cfh
7.35905e-26	2.82946	0.424	0.089	2.37587e-21	Cxcl14_iCAF	Apoe
1.40322e-25	2.06895	0.521	0.15	4.5303e-21	Cxcl14_iCAF	Podn
2.25054e-25	2.06894	0.524	0.165	7.26586e-21	Cxcl14_iCAF	Cyp1b1
9.67258e-24	1.80704	0.566	0.22	3.12279e-19	Cxcl14_iCAF	Srpx
8.03459e-23	2.22989	0.412	0.092	2.59397e-18	Cxcl14_iCAF	Ccl19
7.10866e-21	2.27717	0.518	0.197	2.29503e-16	Cxcl14_iCAF	Gas6
1.35347e-13	1.83565	0.302	0.084	4.36966e-09	Cxcl14_iCAF	Slit2
8.71028e-13	2.13275	0.28	0.079	2.81211e-08	Cxcl14_iCAF	Cyp7b1
9.92571e-12	2.11534	0.251	0.068	3.20452e-07	Cxcl14_iCAF	Pltp
1.08012e-10	1.78911	0.35	0.152	3.48716e-06	Cxcl14_iCAF	Col28a1
7.9704e-09	1.80358	0.251	0.092	0.000257324	Cxcl14_iCAF	Peg3
2.25239e-63	2.74773	0.85	0.207	7.27185e-59	Cd55_iCAF	Sema3c
1.04167e-49	2.03227	0.887	0.336	3.36304e-45	Cd55_iCAF	Anxa3
2.81695e-49	2.75288	0.676	0.127	9.09451e-45	Cd55_iCAF	Dpp4
6.18169e-42	2.69588	0.676	0.19	1.99576e-37	Cd55_iCAF	Sbsn
3.02409e-39	2.11323	0.7	0.196	9.76327e-35	Cd55_iCAF	Creb5
2.25178e-35	2.12964	0.714	0.248	7.26988e-31	Cd55_iCAF	Cd55
2.93671e-34	3.40367	0.366	0.025	9.48116e-30	Cd55_iCAF	Akr1c18
3.62218e-34	4.0399	0.38	0.033	1.16942e-29	Cd55_iCAF	Dmkn
1.07665e-33	2.68406	0.46	0.067	3.47597e-29	Cd55_iCAF	Aldh1a3
1.54082e-33	2.40166	0.568	0.138	4.97454e-29	Cd55_iCAF	Lrrn4cl
4.04444e-26	2.17747	0.498	0.127	1.30575e-21	Cd55_iCAF	Galnt16
5.13316e-23	2.412	0.371	0.067	1.65724e-18	Cd55_iCAF	Pamr1
9.17867e-23	2.40861	0.427	0.111	2.96333e-18	Cd55_iCAF	Rras2
5.19017e-22	2.05428	0.469	0.142	1.67565e-17	Cd55_iCAF	Tmem100
1.12845e-20	2.19221	0.385	0.088	3.64319e-16	Cd55_iCAF	Wnt2
1.92105e-19	2.20913	0.343	0.073	6.20212e-15	Cd55_iCAF	Ackr1
1.93029e-19	2.28749	0.343	0.075	6.23194e-15	Cd55_iCAF	Pcsk6
4.26017e-19	2.96549	0.263	0.035	1.3754e-14	Cd55_iCAF	Efhd1
1.4222e-18	3.04562	0.277	0.046	4.59157e-14	Cd55_iCAF	Tnfrsf11b
1.13137e-15	2.64449	0.254	0.048	3.65264e-11	Cd55_iCAF	Tek
4.18108e-62	4.27875	0.793	0.084	1.34986e-57	myCAF	Tnc
1.98078e-31	5.38086	0.341	0.021	6.39495e-27	myCAF	Inhba
4.51204e-23	2.80711	0.659	0.21	1.45671e-18	myCAF	Loxl3
1.82694e-20	2.86736	0.402	0.067	5.89827e-16	myCAF	Ltbp2
5.60702e-20	3.08708	0.451	0.097	1.81023e-15	myCAF	Mical2
8.915e-20	3.21737	0.39	0.069	2.87821e-15	myCAF	Lrrc15
2.5455e-18	2.35728	0.561	0.167	8.21813e-14	myCAF	Tpm2
6.41503e-18	2.87983	0.402	0.082	2.07109e-13	myCAF	Ccn4
6.44572e-18	2.93364	0.415	0.087	2.081e-13	myCAF	Tagln
6.85368e-16	3.47083	0.28	0.043	2.21271e-11	myCAF	Ass1
7.73444e-15	2.04161	0.402	0.095	2.49707e-10	myCAF	Acta2
1.79906e-14	2.63412	0.402	0.107	5.80826e-10	myCAF	Ncam1
1.62839e-12	2.37636	0.573	0.261	5.25727e-08	myCAF	Cxcl9
5.75082e-11	2.38423	0.28	0.062	1.85665e-06	myCAF	Slc16a3
8.52099e-11	2.6356	0.256	0.056	2.751e-06	myCAF	Uck2
3.34436e-09	2.55162	0.402	0.159	0.000107973	myCAF	Soat1
7.78353e-09	3.43078	0.5	0.282	0.000251291	myCAF	Spp1
1.69447e-08	2.16218	0.463	0.226	0.000547059	myCAF	Rnf19b
1.60361e-07	2.46476	0.28	0.093	0.00517725	myCAF	Fabp5
1.75167e-06	2.10886	0.488	0.275	0.0565526	myCAF	P4ha2
2.91649e-129	14.4399	0.857	0	9.41588e-125	Pericyte	Rgs5
2.72191e-85	5.89679	0.694	0.011	8.78768e-81	Pericyte	Gm13889
6.41742e-74	7.28313	0.571	0.006	2.07186e-69	Pericyte	Des
8.70916e-73	12.2161	0.49	0	2.81175e-68	Pericyte	Higd1b
3.8276e-70	9.83842	0.51	0.003	1.23574e-65	Pericyte	Cox4i2
1.57227e-66	7.03797	0.612	0.017	5.07608e-62	Pericyte	Notch3
4.67142e-63	5.71315	0.633	0.023	1.50817e-58	Pericyte	Mylk
6.19533e-58	8.42145	0.429	0.003	2.00016e-53	Pericyte	Ppp1r14a
1.35221e-57	10.9337	0.388	0	4.36562e-53	Pericyte	Gja4
5.48784e-53	5.16449	0.49	0.012	1.77175e-48	Pericyte	Mcam
3.89298e-48	6.76662	0.469	0.016	1.25685e-43	Pericyte	Adgrf5
1.31897e-42	11.2685	0.286	0	4.25829e-38	Pericyte	Ednrb
3.82772e-39	6.08232	0.347	0.008	1.23578e-34	Pericyte	Esam
1.90609e-38	4.99913	0.714	0.1	6.15381e-34	Pericyte	Itga1
1.12337e-30	5.16381	0.408	0.028	3.62681e-26	Pericyte	Cspg4
1.18115e-27	5.58286	0.469	0.051	3.81333e-23	Pericyte	Kcnj8
8.21969e-27	5.03602	0.388	0.031	2.65373e-22	Pericyte	Art3
3.15803e-26	5.2865	0.388	0.033	1.01957e-21	Pericyte	Rgs4
5.98168e-22	5.58173	0.367	0.037	1.93119e-17	Pericyte	Ednra
1.57163e-21	5.74273	0.265	0.016	5.07402e-17	Pericyte	Tinagl1
1.57217e-97	13.5224	0.649	0	5.07575e-93	hybridCAF	Krt8
1.57217e-97	13.8181	0.649	0	5.07575e-93	hybridCAF	Krt18
2.35332e-81	10.9131	0.568	0.002	7.59768e-77	hybridCAF	Epcam
1.20553e-59	8.52729	0.486	0.006	3.89205e-55	hybridCAF	Cldn3
1.4459e-59	9.9705	0.486	0.006	4.66808e-55	hybridCAF	Ly6d
1.64171e-58	8.95036	0.459	0.005	5.30027e-54	hybridCAF	Fxyd3
7.404e-57	10.6397	0.378	0	2.39038e-52	hybridCAF	Tmem56
7.404e-57	10.7183	0.378	0	2.39038e-52	hybridCAF	Cldn7
7.53357e-53	9.89845	0.351	0	2.43221e-48	hybridCAF	Tfap2b
7.53357e-53	10.3141	0.351	0	2.43221e-48	hybridCAF	Rab25
5.84925e-49	8.1265	0.351	0.002	1.88843e-44	hybridCAF	Dsp
7.48657e-49	10.8059	0.324	0	2.41704e-44	hybridCAF	Clca3a2
7.48657e-49	13.2544	0.324	0	2.41704e-44	hybridCAF	Wfdc18
7.48657e-49	11.1115	0.324	0	2.41704e-44	hybridCAF	Fam25c
5.38736e-45	9.23235	0.324	0.002	1.73931e-40	hybridCAF	Cited1
7.27053e-45	9.9258	0.297	0	2.34729e-40	hybridCAF	Cldn4
7.27053e-45	10.7489	0.297	0	2.34729e-40	hybridCAF	Cxadr
6.90501e-41	9.81563	0.27	0	2.22928e-36	hybridCAF	Gipc2
6.90501e-41	9.86852	0.27	0	2.22928e-36	hybridCAF	Tacstd2
6.90501e-41	9.48682	0.27	0	2.22928e-36	hybridCAF	Cmtm8

## Sheet: 7_MC38_tumor_subcluster
p_val	avg_log2FC	pct.1	pct.2	p_val_adj	cluster	gene
0	1.50823	0.94	0.902	0	Ran_MC38	Rpl5
9.18153e-215	1.53266	0.801	0.757	2.96426e-210	Ran_MC38	Ran
5.44486e-185	2.05862	0.717	0.587	1.75787e-180	Ran_MC38	Esd
4.90242e-158	1.53484	0.757	0.72	1.58275e-153	Ran_MC38	Prdx1
4.52882e-133	1.55958	0.716	0.631	1.46213e-128	Ran_MC38	Pgk1
9.32861e-79	1.75736	0.567	0.481	3.01174e-74	Ran_MC38	Tuba1b
2.58877e-60	1.52717	0.557	0.5	8.35784e-56	Ran_MC38	Cct8
5.58463e-53	1.51002	0.516	0.444	1.803e-48	Ran_MC38	Atp5c1
8.78989e-52	1.9681	0.381	0.252	2.83781e-47	Ran_MC38	Asns
2.37438e-42	1.48547	0.498	0.446	7.66567e-38	Ran_MC38	Ywhaq
1.01682e-38	1.49914	0.474	0.415	3.2828e-34	Ran_MC38	Eif3m
8.89092e-29	1.67233	0.337	0.253	2.87043e-24	Ran_MC38	Psph
3.75539e-20	1.68344	0.316	0.254	1.21243e-15	Ran_MC38	Rrm2
1.77033e-19	1.76033	0.256	0.186	5.71551e-15	Ran_MC38	Uqcrc2
3.23027e-19	1.63478	0.382	0.342	1.04289e-14	Ran_MC38	Ube2c
4.90571e-19	1.50184	0.325	0.265	1.58381e-14	Ran_MC38	Brk1
1.24664e-16	1.62158	0.294	0.235	4.02479e-12	Ran_MC38	Gsr
3.54545e-13	1.55512	0.286	0.238	1.14465e-08	Ran_MC38	Txn2
2.8275e-12	1.4683	0.324	0.297	9.1286e-08	Ran_MC38	Acp1
1.57135e-11	1.51463	0.292	0.254	5.07309e-07	Ran_MC38	Uqcrfs1
3.90671e-218	2.70547	0.857	0.202	1.26128e-213	Bnip3_MC38	Bnip3
4.10079e-211	2.93131	0.405	0.038	1.32394e-206	Bnip3_MC38	Car9
3.05426e-181	2.46326	0.878	0.249	9.86069e-177	Bnip3_MC38	Ero1l
5.80685e-142	2.12458	0.977	0.644	1.87474e-137	Bnip3_MC38	Lgals3
3.06834e-136	1.88847	0.971	0.631	9.90613e-132	Bnip3_MC38	Pgk1
7.64256e-115	1.8635	0.805	0.279	2.4674e-110	Bnip3_MC38	Bnip3l
7.17348e-101	1.88561	0.717	0.238	2.31596e-96	Bnip3_MC38	Egln1
3.63251e-97	1.95957	0.487	0.109	1.17276e-92	Bnip3_MC38	Pgm1
8.09833e-95	1.94189	0.536	0.133	2.61455e-90	Bnip3_MC38	Prelid2
8.70256e-88	1.81455	0.662	0.211	2.80962e-83	Bnip3_MC38	Slc2a1
2.44258e-85	2.05761	0.539	0.146	7.88586e-81	Bnip3_MC38	Ankrd37
6.13446e-85	2.25706	0.289	0.046	1.98051e-80	Bnip3_MC38	Selenbp1
5.28996e-75	1.85654	0.379	0.082	1.70786e-70	Bnip3_MC38	Gla
3.10269e-66	2.21941	0.277	0.052	1.0017e-61	Bnip3_MC38	Nrn1
3.36927e-63	1.89722	0.303	0.063	1.08777e-58	Bnip3_MC38	Hexb
3.42234e-62	1.86124	0.472	0.142	1.1049e-57	Bnip3_MC38	Cav1
6.45355e-58	1.99821	0.28	0.059	2.08353e-53	Bnip3_MC38	Hacd1
1.64778e-46	1.85581	0.257	0.059	5.31985e-42	Bnip3_MC38	Ggh
3.73588e-43	1.9087	0.268	0.068	1.20613e-38	Bnip3_MC38	Cpe
6.54056e-34	1.93385	0.367	0.14	2.11162e-29	Bnip3_MC38	Dcn
0	3.19491	0.855	0.621	0	Gm26917_MC38	Gm26917
2.66336e-249	1.30308	0.774	0.642	8.59865e-245	Gm26917_MC38	Hsp90b1
3.07066e-192	1.43684	0.63	0.431	9.91363e-188	Gm26917_MC38	Canx
9.16015e-182	1.47534	0.58	0.365	2.95735e-177	Gm26917_MC38	Itgb1
1.58133e-136	1.70928	0.422	0.219	5.10532e-132	Gm26917_MC38	Ero1l
1.8791e-136	1.452	0.469	0.276	6.06667e-132	Gm26917_MC38	Rpn1
2.86011e-120	1.44767	0.48	0.298	9.23386e-116	Gm26917_MC38	Aebp1
4.44788e-114	1.31107	0.516	0.35	1.436e-109	Gm26917_MC38	Ktn1
1.82981e-110	1.35167	0.45	0.273	5.90754e-106	Gm26917_MC38	Lonp1
1.56541e-93	1.31251	0.429	0.269	5.05393e-89	Gm26917_MC38	Ctsd
2.91424e-88	1.25227	0.578	0.437	9.40863e-84	Gm26917_MC38	Lars2
1.69834e-79	1.27502	0.369	0.219	5.48309e-75	Gm26917_MC38	Psap
3.40999e-78	1.3467	0.392	0.25	1.10091e-73	Gm26917_MC38	Ccdc47
6.96618e-71	1.34168	0.382	0.25	2.24903e-66	Gm26917_MC38	Akap9
3.5015e-65	1.25994	0.362	0.231	1.13046e-60	Gm26917_MC38	Dync1h1
1.84506e-60	1.47208	0.264	0.147	5.95677e-56	Gm26917_MC38	Glg1
9.93198e-60	1.26845	0.336	0.216	3.20654e-55	Gm26917_MC38	Ncln
2.64601e-59	1.37719	0.307	0.186	8.54263e-55	Gm26917_MC38	Ptprs
1.78515e-56	1.3798	0.324	0.206	5.76336e-52	Gm26917_MC38	Golga4
2.1358e-46	1.30512	0.273	0.168	6.89542e-42	Gm26917_MC38	Gtpbp2
2.78069e-108	0.849434	0.918	0.75	8.97745e-104	Cnih4_MC38	Ran
1.57074e-78	0.887202	0.819	0.551	5.07114e-74	Cnih4_MC38	Lsm4
6.64569e-57	0.855662	0.616	0.343	2.14556e-52	Cnih4_MC38	Rtraf
2.51202e-52	0.837869	0.688	0.442	8.11006e-48	Cnih4_MC38	Cnih4
4.56317e-52	0.856225	0.694	0.449	1.47322e-47	Cnih4_MC38	Ssr2
1.75057e-51	0.832833	0.697	0.444	5.65171e-47	Cnih4_MC38	Prdx4
3.45856e-51	0.992606	0.477	0.246	1.1166e-46	Cnih4_MC38	Psph
1.01781e-47	1.11782	0.364	0.165	3.28601e-43	Cnih4_MC38	Steap1
1.35237e-46	0.956569	0.428	0.213	4.36612e-42	Cnih4_MC38	Dpy30
1.47914e-46	0.914072	0.473	0.25	4.77541e-42	Cnih4_MC38	Asns
7.14488e-43	0.951129	0.496	0.279	2.30673e-38	Cnih4_MC38	Tmem14c
3.83386e-41	0.846047	0.495	0.281	1.23776e-36	Cnih4_MC38	Pin1
3.50646e-37	0.878749	0.399	0.208	1.13206e-32	Cnih4_MC38	Psat1
2.66618e-35	0.984108	0.305	0.142	8.60777e-31	Cnih4_MC38	Rangrf
3.53752e-33	0.875406	0.282	0.13	1.14209e-28	Cnih4_MC38	Mrps22
1.79848e-30	0.85795	0.371	0.206	5.8064e-26	Cnih4_MC38	Prl2c2
6.75529e-28	0.84182	0.25	0.119	2.18095e-23	Cnih4_MC38	Rfc4
4.64663e-27	0.8415	0.32	0.171	1.50017e-22	Cnih4_MC38	Cenpa
4.56229e-25	0.858498	0.279	0.144	1.47293e-20	Cnih4_MC38	Pold2
1.07991e-24	0.839315	0.254	0.124	3.48648e-20	Cnih4_MC38	Dnph1
0	2.30452	0.699	0.249	0	Ifi27l2a_MC38	Ifi27l2a
0	2.0184	0.593	0.16	0	Ifi27l2a_MC38	Col6a1
0	3.24744	0.322	0.044	0	Ifi27l2a_MC38	Ramp2
5.24989e-287	2.26077	0.399	0.085	1.69493e-282	Ifi27l2a_MC38	Col6a2
2.2067e-277	1.8787	0.554	0.181	7.12432e-273	Ifi27l2a_MC38	Brinp3
3.68921e-277	2.44773	0.381	0.081	1.19106e-272	Ifi27l2a_MC38	Mmp11
2.02856e-273	1.96979	0.626	0.245	6.54921e-269	Ifi27l2a_MC38	Igfbp4
7.18001e-245	1.91496	0.461	0.134	2.31806e-240	Ifi27l2a_MC38	Sema3a
7.32198e-231	1.8523	0.537	0.199	2.3639e-226	Ifi27l2a_MC38	Sntb2
1.28703e-208	2.38789	0.354	0.091	4.15518e-204	Ifi27l2a_MC38	Ccl7
8.5228e-203	1.84322	0.421	0.132	2.75159e-198	Ifi27l2a_MC38	Gsn
6.25307e-196	2.03154	0.39	0.118	2.01881e-191	Ifi27l2a_MC38	Vamp5
1.2494e-184	2.20657	0.326	0.085	4.0337e-180	Ifi27l2a_MC38	Tnfaip6
3.52592e-169	2.05943	0.361	0.111	1.13834e-164	Ifi27l2a_MC38	Dcn
5.31154e-146	1.78468	0.379	0.135	1.71483e-141	Ifi27l2a_MC38	Ptn
3.42373e-142	1.77634	0.345	0.117	1.10535e-137	Ifi27l2a_MC38	Eva1b
1.60286e-135	2.00072	0.32	0.106	5.17484e-131	Ifi27l2a_MC38	Srxn1
1.53339e-113	1.82136	0.257	0.079	4.95054e-109	Ifi27l2a_MC38	Ncoa7
1.86564e-110	1.77025	0.268	0.087	6.02323e-106	Ifi27l2a_MC38	Tshz2
8.28886e-100	2.06651	0.294	0.112	2.67606e-95	Ifi27l2a_MC38	Rrad
0	1.42422	0.884	0.489	0	Cxcl1_MC38	Cxcl1
0	2.15514	0.591	0.226	0	Cxcl1_MC38	Dancr
0	1.56775	0.838	0.476	0	Cxcl1_MC38	Ccn1
0	1.4148	0.895	0.56	0	Cxcl1_MC38	Gm4316
1.41812e-301	1.19846	0.817	0.468	4.57839e-297	Cxcl1_MC38	Phlda1
7.21211e-256	1.23105	0.714	0.376	2.32843e-251	Cxcl1_MC38	Atf3
4.03936e-250	1.31213	0.697	0.372	1.30411e-245	Cxcl1_MC38	Gadd45b
1.11871e-244	1.36211	0.615	0.292	3.61176e-240	Cxcl1_MC38	Gm17056
1.31468e-212	1.37939	0.61	0.322	4.24445e-208	Cxcl1_MC38	Plk2
6.36194e-167	1.33377	0.466	0.219	2.05395e-162	Cxcl1_MC38	Gm20186
1.3451e-164	1.37544	0.598	0.336	4.34266e-160	Cxcl1_MC38	Hes1
1.46446e-159	1.35616	0.493	0.253	4.72799e-155	Cxcl1_MC38	Adamts1
2.20974e-156	1.31911	0.439	0.208	7.13413e-152	Cxcl1_MC38	Myc
2.18825e-148	2.02866	0.261	0.085	7.06477e-144	Cxcl1_MC38	Rab26os
4.79535e-147	1.41041	0.42	0.196	1.54818e-142	Cxcl1_MC38	Ptgs2
1.94511e-128	1.21011	0.449	0.232	6.27977e-124	Cxcl1_MC38	Gm49774
1.07925e-108	1.39535	0.286	0.12	3.48435e-104	Cxcl1_MC38	Dnm3os
4.43804e-101	1.17552	0.392	0.202	1.43282e-96	Cxcl1_MC38	Nr4a2
7.44615e-93	1.37001	0.298	0.141	2.40399e-88	Cxcl1_MC38	Gm29101
1.99401e-83	1.31988	0.262	0.121	6.43766e-79	Cxcl1_MC38	Gdnf
0	3.13727	0.945	0.248	0	Prolif_MC38	Hist1h2ap
0	3.31992	0.82	0.134	0	Prolif_MC38	Hist1h2ae
0	2.9959	0.922	0.265	0	Prolif_MC38	Hist1h1b
0	3.44344	0.764	0.128	0	Prolif_MC38	Hist2h2ac
0	2.41135	0.872	0.254	0	Prolif_MC38	Hist1h1e
0	3.22101	0.545	0.061	0	Prolif_MC38	Hist1h1a
0	2.30744	0.547	0.11	0	Prolif_MC38	Hist1h4d
0	3.13318	0.382	0.041	0	Prolif_MC38	Hist1h3c
0	3.13752	0.338	0.034	0	Prolif_MC38	Hist1h2bj
0	2.86889	0.303	0.037	0	Prolif_MC38	Hist1h3e
4.39916e-306	2.4183	0.324	0.05	1.42027e-301	Prolif_MC38	Hist2h2bb
8.52215e-292	2.44885	0.319	0.051	2.75138e-287	Prolif_MC38	Hist1h1d
1.01108e-264	1.87776	0.454	0.121	3.26429e-260	Prolif_MC38	Hist1h1c
3.09186e-250	1.59114	0.571	0.201	9.98208e-246	Prolif_MC38	Hist1h4i
2.31567e-211	2.41602	0.263	0.049	7.47613e-207	Prolif_MC38	Hist1h3d
3.4432e-163	1.59527	0.401	0.139	1.11164e-158	Prolif_MC38	H2afx
9.9407e-149	1.64793	0.304	0.088	3.20936e-144	Prolif_MC38	Hist1h2ac
9.71901e-145	1.36739	0.409	0.151	3.13778e-140	Prolif_MC38	B930036N10Rik
1.20363e-129	1.23976	0.388	0.145	3.88592e-125	Prolif_MC38	Gm42047
1.16408e-126	1.45645	0.251	0.069	3.75823e-122	Prolif_MC38	Esco2
