# Supplementary material for: microRNA-25 drives immune checkpoint therapy resistance by repressing innate and humoral immunity via Syndecan-3
Source: Nat Commun. 2026 May 20;17:6666. doi: 10.1038/s41467-026-73339-y (PMC13381856; doi:10.1038/s41467-026-73339-y)
Supplement: Supplementary file 8 — Supplementary Dataset 6 [file 41467_2026_73339_MOESM8_ESM.xlsx]

## Sheet: 1_C1_Th0
	p_val	avg_log2FC	pct.1	pct.2	p_val_adj
Zfp597	7.86739e-07	2.08093	0.02	0.003	0.0253999
Tbc1d4	1.68638e-17	1.94971	0.068	0.015	5.44447e-13
Igkc	2.96782e-11	1.50527	0.046	0.011	9.58161e-07
Fbxl22	2.92531e-08	1.38831	0.035	0.009	0.000944437
Zc3hav1l	2.65633e-08	1.26428	0.036	0.01	0.000857597
Isg20l2	5.07476e-07	1.13915	0.031	0.009	0.0163839
Ramp3	5.81579e-10	1.10628	0.051	0.016	1.87763e-05
Gzmb	2.99764e-07	-1.19389	0.044	0.076	0.0096779
Gm47283	1.50886e-18	-1.39225	0.079	0.149	4.87135e-14
Cd63	1.1707e-06	-1.44542	0.025	0.049	0.0377961
Mt1	3.68547e-12	-1.44896	0.055	0.103	1.18985e-07
Spp1	1.74812e-24	-1.46367	0.123	0.213	5.64381e-20
Gzmc	1.25548e-29	-1.47896	0.159	0.264	4.05331e-25
Gzmf	4.14063e-19	-1.48157	0.093	0.167	1.3368e-14
Mt2	2.87315e-07	-1.54051	0.022	0.047	0.00927597
Gzma	2.45712e-10	-1.6419	0.024	0.056	7.93282e-06
Gzme	1.14084e-08	-1.71158	0.028	0.058	0.00036832
Gzmg	1.09924e-16	-1.84281	0.047	0.103	3.54891e-12
Gzmd	1.95711e-26	-1.94816	0.059	0.139	6.31854e-22

## Sheet: 2_C2_TRM
	p_val	avg_log2FC	pct.1	pct.2	p_val_adj
Zc3hav1l	3.75873e-08	2.35439	0.037	0.007	0.00121351
Cd74	2.91161e-10	1.92465	0.056	0.013	9.40012e-06
Igkc	6.66926e-09	1.74974	0.052	0.014	0.000215317
Rgcc	9.39576e-42	1.56245	0.277	0.08	3.03342e-37
Gm8251	2.22099e-10	1.39468	0.082	0.029	7.17048e-06
Dtx1	3.52064e-08	1.23843	0.04	0.008	0.00113664
Itga6	5.48921e-10	1.11508	0.078	0.027	1.77219e-05
Frat2	1.97064e-12	1.07994	0.095	0.031	6.36223e-08
Rbm38	4.67927e-12	1.0253	0.112	0.043	1.5107e-07
Taf4b	8.1263e-07	1.01748	0.068	0.029	0.0262358
Tcp11l2	1.72844e-16	1.00804	0.136	0.046	5.58028e-12
Gzmf	8.77293e-10	-1.09519	0.1	0.161	2.83234e-05
Gm47283	1.34749e-11	-1.23849	0.123	0.194	4.35037e-07
Spp1	1.25831e-10	-1.266	0.146	0.215	4.06247e-06
Gzmc	5.8668e-18	-1.26919	0.183	0.281	1.8941e-13
Plin2	1.82705e-07	-1.56547	0.013	0.04	0.00589864
Gzmd	2.83226e-16	-1.73544	0.059	0.133	9.14395e-12
Gzmg	1.03751e-21	-2.17781	0.036	0.114	3.3496e-17

## Sheet: 3_C3_Treg
	p_val	avg_log2FC	pct.1	pct.2	p_val_adj
Mtss1	6.84655e-08	2.8955	0.04	0.003	0.00221041
Aff3	1.69608e-07	2.64624	0.035	0.002	0.00547579
Il6ra	6.29774e-13	2.48452	0.079	0.01	2.03323e-08
Tcf7	6.36112e-10	2.29576	0.066	0.011	2.05369e-05
Slamf6	5.65453e-14	2.1244	0.109	0.023	1.82557e-09
Bpnt1	4.0134e-08	1.87	0.051	0.008	0.00129573
Evl	1.76777e-07	1.86831	0.07	0.021	0.00570726
Tbc1d4	2.0452e-09	1.82012	0.074	0.016	6.60292e-05
Cd79b	1.42524e-07	1.81511	0.064	0.016	0.00460138
Igf1r	1.65016e-07	1.79601	0.05	0.009	0.00532754
Tubb2a	1.40629e-06	1.70246	0.047	0.01	0.0454021
Socs3	4.43893e-13	1.61421	0.136	0.042	1.43311e-08
Klf4	1.81205e-18	1.47618	0.194	0.058	5.8502e-14
Fcmr	9.86411e-08	1.46627	0.061	0.014	0.00318463
Insig1	1.9861e-08	1.43	0.065	0.014	0.000641211
Ier5l	1.76001e-11	1.42545	0.11	0.031	5.6822e-07
Klf3	9.07373e-13	1.4236	0.116	0.03	2.92945e-08
Dusp10	8.61992e-09	1.36328	0.104	0.036	0.000278294
Ighd	6.96019e-08	1.29745	0.079	0.024	0.0022471
Ubald1	4.33712e-09	1.29628	0.088	0.025	0.000140024
Izumo1r	1.38671e-28	1.26162	0.352	0.127	4.477e-24
Tob1	2.79937e-09	1.21733	0.086	0.023	9.03775e-05
Itgae	1.04313e-09	1.21571	0.101	0.031	3.36776e-05
Rasgrp2	7.6684e-10	1.14805	0.085	0.021	2.47574e-05
Bzw2	3.33837e-10	1.1451	0.13	0.047	1.07779e-05
Ninj1	2.98442e-07	1.13904	0.089	0.033	0.00963521
Gramd3	7.85382e-16	1.12325	0.198	0.069	2.53561e-11
Ebf1	3.49133e-07	1.1155	0.094	0.036	0.0112718
Dhx40	5.29787e-09	1.08927	0.096	0.03	0.000171042
Cd8b1	6.85356e-08	1.08669	0.112	0.045	0.00221267
Rgs10	6.93083e-21	1.07043	0.279	0.101	2.23762e-16
Emb	4.90734e-19	1.06306	0.327	0.148	1.58434e-14
Trat1	8.03111e-07	1.05283	0.066	0.02	0.0259284
S1pr1	2.01928e-07	1.04232	0.08	0.026	0.00651924
Pim3	7.85223e-07	1.03323	0.094	0.037	0.0253509
Cwc25	4.2294e-12	1.01181	0.153	0.054	1.36546e-07
Spp1	2.0749e-10	-1.00208	0.193	0.299	6.69883e-06
Gzmd	1.67641e-07	-1.42577	0.077	0.146	0.00541229
Gzmg	1.9524e-07	-2.07654	0.056	0.117	0.00630333

## Sheet: 4_C4_Tfh
	p_val	avg_log2FC	pct.1	pct.2	p_val_adj
Mob1b	1.32528e-06	1.50529	0.076	0.019	0.0427867
Klf4	4.99703e-16	1.33185	0.305	0.125	1.61329e-11
Socs3	2.76824e-09	1.07488	0.178	0.07	8.93725e-05
Nab1	1.5415e-06	1.05357	0.101	0.034	0.0497672
Mepce	5.21541e-09	1.01513	0.158	0.058	0.000168379
Spp1	1.89297e-14	-1.43836	0.146	0.278	6.11147e-10
Gzmf	4.10291e-07	-1.44049	0.102	0.177	0.0132462
Gzmc	9.64123e-12	-1.54864	0.176	0.292	3.11267e-07
Gzmd	1.15904e-12	-2.04296	0.051	0.141	3.74195e-08
Gzmg	7.69272e-11	-2.11187	0.046	0.123	2.48359e-06

## Sheet: C5_Th17
	p_val	avg_log2FC	pct.1	pct.2	p_val_adj
Cstb	3.13437e-09	1.92177	0.458	0.112	0.000101193

## Sheet: 6_C6_Th1
	p_val	avg_log2FC	pct.1	pct.2	p_val_adj
Rgcc	6.95332e-13	1.64362	0.181	0.063	2.24488e-08
Tox	1.02735e-06	1.26824	0.091	0.031	0.033168
Hexim1	2.7806e-10	1.15912	0.164	0.061	8.97717e-06
Spp1	1.27123e-06	-1.01414	0.152	0.231	0.0410418
Gzmc	7.44049e-07	-1.08079	0.198	0.279	0.0240216
Gm47283	8.39251e-07	-1.37947	0.062	0.126	0.0270952
Gzmd	2.48895e-11	-1.59763	0.067	0.161	8.03558e-07
Gzmg	5.08212e-08	-1.69035	0.045	0.11	0.00164076
Gzme	6.33393e-07	-2.00664	0.024	0.072	0.0204491

## Sheet: 7_C7_NKT
	p_val	avg_log2FC	pct.1	pct.2	p_val_adj
Cd8b1	7.27287e-09	2.03048	0.116	0.032	0.000234805
Sult2b1	8.39647e-09	1.72233	0.121	0.035	0.00027108
Klf4	1.78056e-11	1.6359	0.201	0.073	5.74855e-07
Tcp11l2	3.47156e-08	1.519	0.114	0.034	0.00112079
Gch1	5.80218e-07	1.25679	0.152	0.065	0.0187323
Hexim1	9.21091e-10	1.22657	0.18	0.067	2.97374e-05
Zfp36	5.76202e-10	1.12159	0.201	0.078	1.86027e-05
Rgcc	1.65234e-07	1.1049	0.207	0.101	0.00533457
Cd8a	5.57934e-08	1.09851	0.172	0.072	0.00180129
Map3k1	5.33591e-07	1.07668	0.161	0.072	0.017227
Nr4a3	6.69453e-12	1.05762	0.258	0.109	2.16133e-07
Nr4a1	6.67772e-10	1.05593	0.258	0.121	2.1559e-05
Rnf125	6.92537e-11	1.01824	0.261	0.117	2.23586e-06
Csrnp1	4.85992e-07	1.01786	0.189	0.091	0.0156903
Gm47283	2.66374e-09	-1.09288	0.152	0.276	8.59988e-05
Gzmg	9.35475e-07	-1.66423	0.044	0.113	0.0302018

## Sheet: 8_C8_Teff
	p_val	avg_log2FC	pct.1	pct.2	p_val_adj
Trav12-2	1.89378e-07	6.8756	0.024	0	0.00611408
Rgcc	2.71618e-14	1.17118	0.191	0.091	8.76918e-10
Gzmd	2.27445e-12	-1.00482	0.128	0.216	7.34306e-08
Pdk1	1.94403e-07	-1.00946	0.032	0.069	0.00627629
Cyp51	1.7235e-08	-1.0491	0.036	0.079	0.000556433
Rrm2	3.84795e-08	-1.15055	0.023	0.058	0.00124231
Ifi44	3.87166e-07	-1.36324	0.023	0.054	0.0124997
Gzmc	4.47722e-18	-1.36514	0.265	0.386	1.44547e-13
Eno3	2.34563e-08	-1.37788	0.03	0.069	0.000757286
Birc5	1.16782e-09	-1.46602	0.025	0.066	3.77031e-05
Ccnb2	6.13771e-07	-1.60458	0.013	0.039	0.0198156
Mid1	5.58567e-09	-1.66896	0.016	0.049	0.000180333
Rad51	2.70874e-08	-1.73498	0.009	0.034	0.000874516
Pclaf	1.52024e-15	-1.76462	0.033	0.095	4.90808e-11
Tff1	3.70655e-07	-1.8453	0.005	0.023	0.0119666
Esco2	1.43008e-06	-1.94422	0.004	0.02	0.0461703
Gzmg	6.40642e-25	-2.00074	0.05	0.147	2.06831e-20
Penk	6.81894e-08	-2.82916	0.007	0.029	0.00220149

## Sheet: 9_C9_Prolif_T
	p_val	avg_log2FC	pct.1	pct.2	p_val_adj
Trat1	7.71945e-08	1.67909	0.088	0.028	0.00249223
Jmy	1.74094e-07	1.43748	0.103	0.039	0.00562061
S1pr1	1.48849e-08	1.03845	0.138	0.057	0.00048056
Rgcc	1.64073e-17	1.02583	0.394	0.211	5.2971e-13
Zfp36	9.89837e-11	1.01711	0.207	0.094	3.19569e-06
Gzmg	1.09741e-07	-1.02565	0.051	0.116	0.00354297
Gm47283	3.03945e-13	-1.04585	0.28	0.406	9.81286e-09
Gzmd	1.17486e-07	-1.07712	0.115	0.197	0.00379304
Klra7	4.09702e-07	-1.17176	0.057	0.121	0.0132272
Xcl1	1.13556e-11	-1.37803	0.19	0.311	3.66617e-07
Trdc	6.76846e-09	-1.56589	0.032	0.094	0.00021852

## Sheet: 10_C10_Ccl5_NK
	p_val	avg_log2FC	pct.1	pct.2	p_val_adj
Abcg1	3.1481e-11	1.11953	0.081	0.03	1.01636e-06
Klf4	6.05189e-13	1.06193	0.127	0.058	1.95385e-08
Hist1h1c	3.16391e-07	-1.15047	0.041	0.077	0.0102147
Gm36723	8.99945e-18	-1.16549	0.064	0.143	2.90547e-13
Spp1	1.74897e-35	-1.16919	0.286	0.444	5.64655e-31
Ifitm2	8.49258e-12	-1.27468	0.056	0.113	2.74183e-07
Adam8	2.83801e-07	-1.63653	0.012	0.035	0.0091625
Gzme	1.05349e-15	-1.80991	0.034	0.092	3.40119e-11
Gzmg	3.58305e-18	-1.81173	0.041	0.108	1.15679e-13
Gzmf	3.34852e-22	-1.94457	0.09	0.19	1.08107e-17
Gzmd	3.30634e-29	-1.99844	0.069	0.176	1.06745e-24
Myo10	5.05569e-13	-2.00061	0.011	0.046	1.63223e-08
Gpr141	2.81234e-07	-2.13767	0.004	0.021	0.00907962

[truncated: 26 more sheets: 11_C11_Ly6a_NK, 12_C12_Gzme_NK, 13_C13_Gzmg_NK, 14_C14_Prolif_NK, 15_C15_H2_Aa_B, 16_C16_Jchain_B, 17_C17_DC, 18_C18_H2_Aa_TAM, 19_C19_Fn1_TAM, 20_C20_Fcgr1_TAM, 21_C21_C3ar1_TAM, 22_C22_TAN, 23_C23_Ran_MC38, 24_C24_Bnip3_MC38, 25_C25_Gm26917_MC38, 26_C26_Cnih4_MC38, 27_C27_Ifi27l2a_MC38, 28_C28_Cxcl1_MC38, 29_C29_Prolif_MC38, 30_C30_CAF …]
