# Supplementary material for: microRNA-25 drives immune checkpoint therapy resistance by repressing innate and humoral immunity via Syndecan-3
Source: Nat Commun. 2026 May 20;17:6666. doi: 10.1038/s41467-026-73339-y (PMC13381856; doi:10.1038/s41467-026-73339-y)
Supplement: Supplementary file 9 — Supplementary Dataset 7 [file 41467_2026_73339_MOESM9_ESM.xlsx]

## Sheet: 1_C2_up_GO
	ID	Description	GeneRatio	BgRatio	RichFactor	FoldEnrichment	zScore	pvalue	p.adjust	qvalue	geneID	Count	log10_padj
GO:0022408	GO:0022408	negative regulation of cell-cell adhesion	0.3	236/28905	0.0127119	36.7436	10.2569	6.18141e-05	0.0225454	0.0099011	Rgcc/Cd74/Dtx1	3	1.64694
GO:0045581	GO:0045581	negative regulation of T cell differentiation	0.2	55/28905	0.0363636	105.109	14.3769	0.000158413	0.0225454	0.0099011	Cd74/Dtx1	2	1.64694
GO:0007162	GO:0007162	negative regulation of cell adhesion	0.3	342/28905	0.00877193	25.3553	8.42891	0.000185247	0.0225454	0.0099011	Rgcc/Cd74/Dtx1	3	1.64694
GO:0045620	GO:0045620	negative regulation of lymphocyte differentiation	0.2	64/28905	0.03125	90.3281	13.3089	0.0002147	0.0225454	0.0099011	Cd74/Dtx1	2	1.64694
GO:0030330	GO:0030330	DNA damage response, signal transduction by p53 class mediator	0.2	68/28905	0.0294118	85.0147	12.9033	0.000242424	0.0225454	0.0099011	Rbm38/Cd74	2	1.64694
GO:0030098	GO:0030098	lymphocyte differentiation	0.3	490/28905	0.00612245	17.6969	6.93472	0.000531698	0.0412066	0.0180964	Cd74/Igkc/Dtx1	3	1.38503
GO:1902106	GO:1902106	negative regulation of leukocyte differentiation	0.2	125/28905	0.016	46.248	9.43141	0.000816119	0.0451256	0.0198175	Cd74/Dtx1	2	1.34558
GO:1903707	GO:1903707	negative regulation of hemopoiesis	0.2	131/28905	0.0152672	44.1298	9.20408	0.000895686	0.0451256	0.0198175	Cd74/Dtx1	2	1.34558
GO:0050868	GO:0050868	negative regulation of T cell activation	0.2	162/28905	0.0123457	35.6852	8.23575	0.00136394	0.0451256	0.0198175	Cd74/Dtx1	2	1.34558
GO:0072331	GO:0072331	signal transduction by p53 class mediator	0.2	165/28905	0.0121212	35.0364	8.1566	0.0014143	0.0451256	0.0198175	Rbm38/Cd74	2	1.34558
GO:2000045	GO:2000045	regulation of G1/S transition of mitotic cell cycle	0.2	169/28905	0.0118343	34.2071	8.05432	0.00148283	0.0451256	0.0198175	Rgcc/Rbm38	2	1.34558
GO:1903038	GO:1903038	negative regulation of leukocyte cell-cell adhesion	0.2	179/28905	0.0111732	32.2961	7.81352	0.00166098	0.0451256	0.0198175	Cd74/Dtx1	2	1.34558
GO:1901991	GO:1901991	negative regulation of mitotic cell cycle phase transition	0.2	183/28905	0.010929	31.5902	7.72267	0.00173498	0.0451256	0.0198175	Rgcc/Rbm38	2	1.34558
GO:0042770	GO:0042770	signal transduction in response to DNA damage	0.2	185/28905	0.0108108	31.2486	7.67834	0.00177256	0.0451256	0.0198175	Rbm38/Cd74	2	1.34558
GO:0045580	GO:0045580	regulation of T cell differentiation	0.2	193/28905	0.0103627	29.9534	7.50782	0.00192676	0.0451256	0.0198175	Cd74/Dtx1	2	1.34558
GO:1902806	GO:1902806	regulation of cell cycle G1/S phase transition	0.2	195/28905	0.0102564	29.6462	7.4668	0.00196628	0.0451256	0.0198175	Rgcc/Rbm38	2	1.34558
GO:0051250	GO:0051250	negative regulation of lymphocyte activation	0.2	197/28905	0.0101523	29.3452	7.4264	0.00200619	0.0451256	0.0198175	Cd74/Dtx1	2	1.34558
GO:0000082	GO:0000082	G1/S transition of mitotic cell cycle	0.2	219/28905	0.00913242	26.3973	7.01846	0.0024705	0.0451256	0.0198175	Rgcc/Rbm38	2	1.34558
GO:0002695	GO:0002695	negative regulation of leukocyte activation	0.2	221/28905	0.00904977	26.1584	6.98436	0.00251501	0.0451256	0.0198175	Cd74/Dtx1	2	1.34558
GO:0045619	GO:0045619	regulation of lymphocyte differentiation	0.2	227/28905	0.00881057	25.467	6.88472	0.0026508	0.0451256	0.0198175	Cd74/Dtx1	2	1.34558
GO:0050866	GO:0050866	negative regulation of cell activation	0.2	241/28905	0.00829876	23.9876	6.66654	0.00298091	0.0451256	0.0198175	Cd74/Dtx1	2	1.34558
GO:0045930	GO:0045930	negative regulation of mitotic cell cycle	0.2	244/28905	0.00819672	23.6926	6.62219	0.00305405	0.0451256	0.0198175	Rgcc/Rbm38	2	1.34558
GO:0044843	GO:0044843	cell cycle G1/S phase transition	0.2	247/28905	0.00809717	23.4049	6.57863	0.00312803	0.0451256	0.0198175	Rgcc/Rbm38	2	1.34558
GO:2001234	GO:2001234	negative regulation of apoptotic signaling pathway	0.2	253/28905	0.00790514	22.8498	6.49379	0.00327853	0.0451256	0.0198175	Cd74/Itga6	2	1.34558
GO:0002604	GO:0002604	regulation of dendritic cell antigen processing and presentation	0.1	10/28905	0.1	289.05	16.9482	0.00345477	0.0451256	0.0198175	Cd74	1	1.34558
GO:0003330	GO:0003330	regulation of extracellular matrix constituent secretion	0.1	10/28905	0.1	289.05	16.9482	0.00345477	0.0451256	0.0198175	Rgcc	1	1.34558
GO:0035878	GO:0035878	nail development	0.1	10/28905	0.1	289.05	16.9482	0.00345477	0.0451256	0.0198175	Itga6	1	1.34558
GO:1901988	GO:1901988	negative regulation of cell cycle phase transition	0.2	271/28905	0.00738007	21.3321	6.25595	0.00375014	0.0451256	0.0198175	Rgcc/Rbm38	2	1.34558
GO:0090269	GO:0090269	fibroblast growth factor production	0.1	11/28905	0.0909091	262.773	16.1542	0.00379965	0.0451256	0.0198175	Rgcc	1	1.34558
GO:0090270	GO:0090270	regulation of fibroblast growth factor production	0.1	11/28905	0.0909091	262.773	16.1542	0.00379965	0.0451256	0.0198175	Rgcc	1	1.34558
GO:2001280	GO:2001280	positive regulation of unsaturated fatty acid biosynthetic process	0.1	11/28905	0.0909091	262.773	16.1542	0.00379965	0.0451256	0.0198175	Cd74	1	1.34558
GO:0002579	GO:0002579	positive regulation of antigen processing and presentation	0.1	12/28905	0.0833333	240.875	15.4613	0.00414443	0.0451256	0.0198175	Cd74	1	1.34558
GO:0031392	GO:0031392	regulation of prostaglandin biosynthetic process	0.1	12/28905	0.0833333	240.875	15.4613	0.00414443	0.0451256	0.0198175	Cd74	1	1.34558
GO:1902166	GO:1902166	negative regulation of intrinsic apoptotic signaling pathway in response to DNA damage by p53 class mediator	0.1	12/28905	0.0833333	240.875	15.4613	0.00414443	0.0451256	0.0198175	Cd74	1	1.34558
GO:0002468	GO:0002468	dendritic cell antigen processing and presentation	0.1	14/28905	0.0714286	206.464	14.305	0.00483366	0.0451256	0.0198175	Cd74	1	1.34558
GO:0006977	GO:0006977	DNA damage response, signal transduction by p53 class mediator resulting in cell cycle arrest	0.1	14/28905	0.0714286	206.464	14.305	0.00483366	0.0451256	0.0198175	Rbm38	1	1.34558
GO:0043589	GO:0043589	skin morphogenesis	0.1	14/28905	0.0714286	206.464	14.305	0.00483366	0.0451256	0.0198175	Itga6	1	1.34558
GO:0045060	GO:0045060	negative thymic T cell selection	0.1	14/28905	0.0714286	206.464	14.305	0.00483366	0.0451256	0.0198175	Cd74	1	1.34558
GO:0046598	GO:0046598	positive regulation of viral entry into host cell	0.1	14/28905	0.0714286	206.464	14.305	0.00483366	0.0451256	0.0198175	Cd74	1	1.34558
GO:0075294	GO:0075294	positive regulation by symbiont of entry into host	0.1	14/28905	0.0714286	206.464	14.305	0.00483366	0.0451256	0.0198175	Cd74	1	1.34558
GO:1901203	GO:1901203	positive regulation of extracellular matrix assembly	0.1	14/28905	0.0714286	206.464	14.305	0.00483366	0.0451256	0.0198175	Rgcc	1	1.34558
GO:2001279	GO:2001279	regulation of unsaturated fatty acid biosynthetic process	0.1	14/28905	0.0714286	206.464	14.305	0.00483366	0.0451256	0.0198175	Cd74	1	1.34558
GO:0010948	GO:0010948	negative regulation of cell cycle process	0.2	314/28905	0.00636943	18.4108	5.77082	0.00499735	0.0451256	0.0198175	Rgcc/Rbm38	2	1.34558
GO:0030336	GO:0030336	negative regulation of cell migration	0.2	319/28905	0.00626959	18.1223	5.72068	0.00515327	0.0451256	0.0198175	Rgcc/Cd74	2	1.34558
GO:0042113	GO:0042113	B cell activation	0.2	319/28905	0.00626959	18.1223	5.72068	0.00515327	0.0451256	0.0198175	Cd74/Igkc	2	1.34558
GO:0043383	GO:0043383	negative T cell selection	0.1	15/28905	0.0666667	192.7	13.8153	0.00517812	0.0451256	0.0198175	Cd74	1	1.34558
GO:0043518	GO:0043518	negative regulation of DNA damage response, signal transduction by p53 class mediator	0.1	15/28905	0.0666667	192.7	13.8153	0.00517812	0.0451256	0.0198175	Cd74	1	1.34558
GO:2000343	GO:2000343	positive regulation of chemokine (C-X-C motif) ligand 2 production	0.1	15/28905	0.0666667	192.7	13.8153	0.00517812	0.0451256	0.0198175	Cd74	1	1.34558
GO:0010721	GO:0010721	negative regulation of cell development	0.2	326/28905	0.00613497	17.7331	5.65236	0.00537532	0.0451256	0.0198175	Cd74/Dtx1	2	1.34558
GO:0006978	GO:0006978	DNA damage response, signal transduction by p53 class mediator resulting in transcription of p21 class mediator	0.1	16/28905	0.0625	180.656	13.3722	0.00552246	0.0451256	0.0198175	Rbm38	1	1.34558
GO:0070278	GO:0070278	extracellular matrix constituent secretion	0.1	16/28905	0.0625	180.656	13.3722	0.00552246	0.0451256	0.0198175	Rgcc	1	1.34558
GO:1902165	GO:1902165	regulation of intrinsic apoptotic signaling pathway in response to DNA damage by p53 class mediator	0.1	16/28905	0.0625	180.656	13.3722	0.00552246	0.0451256	0.0198175	Cd74	1	1.34558
GO:2000146	GO:2000146	negative regulation of cell motility	0.2	332/28905	0.0060241	17.4127	5.59548	0.00556914	0.0451256	0.0198175	Rgcc/Cd74	2	1.34558
GO:0007096	GO:0007096	regulation of exit from mitosis	0.1	17/28905	0.0588235	170.029	12.9687	0.00586671	0.0451256	0.0198175	Rgcc	1	1.34558
GO:0042772	GO:0042772	DNA damage response, signal transduction resulting in transcription	0.1	17/28905	0.0588235	170.029	12.9687	0.00586671	0.0451256	0.0198175	Rbm38	1	1.34558
GO:0045737	GO:0045737	positive regulation of cyclin-dependent protein serine/threonine kinase activity	0.1	17/28905	0.0588235	170.029	12.9687	0.00586671	0.0451256	0.0198175	Rgcc	1	1.34558
GO:2000047	GO:2000047	regulation of cell-cell adhesion mediated by cadherin	0.1	17/28905	0.0588235	170.029	12.9687	0.00586671	0.0451256	0.0198175	Rgcc	1	1.34558
GO:0030217	GO:0030217	T cell differentiation	0.2	343/28905	0.0058309	16.8542	5.49497	0.0059328	0.0451256	0.0198175	Cd74/Dtx1	2	1.34558
GO:1901990	GO:1901990	regulation of mitotic cell cycle phase transition	0.2	347/28905	0.00576369	16.6599	5.45957	0.00606771	0.0451256	0.0198175	Rgcc/Rbm38	2	1.34558
GO:0022409	GO:0022409	positive regulation of cell-cell adhesion	0.2	349/28905	0.00573066	16.5645	5.44209	0.00613569	0.0451256	0.0198175	Cd74/Itga6	2	1.34558
GO:0002830	GO:0002830	positive regulation of type 2 immune response	0.1	18/28905	0.0555556	160.583	12.5991	0.00621084	0.0451256	0.0198175	Cd74	1	1.34558
GO:0045059	GO:0045059	positive thymic T cell selection	0.1	18/28905	0.0555556	160.583	12.5991	0.00621084	0.0451256	0.0198175	Cd74	1	1.34558
GO:0045655	GO:0045655	regulation of monocyte differentiation	0.1	18/28905	0.0555556	160.583	12.5991	0.00621084	0.0451256	0.0198175	Cd74	1	1.34558
GO:0070206	GO:0070206	protein trimerization	0.1	18/28905	0.0555556	160.583	12.5991	0.00621084	0.0451256	0.0198175	Cd74	1	1.34558
GO:0033674	GO:0033674	positive regulation of kinase activity	0.2	355/28905	0.0056338	16.2845	5.39051	0.00634175	0.0453679	0.0199239	Rgcc/Cd74	2	1.34325
GO:0040013	GO:0040013	negative regulation of locomotion	0.2	364/28905	0.00549451	15.8819	5.31546	0.00665677	0.0464918	0.0204175	Rgcc/Cd74	2	1.33262
GO:1902105	GO:1902105	regulation of leukocyte differentiation	0.2	369/28905	0.00542005	15.6667	5.27492	0.00683484	0.0464918	0.0204175	Cd74/Dtx1	2	1.33262
GO:1901201	GO:1901201	regulation of extracellular matrix assembly	0.1	20/28905	0.05	144.525	11.9447	0.00689878	0.0464918	0.0204175	Rgcc	1	1.33262
GO:1904031	GO:1904031	positive regulation of cyclin-dependent protein kinase activity	0.1	20/28905	0.05	144.525	11.9447	0.00689878	0.0464918	0.0204175	Rgcc	1	1.33262
GO:0002577	GO:0002577	regulation of antigen processing and presentation	0.1	21/28905	0.047619	137.643	11.6529	0.0072426	0.0481115	0.0211288	Cd74	1	1.31775
GO:0019886	GO:0019886	antigen processing and presentation of exogenous peptide antigen via MHC class II	0.1	22/28905	0.0454545	131.386	11.3813	0.0075863	0.0483237	0.021222	Cd74	1	1.31584
GO:0072537	GO:0072537	fibroblast activation	0.1	22/28905	0.0454545	131.386	11.3813	0.0075863	0.0483237	0.021222	Rgcc	1	1.31584
GO:1902254	GO:1902254	negative regulation of intrinsic apoptotic signaling pathway by p53 class mediator	0.1	22/28905	0.0454545	131.386	11.3813	0.0075863	0.0483237	0.021222	Cd74	1	1.31584
GO:0070935	GO:0070935	3'-UTR-mediated mRNA stabilization	0.1	23/28905	0.0434783	125.674	11.1274	0.0079299	0.0487012	0.0213877	Rbm38	1	1.31246
GO:1903902	GO:1903902	positive regulation of viral life cycle	0.1	23/28905	0.0434783	125.674	11.1274	0.0079299	0.0487012	0.0213877	Cd74	1	1.31246
GO:0045786	GO:0045786	negative regulation of cell cycle	0.2	401/28905	0.00498753	14.4165	5.03298	0.00802586	0.0487012	0.0213877	Rgcc/Rbm38	2	1.31246
GO:0050900	GO:0050900	leukocyte migration	0.2	402/28905	0.00497512	14.3806	5.02587	0.0080645	0.0487012	0.0213877	Cd74/Itga6	2	1.31246
GO:1903037	GO:1903037	regulation of leukocyte cell-cell adhesion	0.2	405/28905	0.00493827	14.2741	5.00469	0.00818093	0.0487709	0.0214184	Cd74/Dtx1	2	1.31184
GO:0050863	GO:0050863	regulation of T cell activation	0.2	408/28905	0.00490196	14.1691	4.98373	0.00829813	0.0488434	0.0214502	Cd74/Dtx1	2	1.31119
GO:0031571	GO:0031571	mitotic G1 DNA damage checkpoint signaling	0.1	25/28905	0.04	115.62	10.6659	0.00861677	0.0494149	0.0217011	Rbm38	1	1.30614
GO:2000353	GO:2000353	positive regulation of endothelial cell apoptotic process	0.1	25/28905	0.04	115.62	10.6659	0.00861677	0.0494149	0.0217011	Rgcc	1	1.30614
GO:0002495	GO:0002495	antigen processing and presentation of peptide antigen via MHC class II	0.1	26/28905	0.0384615	111.173	10.4554	0.00896005	0.0494149	0.0217011	Cd74	1	1.30614
GO:0044819	GO:0044819	mitotic G1/S transition checkpoint signaling	0.1	26/28905	0.0384615	111.173	10.4554	0.00896005	0.0494149	0.0217011	Rbm38	1	1.30614
GO:1902230	GO:1902230	negative regulation of intrinsic apoptotic signaling pathway in response to DNA damage	0.1	26/28905	0.0384615	111.173	10.4554	0.00896005	0.0494149	0.0217011	Cd74	1	1.30614
GO:0051347	GO:0051347	positive regulation of transferase activity	0.2	431/28905	0.00464037	13.413	4.83013	0.00922202	0.0494149	0.0217011	Rgcc/Cd74	2	1.30614
GO:2001233	GO:2001233	regulation of apoptotic signaling pathway	0.2	436/28905	0.00458716	13.2592	4.79828	0.00942877	0.0494149	0.0217011	Cd74/Itga6	2	1.30614
GO:0002504	GO:0002504	antigen processing and presentation of peptide or polysaccharide antigen via MHC class II	0.1	28/28905	0.0357143	103.232	10.0683	0.00964628	0.0494149	0.0217011	Cd74	1	1.30614
GO:0002903	GO:0002903	negative regulation of B cell apoptotic process	0.1	28/28905	0.0357143	103.232	10.0683	0.00964628	0.0494149	0.0217011	Cd74	1	1.30614
GO:0045723	GO:0045723	positive regulation of fatty acid biosynthetic process	0.1	28/28905	0.0357143	103.232	10.0683	0.00964628	0.0494149	0.0217011	Cd74	1	1.30614
GO:0044772	GO:0044772	mitotic cell cycle phase transition	0.2	442/28905	0.00452489	13.0792	4.76076	0.00967963	0.0494149	0.0217011	Rgcc/Rbm38	2	1.30614
GO:0007159	GO:0007159	leukocyte cell-cell adhesion	0.2	445/28905	0.00449438	12.991	4.74227	0.00980619	0.0494149	0.0217011	Cd74/Dtx1	2	1.30614
GO:0045061	GO:0045061	thymic T cell selection	0.1	29/28905	0.0344828	99.6724	9.88994	0.00998924	0.0494149	0.0217011	Cd74	1	1.30614
GO:0072567	GO:0072567	chemokine (C-X-C motif) ligand 2 production	0.1	29/28905	0.0344828	99.6724	9.88994	0.00998924	0.0494149	0.0217011	Cd74	1	1.30614
GO:2000341	GO:2000341	regulation of chemokine (C-X-C motif) ligand 2 production	0.1	29/28905	0.0344828	99.6724	9.88994	0.00998924	0.0494149	0.0217011	Cd74	1	1.30614
GO:1901987	GO:1901987	regulation of cell cycle phase transition	0.2	453/28905	0.00441501	12.7616	4.69382	0.0101473	0.0495301	0.0217518	Rgcc/Rbm38	2	1.30513
GO:1903706	GO:1903706	regulation of hemopoiesis	0.2	457/28905	0.00437637	12.6499	4.67005	0.0103199	0.0495301	0.0217518	Cd74/Dtx1	2	1.30513
GO:0060907	GO:0060907	positive regulation of macrophage cytokine production	0.1	30/28905	0.0333333	96.35	9.72049	0.0103321	0.0495301	0.0217518	Cd74	1	1.30513

## Sheet: 2_C2_down_GO
	ID	Description	GeneRatio	BgRatio	RichFactor	FoldEnrichment	zScore	pvalue	p.adjust	qvalue	geneID	Count	log10_padj
GO:0031640	GO:0031640	killing of cells of another organism	0.666667	110/28905	0.0363636	175.182	26.3727	2.96049e-09	1.55426e-07	4.83028e-08	Gzmg/Gzmc/Gzmd/Gzmf	4	6.80848
GO:0141061	GO:0141061	disruption of cell in another organism	0.666667	110/28905	0.0363636	175.182	26.3727	2.96049e-09	1.55426e-07	4.83028e-08	Gzmg/Gzmc/Gzmd/Gzmf	4	6.80848
GO:0141060	GO:0141060	disruption of anatomical structure in another organism	0.666667	150/28905	0.0266667	128.467	22.5527	1.03664e-08	3.62825e-07	1.12758e-07	Gzmg/Gzmc/Gzmd/Gzmf	4	6.4403
GO:0001906	GO:0001906	cell killing	0.666667	285/28905	0.0140351	67.614	16.2842	1.36681e-07	3.58786e-06	1.11503e-06	Gzmg/Gzmc/Gzmd/Gzmf	4	5.44516
GO:1905954	GO:1905954	positive regulation of lipid localization	0.333333	126/28905	0.015873	76.4683	12.2328	0.000279555	0.00587066	0.00182447	Spp1/Plin2	2	2.23131
GO:1905952	GO:1905952	regulation of lipid localization	0.333333	192/28905	0.0104167	50.1823	9.8522	0.000646951	0.0113216	0.0035185	Spp1/Plin2	2	1.94609
GO:0071394	GO:0071394	cellular response to testosterone stimulus	0.166667	10/28905	0.1	481.75	21.9089	0.00207415	0.0186544	0.00579737	Spp1	1	1.72922
GO:0030643	GO:0030643	intracellular phosphate ion homeostasis	0.166667	11/28905	0.0909091	437.955	20.8854	0.00228137	0.0186544	0.00579737	Spp1	1	1.72922
GO:0042447	GO:0042447	hormone catabolic process	0.166667	13/28905	0.0769231	370.577	19.2044	0.0026957	0.0186544	0.00579737	Spp1	1	1.72922
GO:0072044	GO:0072044	collecting duct development	0.166667	13/28905	0.0769231	370.577	19.2044	0.0026957	0.0186544	0.00579737	Spp1	1	1.72922
GO:0031667	GO:0031667	response to nutrient levels	0.333333	424/28905	0.00471698	22.7241	6.49321	0.00309674	0.0186544	0.00579737	Spp1/Plin2	2	1.72922
GO:0010889	GO:0010889	regulation of sequestering of triglyceride	0.166667	15/28905	0.0666667	321.167	17.8715	0.00310988	0.0186544	0.00579737	Plin2	1	1.72922
GO:0030644	GO:0030644	intracellular chloride ion homeostasis	0.166667	16/28905	0.0625	301.094	17.3007	0.00331692	0.0186544	0.00579737	Spp1	1	1.72922
GO:0033280	GO:0033280	response to vitamin D	0.166667	16/28905	0.0625	301.094	17.3007	0.00331692	0.0186544	0.00579737	Spp1	1	1.72922
GO:0046415	GO:0046415	urate metabolic process	0.166667	16/28905	0.0625	301.094	17.3007	0.00331692	0.0186544	0.00579737	Spp1	1	1.72922
GO:2000833	GO:2000833	positive regulation of steroid hormone secretion	0.166667	16/28905	0.0625	301.094	17.3007	0.00331692	0.0186544	0.00579737	Spp1	1	1.72922
GO:0006869	GO:0006869	lipid transport	0.333333	447/28905	0.00447427	21.5548	6.31071	0.0034349	0.0186544	0.00579737	Spp1/Plin2	2	1.72922
GO:0030002	GO:0030002	intracellular monoatomic anion homeostasis	0.166667	17/28905	0.0588235	283.382	16.7809	0.00352392	0.0186544	0.00579737	Spp1	1	1.72922
GO:0071498	GO:0071498	cellular response to fluid shear stress	0.166667	17/28905	0.0588235	283.382	16.7809	0.00352392	0.0186544	0.00579737	Spp1	1	1.72922
GO:0009991	GO:0009991	response to extracellular stimulus	0.333333	457/28905	0.00437637	21.0832	6.23559	0.00358715	0.0186544	0.00579737	Spp1/Plin2	2	1.72922
GO:0030730	GO:0030730	sequestering of triglyceride	0.166667	18/28905	0.0555556	267.639	16.305	0.00373089	0.0186544	0.00579737	Plin2	1	1.72922
GO:0033574	GO:0033574	response to testosterone	0.166667	19/28905	0.0526316	253.553	15.8671	0.00393782	0.0187941	0.00584078	Spp1	1	1.72598
GO:0055062	GO:0055062	phosphate ion homeostasis	0.166667	23/28905	0.0434783	209.457	14.4105	0.00476518	0.0196404	0.00610378	Spp1	1	1.70685
GO:0006706	GO:0006706	steroid catabolic process	0.166667	24/28905	0.0416667	200.729	14.1044	0.00497194	0.0196404	0.00610378	Spp1	1	1.70685
GO:0034405	GO:0034405	response to fluid shear stress	0.166667	24/28905	0.0416667	200.729	14.1044	0.00497194	0.0196404	0.00610378	Spp1	1	1.70685
GO:0010884	GO:0010884	positive regulation of lipid storage	0.166667	25/28905	0.04	192.7	13.8168	0.00517865	0.0196404	0.00610378	Plin2	1	1.70685
GO:0055064	GO:0055064	chloride ion homeostasis	0.166667	25/28905	0.04	192.7	13.8168	0.00517865	0.0196404	0.00610378	Spp1	1	1.70685
GO:0006883	GO:0006883	intracellular sodium ion homeostasis	0.166667	27/28905	0.037037	178.426	13.2901	0.00559198	0.0196404	0.00610378	Spp1	1	1.70685
GO:0008209	GO:0008209	androgen metabolic process	0.166667	28/28905	0.0357143	172.054	13.0481	0.00579859	0.0196404	0.00610378	Spp1	1	1.70685
GO:0045780	GO:0045780	positive regulation of bone resorption	0.166667	28/28905	0.0357143	172.054	13.0481	0.00579859	0.0196404	0.00610378	Spp1	1	1.70685
GO:0055081	GO:0055081	monoatomic anion homeostasis	0.166667	28/28905	0.0357143	172.054	13.0481	0.00579859	0.0196404	0.00610378	Spp1	1	1.70685
GO:2000831	GO:2000831	regulation of steroid hormone secretion	0.166667	29/28905	0.0344828	166.121	12.8187	0.00600516	0.0197044	0.00612368	Spp1	1	1.70544
GO:0035929	GO:0035929	steroid hormone secretion	0.166667	34/28905	0.0294118	141.691	11.8274	0.00703749	0.022392	0.00695892	Spp1	1	1.64991
GO:0033273	GO:0033273	response to vitamin	0.166667	37/28905	0.027027	130.203	11.3312	0.00765646	0.0229694	0.00713835	Spp1	1	1.63885
GO:0034389	GO:0034389	lipid droplet organization	0.166667	37/28905	0.027027	130.203	11.3312	0.00765646	0.0229694	0.00713835	Plin2	1	1.63885
GO:0055078	GO:0055078	sodium ion homeostasis	0.166667	43/28905	0.0232558	112.035	10.4989	0.00889343	0.0259392	0.00806129	Spp1	1	1.58604
GO:0045124	GO:0045124	regulation of bone resorption	0.166667	54/28905	0.0185185	89.213	9.34893	0.0111579	0.0312074	0.00969853	Spp1	1	1.50574
GO:0042149	GO:0042149	cellular response to glucose starvation	0.166667	55/28905	0.0181818	87.5909	9.26177	0.0113635	0.0312074	0.00969853	Plin2	1	1.50574
GO:0010883	GO:0010883	regulation of lipid storage	0.166667	58/28905	0.0172414	83.0603	9.01385	0.0119802	0.0312074	0.00969853	Plin2	1	1.50574
GO:0044060	GO:0044060	regulation of endocrine process	0.166667	58/28905	0.0172414	83.0603	9.01385	0.0119802	0.0312074	0.00969853	Spp1	1	1.50574
GO:0140353	GO:0140353	lipid export from cell	0.166667	59/28905	0.0169492	81.6525	8.93541	0.0121857	0.0312074	0.00969853	Spp1	1	1.50574
GO:0046850	GO:0046850	regulation of bone remodeling	0.166667	64/28905	0.015625	75.2734	8.571	0.0132127	0.0330318	0.0102655	Spp1	1	1.48107
GO:0015909	GO:0015909	long-chain fatty acid transport	0.166667	68/28905	0.0147059	70.8456	8.30867	0.0140337	0.0342682	0.0106498	Plin2	1	1.46511
GO:0060986	GO:0060986	endocrine hormone secretion	0.166667	72/28905	0.0138889	66.9097	8.06834	0.014854	0.0354471	0.0110161	Spp1	1	1.45042
GO:0007584	GO:0007584	response to nutrient	0.166667	79/28905	0.0126582	60.981	7.69216	0.0162883	0.038006	0.0118114	Spp1	1	1.42015
GO:0045453	GO:0045453	bone resorption	0.166667	81/28905	0.0123457	59.4753	7.59366	0.0166978	0.0381145	0.0118451	Spp1	1	1.41891
GO:0034103	GO:0034103	regulation of tissue remodeling	0.166667	87/28905	0.0114943	55.3736	7.31861	0.0179254	0.040046	0.0124454	Spp1	1	1.39744
GO:0019915	GO:0019915	lipid storage	0.166667	102/28905	0.00980392	47.2304	6.73941	0.0209887	0.0454128	0.0141132	Plin2	1	1.34282
GO:0032370	GO:0032370	positive regulation of lipid transport	0.166667	103/28905	0.00970874	46.7718	6.70531	0.0211926	0.0454128	0.0141132	Spp1	1	1.34282
GO:0046849	GO:0046849	bone remodeling	0.166667	108/28905	0.00925926	44.6065	6.54188	0.0222118	0.0466448	0.0144961	Spp1	1	1.3312
GO:0030593	GO:0030593	neutrophil chemotaxis	0.166667	112/28905	0.00892857	43.0134	6.41899	0.0230265	0.0468283	0.0145532	Spp1	1	1.32949
GO:0015908	GO:0015908	fatty acid transport	0.166667	114/28905	0.00877193	42.2588	6.35995	0.0234336	0.0468283	0.0145532	Plin2	1	1.32949
GO:0050886	GO:0050886	endocrine process	0.166667	115/28905	0.00869565	41.8913	6.331	0.0236371	0.0468283	0.0145532	Spp1	1	1.32949

## Sheet: 3_C18_up_GO
	ID	Description	GeneRatio	BgRatio	RichFactor	FoldEnrichment	zScore	pvalue	p.adjust	qvalue	geneID	Count	log10_padj
GO:0042113	GO:0042113	B cell activation	0.222222	319/28905	0.0501567	20.1358	17.1738	7.83533e-17	1.25679e-13	8.92403e-14	Igkc/Cd79a/Ighd/Cd79b/Ms4a1/Bank1/Ighm/Mef2c/Cd19/Foxp1/Pou2af1/Blnk/Tnfrsf13c/Cxcr5/Siglecg/Fcrl1	16	12.9007
GO:0050853	GO:0050853	B cell receptor signaling pathway	0.125	56/28905	0.160714	64.5201	23.7761	1.51663e-14	1.21634e-11	8.6368e-12	Cd79a/Fcmr/Cd79b/Ms4a1/Ighm/Mef2c/Cd19/Foxp1/Blnk	9	10.9149
GO:0050851	GO:0050851	antigen receptor-mediated signaling pathway	0.152778	194/28905	0.056701	22.7631	15.1984	1.97999e-12	1.05863e-09	7.517e-10	Cd79a/Fcmr/Cd79b/Ms4a1/Ighm/Mef2c/Ccr7/Cd19/Foxp1/Ezr/Blnk	11	8.97525
GO:0046651	GO:0046651	lymphocyte proliferation	0.180556	378/28905	0.0343915	13.8068	12.5244	9.41661e-12	3.77606e-09	2.68126e-09	Cd79a/Ighd/Satb1/Ighm/Cd37/Mef2c/H2-DMb2/Cd55/Ccr7/Cd19/Ripor2/Tnfrsf13c/Siglecg	13	8.42296
GO:0032943	GO:0032943	mononuclear cell proliferation	0.180556	385/28905	0.0337662	13.5557	12.3936	1.18397e-11	3.79816e-09	2.69695e-09	Cd79a/Ighd/Satb1/Ighm/Cd37/Mef2c/H2-DMb2/Cd55/Ccr7/Cd19/Ripor2/Tnfrsf13c/Siglecg	13	8.42043
GO:0070661	GO:0070661	leukocyte proliferation	0.180556	420/28905	0.0309524	12.4261	11.7873	3.49123e-11	9.33323e-09	6.62722e-09	Cd79a/Ighd/Satb1/Ighm/Cd37/Mef2c/H2-DMb2/Cd55/Ccr7/Cd19/Ripor2/Tnfrsf13c/Siglecg	13	8.02997
GO:0030098	GO:0030098	lymphocyte differentiation	0.180556	490/28905	0.0265306	10.6509	10.767	2.32681e-10	4.81268e-08	3.41732e-08	Igkc/Cd79a/Cd79b/Ms4a1/Satb1/Ighm/Ly6d/Ccr7/Cd19/Foxp1/Pou2af1/Nfatc3/Rhoh	13	7.31761
GO:0002429	GO:0002429	immune response-activating cell surface receptor signaling pathway	0.152778	303/28905	0.0363036	14.5744	11.8698	2.40034e-10	4.81268e-08	3.41732e-08	Cd79a/Fcmr/Cd79b/Ms4a1/Ighm/Mef2c/Ccr7/Cd19/Foxp1/Ezr/Blnk	11	7.31761
GO:0002768	GO:0002768	immune response-regulating cell surface receptor signaling pathway	0.152778	313/28905	0.0351438	14.1088	11.6523	3.38463e-10	6.03217e-08	4.28324e-08	Cd79a/Fcmr/Cd79b/Ms4a1/Ighm/Mef2c/Ccr7/Cd19/Foxp1/Ezr/Blnk	11	7.21953
GO:0050670	GO:0050670	regulation of lymphocyte proliferation	0.138889	280/28905	0.0357143	14.3378	11.207	1.95816e-09	3.14089e-07	2.23024e-07	Ighd/Ighm/Cd37/Mef2c/H2-DMb2/Cd55/Ccr7/Ripor2/Tnfrsf13c/Siglecg	10	6.50295
GO:0032944	GO:0032944	regulation of mononuclear cell proliferation	0.138889	285/28905	0.0350877	14.0863	11.0944	2.3212e-09	3.38473e-07	2.40338e-07	Ighd/Ighm/Cd37/Mef2c/H2-DMb2/Cd55/Ccr7/Ripor2/Tnfrsf13c/Siglecg	10	6.47048
GO:0070663	GO:0070663	regulation of leukocyte proliferation	0.138889	307/28905	0.0325733	13.0768	10.6305	4.73081e-09	6.32352e-07	4.49012e-07	Ighd/Ighm/Cd37/Mef2c/H2-DMb2/Cd55/Ccr7/Ripor2/Tnfrsf13c/Siglecg	10	6.19904
GO:0030183	GO:0030183	B cell differentiation	0.111111	182/28905	0.043956	17.6465	11.2576	1.7969e-08	2.2171e-06	1.57429e-06	Igkc/Cd79a/Cd79b/Ms4a1/Ighm/Cd19/Foxp1/Pou2af1	8	5.65421
GO:0042100	GO:0042100	B cell proliferation	0.0972222	123/28905	0.0569106	22.8472	12.1336	2.49083e-08	2.85378e-06	2.02637e-06	Cd79a/Ighd/Ighm/Mef2c/Cd19/Tnfrsf13c/Siglecg	7	5.54458
GO:0002757	GO:0002757	immune response-activating signaling pathway	0.152778	486/28905	0.0226337	9.08651	8.98411	3.25585e-08	3.48159e-06	2.47216e-06	Cd79a/Fcmr/Cd79b/Ms4a1/Ighm/Mef2c/Ccr7/Cd19/Foxp1/Ezr/Blnk	11	5.45822
GO:0002460	GO:0002460	adaptive immune response based on somatic recombination of immune receptors built from immunoglobulin superfamily domains	0.152778	494/28905	0.0222672	8.93936	8.89418	3.84311e-08	3.85272e-06	2.73569e-06	Fcmr/Ighd/Ighm/Mef2c/Cd55/Ccr7/Cd19/Fcer2a/Iglc2/Bach2/Tnfrsf13c	11	5.41423
GO:0002764	GO:0002764	immune response-regulating signaling pathway	0.152778	497/28905	0.0221328	8.8854	8.86098	4.08656e-08	3.85579e-06	2.73787e-06	Cd79a/Fcmr/Cd79b/Ms4a1/Ighm/Mef2c/Ccr7/Cd19/Foxp1/Ezr/Blnk	11	5.41389
GO:0050864	GO:0050864	regulation of B cell activation	0.0972222	147/28905	0.047619	19.1171	11.0044	8.51552e-08	7.58828e-06	5.38819e-06	Ighd/Bank1/Ighm/Mef2c/Cd19/Tnfrsf13c/Siglecg	7	5.11986
GO:0051251	GO:0051251	positive regulation of lymphocyte activation	0.125	360/28905	0.025	10.0365	8.62154	2.78457e-07	2.33053e-05	1.65483e-05	Ighd/Ighm/Mef2c/H2-Ob/H2-DMb2/Cd55/Ccr7/Rhoh/Tnfrsf13c	9	4.63254
GO:0050671	GO:0050671	positive regulation of lymphocyte proliferation	0.0972222	176/28905	0.0397727	15.9671	9.95254	2.9059e-07	2.33053e-05	1.65483e-05	Ighd/Ighm/Mef2c/H2-DMb2/Cd55/Ccr7/Tnfrsf13c	7	4.63254
GO:0032946	GO:0032946	positive regulation of mononuclear cell proliferation	0.0972222	179/28905	0.0391061	15.6995	9.85806	3.25828e-07	2.4887e-05	1.76714e-05	Ighd/Ighm/Mef2c/H2-DMb2/Cd55/Ccr7/Tnfrsf13c	7	4.60403
GO:0070665	GO:0070665	positive regulation of leukocyte proliferation	0.0972222	195/28905	0.0358974	14.4113	9.39015	5.80569e-07	4.23288e-05	3.00563e-05	Ighd/Ighm/Mef2c/H2-DMb2/Cd55/Ccr7/Tnfrsf13c	7	4.37336
GO:0002696	GO:0002696	positive regulation of leukocyte activation	0.125	397/28905	0.02267	9.10107	8.12184	6.30346e-07	4.39598e-05	3.12144e-05	Ighd/Ighm/Mef2c/H2-Ob/H2-DMb2/Cd55/Ccr7/Rhoh/Tnfrsf13c	9	4.35694
GO:0050854	GO:0050854	regulation of antigen receptor-mediated signaling pathway	0.0694444	66/28905	0.0757576	30.4135	11.9544	6.61196e-07	4.41899e-05	3.13778e-05	Fcmr/Ccr7/Cd19/Foxp1/Ezr	5	4.35468
GO:1903037	GO:1903037	regulation of leukocyte cell-cell adhesion	0.125	405/28905	0.0222222	8.9213	8.02235	7.43871e-07	4.77268e-05	3.38892e-05	Ets1/Cd37/H2-Ob/H2-DMb2/Cd55/Ccr7/Ripor2/Rhoh/Tnfrsf13c	9	4.32124
GO:0050867	GO:0050867	positive regulation of cell activation	0.125	421/28905	0.0213777	8.58224	7.83139	1.025e-06	6.32349e-05	4.4901e-05	Ighd/Ighm/Mef2c/H2-Ob/H2-DMb2/Cd55/Ccr7/Rhoh/Tnfrsf13c	9	4.19904
GO:0030888	GO:0030888	regulation of B cell proliferation	0.0694444	73/28905	0.0684932	27.4971	11.3272	1.09636e-06	6.51318e-05	4.6248e-05	Ighd/Ighm/Mef2c/Tnfrsf13c/Siglecg	5	4.18621
GO:0007159	GO:0007159	leukocyte cell-cell adhesion	0.125	445/28905	0.0202247	8.11938	7.56319	1.6177e-06	9.2671e-05	6.58026e-05	Ets1/Cd37/H2-Ob/H2-DMb2/Cd55/Ccr7/Ripor2/Rhoh/Tnfrsf13c	9	4.03306
GO:0002697	GO:0002697	regulation of immune effector process	0.125	473/28905	0.0190275	7.63874	7.27466	2.66394e-06	0.000147343	0.000104624	Ighm/Cd37/H2-DMb2/Cd55/Ccr7/Foxp1/Fcer2a/Vpreb3/Siglecg	9	3.83167
GO:0042098	GO:0042098	T cell proliferation	0.0972222	265/28905	0.0264151	10.6046	7.849	4.45727e-06	0.000238315	0.00016922	Satb1/Cd37/H2-DMb2/Cd55/Ccr7/Ripor2/Tnfrsf13c	7	3.62285
GO:0006898	GO:0006898	receptor-mediated endocytosis	0.0972222	273/28905	0.025641	10.2938	7.70991	5.4159e-06	0.000280229	0.000198981	Fcmr/Ccr7/Fcer2a/Ezr/Apoe/Iqsec1/Lmbrd1	7	3.55249
GO:0030890	GO:0030890	positive regulation of B cell proliferation	0.0555556	49/28905	0.0816327	32.7721	11.1231	6.88713e-06	0.000345217	0.000245127	Ighd/Ighm/Mef2c/Tnfrsf13c	4	3.46191
GO:0050863	GO:0050863	regulation of T cell activation	0.111111	408/28905	0.0196078	7.87173	6.98549	8.00404e-06	0.000389045	0.000276248	Cd37/H2-Ob/H2-DMb2/Cd55/Ccr7/Ripor2/Rhoh/Tnfrsf13c	8	3.41
GO:0002637	GO:0002637	regulation of immunoglobulin production	0.0694444	111/28905	0.045045	18.0837	9.01141	8.69364e-06	0.000410135	0.000291223	Ighm/Cd37/Foxp1/Vpreb3/Siglecg	5	3.38707
GO:0002920	GO:0002920	regulation of humoral immune response	0.0555556	53/28905	0.0754717	30.2987	10.6684	9.44712e-06	0.000426992	0.000303193	Cd37/Cd55/Ccr7/Fcer2a	4	3.36958
GO:1903039	GO:1903039	positive regulation of leukocyte cell-cell adhesion	0.0972222	298/28905	0.0234899	9.43023	7.3099	9.58335e-06	0.000426992	0.000303193	Ets1/H2-Ob/H2-DMb2/Cd55/Ccr7/Rhoh/Tnfrsf13c	7	3.36958
GO:0016064	GO:0016064	immunoglobulin mediated immune response	0.0972222	302/28905	0.0231788	9.30533	7.25028	1.04483e-05	0.000452946	0.000321622	Fcmr/Ighd/Ighm/Cd55/Cd19/Fcer2a/Iglc2	7	3.34395
GO:0019724	GO:0019724	B cell mediated immunity	0.0972222	305/28905	0.0229508	9.2138	7.20628	1.11386e-05	0.000470166	0.00033385	Fcmr/Ighd/Ighm/Cd55/Cd19/Fcer2a/Iglc2	7	3.32775
GO:0050855	GO:0050855	regulation of B cell receptor signaling pathway	0.0416667	18/28905	0.166667	66.9097	13.9777	1.17717e-05	0.000484148	0.000343777	Fcmr/Cd19/Foxp1	3	3.31502
GO:0002455	GO:0002455	humoral immune response mediated by circulating immunoglobulin	0.0555556	59/28905	0.0677966	27.2175	10.0734	1.45186e-05	0.000582198	0.000413399	Fcmr/Ighm/Cd55/Fcer2a	4	3.23493
GO:0042129	GO:0042129	regulation of T cell proliferation	0.0833333	221/28905	0.0271493	10.8993	7.38214	1.9146e-05	0.00074903	0.000531861	Cd37/H2-DMb2/Cd55/Ccr7/Ripor2/Tnfrsf13c	6	3.1255
GO:0006959	GO:0006959	humoral immune response	0.0972222	339/28905	0.020649	8.2897	6.7466	2.1984e-05	0.000837591	0.000594745	Fcmr/Ighm/Cd37/Mef2c/Cd55/Ccr7/Fcer2a	7	3.07697
GO:0019882	GO:0019882	antigen processing and presentation	0.0694444	135/28905	0.037037	14.8688	8.07118	2.24541e-05	0.000837591	0.000594745	Ighm/H2-Ob/H2-DMb2/Ccr7/Fcer2a	5	3.07697
GO:0002700	GO:0002700	regulation of production of molecular mediator of immune response	0.0833333	233/28905	0.0257511	10.338	7.15159	2.57763e-05	0.00092477	0.000656648	Ighm/Cd37/Cd55/Foxp1/Vpreb3/Siglecg	6	3.03397
GO:0022409	GO:0022409	positive regulation of cell-cell adhesion	0.0972222	349/28905	0.0200573	8.05217	6.6235	2.64679e-05	0.00092477	0.000656648	Ets1/H2-Ob/H2-DMb2/Cd55/Ccr7/Rhoh/Tnfrsf13c	7	3.03397
GO:0002449	GO:0002449	lymphocyte mediated immunity	0.111111	482/28905	0.0165975	6.66321	6.26544	2.65208e-05	0.00092477	0.000656648	Fcmr/Ighd/Ighm/Cd55/Cd19/Fcer2a/Iglc2/Cd2	8	3.03397
GO:0002520	GO:0002520	immune system development	0.0833333	256/28905	0.0234375	9.40918	6.75335	4.36077e-05	0.00148823	0.00105674	Ighd/Ccr7/Foxp1/Ltb/Nfatc3/Cxcr5	6	2.82733
GO:0050870	GO:0050870	positive regulation of T cell activation	0.0833333	272/28905	0.0220588	8.8557	6.50483	6.10219e-05	0.00203915	0.00144793	H2-Ob/H2-DMb2/Cd55/Ccr7/Rhoh/Tnfrsf13c	6	2.69055
GO:0002377	GO:0002377	immunoglobulin production	0.0833333	275/28905	0.0218182	8.75909	6.46051	6.4832e-05	0.00212225	0.00150694	Ighd/Ighm/Cd37/Foxp1/Vpreb3/Siglecg	6	2.6732
GO:0048535	GO:0048535	lymph node development	0.0416667	32/28905	0.09375	37.6367	10.3621	6.97838e-05	0.00223867	0.0015896	Ccr7/Ltb/Cxcr5	3	2.65001
GO:0002440	GO:0002440	production of molecular mediator of immune response	0.0972222	423/28905	0.0165485	6.64352	5.84299	8.88619e-05	0.00279479	0.00198449	Ighd/Ighm/Cd37/Cd55/Foxp1/Vpreb3/Siglecg	7	2.55365
GO:0050871	GO:0050871	positive regulation of B cell activation	0.0555556	94/28905	0.0425532	17.0833	7.80479	9.10942e-05	0.00280991	0.00199522	Ighd/Ighm/Mef2c/Tnfrsf13c	4	2.55131
GO:0002699	GO:0002699	positive regulation of immune effector process	0.0833333	315/28905	0.0190476	7.64683	5.92738	0.000136394	0.00412786	0.00293106	Cd37/H2-DMb2/Cd55/Ccr7/Foxp1/Fcer2a	6	2.38428
GO:0002634	GO:0002634	regulation of germinal center formation	0.0277778	10/28905	0.2	80.2917	12.5319	0.000271808	0.00806556	0.00572709	Mef2c/Tnfrsf13c	2	2.09337
GO:0002285	GO:0002285	lymphocyte activation involved in immune response	0.0694444	230/28905	0.0217391	8.72736	5.87954	0.000276954	0.00806556	0.00572709	H2-DMb2/Ccr7/Cd19/Foxp1/Pou2af1	5	2.09337
GO:2000106	GO:2000106	regulation of leukocyte apoptotic process	0.0555556	126/28905	0.031746	12.7447	6.60222	0.000281591	0.00806556	0.00572709	Fcmr/Mef2c/Ccr7/Foxp1	4	2.09337
GO:0032652	GO:0032652	regulation of interleukin-1 production	0.0555556	128/28905	0.03125	12.5456	6.54181	0.000299006	0.00826905	0.00587158	Ighd/Ccr7/Foxp1/Serpinb1a	4	2.08254
GO:0048534	GO:0048534	hematopoietic or lymphoid organ development	0.0555556	128/28905	0.03125	12.5456	6.54181	0.000299006	0.00826905	0.00587158	Ccr7/Ltb/Nfatc3/Cxcr5	4	2.08254
GO:0002822	GO:0002822	regulation of adaptive immune response based on somatic recombination of immune receptors built from immunoglobulin superfamily domains	0.0694444	237/28905	0.021097	8.46959	5.76995	0.000317859	0.00864146	0.00613601	Mef2c/Cd55/Ccr7/Fcer2a/Tnfrsf13c	5	2.06341
GO:0042102	GO:0042102	positive regulation of T cell proliferation	0.0555556	133/28905	0.0300752	12.0739	6.39651	0.000345908	0.00924728	0.00656619	H2-DMb2/Cd55/Ccr7/Tnfrsf13c	4	2.03399
GO:0032612	GO:0032612	interleukin-1 production	0.0555556	134/28905	0.0298507	11.9838	6.36838	0.000355885	0.00935803	0.00664483	Ighd/Ccr7/Foxp1/Serpinb1a	4	2.02882
GO:0035710	GO:0035710	CD4-positive, alpha-beta T cell activation	0.0555556	135/28905	0.0296296	11.8951	6.34055	0.000366066	0.00947049	0.00672468	Satb1/Cd55/Ccr7/Foxp1	4	2.02363
GO:0002399	GO:0002399	MHC class II protein complex assembly	0.0277778	12/28905	0.166667	66.9097	11.4115	0.000397367	0.00995901	0.00707156	H2-Ob/H2-DMb2	2	2.00178
GO:0002503	GO:0002503	peptide antigen assembly with MHC class II protein complex	0.0277778	12/28905	0.166667	66.9097	11.4115	0.000397367	0.00995901	0.00707156	H2-Ob/H2-DMb2	2	2.00178
GO:0010632	GO:0010632	regulation of epithelial cell migration	0.0694444	250/28905	0.02	8.02917	5.57794	0.000405803	0.010014	0.00711059	Ets1/Mef2c/Foxp1/Apoe/Iqsec1	5	1.99939
GO:0002819	GO:0002819	regulation of adaptive immune response	0.0694444	253/28905	0.0197628	7.93396	5.5356	0.000428475	0.0104132	0.00739409	Mef2c/Cd55/Ccr7/Fcer2a/Tnfrsf13c	5	1.98241
GO:0051000	GO:0051000	positive regulation of nitric-oxide synthase activity	0.0277778	13/28905	0.153846	61.7628	10.9502	0.000468859	0.0112246	0.00797023	Fcer2a/Apoe	2	1.94983
GO:0032655	GO:0032655	regulation of interleukin-12 production	0.0416667	63/28905	0.047619	19.1171	7.19359	0.000528634	0.0124695	0.00885422	Ccr7/Foxp1/Ltb	3	1.90415
GO:0002329	GO:0002329	pre-B cell differentiation	0.0277778	14/28905	0.142857	57.3512	10.5387	0.00054612	0.012514	0.00888574	Ighm/Foxp1	2	1.90261
GO:2000822	GO:2000822	regulation of behavioral fear response	0.0277778	14/28905	0.142857	57.3512	10.5387	0.00054612	0.012514	0.00888574	Mef2c/Apoe	2	1.90261
GO:0032615	GO:0032615	interleukin-12 production	0.0416667	65/28905	0.0461538	18.5288	7.06989	0.000579401	0.0130783	0.00928646	Ccr7/Foxp1/Ltb	3	1.88345
GO:0001936	GO:0001936	regulation of endothelial cell proliferation	0.0555556	153/28905	0.0261438	10.4956	5.88486	0.000587055	0.0130783	0.00928646	Mef2c/Ppp1r16b/Pold4/Apoe	4	1.88345
GO:0002638	GO:0002638	negative regulation of immunoglobulin production	0.0277778	15/28905	0.133333	53.5278	10.1686	0.000629123	0.0136367	0.00968295	Vpreb3/Siglecg	2	1.86529
GO:1903365	GO:1903365	regulation of fear response	0.0277778	15/28905	0.133333	53.5278	10.1686	0.000629123	0.0136367	0.00968295	Mef2c/Apoe	2	1.86529
GO:0071887	GO:0071887	leukocyte apoptotic process	0.0555556	159/28905	0.0251572	10.0996	5.74952	0.000678085	0.0143635	0.0101991	Fcmr/Mef2c/Ccr7/Foxp1	4	1.84274
GO:0050678	GO:0050678	regulation of epithelial cell proliferation	0.0833333	426/28905	0.0140845	5.65434	4.83616	0.000680567	0.0143635	0.0101991	Mef2c/Foxp1/Ppp1r16b/Hmgn1/Pold4/Apoe	6	1.84274
GO:0002467	GO:0002467	germinal center formation	0.0277778	16/28905	0.125	50.1823	9.83338	0.00071784	0.0149534	0.0106179	Mef2c/Tnfrsf13c	2	1.82526
GO:0001935	GO:0001935	endothelial cell proliferation	0.0555556	175/28905	0.0228571	9.17619	5.42129	0.000969145	0.0199296	0.0141514	Mef2c/Ppp1r16b/Pold4/Apoe	4	1.7005
GO:0046847	GO:0046847	filopodium assembly	0.0416667	78/28905	0.0384615	15.4407	6.3817	0.000986032	0.0200202	0.0142157	Ccr7/Ripor2/Ezr	3	1.69853
GO:0010594	GO:0010594	regulation of endothelial cell migration	0.0555556	178/28905	0.0224719	9.02154	5.36442	0.00103214	0.0206944	0.0146944	Ets1/Mef2c/Foxp1/Apoe	4	1.68415
GO:0002923	GO:0002923	regulation of humoral immune response mediated by circulating immunoglobulin	0.0277778	20/28905	0.1	40.1458	8.75114	0.00112928	0.0223625	0.0158789	Cd55/Fcer2a	2	1.65048
GO:0002577	GO:0002577	regulation of antigen processing and presentation	0.0277778	21/28905	0.0952381	38.2341	8.52948	0.00124614	0.0243757	0.0173084	H2-Ob/Ccr7	2	1.61304
GO:0019886	GO:0019886	antigen processing and presentation of exogenous peptide antigen via MHC class II	0.0277778	22/28905	0.0909091	36.4962	8.32286	0.00136855	0.0263665	0.018722	H2-Ob/H2-DMb2	2	1.57895
GO:0010631	GO:0010631	epithelial cell migration	0.0694444	329/28905	0.0151976	6.10119	4.65017	0.00139004	0.0263665	0.018722	Ets1/Mef2c/Foxp1/Apoe/Iqsec1	5	1.57895
GO:2000107	GO:2000107	negative regulation of leukocyte apoptotic process	0.0416667	88/28905	0.0340909	13.6861	5.95586	0.00139723	0.0263665	0.018722	Fcmr/Ccr7/Foxp1	3	1.57895
GO:0090132	GO:0090132	epithelium migration	0.0694444	331/28905	0.0151057	6.06433	4.63074	0.00142759	0.0266263	0.0189064	Ets1/Mef2c/Foxp1/Apoe/Iqsec1	5	1.57469
GO:0090130	GO:0090130	tissue migration	0.0694444	333/28905	0.015015	6.0279	4.61147	0.00146589	0.026952	0.0191377	Ets1/Mef2c/Foxp1/Apoe/Iqsec1	5	1.56941
GO:0002922	GO:0002922	positive regulation of humoral immune response	0.0277778	23/28905	0.0869565	34.9094	8.12963	0.00149647	0.026952	0.0191377	Ccr7/Fcer2a	2	1.56941
GO:0050999	GO:0050999	regulation of nitric-oxide synthase activity	0.0277778	23/28905	0.0869565	34.9094	8.12963	0.00149647	0.026952	0.0191377	Fcer2a/Apoe	2	1.56941
GO:0002366	GO:0002366	leukocyte activation involved in immune response	0.0694444	336/28905	0.014881	5.97408	4.58285	0.00152476	0.026952	0.0191377	H2-DMb2/Ccr7/Cd19/Foxp1/Pou2af1	5	1.56941
GO:0002263	GO:0002263	cell activation involved in immune response	0.0694444	340/28905	0.0147059	5.9038	4.54522	0.00160593	0.026952	0.0191377	H2-DMb2/Ccr7/Cd19/Foxp1/Pou2af1	5	1.56941
GO:0001767	GO:0001767	establishment of lymphocyte polarity	0.0277778	24/28905	0.0833333	33.4549	7.9484	0.00162989	0.026952	0.0191377	Ccr7/Ripor2	2	1.56941
GO:0001768	GO:0001768	establishment of T cell polarity	0.0277778	24/28905	0.0833333	33.4549	7.9484	0.00162989	0.026952	0.0191377	Ccr7/Ripor2	2	1.56941
GO:0002327	GO:0002327	immature B cell differentiation	0.0277778	24/28905	0.0833333	33.4549	7.9484	0.00162989	0.026952	0.0191377	Ighm/Foxp1	2	1.56941
GO:0002396	GO:0002396	MHC protein complex assembly	0.0277778	24/28905	0.0833333	33.4549	7.9484	0.00162989	0.026952	0.0191377	H2-Ob/H2-DMb2	2	1.56941
GO:0002501	GO:0002501	peptide antigen assembly with MHC protein complex	0.0277778	24/28905	0.0833333	33.4549	7.9484	0.00162989	0.026952	0.0191377	H2-Ob/H2-DMb2	2	1.56941
GO:0032770	GO:0032770	positive regulation of monooxygenase activity	0.0277778	24/28905	0.0833333	33.4549	7.9484	0.00162989	0.026952	0.0191377	Fcer2a/Apoe	2	1.56941
GO:0030217	GO:0030217	T cell differentiation	0.0694444	343/28905	0.0145773	5.85216	4.5174	0.00166887	0.027315	0.0193954	Satb1/Ccr7/Foxp1/Nfatc3/Rhoh	5	1.5636
GO:0002115	GO:0002115	store-operated calcium entry	0.0277778	25/28905	0.08	32.1167	7.77794	0.00176877	0.0286577	0.0203489	Ms4a1/Nfatc3	2	1.54276
GO:0043535	GO:0043535	regulation of blood vessel endothelial cell migration	0.0416667	97/28905	0.0309278	12.4162	5.62798	0.00184752	0.0296342	0.0210422	Ets1/Mef2c/Apoe	3	1.52821
GO:0002495	GO:0002495	antigen processing and presentation of peptide antigen via MHC class II	0.0277778	26/28905	0.0769231	30.8814	7.61723	0.00191309	0.0300842	0.0213618	H2-Ob/H2-DMb2	2	1.52166
GO:0019068	GO:0019068	virion assembly	0.0277778	26/28905	0.0769231	30.8814	7.61723	0.00191309	0.0300842	0.0213618	Vps37b/Apoe	2	1.52166
GO:0050857	GO:0050857	positive regulation of antigen receptor-mediated signaling pathway	0.0277778	27/28905	0.0740741	29.7377	7.46535	0.00206281	0.0321238	0.0228101	Ccr7/Foxp1	2	1.49317
GO:0007519	GO:0007519	skeletal muscle tissue development	0.0555556	218/28905	0.0183486	7.36621	4.71484	0.00216878	0.0332481	0.0236084	Mef2c/Pax5/Foxp1/Nfatc3	4	1.47823
GO:0043367	GO:0043367	CD4-positive, alpha-beta T cell differentiation	0.0416667	103/28905	0.0291262	11.693	5.43257	0.00219257	0.0332481	0.0236084	Satb1/Ccr7/Foxp1	3	1.47823
GO:0002504	GO:0002504	antigen processing and presentation of peptide or polysaccharide antigen via MHC class II	0.0277778	28/28905	0.0714286	28.6756	7.3215	0.00221792	0.0332481	0.0236084	H2-Ob/H2-DMb2	2	1.47823
GO:0036010	GO:0036010	protein localization to endosome	0.0277778	28/28905	0.0714286	28.6756	7.3215	0.00221792	0.0332481	0.0236084	Ezr/Rcsd1	2	1.47823
GO:0019722	GO:0019722	calcium-mediated signaling	0.0555556	223/28905	0.0179372	7.20105	4.64529	0.00235416	0.0346429	0.0245988	Ccr7/Nfatc3/Cxcr5/Siglecg	4	1.46039
GO:0046631	GO:0046631	alpha-beta T cell activation	0.0555556	223/28905	0.0179372	7.20105	4.64529	0.00235416	0.0346429	0.0245988	Satb1/Cd55/Ccr7/Foxp1	4	1.46039
GO:0045061	GO:0045061	thymic T cell selection	0.0277778	29/28905	0.0689655	27.6868	7.185	0.00237838	0.0346811	0.0246259	Ccr7/Nfatc3	2	1.45991
GO:0032651	GO:0032651	regulation of interleukin-1 beta production	0.0416667	107/28905	0.0280374	11.2558	5.31107	0.00244338	0.0353079	0.025071	Ccr7/Foxp1/Serpinb1a	3	1.45213
GO:0060538	GO:0060538	skeletal muscle organ development	0.0555556	230/28905	0.0173913	6.98188	4.55146	0.00263166	0.0376891	0.0267618	Mef2c/Pax5/Foxp1/Nfatc3	4	1.42378
GO:0043542	GO:0043542	endothelial cell migration	0.0555556	232/28905	0.0172414	6.9217	4.52537	0.00271489	0.0385371	0.0273639	Ets1/Mef2c/Foxp1/Apoe	4	1.41412
GO:0007517	GO:0007517	muscle organ development	0.0694444	385/28905	0.012987	5.21374	4.15934	0.00275275	0.0387317	0.0275021	Mef2c/Pax5/Foxp1/Ripor2/Nfatc3	5	1.41193
GO:0032611	GO:0032611	interleukin-1 beta production	0.0416667	113/28905	0.0265487	10.6582	5.14043	0.00285173	0.0397754	0.0282432	Ccr7/Foxp1/Serpinb1a	3	1.40039
GO:0031295	GO:0031295	T cell costimulation	0.0277778	32/28905	0.0625	25.0911	6.81376	0.00289163	0.0399842	0.0283915	Ccr7/Tnfrsf13c	2	1.39811
GO:0003299	GO:0003299	muscle hypertrophy in response to stress	0.0277778	33/28905	0.0606061	24.3308	6.70114	0.00307324	0.0417752	0.0296632	Mef2c/Nfatc3	2	1.37908
GO:0014898	GO:0014898	cardiac muscle hypertrophy in response to stress	0.0277778	33/28905	0.0606061	24.3308	6.70114	0.00307324	0.0417752	0.0296632	Mef2c/Nfatc3	2	1.37908
GO:0050866	GO:0050866	negative regulation of cell activation	0.0555556	241/28905	0.0165975	6.66321	4.41167	0.00311187	0.0419449	0.0297837	Bank1/Cd37/Ripor2/Apoe	4	1.37732
GO:0014887	GO:0014887	cardiac muscle adaptation	0.0277778	34/28905	0.0588235	23.6152	6.5934	0.00326008	0.0430393	0.0305608	Mef2c/Nfatc3	2	1.36613
GO:0031294	GO:0031294	lymphocyte costimulation	0.0277778	34/28905	0.0588235	23.6152	6.5934	0.00326008	0.0430393	0.0305608	Ccr7/Tnfrsf13c	2	1.36613
GO:0003300	GO:0003300	cardiac muscle hypertrophy	0.0416667	119/28905	0.0252101	10.1208	4.98214	0.00329977	0.0430393	0.0305608	Mef2c/Foxp1/Nfatc3	3	1.36613
GO:0031503	GO:0031503	protein-containing complex localization	0.0555556	245/28905	0.0163265	6.55442	4.36299	0.0033004	0.0430393	0.0305608	Fcmr/Fcer2a/Ezr/Iqsec1	4	1.36613
GO:0014897	GO:0014897	striated muscle hypertrophy	0.0416667	123/28905	0.0243902	9.79167	4.88274	0.00362111	0.0457303	0.0324716	Mef2c/Foxp1/Nfatc3	3	1.3398
GO:0050727	GO:0050727	regulation of inflammatory response	0.0694444	411/28905	0.0121655	4.88392	3.96292	0.00363769	0.0457303	0.0324716	Ets1/Ccr7/Foxp1/Siglecg/Apoe	5	1.3398
GO:0032768	GO:0032768	regulation of monooxygenase activity	0.0277778	36/28905	0.0555556	22.3032	6.39118	0.0036493	0.0457303	0.0324716	Fcer2a/Apoe	2	1.3398
GO:0043537	GO:0043537	negative regulation of blood vessel endothelial cell migration	0.0277778	36/28905	0.0555556	22.3032	6.39118	0.0036493	0.0457303	0.0324716	Mef2c/Apoe	2	1.3398
GO:0046677	GO:0046677	response to antibiotic	0.0277778	36/28905	0.0555556	22.3032	6.39118	0.0036493	0.0457303	0.0324716	Ets1/Mef2c	2	1.3398
GO:0014896	GO:0014896	muscle hypertrophy	0.0416667	125/28905	0.024	9.635	4.83473	0.00378869	0.0467466	0.0331932	Mef2c/Foxp1/Nfatc3	3	1.33025
GO:0043534	GO:0043534	blood vessel endothelial cell migration	0.0416667	125/28905	0.024	9.635	4.83473	0.00378869	0.0467466	0.0331932	Ets1/Mef2c/Apoe	3	1.33025
GO:0090023	GO:0090023	positive regulation of neutrophil chemotaxis	0.0277778	37/28905	0.0540541	21.7005	6.29611	0.00385164	0.0471606	0.0334872	Ccr7/Ripor2	2	1.32642

## Sheet: 4_C18_down_GO
	ID	Description	GeneRatio	BgRatio	RichFactor	FoldEnrichment	zScore	pvalue	p.adjust	qvalue	geneID	Count	log10_padj
GO:0051607	GO:0051607	defense response to virus	0.178808	314/28905	0.0859873	16.46	19.9608	4.76595e-25	1.23962e-21	8.4884e-22	Ifitm3/Ifitm2/Isg15/Ifi204/Ifi207/Irf7/Ifi205/Il1b/Bst2/Fgl2/Cxcl10/Rsad2/Ifit2/Oasl2/Ifi211/Ifitm1/Zbp1/Ifit1/Ifih1/Ifitm6/Ifit3/Isg20/Oasl1/Cxcl9/Stat2/Ccl5/Rtp4	27	20.9067
GO:0009615	GO:0009615	response to virus	0.178808	377/28905	0.071618	13.7094	18.0002	6.21291e-23	8.07989e-20	5.53276e-20	Ifitm3/Ifitm2/Isg15/Ifi204/Ifi207/Irf7/Ifi205/Il1b/Bst2/Fgl2/Cxcl10/Rsad2/Ifit2/Oasl2/Ifi211/Ifitm1/Zbp1/Ifit1/Ifih1/Ifitm6/Ifit3/Isg20/Oasl1/Cxcl9/Stat2/Ccl5/Rtp4	27	19.0926
GO:0045071	GO:0045071	negative regulation of viral genome replication	0.10596	67/28905	0.238806	45.7132	26.5527	1.217e-22	1.05514e-19	7.22512e-20	Ifitm3/Ifitm2/Isg15/Ifi204/Ifi207/Ifi205/Bst2/Rsad2/Oasl2/Ifi211/Ifitm1/Ifih1/Ifitm6/Isg20/Oasl1/Ccl5	16	18.9767
GO:0045069	GO:0045069	regulation of viral genome replication	0.10596	101/28905	0.158416	30.3246	21.3936	1.49055e-19	9.69229e-17	6.63686e-17	Ifitm3/Ifitm2/Isg15/Ifi204/Ifi207/Ifi205/Bst2/Rsad2/Oasl2/Ifi211/Ifitm1/Ifih1/Ifitm6/Isg20/Oasl1/Ccl5	16	16.0136
GO:0019221	GO:0019221	cytokine-mediated signaling pathway	0.172185	471/28905	0.0552017	10.5669	15.1699	2.859e-19	1.48725e-16	1.01841e-16	Fcer1g/Ifitm3/Ifitm2/Isg15/Irf7/Ccl4/Il1b/Traf1/Cxcl10/Lilrb4a/Oasl2/Ccrl2/Ifitm1/Zbp1/Csf2rb/Ifih1/Ifitm6/Oasl1/Klf6/Iigp1/Cxcl9/Csf2ra/Stat2/Ccr2/Ccl5/Tnfrsf1a	26	15.8276
GO:0048525	GO:0048525	negative regulation of viral process	0.10596	116/28905	0.137931	26.4033	19.8666	1.51586e-18	6.57124e-16	4.4997e-16	Ifitm3/Ifitm2/Isg15/Ifi204/Ifi207/Ifi205/Bst2/Rsad2/Oasl2/Ifi211/Ifitm1/Ifih1/Ifitm6/Isg20/Oasl1/Ccl5	16	15.1824
GO:1903900	GO:1903900	regulation of viral life cycle	0.112583	160/28905	0.10625	20.3388	17.7757	1.16219e-17	4.31836e-15	2.95703e-15	Ifitm3/Ifitm2/Isg15/Lgals1/Ifi204/Ifi207/Ifi205/Bst2/Rsad2/Oasl2/Ifi211/Ifitm1/Ifih1/Ifitm6/Isg20/Oasl1/Ccl5	17	14.3647
GO:0019079	GO:0019079	viral genome replication	0.10596	134/28905	0.119403	22.8566	18.377	1.63822e-17	5.32626e-15	3.64719e-15	Ifitm3/Ifitm2/Isg15/Ifi204/Ifi207/Ifi205/Bst2/Rsad2/Oasl2/Ifi211/Ifitm1/Ifih1/Ifitm6/Isg20/Oasl1/Ccl5	16	14.2736
GO:0035456	GO:0035456	response to interferon-beta	0.0860927	72/28905	0.180556	34.5626	20.6631	6.93729e-17	2.00488e-14	1.37285e-14	Ifitm3/Ifitm2/Ifi204/Ifi207/Ifi205/Bst2/Gbp2/Ifi211/Ifitm1/Ifit1/Ifitm6/Ifit3/Iigp1	13	13.6979
GO:0050792	GO:0050792	regulation of viral process	0.112583	191/28905	0.0890052	17.0377	16.115	2.38512e-16	6.2037e-14	4.24803e-14	Ifitm3/Ifitm2/Isg15/Lgals1/Ifi204/Ifi207/Ifi205/Bst2/Rsad2/Oasl2/Ifi211/Ifitm1/Ifih1/Ifitm6/Isg20/Oasl1/Ccl5	17	13.2073
GO:0019058	GO:0019058	viral life cycle	0.119205	254/28905	0.0708661	13.5655	14.5762	1.70607e-15	4.03409e-13	2.76237e-13	Ifitm3/Ifitm2/Isg15/Lgals1/Ifi204/Ifi207/Ctsb/Ifi205/Bst2/Rsad2/Oasl2/Ifi211/Ifitm1/Ifih1/Ifitm6/Isg20/Oasl1/Ccl5	18	12.3943
GO:0016032	GO:0016032	viral process	0.125828	332/28905	0.0572289	10.955	13.2206	1.33839e-14	2.90096e-12	1.98645e-12	Ifitm3/Ifitm2/Isg15/Lgals1/Ifi204/Ifi207/Ctsb/Ifi205/Bst2/Rsad2/Oasl2/Ifi211/Ifitm1/Ifih1/Ifitm6/Isg20/Oasl1/Jun/Ccl5	19	11.5375
GO:0034341	GO:0034341	response to type II interferon	0.0860927	149/28905	0.0872483	16.7014	13.9247	1.16112e-12	2.32314e-10	1.59079e-10	Ifitm3/Ifitm2/Vim/Actg1/Ccl4/Zyx/Bst2/Gbp2/Ifitm1/Ifitm6/Slk/Ccl5/Cxcl16	13	9.63392
GO:0035455	GO:0035455	response to interferon-alpha	0.0529801	32/28905	0.25	47.856	19.2182	4.35073e-12	8.08304e-10	5.53492e-10	Ifitm3/Ifitm2/Ifi204/Bst2/Ifit2/Ifitm1/Ifit1/Ifitm6	8	9.09243
GO:0060337	GO:0060337	type I interferon-mediated signaling pathway	0.0596026	67/28905	0.134328	25.7137	14.6761	7.52392e-11	1.22311e-08	8.37531e-09	Ifitm3/Ifitm2/Isg15/Irf7/Ifitm1/Zbp1/Ifih1/Ifitm6/Stat2	9	7.91254
GO:0071357	GO:0071357	cellular response to type I interferon	0.0596026	67/28905	0.134328	25.7137	14.6761	7.52392e-11	1.22311e-08	8.37531e-09	Ifitm3/Ifitm2/Isg15/Irf7/Ifitm1/Zbp1/Ifih1/Ifitm6/Stat2	9	7.91254
GO:0070661	GO:0070661	leukocyte proliferation	0.112583	420/28905	0.0404762	7.74811	10.0952	8.55614e-11	1.25005e-08	8.55978e-09	Tyrobp/Lgals3/Il1b/Lilrb4a/Slfn2/Cdkn1a/Csf2rb/Pnp/Lst1/Slfn1/Cd274/Csf2ra/Aif1/Ccr2/Ccl5/Cd44/Tcirg1	17	7.90307
GO:0070663	GO:0070663	regulation of leukocyte proliferation	0.0993377	307/28905	0.0488599	9.35296	10.6625	8.65084e-11	1.25005e-08	8.55978e-09	Tyrobp/Lgals3/Il1b/Lilrb4a/Cdkn1a/Csf2rb/Pnp/Lst1/Slfn1/Cd274/Csf2ra/Aif1/Ccr2/Ccl5/Cd44	15	7.90307
GO:0034340	GO:0034340	response to type I interferon	0.0596026	74/28905	0.121622	23.2813	13.9074	1.88549e-10	2.58113e-08	1.76745e-08	Ifitm3/Ifitm2/Isg15/Irf7/Ifitm1/Zbp1/Ifih1/Ifitm6/Stat2	9	7.58819
GO:0140888	GO:0140888	interferon-mediated signaling pathway	0.0596026	85/28905	0.105882	20.2684	12.8922	6.69002e-10	8.70037e-08	5.95764e-08	Ifitm3/Ifitm2/Isg15/Irf7/Ifitm1/Zbp1/Ifih1/Ifitm6/Stat2	9	7.06046
GO:0002218	GO:0002218	activation of innate immune response	0.0927152	303/28905	0.0462046	8.84467	9.94754	7.82095e-10	9.44786e-08	6.46949e-08	Tyrobp/Ifi204/Ifi207/Irf7/Ifi205/Rsad2/Gbp2/Ifi211/Zbp1/Ifih1/Slc15a3/Oasl1/Cd274/Klrk1	14	7.02467
GO:0045088	GO:0045088	regulation of innate immune response	0.112583	486/28905	0.0349794	6.6959	9.17686	7.99127e-10	9.44786e-08	6.46949e-08	Tyrobp/Isg15/Ifi204/Ifi207/Irf7/Grn/Ifi205/Rsad2/Gbp2/Ifi211/Zbp1/Ifih1/Slc15a3/Oasl1/Cd274/Klrk1/Stat2	17	7.02467
GO:0002833	GO:0002833	positive regulation of response to biotic stimulus	0.10596	431/28905	0.037123	7.10622	9.25561	1.10608e-09	1.25083e-07	8.56514e-08	Tyrobp/Ifi204/Ifi207/Irf7/Grn/Ifi205/Rsad2/Gbp2/Ifi211/Zbp1/Ifih1/Slc15a3/Oasl1/Cd274/Klrk1/Emilin2	16	6.9028
GO:0050729	GO:0050729	positive regulation of inflammatory response	0.0728477	167/28905	0.0658683	12.6088	10.9027	1.37376e-09	1.45398e-07	9.95625e-08	Fcer1g/Lgals1/Grn/Il1b/Fcgr1/Alox5ap/Zbp1/Ccr5/Ccr2/Ccl5/Tnfrsf1a	11	6.83744
GO:0035458	GO:0035458	cellular response to interferon-beta	0.0529801	63/28905	0.126984	24.3078	13.4208	1.39752e-09	1.45398e-07	9.95625e-08	Ifi204/Ifi207/Ifi205/Gbp2/Ifi211/Ifit1/Ifit3/Iigp1	8	6.83744
GO:0060326	GO:0060326	cell chemotaxis	0.0927152	334/28905	0.0419162	8.02375	9.35617	2.74195e-09	2.69559e-07	1.84582e-07	Fcer1g/Lgals3/Ccl4/Il1b/Cxcl10/Ccrl2/Cxcl9/Ccr5/Aif1/Ccr2/Ccl5/Spp1/Cxcl16/Dusp1	14	6.56935
GO:0002758	GO:0002758	innate immune response-activating signaling pathway	0.0860927	278/28905	0.0467626	8.95147	9.65385	2.79819e-09	2.69559e-07	1.84582e-07	Tyrobp/Ifi204/Ifi207/Irf7/Ifi205/Rsad2/Gbp2/Ifi211/Ifih1/Slc15a3/Oasl1/Cd274/Klrk1	13	6.56935
GO:0050670	GO:0050670	regulation of lymphocyte proliferation	0.0860927	280/28905	0.0464286	8.88754	9.61094	3.05055e-09	2.83374e-07	1.94042e-07	Tyrobp/Lgals3/Il1b/Lilrb4a/Cdkn1a/Pnp/Lst1/Slfn1/Cd274/Aif1/Ccr2/Ccl5/Cd44	13	6.54764
GO:0032944	GO:0032944	regulation of mononuclear cell proliferation	0.0860927	285/28905	0.045614	8.73161	9.50552	3.77418e-09	3.30249e-07	2.26141e-07	Tyrobp/Lgals3/Il1b/Lilrb4a/Cdkn1a/Pnp/Lst1/Slfn1/Cd274/Aif1/Ccr2/Ccl5/Cd44	13	6.48116
GO:0032102	GO:0032102	negative regulation of response to external stimulus	0.10596	470/28905	0.0340426	6.51656	8.73793	3.80911e-09	3.30249e-07	2.26141e-07	Isg15/Ifi204/Anxa2/Ifi207/Grn/Ifi205/Gpx1/Fgl2/Ifi211/Anxa5/Trib1/Stat2/Aif1/Cd44/Tnfrsf1a/Dusp1	16	6.48116
GO:0050777	GO:0050777	negative regulation of immune response	0.0794702	241/28905	0.0497925	9.53148	9.63791	5.78563e-09	4.8189e-07	3.29978e-07	Lgals3/Isg15/Ifi204/Ifi207/Grn/Ifi205/Gpx1/Fgl2/Lilrb4a/Ifi211/Stat2/Ccr2	12	6.31705
GO:0030595	GO:0030595	leukocyte chemotaxis	0.0794702	242/28905	0.0495868	9.49209	9.61346	6.06043e-09	4.8189e-07	3.29978e-07	Fcer1g/Lgals3/Ccl4/Il1b/Cxcl10/Cxcl9/Aif1/Ccr2/Ccl5/Spp1/Cxcl16/Dusp1	12	6.31705
GO:0002757	GO:0002757	immune response-activating signaling pathway	0.10596	486/28905	0.0329218	6.30202	8.54227	6.11395e-09	4.8189e-07	3.29978e-07	Fcer1g/Tyrobp/Lgals3/Ifi204/Ifi207/Irf7/Ifi205/Rsad2/Lilrb4a/Gbp2/Ifi211/Ifih1/Slc15a3/Oasl1/Cd274/Klrk1	16	6.31705
GO:0002764	GO:0002764	immune response-regulating signaling pathway	0.10596	497/28905	0.0321932	6.16254	8.41278	8.3764e-09	6.40794e-07	4.38788e-07	Fcer1g/Tyrobp/Lgals3/Ifi204/Ifi207/Irf7/Ifi205/Rsad2/Lilrb4a/Gbp2/Ifi211/Ifih1/Slc15a3/Oasl1/Cd274/Klrk1	16	6.19328
GO:0046651	GO:0046651	lymphocyte proliferation	0.0927152	378/28905	0.037037	7.08977	8.63649	1.31693e-08	9.78668e-07	6.7015e-07	Tyrobp/Lgals3/Il1b/Lilrb4a/Slfn2/Cdkn1a/Pnp/Lst1/Slfn1/Cd274/Aif1/Ccr2/Ccl5/Cd44	14	6.00936
GO:0007159	GO:0007159	leukocyte cell-cell adhesion	0.0993377	445/28905	0.0337079	6.45249	8.39993	1.36882e-08	9.88973e-07	6.77206e-07	Lgals3/Lgals1/Il1b/Fgl2/Lilrb4a/Selplg/Pnp/Slfn1/Cd274/Runx3/Aif1/Ccr2/Ccl5/Cd44/Ass1	15	6.00482
GO:0140971	GO:0140971	regulation of AIM2 inflammasome complex assembly	0.0331126	16/28905	0.3125	59.82	17.0544	1.51795e-08	1.06708e-06	7.30687e-07	Ifi204/Ifi207/Ifi205/Gbp2/Ifi211	5	5.9718
GO:0032943	GO:0032943	mononuclear cell proliferation	0.0927152	385/28905	0.0363636	6.96087	8.53264	1.65783e-08	1.13474e-06	7.7702e-07	Tyrobp/Lgals3/Il1b/Lilrb4a/Slfn2/Cdkn1a/Pnp/Lst1/Slfn1/Cd274/Aif1/Ccr2/Ccl5/Cd44	14	5.9451
GO:0140970	GO:0140970	AIM2 inflammasome complex assembly	0.0331126	18/28905	0.277778	53.1733	16.0454	2.95252e-08	1.96655e-06	1.34661e-06	Ifi204/Ifi207/Ifi205/Gbp2/Ifi211	5	5.70629
GO:0045089	GO:0045089	positive regulation of innate immune response	0.0927152	404/28905	0.0346535	6.6335	8.26337	3.0243e-08	1.96655e-06	1.34661e-06	Tyrobp/Ifi204/Ifi207/Irf7/Ifi205/Rsad2/Gbp2/Ifi211/Zbp1/Ifih1/Slc15a3/Oasl1/Cd274/Klrk1	14	5.70629
GO:1903037	GO:1903037	regulation of leukocyte cell-cell adhesion	0.0927152	405/28905	0.0345679	6.61712	8.24968	3.11867e-08	1.97845e-06	1.35476e-06	Lgals3/Lgals1/Il1b/Fgl2/Lilrb4a/Pnp/Slfn1/Cd274/Runx3/Aif1/Ccr2/Ccl5/Cd44/Ass1	14	5.70367
GO:0002753	GO:0002753	cytoplasmic pattern recognition receptor signaling pathway	0.0662252	179/28905	0.0558659	10.6941	9.42787	3.8016e-08	2.35427e-06	1.61211e-06	Ifi204/Ifi207/Irf7/Ifi205/Rsad2/Gbp2/Ifi211/Ifih1/Slc15a3/Oasl1	10	5.62814
GO:0002573	GO:0002573	myeloid leukocyte differentiation	0.0794702	287/28905	0.0418118	8.00378	8.64117	4.0122e-08	2.42691e-06	1.66184e-06	Fcer1g/Tyrobp/Ifi204/Ifi207/Ifi205/Lilrb4a/Ifi211/Trib1/Jun/Ccl5/Tcirg1/Cbfa2t3	12	5.61495
GO:0002548	GO:0002548	monocyte chemotaxis	0.0463576	65/28905	0.107692	20.6149	11.4726	4.98706e-08	2.94803e-06	2.01868e-06	Lgals3/Ccl4/Cxcl10/Aif1/Ccr2/Ccl5/Dusp1	7	5.53047
GO:0097529	GO:0097529	myeloid leukocyte migration	0.0728477	255/28905	0.0431373	8.2575	8.43554	1.09911e-07	6.35288e-06	4.35018e-06	Fcer1g/Lgals3/Ccl4/Il1b/Cxcl10/Cxcl9/Aif1/Ccr2/Ccl5/Spp1/Dusp1	11	5.19703
GO:0030593	GO:0030593	neutrophil chemotaxis	0.0529801	112/28905	0.0714286	13.6731	9.73796	1.38307e-07	7.82037e-06	5.35505e-06	Fcer1g/Lgals3/Ccl4/Il1b/Cxcl10/Cxcl9/Ccl5/Spp1	8	5.10677
GO:0032611	GO:0032611	interleukin-1 beta production	0.0529801	113/28905	0.0707965	13.5521	9.68811	1.48192e-07	8.20101e-06	5.6157e-06	Tyrobp/Ifi204/Ifi207/Ifi205/Il1b/Lilrb4a/Ifi211/Ccr5	8	5.08613
GO:0042098	GO:0042098	T cell proliferation	0.0728477	265/28905	0.0415094	7.9459	8.23158	1.61851e-07	8.77032e-06	6.00554e-06	Lgals3/Il1b/Lilrb4a/Slfn2/Pnp/Slfn1/Cd274/Aif1/Ccr2/Ccl5/Cd44	11	5.05698
GO:0006935	GO:0006935	chemotaxis	0.0927152	465/28905	0.0301075	5.7633	7.50391	1.70111e-07	9.02979e-06	6.18321e-06	Fcer1g/Lgals3/Ccl4/Il1b/Cxcl10/Ccrl2/Cxcl9/Ccr5/Aif1/Ccr2/Ccl5/Spp1/Cxcl16/Dusp1	14	5.04432
GO:0002221	GO:0002221	pattern recognition receptor signaling pathway	0.0728477	267/28905	0.0411985	7.88638	8.19206	1.74528e-07	9.07894e-06	6.21687e-06	Ifi204/Ifi207/Irf7/Ifi205/Rsad2/Gbp2/Ifi211/Ifih1/Slc15a3/Oasl1/Cd274	11	5.04196
GO:0042330	GO:0042330	taxis	0.0927152	467/28905	0.0299786	5.73862	7.48133	1.79197e-07	9.13903e-06	6.25801e-06	Fcer1g/Lgals3/Ccl4/Il1b/Cxcl10/Ccrl2/Cxcl9/Ccr5/Aif1/Ccr2/Ccl5/Spp1/Cxcl16/Dusp1	14	5.0391
GO:0039531	GO:0039531	regulation of cytoplasmic pattern recognition receptor signaling pathway	0.0529801	118/28905	0.0677966	12.9779	9.44803	2.07241e-07	1.00805e-05	6.90269e-06	Ifi204/Ifi207/Ifi205/Rsad2/Gbp2/Ifi211/Slc15a3/Oasl1	8	4.99652
GO:0050900	GO:0050900	leukocyte migration	0.0860927	402/28905	0.0323383	6.19032	7.59417	2.12754e-07	1.00805e-05	6.90269e-06	Fcer1g/Lgals3/Ccl4/Il1b/Cxcl10/Selplg/Cxcl9/Aif1/Ccr2/Ccl5/Spp1/Cxcl16/Dusp1	13	4.99652
GO:1990868	GO:1990868	response to chemokine	0.0463576	80/28905	0.0875	16.7496	10.2223	2.13159e-07	1.00805e-05	6.90269e-06	Ccl4/Cxcl10/Ccrl2/Cxcl9/Ccr2/Ccl5/Dusp1	7	4.99652
GO:1990869	GO:1990869	cellular response to chemokine	0.0463576	80/28905	0.0875	16.7496	10.2223	2.13159e-07	1.00805e-05	6.90269e-06	Ccl4/Cxcl10/Ccrl2/Cxcl9/Ccr2/Ccl5/Dusp1	7	4.99652
GO:1903555	GO:1903555	regulation of tumor necrosis factor superfamily cytokine production	0.0662252	219/28905	0.0456621	8.74081	8.33282	2.50823e-07	1.11484e-05	7.63398e-06	Fcer1g/Tyrobp/Tspo/Ccl4/Lilrb4a/Ifih1/Cd274/Ccr5/Ccr2/Tnfrsf1a	10	4.95279
GO:0050863	GO:0050863	regulation of T cell activation	0.0860927	408/28905	0.0318627	6.09929	7.51724	2.51869e-07	1.11484e-05	7.63398e-06	Lgals3/Lgals1/Il1b/Fgl2/Lilrb4a/Pnp/Slfn1/Cd274/Runx3/Aif1/Ccr2/Ccl5/Cd44	13	4.95279
GO:0002832	GO:0002832	negative regulation of response to biotic stimulus	0.0596026	167/28905	0.0538922	10.3163	8.74963	2.52745e-07	1.11484e-05	7.63398e-06	Isg15/Ifi204/Ifi207/Grn/Ifi205/Fgl2/Ifi211/Trib1/Stat2	9	4.95279
GO:0031638	GO:0031638	zymogen activation	0.0463576	82/28905	0.0853659	16.3411	10.0812	2.52887e-07	1.11484e-05	7.63398e-06	Ifi204/Ifi207/Ifi205/Ifi211/Ctsz/S100a10/Pgk1	7	4.95279
GO:0002695	GO:0002695	negative regulation of leukocyte activation	0.0662252	221/28905	0.0452489	8.66171	8.28553	2.72789e-07	1.13897e-05	7.7992e-06	Tyrobp/Lgals3/Grn/Fgl2/Lilrb4a/Lst1/Slfn1/Cd274/Runx3/Cd44	10	4.94349
GO:0042129	GO:0042129	regulation of T cell proliferation	0.0662252	221/28905	0.0452489	8.66171	8.28553	2.72789e-07	1.13897e-05	7.7992e-06	Lgals3/Il1b/Lilrb4a/Pnp/Slfn1/Cd274/Aif1/Ccr2/Ccl5/Cd44	10	4.94349
GO:0050727	GO:0050727	regulation of inflammatory response	0.0860927	411/28905	0.0316302	6.05477	7.47935	2.73747e-07	1.13897e-05	7.7992e-06	Fcer1g/Lgals1/Grn/Gpx1/Il1b/Fcgr1/Alox5ap/Zbp1/Ccr5/Ccr2/Ccl5/Cd44/Tnfrsf1a	13	4.94349
GO:0030217	GO:0030217	T cell differentiation	0.0794702	343/28905	0.0349854	6.69704	7.69167	2.75876e-07	1.13897e-05	7.7992e-06	Fcer1g/Psap/Il1b/Fgl2/Rsad2/Lilrb4a/Pnp/Runx3/Zfp36l2/Ccr2/Cd44/Tcirg1	12	4.94349
GO:0062207	GO:0062207	regulation of pattern recognition receptor signaling pathway	0.0596026	171/28905	0.0526316	10.0749	8.62506	3.08877e-07	1.2553e-05	8.59572e-06	Ifi204/Ifi207/Irf7/Ifi205/Rsad2/Gbp2/Ifi211/Slc15a3/Oasl1	9	4.90125
GO:0022409	GO:0022409	positive regulation of cell-cell adhesion	0.0794702	349/28905	0.034384	6.58191	7.60265	3.31858e-07	1.32118e-05	9.04685e-06	Lgals1/Il1b/Lilrb4a/Pnp/Cd274/Ccr5/Runx3/Aif1/Emilin2/Ccr2/Ccl5/Cd44	12	4.87904
GO:0071706	GO:0071706	tumor necrosis factor superfamily cytokine production	0.0662252	226/28905	0.0442478	8.47008	8.16988	3.35247e-07	1.32118e-05	9.04685e-06	Fcer1g/Tyrobp/Tspo/Ccl4/Lilrb4a/Ifih1/Cd274/Ccr5/Ccr2/Tnfrsf1a	10	4.87904
GO:2000117	GO:2000117	negative regulation of cysteine-type endopeptidase activity	0.0463576	86/28905	0.0813953	15.581	9.81331	3.51243e-07	1.36356e-05	9.33705e-06	Cst3/Ifi204/Ifi207/Ifi205/Gpx1/Ifi211/Cd44	7	4.86533
GO:0042742	GO:0042742	defense response to bacterium	0.0860927	430/28905	0.0302326	5.78723	7.24778	4.56497e-07	1.7461e-05	1.19565e-05	Fcer1g/Isg15/Plac8/Grn/Il1b/Fcgr1/Gbp2/Wfdc17/Iigp1/Klrk1/Mpeg1/Emilin2/Tnfrsf1a	13	4.75793
GO:0140972	GO:0140972	negative regulation of AIM2 inflammasome complex assembly	0.0264901	13/28905	0.307692	58.8996	15.1313	4.93279e-07	1.85945e-05	1.27327e-05	Ifi204/Ifi207/Ifi205/Ifi211	4	4.73062
GO:0032612	GO:0032612	interleukin-1 production	0.0529801	134/28905	0.0597015	11.4283	8.76812	5.50224e-07	2.04447e-05	1.39997e-05	Tyrobp/Ifi204/Ifi207/Ifi205/Il1b/Lilrb4a/Ifi211/Ccr5	8	4.68942
GO:0002675	GO:0002675	positive regulation of acute inflammatory response	0.0397351	58/28905	0.103448	19.8025	10.3872	5.95091e-07	2.18004e-05	1.4928e-05	Fcer1g/Il1b/Fcgr1/Alox5ap/Ccr5/Ccl5	6	4.66153
GO:0050866	GO:0050866	negative regulation of cell activation	0.0662252	241/28905	0.0414938	7.9429	7.84331	6.04056e-07	2.18215e-05	1.49424e-05	Tyrobp/Lgals3/Grn/Fgl2/Lilrb4a/Lst1/Slfn1/Cd274/Runx3/Cd44	10	4.66112
GO:0071621	GO:0071621	granulocyte chemotaxis	0.0529801	137/28905	0.0583942	11.178	8.65342	6.51336e-07	2.31848e-05	1.58759e-05	Fcer1g/Lgals3/Ccl4/Il1b/Cxcl10/Cxcl9/Ccl5/Spp1	8	4.6348
GO:0061900	GO:0061900	glial cell activation	0.0397351	59/28905	0.101695	19.4668	10.2895	6.5962e-07	2.31848e-05	1.58759e-05	Tyrobp/Grn/Il1b/Zeb2/Jun/Aif1	6	4.6348
GO:0044403	GO:0044403	biological process involved in symbiotic interaction	0.0662252	246/28905	0.0406504	7.78146	7.74067	7.28309e-07	2.52577e-05	1.72954e-05	Ifitm3/Ifitm2/Lgals1/Ctsb/Gpx1/Gbp2/Ifitm1/Ifitm6/Jun/Ccl5	10	4.59761
GO:0045765	GO:0045765	regulation of angiogenesis	0.0728477	310/28905	0.0354839	6.79246	7.43048	7.67131e-07	2.59397e-05	1.77624e-05	Lgals3/Grn/Il1b/Rnh1/Cxcl10/Pkm/Emilin2/Pgk1/Ccr2/Ccl5/Tnfrsf1a	11	4.58604
GO:1990266	GO:1990266	neutrophil migration	0.0529801	140/28905	0.0571429	10.9385	8.54223	7.67919e-07	2.59397e-05	1.77624e-05	Fcer1g/Lgals3/Ccl4/Il1b/Cxcl10/Cxcl9/Ccl5/Spp1	8	4.58604
GO:0031348	GO:0031348	negative regulation of defense response	0.0728477	312/28905	0.0352564	6.74892	7.39864	8.17022e-07	2.68997e-05	1.84197e-05	Isg15/Ifi204/Ifi207/Grn/Ifi205/Gpx1/Fgl2/Ifi211/Stat2/Cd44/Tnfrsf1a	11	4.57025
GO:0071222	GO:0071222	cellular response to lipopolysaccharide	0.0728477	312/28905	0.0352564	6.74892	7.39864	8.17022e-07	2.68997e-05	1.84197e-05	Vim/Il1b/Cxcl10/Lilrb4a/Gbp2/Trib1/Cxcl9/Cd274/Klrk1/Cd68/Cxcl16	11	4.57025
GO:0070665	GO:0070665	positive regulation of leukocyte proliferation	0.0596026	195/28905	0.0461538	8.83495	7.95527	9.30423e-07	3.01713e-05	2.066e-05	Il1b/Cdkn1a/Csf2rb/Pnp/Cd274/Csf2ra/Aif1/Ccr2/Ccl5	9	4.52041
GO:0002819	GO:0002819	regulation of adaptive immune response	0.0662252	253/28905	0.0395257	7.56616	7.60173	9.39589e-07	3.01713e-05	2.066e-05	Fcer1g/Irf7/Il1b/Fcgr1/Rsad2/Lilrb4a/Pnp/Cd274/Ccr2/Cd44	10	4.52041
GO:1901342	GO:1901342	regulation of vasculature development	0.0728477	317/28905	0.0347003	6.64247	7.32024	9.5447e-07	3.02753e-05	2.07312e-05	Lgals3/Grn/Il1b/Rnh1/Cxcl10/Pkm/Emilin2/Pgk1/Ccr2/Ccl5/Tnfrsf1a	11	4.51891
GO:0051250	GO:0051250	negative regulation of lymphocyte activation	0.0596026	197/28905	0.0456853	8.74525	7.9047	1.0129e-06	3.17415e-05	2.17352e-05	Tyrobp/Lgals3/Fgl2/Lilrb4a/Lst1/Slfn1/Cd274/Runx3/Cd44	9	4.49837
GO:0071219	GO:0071219	cellular response to molecule of bacterial origin	0.0728477	322/28905	0.0341615	6.53932	7.24351	1.1119e-06	3.4429e-05	2.35755e-05	Vim/Il1b/Cxcl10/Lilrb4a/Gbp2/Trib1/Cxcl9/Cd274/Klrk1/Cd68/Cxcl16	11	4.46308
GO:0090025	GO:0090025	regulation of monocyte chemotaxis	0.0331126	36/28905	0.138889	26.5866	11.1318	1.20429e-06	3.68513e-05	2.52342e-05	Cxcl10/Aif1/Ccr2/Ccl5/Dusp1	5	4.43355
GO:0002696	GO:0002696	positive regulation of leukocyte activation	0.0794702	397/28905	0.0302267	5.78611	6.95846	1.28772e-06	3.86871e-05	2.64913e-05	Tyrobp/Lgals1/Il1b/Lilrb4a/Cdkn1a/Pnp/Cd274/Klrk1/Runx3/Aif1/Ccr2/Ccl5	12	4.41243
GO:0032609	GO:0032609	type II interferon production	0.0529801	150/28905	0.0533333	10.2093	8.19469	1.29403e-06	3.86871e-05	2.64913e-05	Isg15/Il1b/Lilrb4a/Cd274/Klrk1/Runx3/Ccr2/Tcirg1	8	4.41243
GO:0002697	GO:0002697	regulation of immune effector process	0.0860927	473/28905	0.0274841	5.26112	6.77125	1.32315e-06	3.91082e-05	2.67796e-05	Fcer1g/Tyrobp/Lgals3/Grn/Il1b/Bst2/Fcgr1/Fgl2/Rsad2/Lilrb4a/Pnp/Klrk1/Ccr2	13	4.40773
GO:0032651	GO:0032651	regulation of interleukin-1 beta production	0.0463576	107/28905	0.0654206	12.5231	8.6536	1.55565e-06	4.4605e-05	3.05436e-05	Tyrobp/Ifi204/Ifi207/Ifi205/Lilrb4a/Ifi211/Ccr5	7	4.35062
GO:1901136	GO:1901136	carbohydrate derivative catabolic process	0.0662252	268/28905	0.0373134	7.14268	7.32116	1.57985e-06	4.4605e-05	3.05436e-05	Cst3/Psap/Pkm/Gm2a/Pnp/Tpi1/Pgk1/Pfkp/Cd44/Cbfa2t3	10	4.35062
GO:1903901	GO:1903901	negative regulation of viral life cycle	0.0331126	38/28905	0.131579	25.1873	10.8118	1.59001e-06	4.4605e-05	3.05436e-05	Ifitm3/Ifitm2/Bst2/Ifitm1/Ifitm6	5	4.35062
GO:0006735	GO:0006735	NADH regeneration	0.0264901	17/28905	0.235294	45.0409	13.1626	1.61544e-06	4.4605e-05	3.05436e-05	Pkm/Tpi1/Pgk1/Pfkp	4	4.35062
GO:0061621	GO:0061621	canonical glycolysis	0.0264901	17/28905	0.235294	45.0409	13.1626	1.61544e-06	4.4605e-05	3.05436e-05	Pkm/Tpi1/Pgk1/Pfkp	4	4.35062
GO:0061718	GO:0061718	glucose catabolic process to pyruvate	0.0264901	17/28905	0.235294	45.0409	13.1626	1.61544e-06	4.4605e-05	3.05436e-05	Pkm/Tpi1/Pgk1/Pfkp	4	4.35062
GO:0002449	GO:0002449	lymphocyte mediated immunity	0.0860927	482/28905	0.026971	5.16288	6.67884	1.62917e-06	4.4605e-05	3.05436e-05	Fcer1g/Irf7/Il1b/Fcgr1/Fgl2/Rsad2/Lilrb4a/Slfn2/Csf2rb/Pnp/Klrk1/Ccr2/Tcirg1	13	4.35062
GO:0032731	GO:0032731	positive regulation of interleukin-1 beta production	0.0397351	70/28905	0.0857143	16.4078	9.35291	1.83091e-06	4.90948e-05	3.3618e-05	Tyrobp/Ifi204/Ifi207/Ifi205/Ifi211/Ccr5	6	4.30896
GO:0070098	GO:0070098	chemokine-mediated signaling pathway	0.0397351	70/28905	0.0857143	16.4078	9.35291	1.83091e-06	4.90948e-05	3.3618e-05	Ccl4/Cxcl10/Ccrl2/Cxcl9/Ccr2/Ccl5	6	4.30896
GO:0030098	GO:0030098	lymphocyte differentiation	0.0860927	490/28905	0.0265306	5.07859	6.59861	1.95248e-06	5.18204e-05	3.54844e-05	Fcer1g/Lgals1/Psap/Il1b/Fgl2/Rsad2/Lilrb4a/Pnp/Runx3/Zfp36l2/Ccr2/Cd44/Tcirg1	13	4.2855
GO:0002460	GO:0002460	adaptive immune response based on somatic recombination of immune receptors built from immunoglobulin superfamily domains	0.0860927	494/28905	0.0263158	5.03747	6.55915	2.13459e-06	5.60815e-05	3.84022e-05	Fcer1g/Irf7/Il1b/Fcgr1/Fgl2/Rsad2/Lilrb4a/Slfn2/Csf2rb/Pnp/Cd274/Ccr2/Tcirg1	13	4.25118
GO:0032680	GO:0032680	regulation of tumor necrosis factor production	0.0596026	216/28905	0.0416667	7.97599	7.4575	2.1686e-06	5.64054e-05	3.8624e-05	Fcer1g/Tyrobp/Tspo/Ccl4/Lilrb4a/Ifih1/Ccr5/Ccr2/Tnfrsf1a	9	4.24868
GO:0050867	GO:0050867	positive regulation of cell activation	0.0794702	421/28905	0.0285036	5.45626	6.67467	2.36317e-06	6.08574e-05	4.16725e-05	Tyrobp/Lgals1/Il1b/Lilrb4a/Cdkn1a/Pnp/Cd274/Klrk1/Runx3/Aif1/Ccr2/Ccl5	12	4.21569
GO:0030099	GO:0030099	myeloid cell differentiation	0.0860927	500/28905	0.026	4.97702	6.50075	2.43611e-06	6.21208e-05	4.25377e-05	Fcer1g/Tyrobp/Isg15/Ifi204/Ifi207/Ifi205/Lilrb4a/Ifi211/Trib1/Jun/Ccl5/Tcirg1/Cbfa2t3	13	4.20676
GO:0071216	GO:0071216	cellular response to biotic stimulus	0.0728477	350/28905	0.0314286	6.01618	6.84202	2.49106e-06	6.29053e-05	4.30748e-05	Vim/Il1b/Cxcl10/Lilrb4a/Gbp2/Trib1/Cxcl9/Cd274/Klrk1/Cd68/Cxcl16	11	4.20131
GO:0030224	GO:0030224	monocyte differentiation	0.0331126	42/28905	0.119048	22.7886	10.24	2.64972e-06	6.62686e-05	4.53779e-05	Ifi204/Ifi207/Ifi205/Ifi211/Jun	5	4.17869
GO:0001906	GO:0001906	cell killing	0.0662252	285/28905	0.0350877	6.71663	7.02823	2.73795e-06	6.78229e-05	4.64422e-05	Tyrobp/Lgals3/Fcgr1/Fgl2/Cxcl10/Gbp2/Pnp/Cxcl9/Klrk1/Ccr5	10	4.16862
GO:0032640	GO:0032640	tumor necrosis factor production	0.0596026	223/28905	0.0403587	7.72563	7.30632	2.81674e-06	6.84705e-05	4.68856e-05	Fcer1g/Tyrobp/Tspo/Ccl4/Lilrb4a/Ifih1/Ccr5/Ccr2/Tnfrsf1a	9	4.1645
GO:0046631	GO:0046631	alpha-beta T cell activation	0.0596026	223/28905	0.0403587	7.72563	7.30632	2.81674e-06	6.84705e-05	4.68856e-05	Psap/Rsad2/Lilrb4a/Pnp/Cd274/Runx3/Ccr2/Cd44/Tcirg1	9	4.1645
GO:0097530	GO:0097530	granulocyte migration	0.0529801	169/28905	0.0473373	9.06148	7.61664	3.15861e-06	7.60699e-05	5.20894e-05	Fcer1g/Lgals3/Ccl4/Il1b/Cxcl10/Cxcl9/Ccl5/Spp1	8	4.11879
GO:0061620	GO:0061620	glycolytic process through glucose-6-phosphate	0.0264901	20/28905	0.2	38.2848	12.0873	3.24867e-06	7.71498e-05	5.28288e-05	Pkm/Tpi1/Pgk1/Pfkp	4	4.11267
GO:0051251	GO:0051251	positive regulation of lymphocyte activation	0.0728477	360/28905	0.0305556	5.84906	6.70907	3.26277e-06	7.71498e-05	5.28288e-05	Tyrobp/Lgals1/Il1b/Lilrb4a/Cdkn1a/Pnp/Cd274/Runx3/Aif1/Ccr2/Ccl5	11	4.11267
GO:0071346	GO:0071346	cellular response to type II interferon	0.0463576	122/28905	0.057377	10.9833	8.00766	3.7437e-06	8.72538e-05	5.97477e-05	Vim/Actg1/Ccl4/Zyx/Gbp2/Slk/Ccl5	7	4.05922
GO:0032675	GO:0032675	regulation of interleukin-6 production	0.0529801	173/28905	0.0462428	8.85197	7.50649	3.75718e-06	8.72538e-05	5.97477e-05	Fcer1g/Tyrobp/Il1b/Lilrb4a/Ifih1/Ccr5/Aif1/Tnfrsf1a	8	4.05922
GO:0002673	GO:0002673	regulation of acute inflammatory response	0.0397351	80/28905	0.075	14.3568	8.66923	4.01993e-06	9.25244e-05	6.33567e-05	Fcer1g/Il1b/Fcgr1/Alox5ap/Ccr5/Ccl5	6	4.03374
GO:1903039	GO:1903039	positive regulation of leukocyte cell-cell adhesion	0.0662252	298/28905	0.033557	6.42362	6.81992	4.06597e-06	9.25244e-05	6.33567e-05	Lgals1/Il1b/Lilrb4a/Pnp/Cd274/Runx3/Aif1/Ccr2/Ccl5/Cd44	10	4.03374
GO:0002821	GO:0002821	positive regulation of adaptive immune response	0.0529801	175/28905	0.0457143	8.7508	7.45275	4.09085e-06	9.25244e-05	6.33567e-05	Fcer1g/Il1b/Fcgr1/Rsad2/Pnp/Cd274/Ccr2/Cd44	8	4.03374
GO:1902105	GO:1902105	regulation of leukocyte differentiation	0.0728477	369/28905	0.0298103	5.7064	6.59362	4.12878e-06	9.25773e-05	6.33929e-05	Tyrobp/Fgl2/Lilrb4a/Pnp/Trib1/Runx3/Jun/Zfp36l2/Ccr2/Ccl5/Cd44	11	4.0335
GO:0031669	GO:0031669	cellular response to nutrient levels	0.0596026	235/28905	0.0382979	7.33113	7.06186	4.31791e-06	9.59905e-05	6.57302e-05	Ifi204/Ifi207/Ifi205/Atf3/Ifi211/Cdkn1a/Plin2/Jun/Cd68	9	4.01777
GO:0010951	GO:0010951	negative regulation of endopeptidase activity	0.0529801	177/28905	0.0451977	8.65193	7.39985	4.44931e-06	9.80733e-05	6.71564e-05	Cst3/Ifi204/Ifi207/Ifi205/Gpx1/Ifi211/Picalm/Cd44	8	4.00845
GO:0042060	GO:0042060	wound healing	0.0728477	373/28905	0.0294906	5.64521	6.54352	4.57419e-06	9.98325e-05	6.8361e-05	Fcer1g/Anxa2/Actg1/Gpx1/Lilrb4a/Cdkn1a/S100a10/Anxa5/Emilin2/Ccr2/Cd44	11	4.00073
GO:2000106	GO:2000106	regulation of leukocyte apoptotic process	0.0463576	126/28905	0.0555556	10.6347	7.8542	4.63749e-06	9.98325e-05	6.8361e-05	Fcer1g/Lgals3/Pnp/Cd274/Ccr5/Ccl5/Cd44	7	4.00073
GO:0032732	GO:0032732	positive regulation of interleukin-1 production	0.0397351	82/28905	0.0731707	14.0066	8.54713	4.64426e-06	9.98325e-05	6.8361e-05	Tyrobp/Ifi204/Ifi207/Ifi205/Ifi211/Ccr5	6	4.00073
GO:0009267	GO:0009267	cellular response to starvation	0.0529801	179/28905	0.0446927	8.55526	7.34778	4.83404e-06	0.00010205	6.98793e-05	Ifi204/Ifi207/Ifi205/Atf3/Ifi211/Cdkn1a/Plin2/Jun	8	3.99119
GO:1903038	GO:1903038	negative regulation of leukocyte cell-cell adhesion	0.0529801	179/28905	0.0446927	8.55526	7.34778	4.83404e-06	0.00010205	6.98793e-05	Lgals3/Fgl2/Lilrb4a/Slfn1/Cd274/Runx3/Cd44/Ass1	8	3.99119
GO:0019677	GO:0019677	NAD catabolic process	0.0264901	22/28905	0.181818	34.8043	11.4943	4.86512e-06	0.00010205	6.98793e-05	Pkm/Tpi1/Pgk1/Pfkp	4	3.99119
GO:0032652	GO:0032652	regulation of interleukin-1 production	0.0463576	128/28905	0.0546875	10.4685	7.78003	5.14699e-06	0.000107099	7.33365e-05	Tyrobp/Ifi204/Ifi207/Ifi205/Lilrb4a/Ifi211/Ccr5	7	3.97022
GO:0009991	GO:0009991	response to extracellular stimulus	0.0794702	457/28905	0.0262582	5.02645	6.28742	5.45678e-06	0.000111026	7.60255e-05	Ifi204/Ifi207/Ifi205/Zeb2/Lilrb4a/Atf3/Ifi211/Cdkn1a/Plin2/Jun/Cd68/Spp1	12	3.95458
GO:1903706	GO:1903706	regulation of hemopoiesis	0.0794702	457/28905	0.0262582	5.02645	6.28742	5.45678e-06	0.000111026	7.60255e-05	Tyrobp/Isg15/Fgl2/Lilrb4a/Pnp/Trib1/Runx3/Jun/Zfp36l2/Ccr2/Ccl5/Cd44	12	3.95458
GO:0032635	GO:0032635	interleukin-6 production	0.0529801	182/28905	0.043956	8.41423	7.27119	5.46377e-06	0.000111026	7.60255e-05	Fcer1g/Tyrobp/Il1b/Lilrb4a/Ifih1/Ccr5/Aif1/Tnfrsf1a	8	3.95458
GO:0010818	GO:0010818	T cell chemotaxis	0.0264901	23/28905	0.173913	33.2911	11.2267	5.86545e-06	0.000118264	8.0982e-05	Cxcl10/Ccr2/Ccl5/Cxcl16	4	3.92715
GO:0002703	GO:0002703	regulation of leukocyte mediated immunity	0.0662252	311/28905	0.0321543	6.15511	6.62367	5.92075e-06	0.000118461	8.11166e-05	Fcer1g/Tyrobp/Il1b/Bst2/Fcgr1/Rsad2/Lilrb4a/Pnp/Klrk1/Ccr2	10	3.92643
GO:0150076	GO:0150076	neuroinflammatory response	0.0397351	87/28905	0.0689655	13.2016	8.2597	6.55557e-06	0.000130161	8.91284e-05	Tyrobp/Grn/Il1b/Zeb2/Jun/Aif1	6	3.88552
GO:0036230	GO:0036230	granulocyte activation	0.0331126	51/28905	0.0980392	18.767	9.20271	7.04544e-06	0.000138827	9.50629e-05	Fcer1g/Tyrobp/Grn/Ccr2/Ccl5	5	3.85753
GO:0035710	GO:0035710	CD4-positive, alpha-beta T cell activation	0.0463576	135/28905	0.0518519	9.92568	7.5328	7.31186e-06	0.000142703	9.77168e-05	Rsad2/Lilrb4a/Cd274/Runx3/Ccr2/Cd44/Tcirg1	7	3.84557
GO:0010466	GO:0010466	negative regulation of peptidase activity	0.0596026	251/28905	0.0358566	6.8638	6.76148	7.35186e-06	0.000142703	9.77168e-05	Cst3/Ifi204/Ifi207/Ifi205/Gpx1/Ifi211/Picalm/Cstb/Cd44	9	3.84557
GO:0045824	GO:0045824	negative regulation of innate immune response	0.0463576	137/28905	0.0510949	9.78078	7.46547	8.05341e-06	0.000155162	0.000106248	Isg15/Ifi204/Ifi207/Grn/Ifi205/Ifi211/Stat2	7	3.80921
GO:0097202	GO:0097202	activation of cysteine-type endopeptidase activity	0.0264901	25/28905	0.16	30.6278	10.7396	8.31135e-06	0.000158955	0.000108845	Ifi204/Ifi207/Ifi205/Ifi211	4	3.79873
GO:0046596	GO:0046596	regulation of viral entry into host cell	0.0331126	53/28905	0.0943396	18.0589	9.00779	8.53493e-06	0.000160865	0.000110153	Ifitm3/Ifitm2/Lgals1/Ifitm1/Ifitm6	5	3.79354
GO:0141085	GO:0141085	regulation of inflammasome-mediated signaling pathway	0.0331126	53/28905	0.0943396	18.0589	9.00779	8.53493e-06	0.000160865	0.000110153	Ifi204/Ifi207/Ifi205/Gbp2/Ifi211	5	3.79354
GO:0032496	GO:0032496	response to lipopolysaccharide	0.0728477	402/28905	0.0273632	5.23797	6.20074	9.26244e-06	0.000172781	0.000118313	Vim/Il1b/Cxcl10/Lilrb4a/Gbp2/Trib1/Cxcl9/Cd274/Klrk1/Cd68/Cxcl16	11	3.76251
GO:0043392	GO:0043392	negative regulation of DNA binding	0.0331126	54/28905	0.0925926	17.7244	8.91428	9.36642e-06	0.000172781	0.000118313	Ifi204/Ifi207/Ifi205/Ifi211/Jun	5	3.76251
GO:0048247	GO:0048247	lymphocyte chemotaxis	0.0331126	54/28905	0.0925926	17.7244	8.91428	9.36642e-06	0.000172781	0.000118313	Ccl4/Cxcl10/Ccr2/Ccl5/Cxcl16	5	3.76251
GO:0051346	GO:0051346	negative regulation of hydrolase activity	0.0662252	329/28905	0.0303951	5.81835	6.36963	9.6737e-06	0.000176699	0.000120996	Cst3/Ifi204/Ifi207/Grn/Ifi205/Gpx1/Ifi211/Picalm/Cstb/Cd44	10	3.75277
GO:0006007	GO:0006007	glucose catabolic process	0.0264901	26/28905	0.153846	29.4498	10.517	9.78266e-06	0.000176699	0.000120996	Pkm/Tpi1/Pgk1/Pfkp	4	3.75277
GO:0061615	GO:0061615	glycolytic process through fructose-6-phosphate	0.0264901	26/28905	0.153846	29.4498	10.517	9.78266e-06	0.000176699	0.000120996	Pkm/Tpi1/Pgk1/Pfkp	4	3.75277
GO:0032760	GO:0032760	positive regulation of tumor necrosis factor production	0.0463576	142/28905	0.0492958	9.43639	7.30301	1.01845e-05	0.000180311	0.000123469	Fcer1g/Tyrobp/Ccl4/Ifih1/Ccr5/Ccr2/Tnfrsf1a	7	3.74398
GO:0051701	GO:0051701	biological process involved in interaction with host	0.0463576	142/28905	0.0492958	9.43639	7.30301	1.01845e-05	0.000180311	0.000123469	Ifitm3/Ifitm2/Lgals1/Ctsb/Gbp2/Ifitm1/Ifitm6	7	3.74398
GO:0046718	GO:0046718	symbiont entry into host cell	0.0397351	94/28905	0.0638298	12.2185	7.89477	1.02575e-05	0.000180311	0.000123469	Ifitm3/Ifitm2/Lgals1/Ctsb/Ifitm1/Ifitm6	6	3.74398
GO:0042149	GO:0042149	cellular response to glucose starvation	0.0331126	55/28905	0.0909091	17.4022	8.82324	1.02599e-05	0.000180311	0.000123469	Ifi204/Ifi207/Ifi205/Ifi211/Plin2	5	3.74398
GO:0010212	GO:0010212	response to ionizing radiation	0.0463576	143/28905	0.048951	9.3704	7.27148	1.06623e-05	0.000186124	0.00012745	Ifi204/Ifi207/Ifi205/Gpx1/Ifi211/Cdkn1a/Pnp	7	3.7302
GO:2001057	GO:2001057	reactive nitrogen species metabolic process	0.0397351	95/28905	0.0631579	12.0899	7.8458	1.09022e-05	0.000189044	0.00012945	Tspo/Il1b/Prdx5/Klrk1/Aif1/Ass1	6	3.72344
GO:1903557	GO:1903557	positive regulation of tumor necrosis factor superfamily cytokine production	0.0463576	144/28905	0.0486111	9.30533	7.24026	1.11585e-05	0.000192206	0.000131615	Fcer1g/Tyrobp/Ccl4/Ifih1/Ccr5/Ccr2/Tnfrsf1a	7	3.71623
GO:0072332	GO:0072332	intrinsic apoptotic signaling pathway by p53 class mediator	0.0397351	96/28905	0.0625	11.964	7.79756	1.15793e-05	0.000198143	0.00013568	Ifi204/Ifi207/Ifi205/Ifi211/Cdkn1a/Cd44	6	3.70302
GO:0031668	GO:0031668	cellular response to extracellular stimulus	0.0596026	267/28905	0.0337079	6.45249	6.48631	1.20529e-05	0.000204899	0.000140306	Ifi204/Ifi207/Ifi205/Atf3/Ifi211/Cdkn1a/Plin2/Jun/Cd68	9	3.68846
GO:0071674	GO:0071674	mononuclear cell migration	0.0529801	203/28905	0.0394089	7.5438	6.78016	1.21337e-05	0.000204933	0.00014033	Lgals3/Ccl4/Cxcl10/Aif1/Ccr2/Ccl5/Cxcl16/Dusp1	8	3.68839
GO:0097193	GO:0097193	intrinsic apoptotic signaling pathway	0.0662252	338/28905	0.0295858	5.66343	6.24956	1.22206e-05	0.00020507	0.000140423	Ifi204/Ifi207/Crip1/Ifi205/Gpx1/Ifi211/Cdkn1a/Pnp/Cd44/Tnfrsf1a	10	3.6881
GO:0042594	GO:0042594	response to starvation	0.0529801	205/28905	0.0390244	7.4702	6.73708	1.30271e-05	0.000215958	0.000147879	Ifi204/Ifi207/Ifi205/Atf3/Ifi211/Cdkn1a/Plin2/Jun	8	3.66563
GO:0044409	GO:0044409	symbiont entry into host	0.0397351	98/28905	0.0612245	11.7198	7.70318	1.30355e-05	0.000215958	0.000147879	Ifitm3/Ifitm2/Lgals1/Ctsb/Ifitm1/Ifitm6	6	3.66563
GO:0090026	GO:0090026	positive regulation of monocyte chemotaxis	0.0264901	28/28905	0.142857	27.3463	10.1074	1.32895e-05	0.000216937	0.000148549	Cxcl10/Aif1/Ccr2/Ccl5	4	3.66367
GO:0141086	GO:0141086	negative regulation of inflammasome-mediated signaling pathway	0.0264901	28/28905	0.142857	27.3463	10.1074	1.32895e-05	0.000216937	0.000148549	Ifi204/Ifi207/Ifi205/Ifi211	4	3.66367
GO:0052372	GO:0052372	modulation by symbiont of entry into host	0.0331126	58/28905	0.0862069	16.5021	8.56389	1.33449e-05	0.000216937	0.000148549	Ifitm3/Ifitm2/Lgals1/Ifitm1/Ifitm6	5	3.66367
GO:0007162	GO:0007162	negative regulation of cell adhesion	0.0662252	342/28905	0.0292398	5.59719	6.19757	1.35263e-05	0.000218521	0.000149634	Lgals3/Lgals1/Fgl2/Lilrb4a/Slfn1/Cd274/Runx3/Cd44/Dusp1/Ass1	10	3.66051
GO:0050870	GO:0050870	positive regulation of T cell activation	0.0596026	272/28905	0.0330882	6.33388	6.4049	1.39679e-05	0.000224262	0.000153565	Lgals1/Il1b/Lilrb4a/Pnp/Cd274/Runx3/Aif1/Ccr2/Ccl5	9	3.64924
GO:0141084	GO:0141084	inflammasome-mediated signaling pathway	0.0331126	59/28905	0.0847458	16.2224	8.48171	1.45194e-05	0.000230801	0.000158042	Ifi204/Ifi207/Ifi205/Gbp2/Ifi211	5	3.63676
GO:0002237	GO:0002237	response to molecule of bacterial origin	0.0728477	422/28905	0.0260664	4.98972	5.98307	1.45526e-05	0.000230801	0.000158042	Vim/Il1b/Cxcl10/Lilrb4a/Gbp2/Trib1/Cxcl9/Cd274/Klrk1/Cd68/Cxcl16	11	3.63676
GO:0031667	GO:0031667	response to nutrient levels	0.0728477	424/28905	0.0259434	4.96618	5.96206	1.52034e-05	0.00023966	0.000164109	Ifi204/Ifi207/Ifi205/Zeb2/Atf3/Ifi211/Cdkn1a/Plin2/Jun/Cd68/Spp1	11	3.6204
GO:0051100	GO:0051100	negative regulation of binding	0.0463576	155/28905	0.0451613	8.64495	6.91576	1.8e-05	0.000281469	0.000192738	Ifi204/Ifi207/Ifi205/Ifit2/Ifi211/Cdkn1a/Jun	7	3.55057
GO:0002274	GO:0002274	myeloid leukocyte activation	0.0596026	281/28905	0.0320285	6.13101	6.26339	1.8072e-05	0.000281469	0.000192738	Fcer1g/Tyrobp/Grn/Lilrb4a/Klrk1/Jun/Aif1/Ccr2/Ccl5	9	3.55057
GO:0030522	GO:0030522	intracellular receptor signaling pathway	0.0662252	356/28905	0.0280899	5.37707	6.02188	1.90885e-05	0.000295531	0.000202367	Ifi204/Ifi207/Irf7/Ifi205/Rsad2/Gbp2/Ifi211/Ifih1/Slc15a3/Oasl1	10	3.5294
GO:0045861	GO:0045861	negative regulation of proteolysis	0.0662252	357/28905	0.0280112	5.36201	6.00968	1.95518e-05	0.000296912	0.000203312	Cst3/Ifi204/Ifi207/Ifi205/Gpx1/Ifi211/Ctsz/Picalm/Cstb/Cd44	10	3.52737
GO:0045862	GO:0045862	positive regulation of proteolysis	0.0662252	357/28905	0.0280112	5.36201	6.00968	1.95518e-05	0.000296912	0.000203312	Ifi204/Ifi207/Grn/Ifi205/Il1b/Ifi211/Picalm/S100a10/Trib1/Cbfa2t3	10	3.52737
GO:1902107	GO:1902107	positive regulation of leukocyte differentiation	0.0529801	217/28905	0.0368664	7.0571	6.49027	1.96343e-05	0.000296912	0.000203312	Tyrobp/Lilrb4a/Pnp/Trib1/Runx3/Jun/Ccr2/Ccl5	8	3.52737
GO:1903708	GO:1903708	positive regulation of hemopoiesis	0.0529801	217/28905	0.0368664	7.0571	6.49027	1.96343e-05	0.000296912	0.000203312	Tyrobp/Lilrb4a/Pnp/Trib1/Runx3/Jun/Ccr2/Ccl5	8	3.52737
GO:0071887	GO:0071887	leukocyte apoptotic process	0.0463576	159/28905	0.0440252	8.42746	6.80564	2.12183e-05	0.000319011	0.000218445	Fcer1g/Lgals3/Pnp/Cd274/Ccr5/Ccl5/Cd44	7	3.49619
GO:0051098	GO:0051098	regulation of binding	0.0662252	361/28905	0.0277008	5.3026	5.96136	2.1503e-05	0.000321433	0.000220104	Ifi204/Anxa2/Ifi207/Ifi205/Ifit2/Ifi211/Txn1/Cdkn1a/S100a10/Jun	10	3.49291
GO:0032653	GO:0032653	regulation of interleukin-10 production	0.0331126	64/28905	0.078125	14.955	8.09902	2.16533e-05	0.00032183	0.000220375	Fcer1g/Tyrobp/Isg15/Lilrb4a/Cd274	5	3.49237
GO:0031620	GO:0031620	regulation of fever generation	0.0198675	11/28905	0.272727	52.2065	12.3094	2.23618e-05	0.000330471	0.000226293	Il1b/Ccr5/Ccl5	3	3.48087
GO:0050868	GO:0050868	negative regulation of T cell activation	0.0463576	162/28905	0.0432099	8.2714	6.72555	2.39317e-05	0.000351674	0.000240811	Lgals3/Fgl2/Lilrb4a/Slfn1/Cd274/Runx3/Cd44	7	3.45386
GO:0009314	GO:0009314	response to radiation	0.0728477	448/28905	0.0245536	4.70014	5.7198	2.52192e-05	0.000368513	0.000252341	Ifi204/Ccnd1/Ifi207/Crip1/Ifi205/Gpx1/Ifi211/Txn1/Cdkn1a/Pnp/Bhlhe40	11	3.43355
GO:0046597	GO:0046597	negative regulation of viral entry into host cell	0.0264901	33/28905	0.121212	23.2029	9.24797	2.60256e-05	0.000378171	0.000258955	Ifitm3/Ifitm2/Ifitm1/Ifitm6	4	3.42231
GO:0032613	GO:0032613	interleukin-10 production	0.0331126	67/28905	0.0746269	14.2854	7.88945	2.70844e-05	0.000391369	0.000267993	Fcer1g/Tyrobp/Isg15/Lilrb4a/Cd274	5	3.40741
GO:0072676	GO:0072676	lymphocyte migration	0.0397351	112/28905	0.0535714	10.2548	7.11137	2.79032e-05	0.000400973	0.000274569	Ccl4/Cxcl10/Aif1/Ccr2/Ccl5/Cxcl16	6	3.39688
GO:0002824	GO:0002824	positive regulation of adaptive immune response based on somatic recombination of immune receptors built from immunoglobulin superfamily domains	0.0463576	167/28905	0.0419162	8.02375	6.59656	2.90865e-05	0.000412532	0.000282484	Fcer1g/Il1b/Fcgr1/Rsad2/Pnp/Cd274/Ccr2	7	3.38454
GO:0043903	GO:0043903	regulation of biological process involved in symbiotic interaction	0.0331126	68/28905	0.0735294	14.0753	7.82256	2.91116e-05	0.000412532	0.000282484	Ifitm3/Ifitm2/Lgals1/Ifitm1/Ifitm6	5	3.38454
GO:0008630	GO:0008630	intrinsic apoptotic signaling pathway in response to DNA damage	0.0397351	113/28905	0.0530973	10.1641	7.07312	2.9342e-05	0.000412532	0.000282484	Ifi204/Crip1/Cdkn1a/Pnp/Cd44/Tnfrsf1a	6	3.38454
GO:0032755	GO:0032755	positive regulation of interleukin-6 production	0.0397351	113/28905	0.0530973	10.1641	7.07312	2.9342e-05	0.000412532	0.000282484	Fcer1g/Tyrobp/Il1b/Ifih1/Ccr5/Aif1	6	3.38454
GO:0072678	GO:0072678	T cell migration	0.0331126	69/28905	0.0724638	13.8713	7.75707	3.12546e-05	0.00043706	0.00029928	Cxcl10/Aif1/Ccr2/Ccl5/Cxcl16	5	3.35946
GO:0072526	GO:0072526	pyridine-containing compound catabolic process	0.0397351	117/28905	0.0512821	9.81661	6.9248	3.57055e-05	0.00049441	0.000338551	Pkm/Pnp/Tpi1/Pgk1/Pfkp/Cbfa2t3	6	3.30591
GO:0022408	GO:0022408	negative regulation of cell-cell adhesion	0.0529801	236/28905	0.0338983	6.48894	6.1356	3.57359e-05	0.00049441	0.000338551	Lgals3/Fgl2/Lilrb4a/Slfn1/Cd274/Runx3/Cd44/Ass1	8	3.30591
GO:0002822	GO:0002822	regulation of adaptive immune response based on somatic recombination of immune receptors built from immunoglobulin superfamily domains	0.0529801	237/28905	0.0337553	6.46156	6.11802	3.68227e-05	0.000506751	0.000347001	Fcer1g/Il1b/Fcgr1/Rsad2/Lilrb4a/Pnp/Cd274/Ccr2	8	3.29521
GO:0031652	GO:0031652	positive regulation of heat generation	0.0198675	13/28905	0.230769	44.1747	11.2832	3.84638e-05	0.00052655	0.000360558	Il1b/Ccr5/Ccl5	3	3.27856
GO:0002706	GO:0002706	regulation of lymphocyte mediated immunity	0.0529801	239/28905	0.0334728	6.40749	6.08317	3.90794e-05	0.000532176	0.000364411	Fcer1g/Il1b/Fcgr1/Rsad2/Lilrb4a/Pnp/Klrk1/Ccr2	8	3.27394
GO:0050671	GO:0050671	positive regulation of lymphocyte proliferation	0.0463576	176/28905	0.0397727	7.61345	6.37738	4.06606e-05	0.000550825	0.000377181	Il1b/Cdkn1a/Pnp/Cd274/Aif1/Ccr2/Ccl5	7	3.25899
GO:0050672	GO:0050672	negative regulation of lymphocyte proliferation	0.0397351	120/28905	0.05	9.57119	6.81816	4.11689e-05	0.000551263	0.000377481	Tyrobp/Lilrb4a/Lst1/Slfn1/Cd274/Cd44	6	3.25864
GO:0051101	GO:0051101	regulation of DNA binding	0.0397351	120/28905	0.05	9.57119	6.81816	4.11689e-05	0.000551263	0.000377481	Ifi204/Ifi207/Ifi205/Ifi211/Txn1/Jun	6	3.25864
GO:2000406	GO:2000406	positive regulation of T cell migration	0.0264901	37/28905	0.108108	20.6945	8.68671	4.13288e-05	0.000551263	0.000377481	Cxcl10/Aif1/Ccr2/Ccl5	4	3.25864
GO:0002699	GO:0002699	positive regulation of immune effector process	0.0596026	315/28905	0.0285714	5.46925	5.77965	4.41038e-05	0.000585275	0.000400771	Fcer1g/Tyrobp/Il1b/Fcgr1/Rsad2/Lilrb4a/Pnp/Klrk1/Ccr2	9	3.23264
GO:0032945	GO:0032945	negative regulation of mononuclear cell proliferation	0.0397351	122/28905	0.0491803	9.41429	6.74913	4.51693e-05	0.000594665	0.000407201	Tyrobp/Lilrb4a/Lst1/Slfn1/Cd274/Cd44	6	3.22573
GO:0032946	GO:0032946	positive regulation of mononuclear cell proliferation	0.0463576	179/28905	0.0391061	7.48585	6.30774	4.52686e-05	0.000594665	0.000407201	Il1b/Cdkn1a/Pnp/Cd274/Aif1/Ccr2/Ccl5	7	3.22573
GO:0019320	GO:0019320	hexose catabolic process	0.0264901	38/28905	0.105263	20.1499	8.56003	4.6004e-05	0.000598282	0.000409677	Pkm/Tpi1/Pgk1/Pfkp	4	3.22309
GO:0033032	GO:0033032	regulation of myeloid cell apoptotic process	0.0264901	38/28905	0.105263	20.1499	8.56003	4.6004e-05	0.000598282	0.000409677	Fcer1g/Ccr5/Ccl5/Cd44	4	3.22309
GO:0045428	GO:0045428	regulation of nitric oxide biosynthetic process	0.0331126	75/28905	0.0666667	12.7616	7.39082	4.68065e-05	0.00060569	0.000414751	Tspo/Il1b/Klrk1/Aif1/Ass1	5	3.21775
GO:0001660	GO:0001660	fever generation	0.0198675	14/28905	0.214286	41.0194	10.8535	4.87664e-05	0.000624834	0.00042786	Il1b/Ccr5/Ccl5	3	3.20424
GO:0002468	GO:0002468	dendritic cell antigen processing and presentation	0.0198675	14/28905	0.214286	41.0194	10.8535	4.87664e-05	0.000624834	0.00042786	Fgl2/Mpeg1/Cd68	3	3.20424
GO:0032623	GO:0032623	interleukin-2 production	0.0331126	76/28905	0.0657895	12.5937	7.33384	4.98932e-05	0.000636139	0.0004356	Fcer1g/Il1b/Lilrb4a/Pnp/Ccr2	5	3.19645
GO:0045766	GO:0045766	positive regulation of angiogenesis	0.0463576	182/28905	0.0384615	7.36246	6.2397	5.02964e-05	0.00063815	0.000436978	Lgals3/Grn/Il1b/Pkm/Emilin2/Ccl5/Tnfrsf1a	7	3.19508
GO:0006734	GO:0006734	NADH metabolic process	0.0264901	39/28905	0.102564	19.6332	8.43811	5.1054e-05	0.000641505	0.000439275	Pkm/Tpi1/Pgk1/Pfkp	4	3.1928
GO:0014002	GO:0014002	astrocyte development	0.0264901	39/28905	0.102564	19.6332	8.43811	5.1054e-05	0.000641505	0.000439275	Vim/Grn/Il1b/Zeb2	4	3.1928
GO:0051345	GO:0051345	positive regulation of hydrolase activity	0.0728477	488/28905	0.022541	4.31488	5.35189	5.4648e-05	0.000683363	0.000467937	Ifi204/Ifi207/Psap/Ccl4/Grn/Ifi205/Ifi211/Picalm/S100a10/Rgs1/Ccl5	11	3.16535
GO:1904018	GO:1904018	positive regulation of vasculature development	0.0463576	185/28905	0.0378378	7.24306	6.17319	5.57728e-05	0.000694092	0.000475284	Lgals3/Grn/Il1b/Pkm/Emilin2/Ccl5/Tnfrsf1a	7	3.15858
GO:0046365	GO:0046365	monosaccharide catabolic process	0.0264901	40/28905	0.1	19.1424	8.32064	5.6497e-05	0.000696932	0.000477229	Pkm/Tpi1/Pgk1/Pfkp	4	3.15681
GO:0080164	GO:0080164	regulation of nitric oxide metabolic process	0.0331126	78/28905	0.0641026	12.2708	7.22302	5.65369e-05	0.000696932	0.000477229	Tspo/Il1b/Klrk1/Aif1/Ass1	5	3.15681
GO:0070664	GO:0070664	negative regulation of leukocyte proliferation	0.0397351	128/28905	0.046875	8.97299	6.55122	5.90716e-05	0.000724741	0.000496272	Tyrobp/Lilrb4a/Lst1/Slfn1/Cd274/Cd44	6	3.13982
GO:1903531	GO:1903531	negative regulation of secretion by cell	0.0463576	187/28905	0.0374332	7.1656	6.12967	5.96879e-05	0.000728865	0.000499096	Tspo/Il1b/Rsad2/Anxa5/Rab11fip1/Ccr2/Tnfrsf1a	7	3.13735
GO:0010819	GO:0010819	regulation of T cell chemotaxis	0.0198675	15/28905	0.2	38.2848	10.467	6.07245e-05	0.000731224	0.000500711	Cxcl10/Ccr2/Ccl5	3	3.13595
GO:0034112	GO:0034112	positive regulation of homotypic cell-cell adhesion	0.0198675	15/28905	0.2	38.2848	10.467	6.07245e-05	0.000731224	0.000500711	Lgals1/Emilin2/Ccl5	3	3.13595
GO:0042590	GO:0042590	antigen processing and presentation of exogenous peptide antigen via MHC class I	0.0198675	15/28905	0.2	38.2848	10.467	6.07245e-05	0.000731224	0.000500711	Fcer1g/Fcgr1/Mpeg1	3	3.13595
GO:0071496	GO:0071496	cellular response to external stimulus	0.0596026	331/28905	0.0271903	5.20488	5.57571	6.456e-05	0.000773827	0.000529883	Ifi204/Ifi207/Ifi205/Atf3/Ifi211/Cdkn1a/Plin2/Jun/Cd68	9	3.11136
GO:0042119	GO:0042119	neutrophil activation	0.0264901	42/28905	0.0952381	18.2308	8.09802	6.86358e-05	0.000818906	0.000560752	Fcer1g/Tyrobp/Grn/Ccl5	4	3.08677
GO:0002366	GO:0002366	leukocyte activation involved in immune response	0.0596026	336/28905	0.0267857	5.12742	5.51467	7.23963e-05	0.000856449	0.00058646	Fcer1g/Tyrobp/Lgals3/Lgals1/Grn/Fgl2/Lilrb4a/Slfn2/Ccr2	9	3.0673
GO:0072524	GO:0072524	pyridine-containing compound metabolic process	0.0463576	193/28905	0.0362694	6.94283	6.00287	7.28039e-05	0.000856449	0.00058646	Pkm/Prdx5/Pnp/Tpi1/Pgk1/Pfkp/Cbfa2t3	7	3.0673
GO:0042102	GO:0042102	positive regulation of T cell proliferation	0.0397351	133/28905	0.0451128	8.63566	6.39596	7.30995e-05	0.000856449	0.00058646	Il1b/Pnp/Cd274/Aif1/Ccr2/Ccl5	6	3.0673
GO:0071675	GO:0071675	regulation of mononuclear cell migration	0.0397351	133/28905	0.0451128	8.63566	6.39596	7.30995e-05	0.000856449	0.00058646	Lgals3/Cxcl10/Aif1/Ccr2/Ccl5/Dusp1	6	3.0673
GO:0031650	GO:0031650	regulation of heat generation	0.0198675	16/28905	0.1875	35.892	10.1167	7.44516e-05	0.000868379	0.000594628	Il1b/Ccr5/Ccl5	3	3.06129
GO:2000403	GO:2000403	positive regulation of lymphocyte migration	0.0264901	43/28905	0.0930233	17.8069	7.99238	7.53691e-05	0.000875156	0.000599269	Cxcl10/Aif1/Ccr2/Ccl5	4	3.05791
GO:0002263	GO:0002263	cell activation involved in immune response	0.0596026	340/28905	0.0264706	5.0671	5.46671	7.92283e-05	0.00091177	0.000624341	Fcer1g/Tyrobp/Lgals3/Lgals1/Grn/Fgl2/Lilrb4a/Slfn2/Ccr2	9	3.04011
GO:0019882	GO:0019882	antigen processing and presentation	0.0397351	135/28905	0.0444444	8.50773	6.33612	7.94037e-05	0.00091177	0.000624341	Fcer1g/Psap/Fcgr1/Fgl2/Mpeg1/Cd68	6	3.04011
GO:0001659	GO:0001659	temperature homeostasis	0.0463576	196/28905	0.0357143	6.83657	5.94148	8.01938e-05	0.00091177	0.000624341	Plac8/Gpx1/Il1b/Ccr5/Acadl/Ccr2/Ccl5	7	3.04011
GO:0002705	GO:0002705	positive regulation of leukocyte mediated immunity	0.0463576	196/28905	0.0357143	6.83657	5.94148	8.01938e-05	0.00091177	0.000624341	Fcer1g/Tyrobp/Il1b/Fcgr1/Rsad2/Pnp/Klrk1	7	3.04011
GO:0071479	GO:0071479	cellular response to ionizing radiation	0.0331126	84/28905	0.0595238	11.3943	6.9135	8.06256e-05	0.00091177	0.000624341	Ifi204/Ifi207/Ifi205/Ifi211/Cdkn1a	5	3.04011
GO:0071677	GO:0071677	positive regulation of mononuclear cell migration	0.0331126	84/28905	0.0595238	11.3943	6.9135	8.06256e-05	0.00091177	0.000624341	Lgals3/Cxcl10/Aif1/Ccr2/Ccl5	5	3.04011
GO:0032649	GO:0032649	regulation of type II interferon production	0.0397351	136/28905	0.0441176	8.44517	6.30667	8.27143e-05	0.000931341	0.000637742	Isg15/Il1b/Lilrb4a/Cd274/Klrk1/Ccr2	6	3.03089
GO:0070228	GO:0070228	regulation of lymphocyte apoptotic process	0.0331126	85/28905	0.0588235	11.2602	6.86496	8.53068e-05	0.000956392	0.000654896	Lgals3/Pnp/Cd274/Ccl5/Cd44	5	3.01936
GO:0002526	GO:0002526	acute inflammatory response	0.0397351	138/28905	0.0434783	8.32278	6.24865	8.96651e-05	0.00100094	0.0006854	Fcer1g/Il1b/Fcgr1/Alox5ap/Ccr5/Ccl5	6	2.99959
GO:0002724	GO:0002724	regulation of T cell cytokine production	0.0264901	45/28905	0.0888889	17.0155	7.7914	9.02596e-05	0.00100327	0.000686996	Il1b/Rsad2/Lilrb4a/Ccr2	4	2.99858
GO:0002688	GO:0002688	regulation of leukocyte chemotaxis	0.0397351	140/28905	0.0428571	8.20388	6.19179	9.7073e-05	0.00107441	0.000735711	Il1b/Cxcl10/Aif1/Ccr2/Ccl5/Dusp1	6	2.96883
GO:0033028	GO:0033028	myeloid cell apoptotic process	0.0264901	46/28905	0.0869565	16.6456	7.69569	9.84559e-05	0.0010851	0.00074303	Fcer1g/Ccr5/Ccl5/Cd44	4	2.96453
GO:0006898	GO:0006898	receptor-mediated endocytosis	0.0529801	273/28905	0.029304	5.60949	5.54532	9.90657e-05	0.00108721	0.000744478	Fcer1g/Ifitm3/Anxa2/Fcgr1/Lilrb4a/Picalm/Cd44/Cxcl16	8	2.96368
GO:0052547	GO:0052547	regulation of peptidase activity	0.0662252	434/28905	0.0230415	4.41069	5.18805	0.000100288	0.00109039	0.000746653	Cst3/Ifi204/Ifi207/Grn/Ifi205/Gpx1/Ifi211/Picalm/Cstb/Cd44	10	2.96242
GO:0006809	GO:0006809	nitric oxide biosynthetic process	0.0331126	88/28905	0.0568182	10.8764	6.72407	0.000100613	0.00109039	0.000746653	Tspo/Il1b/Klrk1/Aif1/Ass1	5	2.96242
GO:2000107	GO:2000107	negative regulation of leukocyte apoptotic process	0.0331126	88/28905	0.0568182	10.8764	6.72407	0.000100613	0.00109039	0.000746653	Fcer1g/Pnp/Ccr5/Ccl5/Cd44	5	2.96242
GO:0046632	GO:0046632	alpha-beta T cell differentiation	0.0397351	142/28905	0.0422535	8.08833	6.13606	0.00010496	0.00113278	0.00077568	Psap/Rsad2/Lilrb4a/Pnp/Runx3/Ccr2	6	2.94585
GO:0060338	GO:0060338	regulation of type I interferon-mediated signaling pathway	0.0264901	48/28905	0.0833333	15.952	7.51298	0.00011645	0.0012516	0.00085704	Isg15/Irf7/Zbp1/Stat2	4	2.90254
GO:0009154	GO:0009154	purine ribonucleotide catabolic process	0.0397351	146/28905	0.0410959	7.86673	6.02779	0.000122259	0.00130862	0.000896089	Pkm/Pnp/Tpi1/Pgk1/Pfkp/Cbfa2t3	6	2.88319
GO:0051048	GO:0051048	negative regulation of secretion	0.0463576	211/28905	0.0331754	6.35055	5.65279	0.000126909	0.00134741	0.000922645	Tspo/Il1b/Rsad2/Anxa5/Rab11fip1/Ccr2/Tnfrsf1a	7	2.8705
GO:0046634	GO:0046634	regulation of alpha-beta T cell activation	0.0397351	147/28905	0.0408163	7.81322	6.00136	0.000126918	0.00134741	0.000922645	Lilrb4a/Pnp/Cd274/Runx3/Ccr2/Cd44	6	2.8705
GO:0046209	GO:0046209	nitric oxide metabolic process	0.0331126	93/28905	0.0537634	10.2916	6.50375	0.000130711	0.00138203	0.000946357	Tspo/Il1b/Klrk1/Aif1/Ass1	5	2.85948
GO:0001774	GO:0001774	microglial cell activation	0.0264901	50/28905	0.08	15.3139	7.34093	0.000136715	0.00143386	0.000981843	Tyrobp/Grn/Jun/Aif1	4	2.84349
GO:0070232	GO:0070232	regulation of T cell apoptotic process	0.0264901	50/28905	0.08	15.3139	7.34093	0.000136715	0.00143386	0.000981843	Lgals3/Pnp/Cd274/Ccl5	4	2.84349
GO:0051235	GO:0051235	maintenance of location	0.0596026	366/28905	0.0245902	4.70714	5.17224	0.000138203	0.00144363	0.000988539	Npc2/Tspo/Il1b/Cxcl10/Txn1/Gm2a/Plin2/Cxcl9/Ccr5	9	2.84054
GO:0045429	GO:0045429	positive regulation of nitric oxide biosynthetic process	0.0264901	51/28905	0.0784314	15.0136	7.25857	0.000147751	0.00153108	0.00104842	Il1b/Klrk1/Aif1/Ass1	4	2.815
GO:2000404	GO:2000404	regulation of T cell migration	0.0264901	51/28905	0.0784314	15.0136	7.25857	0.000147751	0.00153108	0.00104842	Cxcl10/Aif1/Ccr2/Ccl5	4	2.815
GO:0035457	GO:0035457	cellular response to interferon-alpha	0.0198675	20/28905	0.15	28.7136	8.98441	0.000149255	0.00154052	0.00105488	Ifi204/Ifit2/Ifit1	3	2.81233
GO:0002718	GO:0002718	regulation of cytokine production involved in immune response	0.0397351	153/28905	0.0392157	7.50682	5.84788	0.000157916	0.00162348	0.00111169	Fcer1g/Il1b/Bst2/Rsad2/Lilrb4a/Ccr2	6	2.78955
GO:2000116	GO:2000116	regulation of cysteine-type endopeptidase activity	0.0463576	220/28905	0.0318182	6.09076	5.49269	0.000164195	0.00168139	0.00115134	Cst3/Ifi204/Ifi207/Ifi205/Gpx1/Ifi211/Cd44	7	2.77433
GO:0009261	GO:0009261	ribonucleotide catabolic process	0.0397351	155/28905	0.0387097	7.40996	5.79856	0.000169482	0.00172872	0.00118375	Pkm/Pnp/Tpi1/Pgk1/Pfkp/Cbfa2t3	6	2.76228
GO:1904407	GO:1904407	positive regulation of nitric oxide metabolic process	0.0264901	53/28905	0.0754717	14.4471	7.10062	0.000171734	0.00174484	0.00119479	Il1b/Klrk1/Aif1/Ass1	4	2.75824
GO:0048143	GO:0048143	astrocyte activation	0.0198675	21/28905	0.142857	27.3463	8.75222	0.000173465	0.00174876	0.00119748	Grn/Il1b/Zeb2	3	2.75727
GO:1901623	GO:1901623	regulation of lymphocyte chemotaxis	0.0198675	21/28905	0.142857	27.3463	8.75222	0.000173465	0.00174876	0.00119748	Cxcl10/Ccr2/Ccl5	3	2.75727
GO:0002269	GO:0002269	leukocyte activation involved in inflammatory response	0.0264901	54/28905	0.0740741	14.1795	7.02482	0.000184723	0.00185508	0.00127028	Tyrobp/Grn/Jun/Aif1	4	2.73164
GO:0006195	GO:0006195	purine nucleotide catabolic process	0.0397351	158/28905	0.0379747	7.26926	5.7262	0.000188076	0.00188149	0.00128836	Pkm/Pnp/Tpi1/Pgk1/Pfkp/Cbfa2t3	6	2.7255
GO:0045581	GO:0045581	negative regulation of T cell differentiation	0.0264901	55/28905	0.0727273	13.9217	6.951	0.000198406	0.00195648	0.00133971	Fgl2/Lilrb4a/Runx3/Cd44	4	2.70853
GO:0046638	GO:0046638	positive regulation of alpha-beta T cell differentiation	0.0264901	55/28905	0.0727273	13.9217	6.951	0.000198406	0.00195648	0.00133971	Lilrb4a/Pnp/Runx3/Ccr2	4	2.70853
GO:0045619	GO:0045619	regulation of lymphocyte differentiation	0.0463576	227/28905	0.030837	5.90294	5.37419	0.000198946	0.00195648	0.00133971	Fgl2/Lilrb4a/Pnp/Runx3/Zfp36l2/Ccr2/Cd44	7	2.70853
GO:0007039	GO:0007039	protein catabolic process in the vacuole	0.0198675	22/28905	0.136364	26.1033	8.53569	0.000200086	0.00195648	0.00133971	Psap/Grn/Tcirg1	3	2.70853
GO:0032693	GO:0032693	negative regulation of interleukin-10 production	0.0198675	22/28905	0.136364	26.1033	8.53569	0.000200086	0.00195648	0.00133971	Tyrobp/Lilrb4a/Cd274	3	2.70853
GO:0048245	GO:0048245	eosinophil chemotaxis	0.0198675	22/28905	0.136364	26.1033	8.53569	0.000200086	0.00195648	0.00133971	Lgals3/Ccl4/Ccl5	3	2.70853
GO:0140374	GO:0140374	antiviral innate immune response	0.0264901	56/28905	0.0714286	13.6731	6.87909	0.000212805	0.00207306	0.00141954	Ifit2/Zbp1/Ifih1/Ifit3	4	2.68339
GO:0016052	GO:0016052	carbohydrate catabolic process	0.0397351	162/28905	0.037037	7.08977	5.63262	0.000215334	0.00208418	0.00142716	Pkm/Gm2a/Tpi1/Pgk1/Pfkp/Cbfa2t3	6	2.68106
GO:0002285	GO:0002285	lymphocyte activation involved in immune response	0.0463576	230/28905	0.0304348	5.82594	5.32492	0.00021555	0.00208418	0.00142716	Fcer1g/Lgals3/Lgals1/Fgl2/Lilrb4a/Slfn2/Ccr2	7	2.68106
GO:0002369	GO:0002369	T cell cytokine production	0.0264901	57/28905	0.0701754	13.4333	6.80899	0.000227942	0.0021841	0.00149558	Il1b/Rsad2/Lilrb4a/Ccr2	4	2.66073
GO:0031649	GO:0031649	heat generation	0.0198675	23/28905	0.130435	24.9683	8.33309	0.000229219	0.0021841	0.00149558	Il1b/Ccr5/Ccl5	3	2.66073
GO:0002456	GO:0002456	T cell mediated immunity	0.0397351	164/28905	0.0365854	7.00331	5.58702	0.000230082	0.0021841	0.00149558	Il1b/Rsad2/Lilrb4a/Slfn2/Pnp/Ccr2	6	2.66073
GO:0060759	GO:0060759	regulation of response to cytokine stimulus	0.0397351	164/28905	0.0365854	7.00331	5.58702	0.000230082	0.0021841	0.00149558	Isg15/Irf7/Zbp1/Ifih1/Stat2/Tnfrsf1a	6	2.66073
GO:0072523	GO:0072523	purine-containing compound catabolic process	0.0397351	164/28905	0.0365854	7.00331	5.58702	0.000230082	0.0021841	0.00149558	Pkm/Pnp/Tpi1/Pgk1/Pfkp/Cbfa2t3	6	2.66073
GO:0006096	GO:0006096	glycolytic process	0.0331126	105/28905	0.047619	9.11542	6.03709	0.000230974	0.00218459	0.00149592	Pkm/Tpi1/Pgk1/Pfkp/Cbfa2t3	5	2.66063
GO:0072331	GO:0072331	signal transduction by p53 class mediator	0.0397351	165/28905	0.0363636	6.96087	5.5645	0.000237749	0.00224052	0.00153421	Ifi204/Ifi207/Ifi205/Ifi211/Cdkn1a/Cd44	6	2.64965
GO:0002437	GO:0002437	inflammatory response to antigenic stimulus	0.0331126	106/28905	0.0471698	9.02943	6.0016	0.000241398	0.0022667	0.00155214	Fcer1g/Gpx1/Fcgr1/Lilrb4a/Cd68	5	2.64461
GO:1905144	GO:1905144	response to acetylcholine	0.0264901	58/28905	0.0689655	13.2016	6.74063	0.000243838	0.00228138	0.00156219	Ly6c2/Tspo/Ly6a/Ly6i	4	2.6418
GO:0002698	GO:0002698	negative regulation of immune effector process	0.0397351	167/28905	0.0359281	6.8775	5.52003	0.000253684	0.00236499	0.00161944	Lgals3/Grn/Bst2/Fgl2/Lilrb4a/Ccr2	6	2.62617
GO:0033033	GO:0033033	negative regulation of myeloid cell apoptotic process	0.0198675	24/28905	0.125	23.928	8.14298	0.000260963	0.00242416	0.00165996	Fcer1g/Ccr5/Ccl5	3	2.61544
GO:0002708	GO:0002708	positive regulation of lymphocyte mediated immunity	0.0397351	169/28905	0.035503	6.79611	5.47628	0.000270448	0.00249445	0.00170809	Fcer1g/Il1b/Fcgr1/Rsad2/Pnp/Klrk1	6	2.60303
GO:2001236	GO:2001236	regulation of extrinsic apoptotic signaling pathway	0.0397351	169/28905	0.035503	6.79611	5.47628	0.000270448	0.00249445	0.00170809	Lgals3/Gpx1/Il1b/Traf1/Atf3/Runx3	6	2.60303
GO:0046032	GO:0046032	ADP catabolic process	0.0331126	109/28905	0.0458716	8.78091	5.89788	0.000274824	0.00252586	0.0017296	Pkm/Tpi1/Pgk1/Pfkp/Cbfa2t3	5	2.59759
GO:0019674	GO:0019674	NAD metabolic process	0.0264901	60/28905	0.0666667	12.7616	6.60883	0.000277997	0.00254603	0.00174341	Pkm/Tpi1/Pgk1/Pfkp	4	2.59414
GO:0050767	GO:0050767	regulation of neurogenesis	0.0662252	494/28905	0.0202429	3.87498	4.6706	0.000284432	0.00258936	0.00177308	Anxa2/Vim/Tspo/Il1b/Zeb2/Picalm/S100a10/Ccr5/Bhlhe40/Tgm2	10	2.58681
GO:0042113	GO:0042113	B cell activation	0.0529801	319/28905	0.0250784	4.8006	4.9464	0.000285896	0.00258936	0.00177308	Tyrobp/Lgals1/Lilrb4a/Cdkn1a/Pnp/Zfp36l2/Tcirg1/Skap2	8	2.58681
GO:0031640	GO:0031640	killing of cells of another organism	0.0331126	110/28905	0.0454545	8.70108	5.86419	0.000286711	0.00258936	0.00177308	Lgals3/Fgl2/Cxcl10/Gbp2/Cxcl9	5	2.58681
GO:0141061	GO:0141061	disruption of cell in another organism	0.0331126	110/28905	0.0454545	8.70108	5.86419	0.000286711	0.00258936	0.00177308	Lgals3/Fgl2/Cxcl10/Gbp2/Cxcl9	5	2.58681
GO:0051051	GO:0051051	negative regulation of transport	0.0662252	497/28905	0.0201207	3.85159	4.64689	0.000298373	0.00268536	0.00183882	Lgals3/Tspo/Il1b/Rsad2/Txn1/Picalm/Anxa5/Rab11fip1/Ccr2/Tnfrsf1a	10	2.571
GO:0097191	GO:0097191	extrinsic apoptotic signaling pathway	0.0463576	243/28905	0.0288066	5.51427	5.12101	0.000300919	0.00269893	0.00184811	Lgals3/Gpx1/Il1b/Traf1/Atf3/Runx3/Tnfrsf1a	7	2.56881
GO:0031099	GO:0031099	regeneration	0.0397351	173/28905	0.0346821	6.63898	5.39087	0.000306581	0.00274027	0.00187642	Ccnd1/Grn/Gpx1/Pkm/Cdkn1a/Jun	6	2.56221
GO:0046434	GO:0046434	organophosphate catabolic process	0.0463576	246/28905	0.0284553	5.44702	5.07603	0.000324032	0.00283423	0.00194076	Pkm/Pnp/Plbd1/Tpi1/Pgk1/Pfkp/Cbfa2t3	7	2.54756
GO:1903828	GO:1903828	negative regulation of protein localization	0.0463576	246/28905	0.0284553	5.44702	5.07603	0.000324032	0.00283423	0.00194076	Il1b/Rsad2/Lilrb4a/Txn1/Picalm/Anxa5/Rab11fip1	7	2.54756
GO:0009137	GO:0009137	purine nucleoside diphosphate catabolic process	0.0331126	113/28905	0.0442478	8.47008	5.76563	0.000324721	0.00283423	0.00194076	Pkm/Tpi1/Pgk1/Pfkp/Cbfa2t3	5	2.54756
GO:0009181	GO:0009181	purine ribonucleoside diphosphate catabolic process	0.0331126	113/28905	0.0442478	8.47008	5.76563	0.000324721	0.00283423	0.00194076	Pkm/Tpi1/Pgk1/Pfkp/Cbfa2t3	5	2.54756
GO:0019364	GO:0019364	pyridine nucleotide catabolic process	0.0331126	113/28905	0.0442478	8.47008	5.76563	0.000324721	0.00283423	0.00194076	Pkm/Tpi1/Pgk1/Pfkp/Cbfa2t3	5	2.54756
GO:0046031	GO:0046031	ADP metabolic process	0.0331126	113/28905	0.0442478	8.47008	5.76563	0.000324721	0.00283423	0.00194076	Pkm/Tpi1/Pgk1/Pfkp/Cbfa2t3	5	2.54756
GO:0070227	GO:0070227	lymphocyte apoptotic process	0.0331126	113/28905	0.0442478	8.47008	5.76563	0.000324721	0.00283423	0.00194076	Lgals3/Pnp/Cd274/Ccl5/Cd44	5	2.54756
GO:0010721	GO:0010721	negative regulation of cell development	0.0529801	326/28905	0.0245399	4.69752	4.86535	0.000330513	0.00287513	0.00196876	Tspo/Il1b/Fgl2/Lilrb4a/Trib1/Ccr5/Runx3/Cd44	8	2.54134
GO:0072677	GO:0072677	eosinophil migration	0.0198675	26/28905	0.115385	22.0874	7.79536	0.000332671	0.00288426	0.00197502	Lgals3/Ccl4/Ccl5	3	2.53997
GO:0039532	GO:0039532	negative regulation of cytoplasmic pattern recognition receptor signaling pathway	0.0264901	63/28905	0.0634921	12.1539	6.42248	0.00033549	0.00288501	0.00197553	Ifi204/Ifi207/Ifi205/Ifi211	4	2.53985
GO:0002367	GO:0002367	cytokine production involved in immune response	0.0397351	176/28905	0.0340909	6.52581	5.32857	0.000336085	0.00288501	0.00197553	Fcer1g/Il1b/Bst2/Rsad2/Lilrb4a/Ccr2	6	2.53985
GO:0009166	GO:0009166	nucleotide catabolic process	0.0397351	176/28905	0.0340909	6.52581	5.32857	0.000336085	0.00288501	0.00197553	Pkm/Pnp/Tpi1/Pgk1/Pfkp/Cbfa2t3	6	2.53985
GO:0002690	GO:0002690	positive regulation of leukocyte chemotaxis	0.0331126	114/28905	0.0438596	8.39578	5.73359	0.000338202	0.00289363	0.00198143	Il1b/Cxcl10/Aif1/Ccr2/Ccl5	5	2.53856
GO:0006874	GO:0006874	intracellular calcium ion homeostasis	0.0529801	328/28905	0.0243902	4.66887	4.84261	0.000344254	0.00293575	0.00201028	Cxcl10/Cxcl9/Ccr5/Tgm2/Ccr2/Ccl5/Tcirg1/Spp1	8	2.53228
GO:0045620	GO:0045620	negative regulation of lymphocyte differentiation	0.0264901	64/28905	0.0625	11.964	6.36314	0.000356413	0.00302951	0.00207448	Fgl2/Lilrb4a/Runx3/Cd44	4	2.51863
GO:0002687	GO:0002687	positive regulation of leukocyte migration	0.0397351	179/28905	0.0335196	6.41644	5.2677	0.000367768	0.00311585	0.0021336	Lgals3/Il1b/Cxcl10/Aif1/Ccr2/Ccl5	6	2.50642
GO:0031639	GO:0031639	plasminogen activation	0.0198675	27/28905	0.111111	21.2693	7.63582	0.000372826	0.00313165	0.00214442	Ctsz/S100a10/Pgk1	3	2.50423
GO:0035739	GO:0035739	CD4-positive, alpha-beta T cell proliferation	0.0198675	27/28905	0.111111	21.2693	7.63582	0.000372826	0.00313165	0.00214442	Lilrb4a/Cd274/Cd44	3	2.50423
GO:0010563	GO:0010563	negative regulation of phosphorus metabolic process	0.0596026	419/28905	0.0214797	4.11173	4.64956	0.00037445	0.00313165	0.00214442	Tspo/Il1b/Lilrb4a/Cdkn1a/Slfn1/Trib1/Jun/Dusp1/Cbfa2t3	9	2.50423
GO:0045936	GO:0045936	negative regulation of phosphate metabolic process	0.0596026	419/28905	0.0214797	4.11173	4.64956	0.00037445	0.00313165	0.00214442	Tspo/Il1b/Lilrb4a/Cdkn1a/Slfn1/Trib1/Jun/Dusp1/Cbfa2t3	9	2.50423
GO:0009191	GO:0009191	ribonucleoside diphosphate catabolic process	0.0331126	117/28905	0.042735	8.18051	5.63976	0.000381195	0.00317785	0.00217605	Pkm/Tpi1/Pgk1/Pfkp/Cbfa2t3	5	2.49787
GO:0002685	GO:0002685	regulation of leukocyte migration	0.0463576	253/28905	0.027668	5.29631	4.9739	0.000383527	0.00318707	0.00218237	Lgals3/Il1b/Cxcl10/Aif1/Ccr2/Ccl5/Dusp1	7	2.49661
GO:0009135	GO:0009135	purine nucleoside diphosphate metabolic process	0.0331126	118/28905	0.0423729	8.11118	5.60922	0.000396405	0.00326281	0.00223423	Pkm/Tpi1/Pgk1/Pfkp/Cbfa2t3	5	2.48641
GO:0009179	GO:0009179	purine ribonucleoside diphosphate metabolic process	0.0331126	118/28905	0.0423729	8.11118	5.60922	0.000396405	0.00326281	0.00223423	Pkm/Tpi1/Pgk1/Pfkp/Cbfa2t3	5	2.48641
GO:0045639	GO:0045639	positive regulation of myeloid cell differentiation	0.0331126	118/28905	0.0423729	8.11118	5.60922	0.000396405	0.00326281	0.00223423	Tyrobp/Isg15/Trib1/Jun/Ccl5	5	2.48641
GO:2000401	GO:2000401	regulation of lymphocyte migration	0.0264901	66/28905	0.0606061	11.6014	6.24835	0.000401032	0.00328595	0.00225007	Cxcl10/Aif1/Ccr2/Ccl5	4	2.48334
GO:0046496	GO:0046496	nicotinamide nucleotide metabolic process	0.0397351	182/28905	0.032967	6.31068	5.20822	0.000401742	0.00328595	0.00225007	Pkm/Prdx5/Tpi1/Pgk1/Pfkp/Cbfa2t3	6	2.48334
GO:0052548	GO:0052548	regulation of endopeptidase activity	0.0529801	336/28905	0.0238095	4.55771	4.75347	0.000403964	0.00329376	0.00225543	Cst3/Ifi204/Ifi207/Ifi205/Gpx1/Ifi211/Picalm/Cd44	8	2.48231
GO:0002275	GO:0002275	myeloid cell activation involved in immune response	0.0331126	119/28905	0.0420168	8.04302	5.57905	0.000412068	0.00334934	0.00229348	Fcer1g/Tyrobp/Grn/Lilrb4a/Ccr2	5	2.47504
GO:0006925	GO:0006925	inflammatory cell apoptotic process	0.0198675	28/28905	0.107143	20.5097	7.48466	0.00041597	0.00337052	0.00230799	Ccr5/Ccl5/Cd44	3	2.4723
GO:0009205	GO:0009205	purine ribonucleoside triphosphate metabolic process	0.0463576	257/28905	0.0272374	5.21388	4.91722	0.000421262	0.0034028	0.00233009	Tspo/Pkm/Pnp/Tpi1/Pgk1/Pfkp/Cbfa2t3	7	2.46816
GO:0019362	GO:0019362	pyridine nucleotide metabolic process	0.0397351	184/28905	0.0326087	6.24208	5.16929	0.00042572	0.00341759	0.00234022	Pkm/Prdx5/Tpi1/Pgk1/Pfkp/Cbfa2t3	6	2.46628
GO:1901292	GO:1901292	nucleoside phosphate catabolic process	0.0397351	184/28905	0.0326087	6.24208	5.16929	0.00042572	0.00341759	0.00234022	Pkm/Pnp/Tpi1/Pgk1/Pfkp/Cbfa2t3	6	2.46628
GO:0009134	GO:0009134	nucleoside diphosphate catabolic process	0.0331126	120/28905	0.0416667	7.97599	5.54922	0.000428194	0.00342687	0.00234657	Pkm/Tpi1/Pgk1/Pfkp/Cbfa2t3	5	2.4651
GO:0002709	GO:0002709	regulation of T cell mediated immunity	0.0331126	121/28905	0.0413223	7.91008	5.51974	0.000444792	0.00354878	0.00243005	Il1b/Rsad2/Lilrb4a/Pnp/Ccr2	5	2.44992
GO:0000768	GO:0000768	syncytium formation by plasma membrane fusion	0.0264901	68/28905	0.0588235	11.2602	6.13839	0.000449504	0.00355368	0.0024334	Tyrobp/Cxcl10/Cxcl9/Cd44	4	2.44932
GO:0032663	GO:0032663	regulation of interleukin-2 production	0.0264901	68/28905	0.0588235	11.2602	6.13839	0.000449504	0.00355368	0.0024334	Il1b/Lilrb4a/Pnp/Ccr2	4	2.44932
GO:0140253	GO:0140253	cell-cell fusion	0.0264901	68/28905	0.0588235	11.2602	6.13839	0.000449504	0.00355368	0.0024334	Tyrobp/Cxcl10/Cxcl9/Cd44	4	2.44932
GO:0062208	GO:0062208	positive regulation of pattern recognition receptor signaling pathway	0.0264901	69/28905	0.057971	11.097	6.08512	0.000475242	0.00373446	0.00255719	Rsad2/Gbp2/Slc15a3/Oasl1	4	2.42777
GO:0070231	GO:0070231	T cell apoptotic process	0.0264901	69/28905	0.057971	11.097	6.08512	0.000475242	0.00373446	0.00255719	Lgals3/Pnp/Cd274/Ccl5	4	2.42777
GO:0010952	GO:0010952	positive regulation of peptidase activity	0.0397351	188/28905	0.0319149	6.10927	5.09315	0.00047702	0.00373714	0.00255903	Ifi204/Ifi207/Grn/Ifi205/Ifi211/Picalm	6	2.42746
GO:0009199	GO:0009199	ribonucleoside triphosphate metabolic process	0.0463576	264/28905	0.0265152	5.07563	4.82082	0.000494402	0.00386168	0.00264431	Tspo/Pkm/Pnp/Tpi1/Pgk1/Pfkp/Cbfa2t3	7	2.41322
GO:0006949	GO:0006949	syncytium formation	0.0264901	70/28905	0.0571429	10.9385	6.03293	0.000502013	0.00390939	0.00267698	Tyrobp/Cxcl10/Cxcl9/Cd44	4	2.40789
GO:0071478	GO:0071478	cellular response to radiation	0.0397351	190/28905	0.0315789	6.04496	5.0559	0.000504413	0.00391635	0.00268175	Ifi204/Ifi207/Crip1/Ifi205/Ifi211/Cdkn1a	6	2.40712
GO:0060252	GO:0060252	positive regulation of glial cell proliferation	0.0198675	30/28905	0.1	19.1424	7.20464	0.00051159	0.00396025	0.00271181	Vim/Tspo/Il1b	3	2.40228
GO:1902106	GO:1902106	negative regulation of leukocyte differentiation	0.0331126	125/28905	0.04	7.65695	5.4051	0.000516075	0.0039789	0.00272458	Fgl2/Lilrb4a/Trib1/Runx3/Cd44	5	2.40024
GO:0009144	GO:0009144	purine nucleoside triphosphate metabolic process	0.0463576	266/28905	0.0263158	5.03747	4.79391	0.000517057	0.0039789	0.00272458	Tspo/Pkm/Pnp/Tpi1/Pgk1/Pfkp/Cbfa2t3	7	2.40024
GO:0045580	GO:0045580	regulation of T cell differentiation	0.0397351	193/28905	0.0310881	5.951	5.00102	0.000547781	0.00420289	0.00287796	Fgl2/Lilrb4a/Pnp/Runx3/Ccr2/Cd44	6	2.37645
GO:0060986	GO:0060986	endocrine hormone secretion	0.0264901	72/28905	0.0555556	10.6347	5.93166	0.000558747	0.00427442	0.00292694	Tspo/Il1b/Rab11fip1/Spp1	4	2.36912
GO:0048660	GO:0048660	regulation of smooth muscle cell proliferation	0.0397351	194/28905	0.0309278	5.92032	4.98298	0.000562863	0.00427869	0.00292986	Cdkn1a/Trib1/Jun/Aif1/Tgm2/Ccl5	6	2.36869
GO:0045454	GO:0045454	cell redox homeostasis	0.0198675	31/28905	0.0967742	18.5249	7.07458	0.000564241	0.00427869	0.00292986	Gpx1/Prdx5/Txn1	3	2.36869
GO:0090594	GO:0090594	inflammatory response to wounding	0.0198675	31/28905	0.0967742	18.5249	7.07458	0.000564241	0.00427869	0.00292986	Grn/Ccr2/Cd44	3	2.36869
GO:0055074	GO:0055074	calcium ion homeostasis	0.0529801	354/28905	0.0225989	4.32596	4.56275	0.00056943	0.00430549	0.00294821	Cxcl10/Cxcl9/Ccr5/Tgm2/Ccr2/Ccl5/Tcirg1/Spp1	8	2.36598
GO:0009185	GO:0009185	ribonucleoside diphosphate metabolic process	0.0331126	130/28905	0.0384615	7.36246	5.26874	0.000616876	0.00464908	0.00318349	Pkm/Tpi1/Pgk1/Pfkp/Cbfa2t3	5	2.33263
GO:0001780	GO:0001780	neutrophil homeostasis	0.0198675	32/28905	0.09375	17.946	6.95047	0.000620235	0.00464908	0.00318349	Lilrb4a/Ccr2/Cd44	3	2.33263
GO:0031295	GO:0031295	T cell costimulation	0.0198675	32/28905	0.09375	17.946	6.95047	0.000620235	0.00464908	0.00318349	Lgals1/Lilrb4a/Cd274	3	2.33263
GO:1903707	GO:1903707	negative regulation of hemopoiesis	0.0331126	131/28905	0.0381679	7.30625	5.24234	0.000638688	0.00477365	0.00326879	Fgl2/Lilrb4a/Trib1/Runx3/Cd44	5	2.32115
GO:0031400	GO:0031400	negative regulation of protein modification process	0.0596026	453/28905	0.0198675	3.80312	4.35766	0.00065517	0.0048828	0.00334353	Isg15/Tspo/Il1b/Lilrb4a/Cdkn1a/Slfn1/Trib1/Jun/Dusp1	9	2.31133
GO:2000108	GO:2000108	positive regulation of leukocyte apoptotic process	0.0198675	33/28905	0.0909091	17.4022	6.83185	0.000679656	0.00505082	0.00345858	Cd274/Ccl5/Cd44	3	2.29664
GO:0016485	GO:0016485	protein processing	0.0463576	279/28905	0.0250896	4.80275	4.62528	0.00068527	0.00507803	0.00347721	Ifi204/Ifi207/Ifi205/Ifi211/Ctsz/S100a10/Pgk1	7	2.2943
GO:0002286	GO:0002286	T cell activation involved in immune response	0.0331126	134/28905	0.0373134	7.14268	5.16477	0.000707601	0.00522861	0.00358033	Fcer1g/Lgals3/Fgl2/Slfn2/Ccr2	5	2.28161
GO:0048659	GO:0048659	smooth muscle cell proliferation	0.0397351	203/28905	0.0295567	5.65785	4.82609	0.00071361	0.00525054	0.00359535	Cdkn1a/Trib1/Jun/Aif1/Tgm2/Ccl5	6	2.2798
GO:0009141	GO:0009141	nucleoside triphosphate metabolic process	0.0463576	281/28905	0.024911	4.76857	4.60026	0.000714607	0.00525054	0.00359535	Tspo/Pkm/Pnp/Tpi1/Pgk1/Pfkp/Cbfa2t3	7	2.2798
GO:0002763	GO:0002763	positive regulation of myeloid leukocyte differentiation	0.0264901	77/28905	0.0519481	9.9441	5.69499	0.000720299	0.00526263	0.00360362	Tyrobp/Trib1/Jun/Ccl5	4	2.2788
GO:0046633	GO:0046633	alpha-beta T cell proliferation	0.0264901	77/28905	0.0519481	9.9441	5.69499	0.000720299	0.00526263	0.00360362	Lilrb4a/Cd274/Ccr2/Cd44	4	2.2788
GO:0031294	GO:0031294	lymphocyte costimulation	0.0198675	34/28905	0.0882353	16.8903	6.71831	0.000742587	0.00541027	0.00370472	Lgals1/Lilrb4a/Cd274	3	2.26678
GO:0046637	GO:0046637	regulation of alpha-beta T cell differentiation	0.0264901	78/28905	0.0512821	9.81661	5.65025	0.000756178	0.0054812	0.00375329	Lilrb4a/Pnp/Runx3/Ccr2	4	2.26112
GO:0009132	GO:0009132	nucleoside diphosphate metabolic process	0.0331126	136/28905	0.0367647	7.03764	5.11438	0.000756536	0.0054812	0.00375329	Pkm/Tpi1/Pgk1/Pfkp/Cbfa2t3	5	2.26112
GO:0070371	GO:0070371	ERK1 and ERK2 cascade	0.0529801	371/28905	0.0215633	4.12774	4.39394	0.000772392	0.00558053	0.00382131	Ccl4/Il1b/Atf3/Jun/Zfp36l2/Ccl5/Cd44/Dusp1	8	2.25332
GO:0006090	GO:0006090	pyruvate metabolic process	0.0331126	137/28905	0.0364964	6.98627	5.08956	0.00078193	0.00563379	0.00385778	Pkm/Tpi1/Pgk1/Pfkp/Cbfa2t3	5	2.2492
GO:0009636	GO:0009636	response to toxic substance	0.0331126	138/28905	0.0362319	6.93565	5.06499	0.000807955	0.00578156	0.00395896	Gpx1/Akr1a1/Txn1/Ccl5/Ass1	5	2.23795
GO:0051928	GO:0051928	positive regulation of calcium ion transport	0.0331126	138/28905	0.0362319	6.93565	5.06499	0.000807955	0.00578156	0.00395896	Lgals3/Tspo/Cxcl10/Cxcl9/Ccl5	5	2.23795
GO:0060142	GO:0060142	regulation of syncytium formation by plasma membrane fusion	0.0198675	35/28905	0.0857143	16.4078	6.6095	0.000809107	0.00578156	0.00395896	Tyrobp/Cxcl10/Cxcl9	3	2.23795
GO:0030316	GO:0030316	osteoclast differentiation	0.0331126	139/28905	0.0359712	6.88575	5.04066	0.00083462	0.00594753	0.00407261	Fcer1g/Tyrobp/Lilrb4a/Ccl5/Tcirg1	5	2.22566
GO:0051224	GO:0051224	negative regulation of protein transport	0.0331126	140/28905	0.0357143	6.83657	5.01658	0.000861937	0.0061254	0.00419441	Il1b/Rsad2/Txn1/Anxa5/Rab11fip1	5	2.21287
GO:0034110	GO:0034110	regulation of homotypic cell-cell adhesion	0.0198675	36/28905	0.0833333	15.952	6.50508	0.000879298	0.00623176	0.00426724	Lgals1/Emilin2/Ccl5	3	2.20539
GO:0001776	GO:0001776	leukocyte homeostasis	0.0331126	141/28905	0.035461	6.78808	4.99273	0.000889914	0.00628986	0.00430702	Fcer1g/Lilrb4a/Ccr2/Cd44/Tcirg1	5	2.20136
GO:0071347	GO:0071347	cellular response to interleukin-1	0.0264901	82/28905	0.0487805	9.33775	5.47904	0.00091238	0.00643117	0.00440379	Ccl4/Il1b/Zbp1/Ccl5	4	2.19171
GO:0034612	GO:0034612	response to tumor necrosis factor	0.0397351	213/28905	0.028169	5.39222	4.66243	0.000915879	0.00643838	0.00440872	Ccl4/Traf1/Zfp36l2/Ccl5/Tnfrsf1a/Cxcl16	6	2.19122
GO:2000515	GO:2000515	negative regulation of CD4-positive, alpha-beta T cell activation	0.0198675	37/28905	0.0810811	15.5209	6.40476	0.000953236	0.00665745	0.00455874	Cd274/Runx3/Cd44	3	2.17669
GO:0008625	GO:0008625	extrinsic apoptotic signaling pathway via death domain receptors	0.0264901	83/28905	0.0481928	9.22525	5.43806	0.000954721	0.00665745	0.00455874	Lgals3/Gpx1/Atf3/Tnfrsf1a	4	2.17669
GO:2000514	GO:2000514	regulation of CD4-positive, alpha-beta T cell activation	0.0264901	83/28905	0.0481928	9.22525	5.43806	0.000954721	0.00665745	0.00455874	Cd274/Runx3/Ccr2/Cd44	4	2.17669
GO:0048771	GO:0048771	tissue remodeling	0.0397351	216/28905	0.0277778	5.31733	4.61533	0.00098442	0.00684619	0.00468798	Cst3/Klf6/Tgm2/Ccr2/Tcirg1/Spp1	6	2.16455
GO:0006979	GO:0006979	response to oxidative stress	0.0529801	388/28905	0.0206186	3.94688	4.23492	0.00102995	0.00713199	0.00488368	Cst3/Psap/Atox1/Gpx1/Prdx5/Txn1/Jun/Aif1	8	2.14679
GO:0045577	GO:0045577	regulation of B cell differentiation	0.0198675	38/28905	0.0789474	15.1124	6.30827	0.001031	0.00713199	0.00488368	Lilrb4a/Pnp/Zfp36l2	3	2.14679
GO:0050864	GO:0050864	regulation of B cell activation	0.0331126	147/28905	0.0340136	6.51102	4.85433	0.00107222	0.00739743	0.00506544	Tyrobp/Lilrb4a/Cdkn1a/Pnp/Zfp36l2	5	2.13092
GO:0141060	GO:0141060	disruption of anatomical structure in another organism	0.0331126	150/28905	0.0333333	6.38079	4.78799	0.00117311	0.00807208	0.00552741	Lgals3/Fgl2/Cxcl10/Gbp2/Cxcl9	5	2.09301
GO:0002604	GO:0002604	regulation of dendritic cell antigen processing and presentation	0.013245	10/28905	0.2	38.2848	8.54552	0.00118688	0.00812386	0.00556287	Fgl2/Cd68	2	2.09024
GO:2000109	GO:2000109	regulation of macrophage apoptotic process	0.013245	10/28905	0.2	38.2848	8.54552	0.00118688	0.00812386	0.00556287	Ccr5/Ccl5	2	2.09024
GO:0032743	GO:0032743	positive regulation of interleukin-2 production	0.0198675	41/28905	0.0731707	14.0066	6.03944	0.00128798	0.00879272	0.00602087	Il1b/Pnp/Ccr2	3	2.05588
GO:0001959	GO:0001959	regulation of cytokine-mediated signaling pathway	0.0331126	154/28905	0.0324675	6.21506	4.70231	0.00131835	0.00897651	0.00614673	Isg15/Irf7/Zbp1/Stat2/Tnfrsf1a	5	2.04689
GO:1904950	GO:1904950	negative regulation of establishment of protein localization	0.0331126	156/28905	0.0320513	6.13538	4.6606	0.00139576	0.00947874	0.00649064	Il1b/Rsad2/Txn1/Anxa5/Rab11fip1	5	2.02325
GO:0046034	GO:0046034	ATP metabolic process	0.0397351	232/28905	0.0258621	4.95062	4.37815	0.00141908	0.00961202	0.0065819	Tspo/Pkm/Tpi1/Pgk1/Pfkp/Cbfa2t3	6	2.01719
GO:0015850	GO:0015850	organic hydroxy compound transport	0.0463576	317/28905	0.022082	4.22702	4.18657	0.00143526	0.00961677	0.00658515	Fcer1g/Npc2/Lgals3/Anxa2/Tspo/Tgm2/Spp1	7	2.01697
GO:0002761	GO:0002761	regulation of myeloid leukocyte differentiation	0.0331126	157/28905	0.0318471	6.0963	4.64001	0.00143569	0.00961677	0.00658515	Tyrobp/Lilrb4a/Trib1/Jun/Ccl5	5	2.01697
GO:0002246	GO:0002246	wound healing involved in inflammatory response	0.013245	11/28905	0.181818	34.8043	8.12612	0.00144566	0.00961677	0.00658515	Ccr2/Cd44	2	2.01697
GO:0002317	GO:0002317	plasma cell differentiation	0.013245	11/28905	0.181818	34.8043	8.12612	0.00144566	0.00961677	0.00658515	Lgals1/Lilrb4a	2	2.01697
GO:0002645	GO:0002645	positive regulation of tolerance induction	0.013245	11/28905	0.181818	34.8043	8.12612	0.00144566	0.00961677	0.00658515	Lilrb4a/Cd274	2	2.01697
GO:0019372	GO:0019372	lipoxygenase pathway	0.013245	11/28905	0.181818	34.8043	8.12612	0.00144566	0.00961677	0.00658515	Gpx1/Alox5ap	2	2.01697
GO:1905245	GO:1905245	regulation of aspartic-type peptidase activity	0.013245	11/28905	0.181818	34.8043	8.12612	0.00144566	0.00961677	0.00658515	Grn/Picalm	2	2.01697
GO:0002700	GO:0002700	regulation of production of molecular mediator of immune response	0.0397351	233/28905	0.0257511	4.92937	4.36405	0.00145042	0.00962383	0.00658998	Fcer1g/Il1b/Bst2/Rsad2/Lilrb4a/Ccr2	6	2.01665
GO:0050709	GO:0050709	negative regulation of protein secretion	0.0264901	93/28905	0.0430108	8.23328	5.06301	0.00145706	0.00964327	0.0066033	Il1b/Rsad2/Anxa5/Rab11fip1	4	2.01578
GO:0032733	GO:0032733	positive regulation of interleukin-10 production	0.0198675	43/28905	0.0697674	13.3552	5.8754	0.00147975	0.00967044	0.0066219	Fcer1g/Isg15/Cd274	3	2.01455
GO:0043277	GO:0043277	apoptotic cell clearance	0.0198675	43/28905	0.0697674	13.3552	5.8754	0.00147975	0.00967044	0.0066219	Tyrobp/Tgm2/Ccr2	3	2.01455
GO:0070269	GO:0070269	pyroptosis	0.0198675	43/28905	0.0697674	13.3552	5.8754	0.00147975	0.00967044	0.0066219	Zeb2/Gbp2/Zbp1	3	2.01455
GO:1900744	GO:1900744	regulation of p38MAPK cascade	0.0198675	43/28905	0.0697674	13.3552	5.8754	0.00147975	0.00967044	0.0066219	Il1b/Ccr2/Dusp1	3	2.01455
GO:2001185	GO:2001185	regulation of CD8-positive, alpha-beta T cell activation	0.0198675	43/28905	0.0697674	13.3552	5.8754	0.00147975	0.00967044	0.0066219	Lilrb4a/Cd274/Runx3	3	2.01455
GO:0030336	GO:0030336	negative regulation of cell migration	0.0463576	319/28905	0.0219436	4.20052	4.16541	0.00148763	0.00969758	0.00664048	Zeb2/Bst2/Ifitm1/Trib1/Aif1/Emilin2/Dusp1	7	2.01334
GO:0043122	GO:0043122	regulation of canonical NF-kappaB signal transduction	0.0397351	235/28905	0.0255319	4.88742	4.3361	0.00151469	0.00984926	0.00674435	S100a4/Il1b/Traf1/Lilrb4a/Tgm2/Tnfrsf1a	6	2.0066
GO:0032729	GO:0032729	positive regulation of type II interferon production	0.0264901	95/28905	0.0421053	8.05995	4.99471	0.00157598	0.010185	0.00697425	Isg15/Il1b/Klrk1/Ccr2	4	1.99204
GO:0048708	GO:0048708	astrocyte differentiation	0.0264901	95/28905	0.0421053	8.05995	4.99471	0.00157598	0.010185	0.00697425	Vim/Grn/Il1b/Zeb2	4	1.99204
GO:0006953	GO:0006953	acute-phase response	0.0198675	44/28905	0.0681818	13.0516	5.79742	0.00158198	0.010185	0.00697425	Il1b/Ccr5/Ccl5	3	1.99204
GO:2000008	GO:2000008	regulation of protein localization to cell surface	0.0198675	44/28905	0.0681818	13.0516	5.79742	0.00158198	0.010185	0.00697425	Fcer1g/Tyrobp/Picalm	3	1.99204
GO:0034599	GO:0034599	cellular response to oxidative stress	0.0397351	238/28905	0.0252101	4.82581	4.29476	0.00161513	0.0103727	0.0071028	Cst3/Psap/Prdx5/Txn1/Jun/Aif1	6	1.98411
GO:0070555	GO:0070555	response to interleukin-1	0.0264901	96/28905	0.0416667	7.97599	4.9613	0.0016379	0.010493	0.00718518	Ccl4/Il1b/Zbp1/Ccl5	4	1.9791
GO:0006909	GO:0006909	phagocytosis	0.0397351	239/28905	0.0251046	4.80562	4.28114	0.00164971	0.0105169	0.00720154	Fcer1g/Tyrobp/Fcgr1/Aif1/Tgm2/Ccr2	6	1.97811
GO:0045637	GO:0045637	regulation of myeloid cell differentiation	0.0397351	239/28905	0.0251046	4.80562	4.28114	0.00164971	0.0105169	0.00720154	Tyrobp/Isg15/Lilrb4a/Trib1/Jun/Ccl5	6	1.97811
GO:0001933	GO:0001933	negative regulation of protein phosphorylation	0.0463576	326/28905	0.0214724	4.11033	4.0927	0.00168279	0.0107016	0.00732796	Il1b/Lilrb4a/Cdkn1a/Slfn1/Trib1/Jun/Dusp1	7	1.97055
GO:0042771	GO:0042771	intrinsic apoptotic signaling pathway in response to DNA damage by p53 class mediator	0.0198675	45/28905	0.0666667	12.7616	5.72193	0.00168854	0.0107119	0.00733505	Ifi204/Cdkn1a/Cd44	3	1.97013
GO:0043270	GO:0043270	positive regulation of monoatomic ion transport	0.0397351	241/28905	0.0248963	4.76574	4.25411	0.00172057	0.0108355	0.00741969	Lgals3/Tspo/Cxcl10/Cxcl9/Ccl5/Cox17	6	1.96515
GO:0046166	GO:0046166	glyceraldehyde-3-phosphate biosynthetic process	0.013245	12/28905	0.166667	31.904	7.75938	0.00172885	0.0108355	0.00741969	Tpi1/Pgk1	2	1.96515
GO:0071888	GO:0071888	macrophage apoptotic process	0.013245	12/28905	0.166667	31.904	7.75938	0.00172885	0.0108355	0.00741969	Ccr5/Ccl5	2	1.96515
GO:1903054	GO:1903054	negative regulation of extracellular matrix organization	0.013245	12/28905	0.166667	31.904	7.75938	0.00172885	0.0108355	0.00741969	Cst3/Tnfrsf1a	2	1.96515
GO:2000562	GO:2000562	negative regulation of CD4-positive, alpha-beta T cell proliferation	0.013245	12/28905	0.166667	31.904	7.75938	0.00172885	0.0108355	0.00741969	Cd274/Cd44	2	1.96515
GO:0010950	GO:0010950	positive regulation of endopeptidase activity	0.0331126	164/28905	0.0304878	5.83609	4.50074	0.00173924	0.0108745	0.00744636	Ifi204/Ifi207/Ifi205/Ifi211/Picalm	5	1.96359
GO:0002440	GO:0002440	production of molecular mediator of immune response	0.0529801	423/28905	0.0189125	3.62031	3.93419	0.00177591	0.0110771	0.0075851	Fcer1g/Il1b/Bst2/Fgl2/Rsad2/Lilrb4a/Ccr2/Tcirg1	8	1.95558
GO:0002886	GO:0002886	regulation of myeloid leukocyte mediated immunity	0.0264901	99/28905	0.040404	7.7343	4.86392	0.00183378	0.0114107	0.00781354	Fcer1g/Tyrobp/Fcgr1/Ccr2	4	1.94269
GO:2000146	GO:2000146	negative regulation of cell motility	0.0463576	332/28905	0.0210843	4.03604	4.03197	0.00186544	0.01158	0.00792948	Zeb2/Bst2/Ifitm1/Trib1/Aif1/Emilin2/Dusp1	7	1.93629
GO:0046888	GO:0046888	negative regulation of hormone secretion	0.0264901	100/28905	0.04	7.65695	4.83237	0.00190252	0.0117821	0.00806785	Tspo/Il1b/Anxa5/Rab11fip1	4	1.92878
GO:0050920	GO:0050920	regulation of chemotaxis	0.0397351	246/28905	0.0243902	4.66887	4.18782	0.00190781	0.0117867	0.00807104	Il1b/Cxcl10/Aif1/Ccr2/Ccl5/Dusp1	6	1.92861
GO:0050921	GO:0050921	positive regulation of chemotaxis	0.0331126	168/28905	0.0297619	5.69714	4.42472	0.0019325	0.011911	0.00815613	Il1b/Cxcl10/Aif1/Ccr2/Ccl5	5	1.92405
GO:0051651	GO:0051651	maintenance of location in cell	0.0397351	247/28905	0.0242915	4.64997	4.17478	0.00194704	0.0119722	0.00819807	Tspo/Cxcl10/Txn1/Gm2a/Cxcl9/Ccr5	6	1.92183
GO:0007229	GO:0007229	integrin-mediated signaling pathway	0.0264901	101/28905	0.039604	7.58114	4.80125	0.00197303	0.0121035	0.00828792	Fcer1g/Tyrobp/Isg15/Zyx	4	1.91709
GO:0046636	GO:0046636	negative regulation of alpha-beta T cell activation	0.0198675	48/28905	0.0625	11.964	5.50912	0.00203475	0.0122579	0.00839365	Cd274/Runx3/Cd44	3	1.91159
GO:0002223	GO:0002223	stimulatory C-type lectin receptor signaling pathway	0.013245	13/28905	0.153846	29.4498	7.435	0.00203619	0.0122579	0.00839365	Tyrobp/Klrk1	2	1.91159
GO:0002756	GO:0002756	MyD88-independent toll-like receptor signaling pathway	0.013245	13/28905	0.153846	29.4498	7.435	0.00203619	0.0122579	0.00839365	Irf7/Cd274	2	1.91159
GO:0034116	GO:0034116	positive regulation of heterotypic cell-cell adhesion	0.013245	13/28905	0.153846	29.4498	7.435	0.00203619	0.0122579	0.00839365	Il1b/Cd44	2	1.91159
GO:0043922	GO:0043922	negative regulation by host of viral transcription	0.013245	13/28905	0.153846	29.4498	7.435	0.00203619	0.0122579	0.00839365	Jun/Ccl5	2	1.91159
GO:0071493	GO:0071493	cellular response to UV-B	0.013245	13/28905	0.153846	29.4498	7.435	0.00203619	0.0122579	0.00839365	Crip1/Cdkn1a	2	1.91159
GO:1990840	GO:1990840	response to lectin	0.013245	13/28905	0.153846	29.4498	7.435	0.00203619	0.0122579	0.00839365	Tyrobp/Klrk1	2	1.91159
GO:1990858	GO:1990858	cellular response to lectin	0.013245	13/28905	0.153846	29.4498	7.435	0.00203619	0.0122579	0.00839365	Tyrobp/Klrk1	2	1.91159
GO:0019915	GO:0019915	lipid storage	0.0264901	102/28905	0.0392157	7.50682	4.77055	0.00204533	0.0122579	0.00839365	Npc2/Il1b/Gm2a/Plin2	4	1.91159
GO:0043525	GO:0043525	positive regulation of neuron apoptotic process	0.0264901	102/28905	0.0392157	7.50682	4.77055	0.00204533	0.0122579	0.00839365	Grn/Il1b/Jun/Tnfrsf1a	4	1.91159
GO:0030100	GO:0030100	regulation of endocytosis	0.0463576	339/28905	0.020649	3.9527	3.9629	0.0020976	0.0125134	0.00856864	Fcer1g/Lgals3/Anxa2/Actg1/Fcgr1/Picalm/Tgm2	7	1.90262
GO:0046883	GO:0046883	regulation of hormone secretion	0.0463576	339/28905	0.020649	3.9527	3.9629	0.0020976	0.0125134	0.00856864	Tspo/Il1b/Anxa5/Rab11fip1/Ccl5/Tcirg1/Spp1	7	1.90262
GO:0046635	GO:0046635	positive regulation of alpha-beta T cell activation	0.0264901	103/28905	0.038835	7.43394	4.74026	0.00211944	0.0126148	0.00863807	Lilrb4a/Pnp/Runx3/Ccr2	4	1.89912
GO:1902041	GO:1902041	regulation of extrinsic apoptotic signaling pathway via death domain receptors	0.0198675	49/28905	0.0612245	11.7198	5.44234	0.00215921	0.0128222	0.00878008	Lgals3/Gpx1/Atf3	3	1.89204
GO:0070372	GO:0070372	regulation of ERK1 and ERK2 cascade	0.0463576	343/28905	0.0204082	3.90661	3.92426	0.00223994	0.0132713	0.0090876	Ccl4/Il1b/Atf3/Jun/Ccl5/Cd44/Dusp1	7	1.87709
GO:0042130	GO:0042130	negative regulation of T cell proliferation	0.0264901	105/28905	0.0380952	7.29234	4.68089	0.00227318	0.0134376	0.00920149	Lilrb4a/Slfn1/Cd274/Cd44	4	1.87168
GO:0010332	GO:0010332	response to gamma radiation	0.0198675	50/28905	0.06	11.4854	5.37748	0.00228831	0.0134658	0.00922082	Gpx1/Cdkn1a/Pnp	3	1.87077
GO:0042092	GO:0042092	type 2 immune response	0.0198675	50/28905	0.06	11.4854	5.37748	0.00228831	0.0134658	0.00922082	Rsad2/Lilrb4a/Ccr2	3	1.87077
GO:0051017	GO:0051017	actin filament bundle assembly	0.0331126	176/28905	0.0284091	5.43818	4.27976	0.0023655	0.0137756	0.00943292	Actg1/Zyx/Zeb2/S100a10/Aif1	5	1.86089
GO:1903034	GO:1903034	regulation of response to wounding	0.0331126	176/28905	0.0284091	5.43818	4.27976	0.0023655	0.0137756	0.00943292	Anxa2/Actg1/Grn/Anxa5/Emilin2	5	1.86089
GO:0010820	GO:0010820	positive regulation of T cell chemotaxis	0.013245	14/28905	0.142857	27.3463	7.14529	0.00236743	0.0137756	0.00943292	Ccr2/Ccl5	2	1.86089
GO:0046479	GO:0046479	glycosphingolipid catabolic process	0.013245	14/28905	0.142857	27.3463	7.14529	0.00236743	0.0137756	0.00943292	Psap/Gm2a	2	1.86089
GO:0072683	GO:0072683	T cell extravasation	0.013245	14/28905	0.142857	27.3463	7.14529	0.00236743	0.0137756	0.00943292	Ccr2/Ccl5	2	1.86089
GO:0007596	GO:0007596	blood coagulation	0.0331126	177/28905	0.0282486	5.40745	4.26226	0.0024242	0.0140711	0.00963525	Fcer1g/Anxa2/Lilrb4a/Anxa5/Emilin2	5	1.85167
GO:0014910	GO:0014910	regulation of smooth muscle cell migration	0.0264901	107/28905	0.0373832	7.15603	4.62306	0.00243444	0.0140711	0.00963525	S100a11/Trib1/Aif1/Ccl5	4	1.85167
GO:0046364	GO:0046364	monosaccharide biosynthetic process	0.0264901	107/28905	0.0373832	7.15603	4.62306	0.00243444	0.0140711	0.00963525	Atf3/Akr1a1/Tpi1/Pgk1	4	1.85167
GO:0042326	GO:0042326	negative regulation of phosphorylation	0.0463576	349/28905	0.0200573	3.83945	3.86737	0.00246733	0.0142295	0.00974378	Il1b/Lilrb4a/Cdkn1a/Slfn1/Trib1/Jun/Dusp1	7	1.84681
GO:0006869	GO:0006869	lipid transport	0.0529801	447/28905	0.0178971	3.42593	3.74583	0.00249726	0.0143703	0.00984018	Npc2/Anxa2/Psap/Tspo/Il1b/Gm2a/Plin2/Spp1	8	1.84253
GO:0032728	GO:0032728	positive regulation of interferon-beta production	0.0198675	52/28905	0.0576923	11.0437	5.25312	0.00256063	0.0147024	0.0100676	Isg15/Irf7/Ifih1	3	1.83261
GO:0002532	GO:0002532	production of molecular mediator involved in inflammatory response	0.0264901	109/28905	0.0366972	7.02473	4.5667	0.00260339	0.0148654	0.0101792	Fcer1g/Grn/Lilrb4a/Alox5ap	4	1.82782
GO:0050817	GO:0050817	coagulation	0.0331126	180/28905	0.0277778	5.31733	4.21056	0.00260664	0.0148654	0.0101792	Fcer1g/Anxa2/Lilrb4a/Anxa5/Emilin2	5	1.82782
GO:0061572	GO:0061572	actin filament bundle organization	0.0331126	180/28905	0.0277778	5.31733	4.21056	0.00260664	0.0148654	0.0101792	Actg1/Zyx/Zeb2/S100a10/Aif1	5	1.82782
GO:0072593	GO:0072593	reactive oxygen species metabolic process	0.0397351	262/28905	0.0229008	4.38375	3.98711	0.00261187	0.0148654	0.0101792	Tyrobp/Tspo/Gpx1/Prdx5/Txn1/Cdkn1a	6	1.82782
GO:0044282	GO:0044282	small molecule catabolic process	0.0463576	353/28905	0.01983	3.79594	3.83015	0.00262853	0.0149275	0.0102217	Pkm/Akr1a1/Pnp/Tpi1/Acadl/Pgk1/Pfkp	7	1.82601
GO:0007599	GO:0007599	hemostasis	0.0331126	181/28905	0.0276243	5.28795	4.19358	0.00266961	0.0151278	0.0103588	Fcer1g/Anxa2/Lilrb4a/Anxa5/Emilin2	5	1.82023
GO:0031343	GO:0031343	positive regulation of cell killing	0.0264901	110/28905	0.0363636	6.96087	4.53906	0.00269082	0.0152148	0.0104184	Tyrobp/Pnp/Klrk1/Ccr5	4	1.81773
GO:0002478	GO:0002478	antigen processing and presentation of exogenous peptide antigen	0.0198675	53/28905	0.0566038	10.8353	5.19346	0.00270396	0.0152229	0.010424	Fcer1g/Fcgr1/Mpeg1	3	1.8175
GO:0095500	GO:0095500	acetylcholine receptor signaling pathway	0.0198675	53/28905	0.0566038	10.8353	5.19346	0.00270396	0.0152229	0.010424	Ly6c2/Ly6a/Ly6i	3	1.8175
GO:0007249	GO:0007249	canonical NF-kappaB signal transduction	0.0397351	264/28905	0.0227273	4.35054	3.96316	0.00271196	0.015235	0.0104323	S100a4/Il1b/Traf1/Lilrb4a/Tgm2/Tnfrsf1a	6	1.81716
GO:1900426	GO:1900426	positive regulation of defense response to bacterium	0.013245	15/28905	0.133333	25.5232	6.88441	0.00272231	0.0152602	0.0104495	Grn/Emilin2	2	1.81644
GO:0030183	GO:0030183	B cell differentiation	0.0331126	182/28905	0.0274725	5.2589	4.17673	0.00273367	0.0152909	0.0104706	Lgals1/Lilrb4a/Pnp/Zfp36l2/Tcirg1	5	1.81557
GO:0006469	GO:0006469	negative regulation of protein kinase activity	0.0331126	185/28905	0.027027	5.17362	4.12691	0.00293255	0.0163681	0.0112082	Il1b/Lilrb4a/Cdkn1a/Trib1/Dusp1	5	1.786
GO:0002888	GO:0002888	positive regulation of myeloid leukocyte mediated immunity	0.0198675	55/28905	0.0545455	10.4413	5.07877	0.00300525	0.0167023	0.011437	Fcer1g/Tyrobp/Fcgr1	3	1.77722
GO:1905145	GO:1905145	cellular response to acetylcholine	0.0198675	55/28905	0.0545455	10.4413	5.07877	0.00300525	0.0167023	0.011437	Ly6c2/Ly6a/Ly6i	3	1.77722
GO:0042116	GO:0042116	macrophage activation	0.0264901	114/28905	0.0350877	6.71663	4.43182	0.00306065	0.0169739	0.011623	Tyrobp/Grn/Jun/Aif1	4	1.77022
GO:0019377	GO:0019377	glycolipid catabolic process	0.013245	16/28905	0.125	23.928	6.6478	0.00310057	0.0169781	0.0116259	Psap/Gm2a	2	1.77011
GO:0046007	GO:0046007	negative regulation of activated T cell proliferation	0.013245	16/28905	0.125	23.928	6.6478	0.00310057	0.0169781	0.0116259	Lilrb4a/Cd274	2	1.77011
GO:0046415	GO:0046415	urate metabolic process	0.013245	16/28905	0.125	23.928	6.6478	0.00310057	0.0169781	0.0116259	Pnp/Spp1	2	1.77011
GO:0046642	GO:0046642	negative regulation of alpha-beta T cell proliferation	0.013245	16/28905	0.125	23.928	6.6478	0.00310057	0.0169781	0.0116259	Cd274/Cd44	2	1.77011
GO:0060700	GO:0060700	regulation of ribonuclease activity	0.013245	16/28905	0.125	23.928	6.6478	0.00310057	0.0169781	0.0116259	Oasl2/Oasl1	2	1.77011
GO:0070234	GO:0070234	positive regulation of T cell apoptotic process	0.013245	16/28905	0.125	23.928	6.6478	0.00310057	0.0169781	0.0116259	Cd274/Ccl5	2	1.77011
GO:0040013	GO:0040013	negative regulation of locomotion	0.0463576	364/28905	0.0192308	3.68123	3.73051	0.00311378	0.0170146	0.0116509	Zeb2/Bst2/Ifitm1/Trib1/Aif1/Emilin2/Dusp1	7	1.76918
GO:0050886	GO:0050886	endocrine process	0.0264901	115/28905	0.0347826	6.65822	4.40582	0.00315826	0.017177	0.0117621	Tspo/Il1b/Rab11fip1/Spp1	4	1.76505
GO:0036037	GO:0036037	CD8-positive, alpha-beta T cell activation	0.0198675	56/28905	0.0535714	10.2548	5.02361	0.00316331	0.017177	0.0117621	Lilrb4a/Cd274/Runx3	3	1.76505
GO:0060251	GO:0060251	regulation of glial cell proliferation	0.0198675	56/28905	0.0535714	10.2548	5.02361	0.00316331	0.017177	0.0117621	Vim/Tspo/Il1b	3	1.76505
GO:0031589	GO:0031589	cell-substrate adhesion	0.0463576	369/28905	0.0189702	3.63135	3.68649	0.00335578	0.0180554	0.0123636	Lgals1/Anxa2/Actg1/Zyx/S100a10/Slk/Spp1	7	1.74339
GO:0030038	GO:0030038	contractile actin filament bundle assembly	0.0264901	117/28905	0.034188	6.5444	4.35472	0.0033598	0.0180554	0.0123636	Actg1/Zyx/Zeb2/S100a10	4	1.74339
GO:0032642	GO:0032642	regulation of chemokine production	0.0264901	117/28905	0.034188	6.5444	4.35472	0.0033598	0.0180554	0.0123636	Il1b/Lilrb4a/Aif1/Ccl5	4	1.74339
GO:0043149	GO:0043149	stress fiber assembly	0.0264901	117/28905	0.034188	6.5444	4.35472	0.0033598	0.0180554	0.0123636	Actg1/Zyx/Zeb2/S100a10	4	1.74339
GO:0048661	GO:0048661	positive regulation of smooth muscle cell proliferation	0.0264901	117/28905	0.034188	6.5444	4.35472	0.0033598	0.0180554	0.0123636	Jun/Aif1/Tgm2/Ccl5	4	1.74339
GO:1905952	GO:1905952	regulation of lipid localization	0.0331126	192/28905	0.0260417	4.985	4.01474	0.00343699	0.0184322	0.0126216	Anxa2/Tspo/Il1b/Plin2/Spp1	5	1.73442
GO:0042743	GO:0042743	hydrogen peroxide metabolic process	0.0198675	58/28905	0.0517241	9.90123	4.91736	0.00349453	0.018614	0.0127461	Gpx1/Prdx5/Txn1	3	1.73016
GO:0070229	GO:0070229	negative regulation of lymphocyte apoptotic process	0.0198675	58/28905	0.0517241	9.90123	4.91736	0.00349453	0.018614	0.0127461	Pnp/Ccl5/Cd44	3	1.73016
GO:0010755	GO:0010755	regulation of plasminogen activation	0.013245	17/28905	0.117647	22.5205	6.43184	0.00350197	0.018614	0.0127461	Ctsz/S100a10	2	1.73016
GO:0071498	GO:0071498	cellular response to fluid shear stress	0.013245	17/28905	0.117647	22.5205	6.43184	0.00350197	0.018614	0.0127461	Spp1/Ass1	2	1.73016
GO:0000302	GO:0000302	response to reactive oxygen species	0.0331126	193/28905	0.0259067	4.95917	3.99916	0.00351383	0.018614	0.0127461	Psap/Gpx1/Prdx5/Txn1/Jun	5	1.73016
GO:0071356	GO:0071356	cellular response to tumor necrosis factor	0.0331126	193/28905	0.0259067	4.95917	3.99916	0.00351383	0.018614	0.0127461	Ccl4/Traf1/Zfp36l2/Ccl5/Tnfrsf1a	5	1.73016
GO:0014909	GO:0014909	smooth muscle cell migration	0.0264901	119/28905	0.0336134	6.43441	4.30481	0.00356992	0.0188727	0.0129232	S100a11/Trib1/Aif1/Ccl5	4	1.72417
GO:0002474	GO:0002474	antigen processing and presentation of peptide antigen via MHC class I	0.0198675	59/28905	0.0508475	9.73342	4.86615	0.00366778	0.0192725	0.013197	Fcer1g/Fcgr1/Mpeg1	3	1.71506
GO:0038066	GO:0038066	p38MAPK cascade	0.0198675	59/28905	0.0508475	9.73342	4.86615	0.00366778	0.0192725	0.013197	Il1b/Ccr2/Dusp1	3	1.71506
GO:0140353	GO:0140353	lipid export from cell	0.0198675	59/28905	0.0508475	9.73342	4.86615	0.00366778	0.0192725	0.013197	Tspo/Il1b/Spp1	3	1.71506
GO:0005996	GO:0005996	monosaccharide metabolic process	0.0397351	281/28905	0.0213523	4.08734	3.7687	0.00368299	0.0192746	0.0131984	Pkm/Atf3/Akr1a1/Tpi1/Pgk1/Pfkp	6	1.71502
GO:0033002	GO:0033002	muscle cell proliferation	0.0397351	281/28905	0.0213523	4.08734	3.7687	0.00368299	0.0192746	0.0131984	Cdkn1a/Trib1/Jun/Aif1/Tgm2/Ccl5	6	1.71502
GO:0019884	GO:0019884	antigen processing and presentation of exogenous antigen	0.0198675	60/28905	0.05	9.57119	4.81615	0.00384619	0.0200882	0.0137556	Fcer1g/Fcgr1/Mpeg1	3	1.69706
GO:0030730	GO:0030730	sequestering of triglyceride	0.013245	18/28905	0.111111	21.2693	6.23365	0.00392626	0.0203837	0.0139578	Il1b/Plin2	2	1.69072
GO:0140131	GO:0140131	positive regulation of lymphocyte chemotaxis	0.013245	18/28905	0.111111	21.2693	6.23365	0.00392626	0.0203837	0.0139578	Ccr2/Ccl5	2	1.69072
GO:1903729	GO:1903729	regulation of plasma membrane organization	0.013245	18/28905	0.111111	21.2693	6.23365	0.00392626	0.0203837	0.0139578	Anxa2/S100a10	2	1.69072
GO:0051402	GO:0051402	neuron apoptotic process	0.0463576	381/28905	0.0183727	3.51697	3.58389	0.00399512	0.0206892	0.0141671	Ccnd1/Ctsb/Grn/Gpx1/Il1b/Jun/Tnfrsf1a	7	1.68426
GO:0033673	GO:0033673	negative regulation of kinase activity	0.0331126	199/28905	0.0251256	4.80964	3.9079	0.00400103	0.0206892	0.0141671	Il1b/Lilrb4a/Cdkn1a/Trib1/Dusp1	5	1.68426
GO:0001974	GO:0001974	blood vessel remodeling	0.0198675	61/28905	0.0491803	9.41429	4.7673	0.0040298	0.0207967	0.0142407	Cst3/Tgm2/Ccr2	3	1.68201
GO:0032963	GO:0032963	collagen metabolic process	0.0264901	124/28905	0.0322581	6.17496	4.18488	0.00413391	0.0212917	0.0145796	Cst3/Vim/Ctsb/Prdx5	4	1.67179
GO:0045445	GO:0045445	myoblast differentiation	0.0264901	125/28905	0.032	6.12556	4.16169	0.00425351	0.0218644	0.0149718	Lgals1/Gpx1/Cxcl10/Cxcl9	4	1.66026
GO:0001820	GO:0001820	serotonin secretion	0.013245	19/28905	0.105263	20.1499	6.05086	0.00437319	0.0221842	0.0151908	Fcer1g/Lgals3	2	1.65396
GO:0002827	GO:0002827	positive regulation of T-helper 1 type immune response	0.013245	19/28905	0.105263	20.1499	6.05086	0.00437319	0.0221842	0.0151908	Il1b/Ccr2	2	1.65396
GO:0019682	GO:0019682	glyceraldehyde-3-phosphate metabolic process	0.013245	19/28905	0.105263	20.1499	6.05086	0.00437319	0.0221842	0.0151908	Tpi1/Pgk1	2	1.65396
GO:0070486	GO:0070486	leukocyte aggregation	0.013245	19/28905	0.105263	20.1499	6.05086	0.00437319	0.0221842	0.0151908	Il1b/Cd44	2	1.65396
GO:1901550	GO:1901550	regulation of endothelial cell development	0.013245	19/28905	0.105263	20.1499	6.05086	0.00437319	0.0221842	0.0151908	Il1b/Tnfrsf1a	2	1.65396
GO:1903140	GO:1903140	regulation of establishment of endothelial barrier	0.013245	19/28905	0.105263	20.1499	6.05086	0.00437319	0.0221842	0.0151908	Il1b/Tnfrsf1a	2	1.65396
GO:1905954	GO:1905954	positive regulation of lipid localization	0.0264901	126/28905	0.031746	6.07695	4.13874	0.00437542	0.0221842	0.0151908	Anxa2/Il1b/Plin2/Spp1	4	1.65396
GO:0010712	GO:0010712	regulation of collagen metabolic process	0.0198675	63/28905	0.047619	9.11542	4.67291	0.00441283	0.0223303	0.0152908	Cst3/Vim/Prdx5	3	1.65111
GO:0032602	GO:0032602	chemokine production	0.0264901	127/28905	0.0314961	6.0291	4.11604	0.00449967	0.0226815	0.0155313	Il1b/Lilrb4a/Aif1/Ccl5	4	1.64433
GO:0045582	GO:0045582	positive regulation of T cell differentiation	0.0264901	127/28905	0.0314961	6.0291	4.11604	0.00449967	0.0226815	0.0155313	Lilrb4a/Pnp/Runx3/Ccr2	4	1.64433
GO:0007259	GO:0007259	receptor signaling pathway via JAK-STAT	0.0331126	205/28905	0.0243902	4.66887	3.82021	0.00453476	0.0228141	0.0156221	Csf2rb/Csf2ra/Stat2/Ccl5/Tnfrsf1a	5	1.6418
GO:0071900	GO:0071900	regulation of protein serine/threonine kinase activity	0.0397351	294/28905	0.0204082	3.90661	3.63005	0.00458405	0.0230176	0.0157615	Ccnd1/Il1b/Zeb2/Cdkn1a/Trib1/Dusp1	6	1.63794
GO:0051893	GO:0051893	regulation of focal adhesion assembly	0.0198675	64/28905	0.046875	8.97299	4.62727	0.00461232	0.0230705	0.0157977	Actg1/S100a10/Slk	3	1.63694
GO:0090109	GO:0090109	regulation of cell-substrate junction assembly	0.0198675	64/28905	0.046875	8.97299	4.62727	0.00461232	0.0230705	0.0157977	Actg1/S100a10/Slk	3	1.63694
GO:0006887	GO:0006887	exocytosis	0.0463576	394/28905	0.0177665	3.40093	3.47728	0.0047879	0.0238549	0.0163348	Fcer1g/Anxa2/Syngr2/S100a10/Rab11fip1/Ccr2/Ccl5	7	1.62242
GO:0002861	GO:0002861	regulation of inflammatory response to antigenic stimulus	0.0198675	65/28905	0.0461538	8.83495	4.58262	0.0048172	0.0238549	0.0163348	Fcer1g/Gpx1/Fcgr1	3	1.62242
GO:0006911	GO:0006911	phagocytosis, engulfment	0.0198675	65/28905	0.0461538	8.83495	4.58262	0.0048172	0.0238549	0.0163348	Fcer1g/Fcgr1/Aif1	3	1.62242
GO:0060760	GO:0060760	positive regulation of response to cytokine stimulus	0.0198675	65/28905	0.0461538	8.83495	4.58262	0.0048172	0.0238549	0.0163348	Irf7/Zbp1/Ifih1	3	1.62242
GO:0002643	GO:0002643	regulation of tolerance induction	0.013245	20/28905	0.1	19.1424	5.88155	0.00484252	0.0238549	0.0163348	Lilrb4a/Cd274	2	1.62242
GO:0033599	GO:0033599	regulation of mammary gland epithelial cell proliferation	0.013245	20/28905	0.1	19.1424	5.88155	0.00484252	0.0238549	0.0163348	Ccnd1/Gpx1	2	1.62242
GO:0046514	GO:0046514	ceramide catabolic process	0.013245	20/28905	0.1	19.1424	5.88155	0.00484252	0.0238549	0.0163348	Psap/Gm2a	2	1.62242
GO:1905146	GO:1905146	lysosomal protein catabolic process	0.013245	20/28905	0.1	19.1424	5.88155	0.00484252	0.0238549	0.0163348	Psap/Grn	2	1.62242
GO:0061041	GO:0061041	regulation of wound healing	0.0264901	131/28905	0.0305344	5.845	4.02761	0.00502043	0.0246846	0.0169029	Anxa2/Actg1/Anxa5/Emilin2	4	1.60757
GO:0016064	GO:0016064	immunoglobulin mediated immune response	0.0397351	302/28905	0.0198675	3.80312	3.54861	0.00521371	0.0255865	0.0175206	Fcer1g/Irf7/Fcgr1/Fgl2/Csf2rb/Tcirg1	6	1.59199
GO:0030193	GO:0030193	regulation of blood coagulation	0.0198675	67/28905	0.0447761	8.57122	4.49613	0.00524324	0.0255866	0.0175206	Anxa2/Anxa5/Emilin2	3	1.59199
GO:1905517	GO:1905517	macrophage migration	0.0198675	67/28905	0.0447761	8.57122	4.49613	0.00524324	0.0255866	0.0175206	Lgals3/Ccr2/Ccl5	3	1.59199
GO:2000134	GO:2000134	negative regulation of G1/S transition of mitotic cell cycle	0.0198675	67/28905	0.0447761	8.57122	4.49613	0.00524324	0.0255866	0.0175206	Ccnd1/Cdkn1a/Slfn1	3	1.59199
GO:0097696	GO:0097696	receptor signaling pathway via STAT	0.0331126	213/28905	0.0234742	4.49352	3.70843	0.00532284	0.0256446	0.0175603	Csf2rb/Csf2ra/Stat2/Ccl5/Tnfrsf1a	5	1.591
GO:0002281	GO:0002281	macrophage activation involved in immune response	0.013245	21/28905	0.0952381	18.2308	5.72408	0.005334	0.0256446	0.0175603	Tyrobp/Grn	2	1.591
GO:0002577	GO:0002577	regulation of antigen processing and presentation	0.013245	21/28905	0.0952381	18.2308	5.72408	0.005334	0.0256446	0.0175603	Fgl2/Cd68	2	1.591
GO:0002836	GO:0002836	positive regulation of response to tumor cell	0.013245	21/28905	0.0952381	18.2308	5.72408	0.005334	0.0256446	0.0175603	Cd274/Klrk1	2	1.591
GO:0002839	GO:0002839	positive regulation of immune response to tumor cell	0.013245	21/28905	0.0952381	18.2308	5.72408	0.005334	0.0256446	0.0175603	Cd274/Klrk1	2	1.591
GO:0060340	GO:0060340	positive regulation of type I interferon-mediated signaling pathway	0.013245	21/28905	0.0952381	18.2308	5.72408	0.005334	0.0256446	0.0175603	Irf7/Zbp1	2	1.591
GO:0070230	GO:0070230	positive regulation of lymphocyte apoptotic process	0.013245	21/28905	0.0952381	18.2308	5.72408	0.005334	0.0256446	0.0175603	Cd274/Ccl5	2	1.591
GO:1900424	GO:1900424	regulation of defense response to bacterium	0.013245	21/28905	0.0952381	18.2308	5.72408	0.005334	0.0256446	0.0175603	Grn/Emilin2	2	1.591
GO:0014812	GO:0014812	muscle cell migration	0.0264901	134/28905	0.0298507	5.71414	3.96366	0.00543651	0.0260892	0.0178648	S100a11/Trib1/Aif1/Ccl5	4	1.58354
GO:0019724	GO:0019724	B cell mediated immunity	0.0397351	305/28905	0.0196721	3.76571	3.51878	0.00546546	0.0261798	0.0179268	Fcer1g/Irf7/Fcgr1/Fgl2/Csf2rb/Tcirg1	6	1.58203
GO:0046879	GO:0046879	hormone secretion	0.0463576	405/28905	0.017284	3.30856	3.39051	0.00554686	0.0265209	0.0181604	Tspo/Il1b/Anxa5/Rab11fip1/Ccl5/Tcirg1/Spp1	7	1.57641
GO:0150116	GO:0150116	regulation of cell-substrate junction organization	0.0198675	69/28905	0.0434783	8.32278	4.41317	0.00569128	0.0270622	0.018531	Actg1/S100a10/Slk	3	1.56764
GO:1900046	GO:1900046	regulation of hemostasis	0.0198675	69/28905	0.0434783	8.32278	4.41317	0.00569128	0.0270622	0.018531	Anxa2/Anxa5/Emilin2	3	1.56764
GO:1903556	GO:1903556	negative regulation of tumor necrosis factor superfamily cytokine production	0.0198675	69/28905	0.0434783	8.32278	4.41317	0.00569128	0.0270622	0.018531	Tspo/Lilrb4a/Cd274	3	1.56764
GO:0032479	GO:0032479	regulation of type I interferon production	0.0264901	136/28905	0.0294118	5.63011	3.92208	0.00572633	0.0271792	0.0186111	Tyrobp/Isg15/Irf7/Ifih1	4	1.56576
GO:0048872	GO:0048872	homeostasis of number of cells	0.0463576	408/28905	0.0171569	3.28423	3.36736	0.0057687	0.0273304	0.0187147	Fcer1g/Isg15/Prdx5/Lilrb4a/Ccr2/Cd44/Tcirg1	7	1.56335
GO:0002283	GO:0002283	neutrophil activation involved in immune response	0.013245	22/28905	0.0909091	17.4022	5.57712	0.00584739	0.0275527	0.0188669	Fcer1g/Tyrobp	2	1.55984
GO:0010224	GO:0010224	response to UV-B	0.013245	22/28905	0.0909091	17.4022	5.57712	0.00584739	0.0275527	0.0188669	Crip1/Cdkn1a	2	1.55984
GO:0043374	GO:0043374	CD8-positive, alpha-beta T cell differentiation	0.013245	22/28905	0.0909091	17.4022	5.57712	0.00584739	0.0275527	0.0188669	Lilrb4a/Runx3	2	1.55984
GO:0030101	GO:0030101	natural killer cell activation	0.0264901	137/28905	0.0291971	5.58902	3.90161	0.00587504	0.0276329	0.0189218	Tyrobp/Lilrb4a/Klrk1/Slamf7	4	1.55857
GO:0001818	GO:0001818	negative regulation of cytokine production	0.0397351	312/28905	0.0192308	3.68123	3.45064	0.00608737	0.0285799	0.0195703	Tyrobp/Tspo/Bst2/Lilrb4a/Cd274/Tnfrsf1a	6	1.54394
GO:0009914	GO:0009914	hormone transport	0.0463576	413/28905	0.0169492	3.24447	3.32925	0.00615311	0.0286184	0.0195967	Tspo/Il1b/Anxa5/Rab11fip1/Ccl5/Tcirg1/Spp1	7	1.54335
GO:0001885	GO:0001885	endothelial cell development	0.0198675	71/28905	0.0422535	8.08833	4.3335	0.00616159	0.0286184	0.0195967	Gpx1/Il1b/Tnfrsf1a	3	1.54335
GO:0008347	GO:0008347	glial cell migration	0.0198675	71/28905	0.0422535	8.08833	4.3335	0.00616159	0.0286184	0.0195967	Vim/Tspo/Ccr2	3	1.54335
GO:0014911	GO:0014911	positive regulation of smooth muscle cell migration	0.0198675	71/28905	0.0422535	8.08833	4.3335	0.00616159	0.0286184	0.0195967	S100a11/Aif1/Ccl5	3	1.54335
GO:0050688	GO:0050688	regulation of defense response to virus	0.0198675	71/28905	0.0422535	8.08833	4.3335	0.00616159	0.0286184	0.0195967	Il1b/Fgl2/Ccl5	3	1.54335
GO:0098926	GO:0098926	postsynaptic signal transduction	0.0198675	71/28905	0.0422535	8.08833	4.3335	0.00616159	0.0286184	0.0195967	Ly6c2/Ly6a/Ly6i	3	1.54335
GO:0062197	GO:0062197	cellular response to chemical stress	0.0397351	313/28905	0.0191693	3.66947	3.44106	0.00618025	0.0286539	0.019621	Cst3/Psap/Prdx5/Txn1/Jun/Aif1	6	1.54282
GO:0002262	GO:0002262	myeloid cell homeostasis	0.0331126	221/28905	0.0226244	4.33086	3.60206	0.00620329	0.0287095	0.019659	Fcer1g/Isg15/Lilrb4a/Ccr2/Cd44	5	1.54197
GO:0003158	GO:0003158	endothelium development	0.0264901	140/28905	0.0285714	5.46925	3.84136	0.00633654	0.0292222	0.0200101	Gpx1/Il1b/Cxcl10/Tnfrsf1a	4	1.53429
GO:0021782	GO:0021782	glial cell development	0.0264901	140/28905	0.0285714	5.46925	3.84136	0.00633654	0.0292222	0.0200101	Vim/Grn/Il1b/Zeb2	4	1.53429
GO:0032608	GO:0032608	interferon-beta production	0.0198675	72/28905	0.0416667	7.97599	4.29483	0.0064052	0.0292793	0.0200492	Isg15/Irf7/Ifih1	3	1.53344
GO:0032648	GO:0032648	regulation of interferon-beta production	0.0198675	72/28905	0.0416667	7.97599	4.29483	0.0064052	0.0292793	0.0200492	Isg15/Irf7/Ifih1	3	1.53344
GO:0034394	GO:0034394	protein localization to cell surface	0.0198675	72/28905	0.0416667	7.97599	4.29483	0.0064052	0.0292793	0.0200492	Fcer1g/Tyrobp/Picalm	3	1.53344
GO:0046640	GO:0046640	regulation of alpha-beta T cell proliferation	0.0198675	72/28905	0.0416667	7.97599	4.29483	0.0064052	0.0292793	0.0200492	Cd274/Ccr2/Cd44	3	1.53344
GO:0050818	GO:0050818	regulation of coagulation	0.0198675	72/28905	0.0416667	7.97599	4.29483	0.0064052	0.0292793	0.0200492	Anxa2/Anxa5/Emilin2	3	1.53344
GO:0032606	GO:0032606	type I interferon production	0.0264901	141/28905	0.0283688	5.43046	3.82166	0.00649556	0.0296403	0.0202964	Tyrobp/Isg15/Irf7/Ifih1	4	1.52812
GO:0072659	GO:0072659	protein localization to plasma membrane	0.0397351	317/28905	0.0189274	3.62316	3.40315	0.00656214	0.0298916	0.0204685	Fcer1g/Lgals3/Anxa2/Picalm/S100a10/Tnfrsf1a	6	1.52445
GO:0051341	GO:0051341	regulation of oxidoreductase activity	0.0198675	73/28905	0.0410959	7.86673	4.25689	0.00665447	0.0302326	0.020702	Il1b/Prdx5/Cox17	3	1.51952
GO:0010038	GO:0010038	response to metal ion	0.0397351	318/28905	0.0188679	3.61177	3.39377	0.00666024	0.0302326	0.020702	Crip1/Alox5ap/Anxa5/Jun/Tcirg1/Ass1	6	1.51952
GO:0006006	GO:0006006	glucose metabolic process	0.0331126	226/28905	0.0221239	4.23504	3.5381	0.00680287	0.03075	0.0210563	Pkm/Atf3/Tpi1/Pgk1/Pfkp	5	1.51215
GO:0043547	GO:0043547	positive regulation of GTPase activity	0.0331126	226/28905	0.0221239	4.23504	3.5381	0.00680287	0.03075	0.0210563	Ccl4/Picalm/S100a10/Rgs1/Ccl5	5	1.51215
GO:0034614	GO:0034614	cellular response to reactive oxygen species	0.0264901	143/28905	0.027972	5.35451	3.78283	0.00682151	0.03075	0.0210563	Psap/Prdx5/Txn1/Jun	4	1.51215
GO:0045621	GO:0045621	positive regulation of lymphocyte differentiation	0.0264901	143/28905	0.027972	5.35451	3.78283	0.00682151	0.03075	0.0210563	Lilrb4a/Pnp/Runx3/Ccr2	4	1.51215
GO:0048662	GO:0048662	negative regulation of smooth muscle cell proliferation	0.0198675	74/28905	0.0405405	7.76043	4.21967	0.00690945	0.0309045	0.0211621	Cdkn1a/Trib1/Aif1	3	1.50998
GO:0048678	GO:0048678	response to axon injury	0.0198675	74/28905	0.0405405	7.76043	4.21967	0.00690945	0.0309045	0.0211621	Tyrobp/Grn/Jun	3	1.50998
GO:0099024	GO:0099024	plasma membrane invagination	0.0198675	74/28905	0.0405405	7.76043	4.21967	0.00690945	0.0309045	0.0211621	Fcer1g/Fcgr1/Aif1	3	1.50998
GO:0034114	GO:0034114	regulation of heterotypic cell-cell adhesion	0.013245	24/28905	0.0833333	15.952	5.31027	0.00693896	0.0309045	0.0211621	Il1b/Cd44	2	1.50998
GO:0034405	GO:0034405	response to fluid shear stress	0.013245	24/28905	0.0833333	15.952	5.31027	0.00693896	0.0309045	0.0211621	Spp1/Ass1	2	1.50998
GO:0097398	GO:0097398	cellular response to interleukin-17	0.013245	24/28905	0.0833333	15.952	5.31027	0.00693896	0.0309045	0.0211621	Il1b/Cxcl10	2	1.50998
GO:2000010	GO:2000010	positive regulation of protein localization to cell surface	0.013245	24/28905	0.0833333	15.952	5.31027	0.00693896	0.0309045	0.0211621	Fcer1g/Tyrobp	2	1.50998
GO:2001056	GO:2001056	positive regulation of cysteine-type endopeptidase activity	0.0264901	144/28905	0.0277778	5.31733	3.76368	0.00698847	0.0310718	0.0212766	Ifi204/Ifi207/Ifi205/Ifi211	4	1.50763
GO:0032814	GO:0032814	regulation of natural killer cell activation	0.0198675	75/28905	0.04	7.65695	4.18314	0.00717017	0.0317711	0.0217555	Tyrobp/Lilrb4a/Slamf7	3	1.49797
GO:1902807	GO:1902807	negative regulation of cell cycle G1/S phase transition	0.0198675	75/28905	0.04	7.65695	4.18314	0.00717017	0.0317711	0.0217555	Ccnd1/Cdkn1a/Slfn1	3	1.49797
GO:0010810	GO:0010810	regulation of cell-substrate adhesion	0.0331126	230/28905	0.0217391	4.16139	3.48826	0.0073109	0.0323396	0.0221447	Lgals1/Actg1/S100a10/Slk/Spp1	5	1.49027
GO:0046394	GO:0046394	carboxylic acid biosynthetic process	0.0397351	325/28905	0.0184615	3.53398	3.32914	0.00737697	0.0325764	0.0223069	Il1b/Pkm/Alox5ap/Akr1a1/Acadl/Ass1	6	1.4871
GO:0031571	GO:0031571	mitotic G1 DNA damage checkpoint signaling	0.013245	25/28905	0.08	15.3139	5.18857	0.00751665	0.0329693	0.022576	Ccnd1/Cdkn1a	2	1.48189
GO:0035634	GO:0035634	response to stilbenoid	0.013245	25/28905	0.08	15.3139	5.18857	0.00751665	0.0329693	0.022576	Usp18/Ifit3	2	1.48189
GO:0050860	GO:0050860	negative regulation of T cell receptor signaling pathway	0.013245	25/28905	0.08	15.3139	5.18857	0.00751665	0.0329693	0.022576	Lgals3/Lilrb4a	2	1.48189
GO:1901739	GO:1901739	regulation of myoblast fusion	0.013245	25/28905	0.08	15.3139	5.18857	0.00751665	0.0329693	0.022576	Cxcl10/Cxcl9	2	1.48189
GO:0010959	GO:0010959	regulation of metal ion transport	0.0463576	431/28905	0.0162413	3.10897	3.19671	0.00769687	0.033586	0.0229983	Lgals3/Fxyd5/Tspo/Cxcl10/Gnb2/Cxcl9/Ccl5	7	1.47384
GO:0016053	GO:0016053	organic acid biosynthetic process	0.0397351	328/28905	0.0182927	3.50166	3.30198	0.00770062	0.033586	0.0229983	Il1b/Pkm/Alox5ap/Akr1a1/Acadl/Ass1	6	1.47384
GO:1904062	GO:1904062	regulation of monoatomic cation transmembrane transport	0.0397351	328/28905	0.0182927	3.50166	3.30198	0.00770062	0.033586	0.0229983	Fxyd5/Cxcl10/Gnb2/Cxcl9/Tcirg1/Cox17	6	1.47384
GO:0051348	GO:0051348	negative regulation of transferase activity	0.0331126	233/28905	0.0214592	4.10781	3.45161	0.0077089	0.033586	0.0229983	Il1b/Lilrb4a/Cdkn1a/Trib1/Dusp1	5	1.47384
GO:0006690	GO:0006690	icosanoid metabolic process	0.0264901	149/28905	0.0268456	5.1389	3.67055	0.00786384	0.0342037	0.0234213	Gpx1/Il1b/Alox5ap/Tnfrsf1a	4	1.46593
GO:0050769	GO:0050769	positive regulation of neurogenesis	0.0397351	330/28905	0.0181818	3.48043	3.28405	0.007922	0.0343992	0.0235551	Vim/Tspo/Il1b/Zeb2/Picalm/Tgm2	6	1.46345
GO:0048488	GO:0048488	synaptic vesicle endocytosis	0.0198675	78/28905	0.0384615	7.36246	4.07747	0.00798706	0.0346239	0.023709	Actg1/Grn/Picalm	3	1.46062
GO:0010155	GO:0010155	regulation of proton transport	0.013245	26/28905	0.0769231	14.7249	5.07368	0.00811532	0.0349469	0.0239302	Tcirg1/Cox17	2	1.45659
GO:0044819	GO:0044819	mitotic G1/S transition checkpoint signaling	0.013245	26/28905	0.0769231	14.7249	5.07368	0.00811532	0.0349469	0.0239302	Ccnd1/Cdkn1a	2	1.45659
GO:1903975	GO:1903975	regulation of glial cell migration	0.013245	26/28905	0.0769231	14.7249	5.07368	0.00811532	0.0349469	0.0239302	Vim/Ccr2	2	1.45659
GO:2000561	GO:2000561	regulation of CD4-positive, alpha-beta T cell proliferation	0.013245	26/28905	0.0769231	14.7249	5.07368	0.00811532	0.0349469	0.0239302	Cd274/Cd44	2	1.45659
GO:2001233	GO:2001233	regulation of apoptotic signaling pathway	0.0463576	436/28905	0.016055	3.07332	3.16112	0.00817247	0.0351349	0.0240588	Lgals3/Gpx1/Il1b/Traf1/Atf3/Runx3/Cd44	7	1.45426
GO:0050708	GO:0050708	regulation of protein secretion	0.0397351	333/28905	0.018018	3.44908	3.25741	0.00826262	0.0353831	0.0242288	Il1b/Rsad2/Anxa5/Rab11fip1/Ccl5/Tcirg1	6	1.4512
GO:0014009	GO:0014009	glial cell proliferation	0.0198675	79/28905	0.0379747	7.26926	4.04349	0.00827102	0.0353831	0.0242288	Vim/Tspo/Il1b	3	1.4512
GO:0048146	GO:0048146	positive regulation of fibroblast proliferation	0.0198675	79/28905	0.0379747	7.26926	4.04349	0.00827102	0.0353831	0.0242288	Anxa2/Cdkn1a/Jun	3	1.4512
GO:0009306	GO:0009306	protein secretion	0.0463576	438/28905	0.0159817	3.05929	3.14703	0.00836866	0.035742	0.0244746	Psap/Il1b/Rsad2/Anxa5/Rab11fip1/Ccl5/Tcirg1	7	1.44682
GO:0007160	GO:0007160	cell-matrix adhesion	0.0331126	238/28905	0.0210084	4.02151	3.39187	0.00840536	0.0357812	0.0245015	Anxa2/Actg1/Zyx/S100a10/Slk	5	1.44634
GO:0040029	GO:0040029	epigenetic regulation of gene expression	0.0331126	238/28905	0.0210084	4.02151	3.39187	0.00840536	0.0357812	0.0245015	Ifi204/Ifi207/Ifi205/Gpx1/Ifi211	5	1.44634
GO:0048144	GO:0048144	fibroblast proliferation	0.0264901	152/28905	0.0263158	5.03747	3.61666	0.00842213	0.0357941	0.0245102	Anxa2/Gpx1/Cdkn1a/Jun	4	1.44619
GO:0035592	GO:0035592	establishment of protein localization to extracellular region	0.0463576	439/28905	0.0159453	3.05232	3.14001	0.00846804	0.0359305	0.0246036	Psap/Il1b/Rsad2/Anxa5/Rab11fip1/Ccl5/Tcirg1	7	1.44454
GO:0042246	GO:0042246	tissue regeneration	0.0198675	80/28905	0.0375	7.17839	4.01009	0.00856087	0.0362652	0.0248328	Gpx1/Pkm/Cdkn1a	3	1.44051
GO:0031341	GO:0031341	regulation of cell killing	0.0264901	153/28905	0.0261438	5.00454	3.59901	0.00861384	0.0364303	0.0249459	Tyrobp/Pnp/Klrk1/Ccr5	4	1.43854
GO:0009150	GO:0009150	purine ribonucleotide metabolic process	0.0463576	441/28905	0.015873	3.03847	3.12604	0.00866942	0.0364671	0.0249711	Tspo/Pkm/Pnp/Tpi1/Pgk1/Pfkp/Cbfa2t3	7	1.4381
GO:0070374	GO:0070374	positive regulation of ERK1 and ERK2 cascade	0.0331126	240/28905	0.0208333	3.988	3.36843	0.00869577	0.0364671	0.0249711	Ccl4/Il1b/Jun/Ccl5/Cd44	5	1.4381
GO:0007035	GO:0007035	vacuolar acidification	0.013245	27/28905	0.0740741	14.1795	4.96497	0.00873472	0.0364671	0.0249711	Grn/Tcirg1	2	1.4381
GO:0035743	GO:0035743	CD4-positive, alpha-beta T cell cytokine production	0.013245	27/28905	0.0740741	14.1795	4.96497	0.00873472	0.0364671	0.0249711	Il1b/Rsad2	2	1.4381
GO:0060143	GO:0060143	positive regulation of syncytium formation by plasma membrane fusion	0.013245	27/28905	0.0740741	14.1795	4.96497	0.00873472	0.0364671	0.0249711	Tyrobp/Cxcl9	2	1.4381
GO:0070498	GO:0070498	interleukin-1-mediated signaling pathway	0.013245	27/28905	0.0740741	14.1795	4.96497	0.00873472	0.0364671	0.0249711	Il1b/Zbp1	2	1.4381
GO:0097396	GO:0097396	response to interleukin-17	0.013245	27/28905	0.0740741	14.1795	4.96497	0.00873472	0.0364671	0.0249711	Il1b/Cxcl10	2	1.4381
GO:1903579	GO:1903579	negative regulation of ATP metabolic process	0.013245	27/28905	0.0740741	14.1795	4.96497	0.00873472	0.0364671	0.0249711	Tspo/Cbfa2t3	2	1.4381
GO:0140238	GO:0140238	presynaptic endocytosis	0.0198675	81/28905	0.037037	7.08977	3.97727	0.00885662	0.0368577	0.0252386	Actg1/Grn/Picalm	3	1.43347
GO:1903036	GO:1903036	positive regulation of response to wounding	0.0198675	81/28905	0.037037	7.08977	3.97727	0.00885662	0.0368577	0.0252386	Actg1/Grn/Emilin2	3	1.43347
GO:0006959	GO:0006959	humoral immune response	0.0397351	339/28905	0.0176991	3.38803	3.20504	0.00897529	0.0372919	0.0255359	Lgals3/Il1b/Cxcl10/Wfdc17/Cxcl9/Ccr2	6	1.42839
GO:0045814	GO:0045814	negative regulation of gene expression, epigenetic	0.0264901	155/28905	0.0258065	4.93997	3.56417	0.00900579	0.0373589	0.0255818	Ifi204/Ifi207/Ifi205/Ifi211	4	1.42761
GO:0071692	GO:0071692	protein localization to extracellular region	0.0463576	445/28905	0.0157303	3.01116	3.09833	0.00908273	0.0376181	0.0257593	Psap/Il1b/Rsad2/Anxa5/Rab11fip1/Ccl5/Tcirg1	7	1.4246
GO:0002064	GO:0002064	epithelial cell development	0.0331126	243/28905	0.0205761	3.93876	3.33375	0.00914431	0.0377508	0.0258501	Vim/Psap/Gpx1/Il1b/Tnfrsf1a	5	1.42307
GO:0010324	GO:0010324	membrane invagination	0.0198675	82/28905	0.0365854	7.00331	3.945	0.0091583	0.0377508	0.0258501	Fcer1g/Fcgr1/Aif1	3	1.42307
GO:0045123	GO:0045123	cellular extravasation	0.0198675	82/28905	0.0365854	7.00331	3.945	0.0091583	0.0377508	0.0258501	Selplg/Ccr2/Ccl5	3	1.42307
GO:0032069	GO:0032069	regulation of nuclease activity	0.013245	28/28905	0.0714286	13.6731	4.86189	0.00937462	0.0383387	0.0262527	Oasl2/Oasl1	2	1.41636
GO:0032727	GO:0032727	positive regulation of interferon-alpha production	0.013245	28/28905	0.0714286	13.6731	4.86189	0.00937462	0.0383387	0.0262527	Irf7/Ifih1	2	1.41636
GO:0046184	GO:0046184	aldehyde biosynthetic process	0.013245	28/28905	0.0714286	13.6731	4.86189	0.00937462	0.0383387	0.0262527	Tpi1/Pgk1	2	1.41636
GO:0062098	GO:0062098	regulation of programmed necrotic cell death	0.013245	28/28905	0.0714286	13.6731	4.86189	0.00937462	0.0383387	0.0262527	Tspo/Zbp1	2	1.41636
GO:1900242	GO:1900242	regulation of synaptic vesicle endocytosis	0.013245	28/28905	0.0714286	13.6731	4.86189	0.00937462	0.0383387	0.0262527	Actg1/Picalm	2	1.41636
GO:0002444	GO:0002444	myeloid leukocyte mediated immunity	0.0264901	157/28905	0.0254777	4.87704	3.52992	0.0094092	0.0384197	0.0263081	Fcer1g/Tyrobp/Fcgr1/Ccr2	4	1.41545
GO:0006081	GO:0006081	cellular aldehyde metabolic process	0.0198675	83/28905	0.0361446	6.91893	3.91326	0.00946593	0.0385907	0.0264253	Akr1a1/Tpi1/Pgk1	3	1.41352
GO:0016042	GO:0016042	lipid catabolic process	0.0397351	344/28905	0.0174419	3.33879	3.16229	0.00960198	0.0390841	0.0267631	Psap/Il1b/Gm2a/Plbd1/Acadl/Spp1	6	1.408
GO:0048002	GO:0048002	antigen processing and presentation of peptide antigen	0.0198675	84/28905	0.0357143	6.83657	3.88205	0.00977954	0.0397447	0.0272154	Fcer1g/Fcgr1/Mpeg1	3	1.40072
GO:0032368	GO:0032368	regulation of lipid transport	0.0264901	159/28905	0.0251572	4.81569	3.49624	0.0098242	0.0398639	0.0272971	Anxa2/Tspo/Il1b/Spp1	4	1.39942
GO:0043254	GO:0043254	regulation of protein-containing complex assembly	0.0463576	453/28905	0.0154525	2.95798	3.04383	0.00995252	0.0403216	0.0276105	Lgals3/Isg15/Ifi204/Ifi207/Ifi205/Gbp2/Ifi211	7	1.39446
GO:0001778	GO:0001778	plasma membrane repair	0.013245	29/28905	0.0689655	13.2016	4.76395	0.0100348	0.0404033	0.0276664	Anxa2/S100a10	2	1.39358
GO:0031100	GO:0031100	animal organ regeneration	0.013245	29/28905	0.0689655	13.2016	4.76395	0.0100348	0.0404033	0.0276664	Ccnd1/Pkm	2	1.39358
GO:0060339	GO:0060339	negative regulation of type I interferon-mediated signaling pathway	0.013245	29/28905	0.0689655	13.2016	4.76395	0.0100348	0.0404033	0.0276664	Isg15/Stat2	2	1.39358
GO:2000831	GO:2000831	regulation of steroid hormone secretion	0.013245	29/28905	0.0689655	13.2016	4.76395	0.0100348	0.0404033	0.0276664	Tspo/Spp1	2	1.39358
GO:0009411	GO:0009411	response to UV	0.0264901	161/28905	0.0248447	4.75587	3.46313	0.0102509	0.0412097	0.0282186	Ccnd1/Crip1/Gpx1/Cdkn1a	4	1.385
GO:0050878	GO:0050878	regulation of body fluid levels	0.0397351	350/28905	0.0171429	3.28155	3.11201	0.0103946	0.0416511	0.0285209	Fcer1g/Anxa2/Ccnd1/Lilrb4a/Anxa5/Emilin2	6	1.38037
GO:0032481	GO:0032481	positive regulation of type I interferon production	0.0198675	86/28905	0.0348837	6.67758	3.82112	0.0104248	0.0416511	0.0285209	Isg15/Irf7/Ifih1	3	1.38037
GO:0032722	GO:0032722	positive regulation of chemokine production	0.0198675	86/28905	0.0348837	6.67758	3.82112	0.0104248	0.0416511	0.0285209	Il1b/Aif1/Ccl5	3	1.38037
GO:2000379	GO:2000379	positive regulation of reactive oxygen species metabolic process	0.0198675	86/28905	0.0348837	6.67758	3.82112	0.0104248	0.0416511	0.0285209	Tyrobp/Tspo/Cdkn1a	3	1.38037
GO:0001558	GO:0001558	regulation of cell growth	0.0463576	458/28905	0.0152838	2.92569	3.01037	0.0105262	0.0418826	0.0286794	Bst2/Cdkn1a/Csf2rb/Picalm/Ccr5/Cd44/Cxcl16	7	1.37797
GO:0071214	GO:0071214	cellular response to abiotic stimulus	0.0397351	351/28905	0.017094	3.2722	3.10374	0.010531	0.0418826	0.0286794	Ifi204/Ifi207/Crip1/Ifi205/Ifi211/Cdkn1a	6	1.37797
GO:0104004	GO:0104004	cellular response to environmental stimulus	0.0397351	351/28905	0.017094	3.2722	3.10374	0.010531	0.0418826	0.0286794	Ifi204/Ifi207/Crip1/Ifi205/Ifi211/Cdkn1a	6	1.37797
GO:0002837	GO:0002837	regulation of immune response to tumor cell	0.013245	30/28905	0.0666667	12.7616	4.67072	0.010715	0.0422849	0.0289548	Cd274/Klrk1	2	1.37382
GO:0042744	GO:0042744	hydrogen peroxide catabolic process	0.013245	30/28905	0.0666667	12.7616	4.67072	0.010715	0.0422849	0.0289548	Gpx1/Prdx5	2	1.37382
GO:1900543	GO:1900543	negative regulation of purine nucleotide metabolic process	0.013245	30/28905	0.0666667	12.7616	4.67072	0.010715	0.0422849	0.0289548	Tspo/Cbfa2t3	2	1.37382
GO:1900745	GO:1900745	positive regulation of p38MAPK cascade	0.013245	30/28905	0.0666667	12.7616	4.67072	0.010715	0.0422849	0.0289548	Il1b/Ccr2	2	1.37382
GO:0002292	GO:0002292	T cell differentiation involved in immune response	0.0198675	87/28905	0.0344828	6.60082	3.79138	0.0107565	0.0422849	0.0289548	Fcer1g/Fgl2/Ccr2	3	1.37382
GO:0034103	GO:0034103	regulation of tissue remodeling	0.0198675	87/28905	0.0344828	6.60082	3.79138	0.0107565	0.0422849	0.0289548	Cst3/Klf6/Spp1	3	1.37382
GO:0048041	GO:0048041	focal adhesion assembly	0.0198675	87/28905	0.0344828	6.60082	3.79138	0.0107565	0.0422849	0.0289548	Actg1/S100a10/Slk	3	1.37382
GO:0009259	GO:0009259	ribonucleotide metabolic process	0.0463576	460/28905	0.0152174	2.91297	2.99711	0.0107622	0.0422849	0.0289548	Tspo/Pkm/Pnp/Tpi1/Pgk1/Pfkp/Cbfa2t3	7	1.37382
GO:0009895	GO:0009895	negative regulation of catabolic process	0.0397351	353/28905	0.0169972	3.25366	3.08728	0.0108078	0.0423999	0.0290336	Cst3/Anxa2/Tspo/Il1b/Slfn2/Cbfa2t3	6	1.37264
GO:0043123	GO:0043123	positive regulation of canonical NF-kappaB signal transduction	0.0264901	164/28905	0.0243902	4.66887	3.41446	0.0109132	0.042749	0.0292727	S100a4/Il1b/Tgm2/Tnfrsf1a	4	1.36907
GO:0034109	GO:0034109	homotypic cell-cell adhesion	0.0198675	88/28905	0.0340909	6.52581	3.76211	0.0110942	0.0433434	0.0296797	Lgals1/Emilin2/Ccl5	3	1.36308
GO:0071559	GO:0071559	response to transforming growth factor beta	0.0331126	255/28905	0.0196078	3.75341	3.20034	0.0110983	0.0433434	0.0296797	Zyx/Zeb2/Runx3/Jun/Zfp36l2	5	1.36308
GO:0002834	GO:0002834	regulation of response to tumor cell	0.013245	31/28905	0.0645161	12.3499	4.58183	0.0114151	0.0442484	0.0302994	Cd274/Klrk1	2	1.3541
GO:0030149	GO:0030149	sphingolipid catabolic process	0.013245	31/28905	0.0645161	12.3499	4.58183	0.0114151	0.0442484	0.0302994	Psap/Gm2a	2	1.3541
GO:0045980	GO:0045980	negative regulation of nucleotide metabolic process	0.013245	31/28905	0.0645161	12.3499	4.58183	0.0114151	0.0442484	0.0302994	Tspo/Cbfa2t3	2	1.3541
GO:0050858	GO:0050858	negative regulation of antigen receptor-mediated signaling pathway	0.013245	31/28905	0.0645161	12.3499	4.58183	0.0114151	0.0442484	0.0302994	Lgals3/Lilrb4a	2	1.3541
GO:0070233	GO:0070233	negative regulation of T cell apoptotic process	0.013245	31/28905	0.0645161	12.3499	4.58183	0.0114151	0.0442484	0.0302994	Pnp/Ccl5	2	1.3541
GO:0036465	GO:0036465	synaptic vesicle recycling	0.0198675	90/28905	0.0333333	6.38079	3.7049	0.0117879	0.0456255	0.0312424	Actg1/Grn/Picalm	3	1.34079
GO:0043405	GO:0043405	regulation of MAP kinase activity	0.0264901	168/28905	0.0238095	4.55771	3.35137	0.0118384	0.045753	0.0313297	Il1b/Zeb2/Trib1/Dusp1	4	1.33958
GO:0019318	GO:0019318	hexose metabolic process	0.0331126	260/28905	0.0192308	3.68123	3.14713	0.0119906	0.0462115	0.0316437	Pkm/Atf3/Tpi1/Pgk1/Pfkp	5	1.33525
GO:0031333	GO:0031333	negative regulation of protein-containing complex assembly	0.0264901	169/28905	0.0236686	4.53074	3.33591	0.0120774	0.0462115	0.0316437	Ifi204/Ifi207/Ifi205/Ifi211	4	1.33525
GO:2000045	GO:2000045	regulation of G1/S transition of mitotic cell cycle	0.0264901	169/28905	0.0236686	4.53074	3.33591	0.0120774	0.0462115	0.0316437	Ccnd1/Cdkn1a/Slfn1/Aif1	4	1.33525
GO:0001796	GO:0001796	regulation of type IIa hypersensitivity	0.013245	32/28905	0.0625	11.964	4.49693	0.0121347	0.0462115	0.0316437	Fcer1g/Fcgr1	2	1.33525
GO:0001798	GO:0001798	positive regulation of type IIa hypersensitivity	0.013245	32/28905	0.0625	11.964	4.49693	0.0121347	0.0462115	0.0316437	Fcer1g/Fcgr1	2	1.33525
GO:0002892	GO:0002892	regulation of type II hypersensitivity	0.013245	32/28905	0.0625	11.964	4.49693	0.0121347	0.0462115	0.0316437	Fcer1g/Fcgr1	2	1.33525
GO:0002894	GO:0002894	positive regulation of type II hypersensitivity	0.013245	32/28905	0.0625	11.964	4.49693	0.0121347	0.0462115	0.0316437	Fcer1g/Fcgr1	2	1.33525
GO:0006837	GO:0006837	serotonin transport	0.013245	32/28905	0.0625	11.964	4.49693	0.0121347	0.0462115	0.0316437	Fcer1g/Lgals3	2	1.33525
GO:0032367	GO:0032367	intracellular cholesterol transport	0.013245	32/28905	0.0625	11.964	4.49693	0.0121347	0.0462115	0.0316437	Npc2/Anxa2	2	1.33525
GO:2001187	GO:2001187	positive regulation of CD8-positive, alpha-beta T cell activation	0.013245	32/28905	0.0625	11.964	4.49693	0.0121347	0.0462115	0.0316437	Lilrb4a/Runx3	2	1.33525
GO:0042176	GO:0042176	regulation of protein catabolic process	0.0397351	363/28905	0.0165289	3.16403	3.00672	0.0122695	0.0466564	0.0319483	Cst3/Anxa2/Gpx1/Il1b/Trib1/Cbfa2t3	6	1.33109
GO:0002711	GO:0002711	positive regulation of T cell mediated immunity	0.0198675	92/28905	0.0326087	6.24208	3.6494	0.0125061	0.0474854	0.0325159	Il1b/Rsad2/Pnp	3	1.32344
GO:0019693	GO:0019693	ribose phosphate metabolic process	0.0463576	474/28905	0.0147679	2.82693	2.90626	0.012524	0.0474854	0.0325159	Tspo/Pkm/Pnp/Tpi1/Pgk1/Pfkp/Cbfa2t3	7	1.32344
GO:0034765	GO:0034765	regulation of monoatomic ion transmembrane transport	0.0397351	366/28905	0.0163934	3.1381	2.98309	0.0127339	0.0482109	0.0330127	Fxyd5/Cxcl10/Gnb2/Cxcl9/Tcirg1/Cox17	6	1.31685
GO:0050728	GO:0050728	negative regulation of inflammatory response	0.0264901	172/28905	0.0232558	4.45172	3.29024	0.0128126	0.0483906	0.0331358	Grn/Gpx1/Cd44/Tnfrsf1a	4	1.31524
GO:0002825	GO:0002825	regulation of T-helper 1 type immune response	0.013245	33/28905	0.0606061	11.6014	4.41572	0.0128738	0.0483906	0.0331358	Il1b/Ccr2	2	1.31524
GO:0032647	GO:0032647	regulation of interferon-alpha production	0.013245	33/28905	0.0606061	11.6014	4.41572	0.0128738	0.0483906	0.0331358	Irf7/Ifih1	2	1.31524
GO:0033598	GO:0033598	mammary gland epithelial cell proliferation	0.013245	33/28905	0.0606061	11.6014	4.41572	0.0128738	0.0483906	0.0331358	Ccnd1/Gpx1	2	1.31524
GO:0014015	GO:0014015	positive regulation of gliogenesis	0.0198675	93/28905	0.0322581	6.17496	3.62227	0.0128744	0.0483906	0.0331358	Vim/Tspo/Il1b	3	1.31524
GO:0007015	GO:0007015	actin filament organization	0.0463576	477/28905	0.0146751	2.80915	2.88722	0.0129271	0.0485186	0.0332234	Actg1/Zyx/Tagln2/Zeb2/Rnh1/S100a10/Aif1	7	1.31409
GO:0030856	GO:0030856	regulation of epithelial cell differentiation	0.0264901	173/28905	0.0231214	4.42598	3.27525	0.0130639	0.0489613	0.0335266	Ccnd1/Il1b/Zeb2/Tnfrsf1a	4	1.31015
GO:0051259	GO:0051259	protein complex oligomerization	0.0331126	267/28905	0.0187266	3.58472	3.07479	0.01332	0.0498495	0.0341348	Isg15/Pkm/Alox5ap/Ifih1/Tgm2	5	1.30234

## Sheet: 5_C30_up_GO
	ID	Description	GeneRatio	BgRatio	RichFactor	FoldEnrichment	zScore	pvalue	p.adjust	qvalue	geneID	Count	log10_padj
GO:0006956	GO:0006956	complement activation	0.108108	67/28905	0.0597015	46.6398	13.3897	1.64344e-06	0.00229917	0.00122998	C3/C1s1/C4b/Cfh	4	2.63843
GO:0006959	GO:0006959	humoral immune response	0.162162	339/28905	0.0176991	13.8268	8.50484	4.25971e-06	0.00297967	0.00159403	C3/C1s1/C4b/Cxcl12/Cfh/Cxcl13	6	2.52583
GO:0002690	GO:0002690	positive regulation of leukocyte chemotaxis	0.108108	114/28905	0.0350877	27.4111	10.1154	1.37065e-05	0.00410768	0.00219748	Cxcl12/Lbp/Vegfd/Cxcl13	4	2.3864
GO:0030595	GO:0030595	leukocyte chemotaxis	0.135135	242/28905	0.0206612	16.1408	8.46775	1.38242e-05	0.00410768	0.00219748	Cxcl12/Lbp/Dpep1/Vegfd/Cxcl13	5	2.3864
GO:0006641	GO:0006641	triglyceride metabolic process	0.108108	116/28905	0.0344828	26.9385	10.0215	1.46808e-05	0.00410768	0.00219748	C3/Tnxb/Lpl/Apoe	4	2.3864
GO:0097529	GO:0097529	myeloid leukocyte migration	0.135135	255/28905	0.0196078	15.318	8.22168	1.77818e-05	0.00414612	0.00221804	Cxcl12/Lbp/Dpep1/Vegfd/Cxcl13	5	2.38236
GO:0035886	GO:0035886	vascular associated smooth muscle cell differentiation	0.0810811	44/28905	0.0681818	53.2647	12.4208	2.4661e-05	0.00492867	0.00263669	C3/Cfh/Ramp2	3	2.30727
GO:0002688	GO:0002688	regulation of leukocyte chemotaxis	0.108108	140/28905	0.0285714	22.3205	9.05315	3.07496e-05	0.00537733	0.0028767	Cxcl12/Lbp/Vegfd/Cxcl13	4	2.26943
GO:0006639	GO:0006639	acylglycerol metabolic process	0.108108	152/28905	0.0263158	20.5583	8.65532	4.24071e-05	0.00562448	0.00300892	C3/Tnxb/Lpl/Apoe	4	2.24992
GO:0006638	GO:0006638	neutral lipid metabolic process	0.108108	154/28905	0.025974	20.2913	8.59345	4.46252e-05	0.00562448	0.00300892	C3/Tnxb/Lpl/Apoe	4	2.24992
GO:0061448	GO:0061448	connective tissue development	0.135135	318/28905	0.0157233	12.2833	7.24329	5.09972e-05	0.00562448	0.00300892	Efemp1/Lpl/Ogn/Nfia/Cfh	5	2.24992
GO:0030336	GO:0030336	negative regulation of cell migration	0.135135	319/28905	0.015674	12.2448	7.23004	5.17615e-05	0.00562448	0.00300892	Cxcl12/Apoe/Dpep1/Tmeff2/Cxcl13	5	2.24992
GO:0050435	GO:0050435	amyloid-beta metabolic process	0.0810811	57/28905	0.0526316	41.1166	10.8536	5.38629e-05	0.00562448	0.00300892	Ace/Apoe/Ntrk2	3	2.24992
GO:2000146	GO:2000146	negative regulation of cell motility	0.135135	332/28905	0.0150602	11.7653	7.063	6.25268e-05	0.00562448	0.00300892	Cxcl12/Apoe/Dpep1/Tmeff2/Cxcl13	5	2.24992
GO:0050921	GO:0050921	positive regulation of chemotaxis	0.108108	168/28905	0.0238095	18.6004	8.19082	6.26063e-05	0.00562448	0.00300892	Cxcl12/Lbp/Vegfd/Cxcl13	4	2.24992
GO:0060326	GO:0060326	cell chemotaxis	0.135135	334/28905	0.0149701	11.6949	7.03812	6.43257e-05	0.00562448	0.00300892	Cxcl12/Lbp/Dpep1/Vegfd/Cxcl13	5	2.24992
GO:0034372	GO:0034372	very-low-density lipoprotein particle remodeling	0.0540541	10/28905	0.2	156.243	17.5781	7.12821e-05	0.00578325	0.00309386	Lpl/Apoe	2	2.23783
GO:0006911	GO:0006911	phagocytosis, engulfment	0.0810811	65/28905	0.0461538	36.0561	10.1297	7.9843e-05	0.00578325	0.00309386	Gsn/C3/Lbp	3	2.23783
GO:0002687	GO:0002687	positive regulation of leukocyte migration	0.108108	179/28905	0.0223464	17.4573	7.90715	8.00573e-05	0.00578325	0.00309386	Cxcl12/Lbp/Vegfd/Cxcl13	4	2.23783
GO:0034370	GO:0034370	triglyceride-rich lipoprotein particle remodeling	0.0540541	11/28905	0.181818	142.039	16.7496	8.70523e-05	0.00578325	0.00309386	Lpl/Apoe	2	2.23783
GO:0097278	GO:0097278	complement-dependent cytotoxicity	0.0540541	11/28905	0.181818	142.039	16.7496	8.70523e-05	0.00578325	0.00309386	C3/Cfh	2	2.23783
GO:1904018	GO:1904018	positive regulation of vasculature development	0.108108	185/28905	0.0216216	16.8912	7.76284	9.09446e-05	0.00578325	0.00309386	C3/Cxcl12/Vegfd/Ramp2	4	2.23783
GO:0040013	GO:0040013	negative regulation of locomotion	0.135135	364/28905	0.0137363	10.731	6.68875	9.64283e-05	0.00586536	0.00313778	Cxcl12/Apoe/Dpep1/Tmeff2/Cxcl13	5	2.23171
GO:0060041	GO:0060041	retina development in camera-type eye	0.108108	190/28905	0.0210526	16.4467	7.64766	0.000100809	0.00587632	0.00314365	C3/Nfia/Cfh/Ntrk2	4	2.23089
GO:0099024	GO:0099024	plasma membrane invagination	0.0810811	74/28905	0.0405405	31.6709	9.45768	0.000117557	0.00657847	0.00351927	Gsn/C3/Lbp	3	2.18188
GO:0042982	GO:0042982	amyloid precursor protein metabolic process	0.0810811	77/28905	0.038961	30.437	9.25983	0.000132306	0.00681622	0.00364646	Apoe/Itm2a/Ntrk2	3	2.16646
GO:0006957	GO:0006957	complement activation, alternative pathway	0.0540541	14/28905	0.142857	111.602	14.819	0.000143684	0.00681622	0.00364646	C3/Cfh	2	2.16646
GO:0097113	GO:0097113	AMPA glutamate receptor clustering	0.0540541	14/28905	0.142857	111.602	14.819	0.000143684	0.00681622	0.00364646	Apoe/Chrdl1	2	2.16646
GO:0097688	GO:0097688	glutamate receptor clustering	0.0540541	14/28905	0.142857	111.602	14.819	0.000143684	0.00681622	0.00364646	Apoe/Chrdl1	2	2.16646
GO:0043113	GO:0043113	receptor clustering	0.0810811	80/28905	0.0375	29.2956	9.073	0.00014821	0.00681622	0.00364646	Gsn/Apoe/Chrdl1	3	2.16646
GO:0050900	GO:0050900	leukocyte migration	0.135135	402/28905	0.0124378	9.71662	6.30068	0.000153362	0.00681622	0.00364646	Cxcl12/Lbp/Dpep1/Vegfd/Cxcl13	5	2.16646
GO:0010324	GO:0010324	membrane invagination	0.0810811	82/28905	0.0365854	28.5811	8.95406	0.000159474	0.00681622	0.00364646	Gsn/C3/Lbp	3	2.16646
GO:0034375	GO:0034375	high-density lipoprotein particle remodeling	0.0540541	15/28905	0.133333	104.162	14.3075	0.000165655	0.00681622	0.00364646	Lpl/Apoe	2	2.16646
GO:0050930	GO:0050930	induction of positive chemotaxis	0.0540541	15/28905	0.133333	104.162	14.3075	0.000165655	0.00681622	0.00364646	Cxcl12/Vegfd	2	2.16646
GO:0051145	GO:0051145	smooth muscle cell differentiation	0.0810811	84/28905	0.0357143	27.9006	8.83931	0.00017128	0.00684631	0.00366256	C3/Cfh/Ramp2	3	2.16454
GO:0046548	GO:0046548	retinal rod cell development	0.0540541	16/28905	0.125	97.652	13.8445	0.000189167	0.00717352	0.00383761	Cfh/Ntrk2	2	2.14427
GO:0051216	GO:0051216	cartilage development	0.108108	224/28905	0.0178571	13.9503	6.96591	0.000189721	0.00717352	0.00383761	Efemp1/Ogn/Nfia/Cfh	4	2.14427
GO:0001654	GO:0001654	eye development	0.135135	431/28905	0.0116009	9.06283	6.03773	0.000211871	0.00746509	0.00399359	C3/Nfia/Cfh/Chrdl1/Ntrk2	5	2.12696
GO:0060100	GO:0060100	positive regulation of phagocytosis, engulfment	0.0540541	17/28905	0.117647	91.9078	13.4227	0.000214217	0.00746509	0.00399359	C3/Lbp	2	2.12696
GO:1905155	GO:1905155	positive regulation of membrane invagination	0.0540541	17/28905	0.117647	91.9078	13.4227	0.000214217	0.00746509	0.00399359	C3/Lbp	2	2.12696
GO:0150063	GO:0150063	visual system development	0.135135	434/28905	0.0115207	9.00019	6.01195	0.000218777	0.00746509	0.00399359	C3/Nfia/Cfh/Chrdl1/Ntrk2	5	2.12696
GO:0048880	GO:0048880	sensory system development	0.135135	438/28905	0.0114155	8.91799	5.97796	0.00022825	0.00760289	0.00406731	C3/Nfia/Cfh/Chrdl1/Ntrk2	5	2.11902
GO:0033145	GO:0033145	positive regulation of intracellular steroid hormone receptor signaling pathway	0.0540541	19/28905	0.105263	82.2333	12.6806	0.000268912	0.00824642	0.00441157	Ar/Ntrk2	2	2.08373
GO:1902430	GO:1902430	negative regulation of amyloid-beta formation	0.0540541	19/28905	0.105263	82.2333	12.6806	0.000268912	0.00824642	0.00441157	Apoe/Ntrk2	2	2.08373
GO:0030168	GO:0030168	platelet activation	0.0810811	98/28905	0.0306122	23.9148	8.13488	0.000270055	0.00824642	0.00441157	Apoe/Entpd2/Cfh	3	2.08373
GO:0050920	GO:0050920	regulation of chemotaxis	0.108108	246/28905	0.0162602	12.7027	6.59925	0.000271147	0.00824642	0.00441157	Cxcl12/Lbp/Vegfd/Cxcl13	4	2.08373
GO:0050772	GO:0050772	positive regulation of axonogenesis	0.0810811	101/28905	0.029703	23.2044	8.00287	0.000295117	0.00824943	0.00441318	Cxcl12/Apoe/Ntrk2	3	2.08358
GO:0060099	GO:0060099	regulation of phagocytosis, engulfment	0.0540541	20/28905	0.1	78.1216	12.3517	0.00029855	0.00824943	0.00441318	C3/Lbp	2	2.08358
GO:0006935	GO:0006935	chemotaxis	0.135135	465/28905	0.0107527	8.40017	5.75937	0.000300644	0.00824943	0.00441318	Cxcl12/Lbp/Dpep1/Vegfd/Cxcl13	5	2.08358
GO:0002685	GO:0002685	regulation of leukocyte migration	0.108108	253/28905	0.0158103	12.3512	6.49229	0.000301628	0.00824943	0.00441318	Cxcl12/Lbp/Vegfd/Cxcl13	4	2.08358
GO:0019915	GO:0019915	lipid storage	0.0810811	102/28905	0.0294118	22.9769	7.96013	0.000303792	0.00824943	0.00441318	C3/Lpl/Apoe	3	2.08358
GO:0042330	GO:0042330	taxis	0.135135	467/28905	0.0107066	8.3642	5.74389	0.000306626	0.00824943	0.00441318	Cxcl12/Lbp/Dpep1/Vegfd/Cxcl13	5	2.08358
GO:0043116	GO:0043116	negative regulation of vascular permeability	0.0540541	21/28905	0.0952381	74.4015	12.0464	0.000329711	0.00851297	0.00455417	Apoe/Ramp2	2	2.06992
GO:1905153	GO:1905153	regulation of membrane invagination	0.0540541	21/28905	0.0952381	74.4015	12.0464	0.000329711	0.00851297	0.00455417	C3/Lbp	2	2.06992
GO:0042692	GO:0042692	muscle cell differentiation	0.135135	476/28905	0.0105042	8.20605	5.67534	0.000334677	0.00851297	0.00455417	C3/Cxcl12/Cfh/Ramp2/Adamts15	5	2.06992
GO:0072578	GO:0072578	neurotransmitter-gated ion channel clustering	0.0540541	22/28905	0.0909091	71.0197	11.762	0.000362389	0.00889443	0.00475824	Apoe/Chrdl1	2	2.05088
GO:1902992	GO:1902992	negative regulation of amyloid precursor protein catabolic process	0.0540541	22/28905	0.0909091	71.0197	11.762	0.000362389	0.00889443	0.00475824	Apoe/Ntrk2	2	2.05088
GO:0010818	GO:0010818	T cell chemotaxis	0.0540541	23/28905	0.0869565	67.9318	11.4962	0.000396583	0.00947838	0.00507063	Cxcl12/Cxcl13	2	2.02327
GO:0030593	GO:0030593	neutrophil chemotaxis	0.0810811	112/28905	0.0267857	20.9254	7.56388	0.000399731	0.00947838	0.00507063	Lbp/Dpep1/Cxcl13	3	2.02327
GO:0032755	GO:0032755	positive regulation of interleukin-6 production	0.0810811	113/28905	0.0265487	20.7403	7.5271	0.000410272	0.00956618	0.00511761	Lpl/Lbp/Vegfd	3	2.01926
GO:0034755	GO:0034755	iron ion transmembrane transport	0.0540541	24/28905	0.0833333	65.1014	11.247	0.000432287	0.00991425	0.00530381	Scara5/Steap3	2	2.00374
GO:0010884	GO:0010884	positive regulation of lipid storage	0.0540541	25/28905	0.08	62.4973	11.0128	0.000469498	0.0101807	0.00544633	C3/Lpl	2	1.99222
GO:0030449	GO:0030449	regulation of complement activation	0.0540541	25/28905	0.08	62.4973	11.0128	0.000469498	0.0101807	0.00544633	C3/Cfh	2	1.99222
GO:0060221	GO:0060221	retinal rod cell differentiation	0.0540541	25/28905	0.08	62.4973	11.0128	0.000469498	0.0101807	0.00544633	Cfh/Ntrk2	2	1.99222
GO:0001906	GO:0001906	cell killing	0.108108	285/28905	0.0140351	10.9644	6.05218	0.000473011	0.0101807	0.00544633	C3/Cxcl12/Cfh/Cxcl13	4	1.99222
GO:0050927	GO:0050927	positive regulation of positive chemotaxis	0.0540541	26/28905	0.0769231	60.0936	10.7921	0.000508213	0.0106118	0.00567698	Cxcl12/Vegfd	2	1.97421
GO:0051043	GO:0051043	regulation of membrane protein ectodomain proteolysis	0.0540541	26/28905	0.0769231	60.0936	10.7921	0.000508213	0.0106118	0.00567698	Timp2/Apoe	2	1.97421
GO:0010954	GO:0010954	positive regulation of protein processing	0.0540541	27/28905	0.0740741	57.8679	10.5837	0.000548428	0.0106563	0.00570077	Gsn/Clec3b	2	1.9724
GO:0033622	GO:0033622	integrin activation	0.0540541	27/28905	0.0740741	57.8679	10.5837	0.000548428	0.0106563	0.00570077	Cxcl12/Cxcl13	2	1.9724
GO:0034368	GO:0034368	protein-lipid complex remodeling	0.0540541	27/28905	0.0740741	57.8679	10.5837	0.000548428	0.0106563	0.00570077	Lpl/Apoe	2	1.9724
GO:0034369	GO:0034369	plasma lipoprotein particle remodeling	0.0540541	27/28905	0.0740741	57.8679	10.5837	0.000548428	0.0106563	0.00570077	Lpl/Apoe	2	1.9724
GO:0050926	GO:0050926	regulation of positive chemotaxis	0.0540541	27/28905	0.0740741	57.8679	10.5837	0.000548428	0.0106563	0.00570077	Cxcl12/Vegfd	2	1.9724
GO:1905954	GO:1905954	positive regulation of lipid localization	0.0810811	126/28905	0.0238095	18.6004	7.08828	0.000563884	0.0108065	0.00578114	C3/Lpl/Apoe	3	1.96632
GO:0016064	GO:0016064	immunoglobulin mediated immune response	0.108108	302/28905	0.013245	10.3472	5.84591	0.000587913	0.0110081	0.00588897	C3/C1s1/C4b/Cfh	4	1.95829
GO:0043171	GO:0043171	peptide catabolic process	0.0540541	28/28905	0.0714286	55.8012	10.3864	0.000590139	0.0110081	0.00588897	Ace/Dpep1	2	1.95829
GO:0019724	GO:0019724	B cell mediated immunity	0.108108	305/28905	0.0131148	10.2455	5.81121	0.000610075	0.0112302	0.0060078	C3/C1s1/C4b/Cfh	4	1.94961
GO:0031100	GO:0031100	animal organ regeneration	0.0540541	29/28905	0.0689655	53.877	10.1993	0.000633342	0.0113596	0.00607701	Ace/Cxcl12	2	1.94464
GO:1903319	GO:1903319	positive regulation of protein maturation	0.0540541	29/28905	0.0689655	53.877	10.1993	0.000633342	0.0113596	0.00607701	Gsn/Clec3b	2	1.94464
GO:0034367	GO:0034367	protein-containing complex remodeling	0.0540541	30/28905	0.0666667	52.0811	10.0215	0.000678034	0.0118571	0.00634319	Lpl/Apoe	2	1.92602
GO:1990000	GO:1990000	amyloid fibril formation	0.0540541	30/28905	0.0666667	52.0811	10.0215	0.000678034	0.0118571	0.00634319	Gsn/Apoe	2	1.92602
GO:1901342	GO:1901342	regulation of vasculature development	0.108108	317/28905	0.0126183	9.85762	5.6771	0.000704694	0.0121712	0.0065112	C3/Cxcl12/Vegfd/Ramp2	4	1.91467
GO:0071621	GO:0071621	granulocyte chemotaxis	0.0810811	137/28905	0.0218978	17.1069	6.76534	0.000719253	0.0122712	0.00656468	Lbp/Dpep1/Cxcl13	3	1.91111
GO:1990266	GO:1990266	neutrophil migration	0.0810811	140/28905	0.0214286	16.7403	6.68371	0.000765888	0.0129094	0.00690611	Lbp/Dpep1/Cxcl13	3	1.88909
GO:0050769	GO:0050769	positive regulation of neurogenesis	0.108108	330/28905	0.0121212	9.46929	5.53965	0.000818472	0.0136315	0.0072924	Ace/Cxcl12/Apoe/Ntrk2	4	1.86546
GO:0055094	GO:0055094	response to lipoprotein particle	0.0540541	36/28905	0.0555556	43.4009	9.11343	0.000977245	0.0160843	0.00860459	Lpl/Apoe	2	1.7936
GO:0001936	GO:0001936	regulation of endothelial cell proliferation	0.0810811	153/28905	0.0196078	15.318	6.35718	0.000990137	0.016107	0.00861673	Cxcl12/Apoe/Vegfd	3	1.79299
GO:0097242	GO:0097242	amyloid-beta clearance	0.0540541	37/28905	0.0540541	42.2279	8.9837	0.00103226	0.0164105	0.00877911	C3/Apoe	2	1.78488
GO:2000406	GO:2000406	positive regulation of T cell migration	0.0540541	37/28905	0.0540541	42.2279	8.9837	0.00103226	0.0164105	0.00877911	Cxcl12/Cxcl13	2	1.78488
GO:0070328	GO:0070328	triglyceride homeostasis	0.0540541	38/28905	0.0526316	41.1166	8.85905	0.00108873	0.0169236	0.00905361	Lpl/Apoe	2	1.77151
GO:1902229	GO:1902229	regulation of intrinsic apoptotic signaling pathway in response to DNA damage	0.0540541	38/28905	0.0526316	41.1166	8.85905	0.00108873	0.0169236	0.00905361	Cxcl12/Steap3	2	1.77151
GO:0055090	GO:0055090	acylglycerol homeostasis	0.0540541	39/28905	0.0512821	40.0624	8.73915	0.00114665	0.0170656	0.00912956	Lpl/Apoe	2	1.76788
GO:0060074	GO:0060074	synapse maturation	0.0540541	39/28905	0.0512821	40.0624	8.73915	0.00114665	0.0170656	0.00912956	Nfia/Chrdl1	2	1.76788
GO:0071402	GO:0071402	cellular response to lipoprotein particle stimulus	0.0540541	39/28905	0.0512821	40.0624	8.73915	0.00114665	0.0170656	0.00912956	Lpl/Apoe	2	1.76788
GO:1902003	GO:1902003	regulation of amyloid-beta formation	0.0540541	39/28905	0.0512821	40.0624	8.73915	0.00114665	0.0170656	0.00912956	Apoe/Ntrk2	2	1.76788
GO:0051235	GO:0051235	maintenance of location	0.108108	366/28905	0.010929	8.53788	5.19568	0.00120066	0.0176814	0.00945898	Gsn/C3/Lpl/Apoe	4	1.75248
GO:0050729	GO:0050729	positive regulation of inflammatory response	0.0810811	167/28905	0.0179641	14.0338	6.04746	0.00127395	0.0184104	0.00984899	C3/Lpl/Lbp	3	1.73494
GO:0042060	GO:0042060	wound healing	0.108108	373/28905	0.0107239	8.37765	5.13426	0.00128736	0.0184104	0.00984899	Apoe/Entpd2/Tmeff2/Cfh	4	1.73494
GO:0007009	GO:0007009	plasma membrane organization	0.0810811	169/28905	0.0177515	13.8677	6.00626	0.00131824	0.0184104	0.00984899	Gsn/Ar/Tmeff2	3	1.73494
GO:0097530	GO:0097530	granulocyte migration	0.0810811	169/28905	0.0177515	13.8677	6.00626	0.00131824	0.0184104	0.00984899	Lbp/Dpep1/Cxcl13	3	1.73494
GO:0006958	GO:0006958	complement activation, classical pathway	0.0540541	42/28905	0.047619	37.2008	8.40511	0.00132913	0.0184104	0.00984899	C3/C1s1	2	1.73494
GO:0071827	GO:0071827	plasma lipoprotein particle organization	0.0540541	42/28905	0.047619	37.2008	8.40511	0.00132913	0.0184104	0.00984899	Lpl/Apoe	2	1.73494
GO:2000403	GO:2000403	positive regulation of lymphocyte migration	0.0540541	43/28905	0.0465116	36.3356	8.30148	0.00139284	0.0188796	0.0101	Cxcl12/Cxcl13	2	1.72401
GO:0032675	GO:0032675	regulation of interleukin-6 production	0.0810811	173/28905	0.017341	13.5471	5.92591	0.0014097	0.0188796	0.0101	Lpl/Lbp/Vegfd	3	1.72401
GO:0043010	GO:0043010	camera-type eye development	0.108108	383/28905	0.0104439	8.15892	5.04926	0.0014187	0.0188796	0.0101	C3/Nfia/Cfh/Ntrk2	4	1.72401
GO:0001935	GO:0001935	endothelial cell proliferation	0.0810811	175/28905	0.0171429	13.3923	5.88673	0.00145689	0.0188796	0.0101	Cxcl12/Apoe/Vegfd	3	1.72401
GO:0007616	GO:0007616	long-term memory	0.0540541	44/28905	0.0454545	35.5098	8.20134	0.00145799	0.0188796	0.0101	Apoe/Ntrk2	2	1.72401
GO:0050918	GO:0050918	positive chemotaxis	0.0540541	44/28905	0.0454545	35.5098	8.20134	0.00145799	0.0188796	0.0101	Cxcl12/Vegfd	2	1.72401
GO:0046486	GO:0046486	glycerolipid metabolic process	0.108108	388/28905	0.0103093	8.05378	5.00792	0.00148777	0.0188796	0.0101	C3/Tnxb/Lpl/Apoe	4	1.72401
GO:0007596	GO:0007596	blood coagulation	0.0810811	177/28905	0.0169492	13.241	5.84818	0.00150507	0.0188796	0.0101	Apoe/Entpd2/Cfh	3	1.72401
GO:0002021	GO:0002021	response to dietary excess	0.0540541	45/28905	0.0444444	34.7207	8.1045	0.00152458	0.0188796	0.0101	Apoe/Cfh	2	1.72401
GO:0051962	GO:0051962	positive regulation of nervous system development	0.108108	392/28905	0.0102041	7.97159	4.97537	0.00154469	0.0188796	0.0101	Ace/Cxcl12/Apoe/Ntrk2	4	1.72401
GO:1902904	GO:1902904	negative regulation of supramolecular fiber organization	0.0810811	179/28905	0.0167598	13.093	5.81025	0.00155423	0.0188796	0.0101	Gsn/Apoe/Tmeff2	3	1.72401
GO:0050817	GO:0050817	coagulation	0.0810811	180/28905	0.0166667	13.0203	5.79151	0.00157919	0.0188796	0.0101	Apoe/Entpd2/Cfh	3	1.72401
GO:0060219	GO:0060219	camera-type eye photoreceptor cell differentiation	0.0540541	46/28905	0.0434783	33.9659	8.01078	0.0015926	0.0188796	0.0101	Cfh/Ntrk2	2	1.72401
GO:0071825	GO:0071825	protein-lipid complex organization	0.0540541	46/28905	0.0434783	33.9659	8.01078	0.0015926	0.0188796	0.0101	Lpl/Apoe	2	1.72401
GO:1902991	GO:1902991	regulation of amyloid precursor protein catabolic process	0.0540541	46/28905	0.0434783	33.9659	8.01078	0.0015926	0.0188796	0.0101	Apoe/Ntrk2	2	1.72401
GO:0007599	GO:0007599	hemostasis	0.0810811	181/28905	0.0165746	12.9483	5.77292	0.00160439	0.0188796	0.0101	Apoe/Entpd2/Cfh	3	1.72401
GO:0048167	GO:0048167	regulation of synaptic plasticity	0.108108	397/28905	0.0100756	7.8712	4.93532	0.00161796	0.0188796	0.0101	Ace/Apoe/Chrdl1/Ntrk2	4	1.72401
GO:0032635	GO:0032635	interleukin-6 production	0.0810811	182/28905	0.0164835	12.8772	5.75448	0.00162985	0.0188796	0.0101	Lpl/Lbp/Vegfd	3	1.72401
GO:0045766	GO:0045766	positive regulation of angiogenesis	0.0810811	182/28905	0.0164835	12.8772	5.75448	0.00162985	0.0188796	0.0101	C3/Vegfd/Ramp2	3	1.72401
GO:1902903	GO:1902903	regulation of supramolecular fiber organization	0.108108	398/28905	0.0100503	7.85142	4.9274	0.0016329	0.0188796	0.0101	Gsn/Tnxb/Apoe/Tmeff2	4	1.72401
GO:0019432	GO:0019432	triglyceride biosynthetic process	0.0540541	47/28905	0.0425532	33.2432	7.92002	0.00166204	0.018904	0.0101131	C3/Lpl	2	1.72345
GO:0071542	GO:0071542	dopaminergic neuron differentiation	0.0540541	47/28905	0.0425532	33.2432	7.92002	0.00166204	0.018904	0.0101131	Cxcl12/Vegfd	2	1.72345
GO:0032496	GO:0032496	response to lipopolysaccharide	0.108108	402/28905	0.00995025	7.7733	4.89598	0.00169363	0.0189545	0.0101401	Ace/Lbp/Cfh/Cxcl13	4	1.72229
GO:0048638	GO:0048638	regulation of developmental growth	0.108108	404/28905	0.00990099	7.73481	4.88043	0.00172457	0.0189545	0.0101401	C3/Cxcl12/Apoe/Ar	4	1.72229
GO:0006509	GO:0006509	membrane protein ectodomain proteolysis	0.0540541	48/28905	0.0416667	32.5507	7.83205	0.00173291	0.0189545	0.0101401	Timp2/Apoe	2	1.72229
GO:0042462	GO:0042462	eye photoreceptor cell development	0.0540541	48/28905	0.0416667	32.5507	7.83205	0.00173291	0.0189545	0.0101401	Cfh/Ntrk2	2	1.72229
GO:0050770	GO:0050770	regulation of axonogenesis	0.0810811	186/28905	0.016129	12.6003	5.68213	0.00173422	0.0189545	0.0101401	Cxcl12/Apoe/Ntrk2	3	1.72229
GO:0034205	GO:0034205	amyloid-beta formation	0.0540541	49/28905	0.0408163	31.8864	7.74673	0.0018052	0.0192784	0.0103133	Apoe/Ntrk2	2	1.71493
GO:0043114	GO:0043114	regulation of vascular permeability	0.0540541	49/28905	0.0408163	31.8864	7.74673	0.0018052	0.0192784	0.0103133	Apoe/Ramp2	2	1.71493
GO:0085029	GO:0085029	extracellular matrix assembly	0.0540541	49/28905	0.0408163	31.8864	7.74673	0.0018052	0.0192784	0.0103133	Tnxb/Ramp2	2	1.71493
GO:0050727	GO:0050727	regulation of inflammatory response	0.108108	411/28905	0.00973236	7.60308	4.82683	0.00183598	0.0194586	0.0104097	C3/Lpl/Lbp/Apoe	4	1.71089
GO:1905952	GO:1905952	regulation of lipid localization	0.0810811	192/28905	0.015625	12.2065	5.57767	0.00189847	0.0199696	0.0106831	C3/Lpl/Apoe	3	1.69963
GO:0007520	GO:0007520	myoblast fusion	0.0540541	51/28905	0.0392157	30.6359	7.58354	0.00195402	0.0201005	0.0107531	Cxcl12/Adamts15	2	1.69679
GO:0090279	GO:0090279	regulation of calcium ion import	0.0540541	51/28905	0.0392157	30.6359	7.58354	0.00195402	0.0201005	0.0107531	Ace/Cxcl12	2	1.69679
GO:2000404	GO:2000404	regulation of T cell migration	0.0540541	51/28905	0.0392157	30.6359	7.58354	0.00195402	0.0201005	0.0107531	Cxcl12/Cxcl13	2	1.69679
GO:0002237	GO:0002237	response to molecule of bacterial origin	0.108108	422/28905	0.00947867	7.40489	4.74511	0.00202103	0.0206381	0.0110407	Ace/Lbp/Cfh/Cxcl13	4	1.68533
GO:0050678	GO:0050678	regulation of epithelial cell proliferation	0.108108	426/28905	0.00938967	7.33536	4.71613	0.00209141	0.0207729	0.0111129	Cxcl12/Apoe/Ar/Vegfd	4	1.6825
GO:0006575	GO:0006575	cellular modified amino acid metabolic process	0.0810811	199/28905	0.0150754	11.7771	5.46154	0.002102	0.0207729	0.0111129	Dpep1/Gstm1/Ckb	3	1.6825
GO:0001941	GO:0001941	postsynaptic membrane organization	0.0540541	53/28905	0.0377358	29.4799	7.42949	0.00210847	0.0207729	0.0111129	Apoe/Chrdl1	2	1.6825
GO:0002920	GO:0002920	regulation of humoral immune response	0.0540541	53/28905	0.0377358	29.4799	7.42949	0.00210847	0.0207729	0.0111129	C3/Cfh	2	1.6825
GO:0090207	GO:0090207	regulation of triglyceride metabolic process	0.0540541	53/28905	0.0377358	29.4799	7.42949	0.00210847	0.0207729	0.0111129	C3/Apoe	2	1.6825
GO:0045807	GO:0045807	positive regulation of endocytosis	0.0810811	201/28905	0.0149254	11.6599	5.42942	0.00216255	0.0211086	0.0112924	C3/Lbp/Apoe	3	1.67554
GO:0045773	GO:0045773	positive regulation of axon extension	0.0540541	54/28905	0.037037	28.9339	7.35563	0.00218781	0.0211086	0.0112924	Cxcl12/Apoe	2	1.67554
GO:0048247	GO:0048247	lymphocyte chemotaxis	0.0540541	54/28905	0.037037	28.9339	7.35563	0.00218781	0.0211086	0.0112924	Cxcl12/Cxcl13	2	1.67554
GO:0052547	GO:0052547	regulation of peptidase activity	0.108108	434/28905	0.00921659	7.20015	4.65926	0.00223725	0.0214377	0.0114685	Gsn/Timp2/Itih5/Dpep1	4	1.66882
GO:0014888	GO:0014888	striated muscle adaptation	0.0540541	56/28905	0.0357143	27.9006	7.21376	0.00235067	0.0223713	0.011968	Gsn/Ar	2	1.65031
GO:0010596	GO:0010596	negative regulation of endothelial cell migration	0.0540541	57/28905	0.0350877	27.4111	7.14558	0.00243419	0.0230097	0.0123095	Apoe/Cxcl13	2	1.63809
GO:0010883	GO:0010883	regulation of lipid storage	0.0540541	58/28905	0.0344828	26.9385	7.07913	0.0025191	0.0236525	0.0126533	C3/Lpl	2	1.62612
GO:0002455	GO:0002455	humoral immune response mediated by circulating immunoglobulin	0.0540541	59/28905	0.0338983	26.4819	7.01434	0.00260539	0.0242996	0.0129995	C3/C1s1	2	1.6144
GO:0006826	GO:0006826	iron ion transport	0.0540541	60/28905	0.0333333	26.0405	6.95113	0.00269307	0.024951	0.013348	Scara5/Steap3	2	1.60291
GO:0035924	GO:0035924	cellular response to vascular endothelial growth factor stimulus	0.0540541	61/28905	0.0327869	25.6136	6.88945	0.00278212	0.0254391	0.0136091	Vegfd/Ramp2	2	1.5945
GO:0042987	GO:0042987	amyloid precursor protein catabolic process	0.0540541	61/28905	0.0327869	25.6136	6.88945	0.00278212	0.0254391	0.0136091	Apoe/Ntrk2	2	1.5945
GO:0048639	GO:0048639	positive regulation of developmental growth	0.0810811	221/28905	0.0135747	10.6047	5.13137	0.00282834	0.0256939	0.0137454	C3/Cxcl12/Apoe	3	1.59017
GO:0033619	GO:0033619	membrane protein proteolysis	0.0540541	62/28905	0.0322581	25.2005	6.82923	0.00287255	0.025927	0.0138702	Timp2/Apoe	2	1.58625
GO:0031346	GO:0031346	positive regulation of cell projection organization	0.108108	467/28905	0.00856531	6.69136	4.43912	0.00291354	0.0260825	0.0139533	Efemp1/Cxcl12/Apoe/Ntrk2	4	1.58365
GO:0006749	GO:0006749	glutathione metabolic process	0.0540541	63/28905	0.031746	24.8005	6.77042	0.00296434	0.0260825	0.0139533	Dpep1/Gstm1	2	1.58365
GO:0046460	GO:0046460	neutral lipid biosynthetic process	0.0540541	63/28905	0.031746	24.8005	6.77042	0.00296434	0.0260825	0.0139533	C3/Lpl	2	1.58365
GO:0046463	GO:0046463	acylglycerol biosynthetic process	0.0540541	63/28905	0.031746	24.8005	6.77042	0.00296434	0.0260825	0.0139533	C3/Lpl	2	1.58365
GO:0008217	GO:0008217	regulation of blood pressure	0.0810811	226/28905	0.0132743	10.3701	5.06278	0.00301238	0.0263395	0.0140908	Ace/Ar/Ramp2	3	1.57939
GO:0001754	GO:0001754	eye photoreceptor cell differentiation	0.0540541	65/28905	0.0307692	24.0374	6.65678	0.00315204	0.0273894	0.0146525	Cfh/Ntrk2	2	1.56242
GO:0043542	GO:0043542	endothelial cell migration	0.0810811	232/28905	0.012931	10.1019	4.98325	0.00324277	0.0278337	0.0148901	Cxcl12/Apoe/Cxcl13	3	1.55543
GO:2000401	GO:2000401	regulation of lymphocyte migration	0.0540541	66/28905	0.030303	23.6732	6.60186	0.00324793	0.0278337	0.0148901	Cxcl12/Cxcl13	2	1.55543
GO:0002449	GO:0002449	lymphocyte mediated immunity	0.108108	482/28905	0.00829876	6.48312	4.34598	0.00326285	0.0278337	0.0148901	C3/C1s1/C4b/Cfh	4	1.55543
GO:0050679	GO:0050679	positive regulation of epithelial cell proliferation	0.0810811	235/28905	0.012766	9.97297	4.94456	0.00336191	0.0285049	0.0152492	Cxcl12/Ar/Vegfd	3	1.54508
GO:0000768	GO:0000768	syncytium formation by plasma membrane fusion	0.0540541	68/28905	0.0294118	22.9769	6.49559	0.00344377	0.0285079	0.0152508	Cxcl12/Adamts15	2	1.54503
GO:0015909	GO:0015909	long-chain fatty acid transport	0.0540541	68/28905	0.0294118	22.9769	6.49559	0.00344377	0.0285079	0.0152508	Ace/Apoe	2	1.54503
GO:0042461	GO:0042461	photoreceptor cell development	0.0540541	68/28905	0.0294118	22.9769	6.49559	0.00344377	0.0285079	0.0152508	Cfh/Ntrk2	2	1.54503
GO:0140253	GO:0140253	cell-cell fusion	0.0540541	68/28905	0.0294118	22.9769	6.49559	0.00344377	0.0285079	0.0152508	Cxcl12/Adamts15	2	1.54503
GO:0006909	GO:0006909	phagocytosis	0.0810811	239/28905	0.0125523	9.80606	4.89405	0.00352491	0.0285109	0.0152524	Gsn/C3/Lbp	3	1.54499
GO:0070613	GO:0070613	regulation of protein processing	0.0540541	69/28905	0.0289855	22.6439	6.44414	0.00354372	0.0285109	0.0152524	Gsn/Clec3b	2	1.54499
GO:0072678	GO:0072678	T cell migration	0.0540541	69/28905	0.0289855	22.6439	6.44414	0.00354372	0.0285109	0.0152524	Cxcl12/Cxcl13	2	1.54499
GO:0002460	GO:0002460	adaptive immune response based on somatic recombination of immune receptors built from immunoglobulin superfamily domains	0.108108	494/28905	0.00809717	6.32564	4.27428	0.00356216	0.0285109	0.0152524	C3/C1s1/C4b/Cfh	4	1.54499
GO:0050767	GO:0050767	regulation of neurogenesis	0.108108	494/28905	0.00809717	6.32564	4.27428	0.00356216	0.0285109	0.0152524	Ace/Cxcl12/Apoe/Ntrk2	4	1.54499
GO:0070374	GO:0070374	positive regulation of ERK1 and ERK2 cascade	0.0810811	240/28905	0.0125	9.7652	4.88161	0.00356641	0.0285109	0.0152524	C3/Cxcl12/Apoe	3	1.54499
GO:0006949	GO:0006949	syncytium formation	0.0540541	70/28905	0.0285714	22.3205	6.39377	0.00364502	0.0286482	0.0153259	Cxcl12/Adamts15	2	1.5429
GO:0070098	GO:0070098	chemokine-mediated signaling pathway	0.0540541	70/28905	0.0285714	22.3205	6.39377	0.00364502	0.0286482	0.0153259	Cxcl12/Cxcl13	2	1.5429
GO:0097006	GO:0097006	regulation of plasma lipoprotein particle levels	0.0540541	70/28905	0.0285714	22.3205	6.39377	0.00364502	0.0286482	0.0153259	Lpl/Apoe	2	1.5429
GO:1903317	GO:1903317	regulation of protein maturation	0.0540541	73/28905	0.0273973	21.4032	6.24875	0.00395696	0.0309262	0.0165445	Gsn/Clec3b	2	1.50967
GO:0010466	GO:0010466	negative regulation of peptidase activity	0.0810811	251/28905	0.0119522	9.33725	4.7494	0.00404273	0.0314088	0.0168027	Timp2/Itih5/Dpep1	3	1.50295
GO:0048662	GO:0048662	negative regulation of smooth muscle cell proliferation	0.0540541	74/28905	0.027027	21.114	6.20233	0.00406361	0.0314088	0.0168027	Ogn/Apoe	2	1.50295
GO:0003018	GO:0003018	vascular process in circulatory system	0.0810811	253/28905	0.0118577	9.26343	4.72623	0.0041333	0.0317177	0.016968	Ace/Apoe/Ramp2	3	1.4987
GO:0006879	GO:0006879	intracellular iron ion homeostasis	0.0540541	75/28905	0.0266667	20.8324	6.15681	0.00417159	0.0317177	0.016968	Scara5/Steap3	2	1.4987
GO:0010633	GO:0010633	negative regulation of epithelial cell migration	0.0540541	75/28905	0.0266667	20.8324	6.15681	0.00417159	0.0317177	0.016968	Apoe/Cxcl13	2	1.4987
GO:0033143	GO:0033143	regulation of intracellular steroid hormone receptor signaling pathway	0.0540541	80/28905	0.025	19.5304	5.94178	0.00473132	0.0353963	0.0189359	Ar/Ntrk2	2	1.45104
GO:1990868	GO:1990868	response to chemokine	0.0540541	80/28905	0.025	19.5304	5.94178	0.00473132	0.0353963	0.0189359	Cxcl12/Cxcl13	2	1.45104
GO:1990869	GO:1990869	cellular response to chemokine	0.0540541	80/28905	0.025	19.5304	5.94178	0.00473132	0.0353963	0.0189359	Cxcl12/Cxcl13	2	1.45104
GO:0006898	GO:0006898	receptor-mediated endocytosis	0.0810811	273/28905	0.010989	8.58479	4.50786	0.00510743	0.0378058	0.0202249	C3/Apoe/Ramp2	3	1.42244
GO:0007626	GO:0007626	locomotory behavior	0.0810811	273/28905	0.010989	8.58479	4.50786	0.00510743	0.0378058	0.0202249	Selenop/Cxcl12/Apoe	3	1.42244
GO:0070509	GO:0070509	calcium ion import	0.0540541	84/28905	0.0238095	18.6004	5.78334	0.00520269	0.0381076	0.0203864	Ace/Cxcl12	2	1.41899
GO:0071677	GO:0071677	positive regulation of mononuclear cell migration	0.0540541	84/28905	0.0238095	18.6004	5.78334	0.00520269	0.0381076	0.0203864	Cxcl12/Cxcl13	2	1.41899
GO:0016485	GO:0016485	protein processing	0.0810811	279/28905	0.0107527	8.40017	4.44667	0.0054244	0.0392741	0.0210104	Gsn/Clec3b/Ace	3	1.40589
GO:0032722	GO:0032722	positive regulation of chemokine production	0.0540541	86/28905	0.0232558	18.1678	5.70816	0.00544616	0.0392741	0.0210104	Lpl/Lbp	2	1.40589
GO:0060042	GO:0060042	retina morphogenesis in camera-type eye	0.0540541	86/28905	0.0232558	18.1678	5.70816	0.00544616	0.0392741	0.0210104	Cfh/Ntrk2	2	1.40589
GO:0046530	GO:0046530	photoreceptor cell differentiation	0.0540541	88/28905	0.0227273	17.7549	5.63548	0.0056948	0.0408565	0.021857	Cfh/Ntrk2	2	1.38874
GO:0003407	GO:0003407	neural retina development	0.0540541	91/28905	0.021978	17.1696	5.53082	0.00607736	0.0431585	0.0230884	Cfh/Ntrk2	2	1.36493
GO:0050766	GO:0050766	positive regulation of phagocytosis	0.0540541	91/28905	0.021978	17.1696	5.53082	0.00607736	0.0431585	0.0230884	C3/Lbp	2	1.36493
GO:0010827	GO:0010827	regulation of glucose transmembrane transport	0.0540541	92/28905	0.0217391	16.983	5.49703	0.00620743	0.0438596	0.0234635	C3/Ace	2	1.35794

## Sheet: 6_C30_down_GO
	ID	Description	GeneRatio	BgRatio	RichFactor	FoldEnrichment	zScore	pvalue	p.adjust	qvalue	geneID	Count	log10_padj
GO:0070374	GO:0070374	positive regulation of ERK1 and ERK2 cascade	0.230769	240/28905	0.0125	27.7933	8.84132	0.000152031	0.0474129	0.0249541	Mif/Acta2/Pdgfa	3	1.3241
GO:0051607	GO:0051607	defense response to virus	0.230769	314/28905	0.00955414	21.2433	7.65055	0.000334974	0.0474129	0.0249541	Isg15/Ifit3/Cxcl9	3	1.3241
GO:0070372	GO:0070372	regulation of ERK1 and ERK2 cascade	0.230769	343/28905	0.00874636	19.4472	7.29029	0.000433689	0.0474129	0.0249541	Mif/Acta2/Pdgfa	3	1.3241
GO:0070371	GO:0070371	ERK1 and ERK2 cascade	0.230769	371/28905	0.00808625	17.9795	6.98219	0.000545178	0.0474129	0.0249541	Mif/Acta2/Pdgfa	3	1.3241
GO:0048146	GO:0048146	positive regulation of fibroblast proliferation	0.153846	79/28905	0.0253165	56.2902	10.4383	0.000564159	0.0474129	0.0249541	Mif/Pdgfa	2	1.3241
GO:0009615	GO:0009615	response to virus	0.230769	377/28905	0.00795756	17.6933	6.92054	0.000571239	0.0474129	0.0249541	Isg15/Ifit3/Cxcl9	3	1.3241
