# Supplementary material for: microRNA-25 drives immune checkpoint therapy resistance by repressing innate and humoral immunity via Syndecan-3
Source: Nat Commun. 2026 May 20;17:6666. doi: 10.1038/s41467-026-73339-y (PMC13381856; doi:10.1038/s41467-026-73339-y)
Supplement: Supplementary file 10 — Supplementary Dataset 8 [file 41467_2026_73339_MOESM10_ESM.xlsx]

## Sheet: 1_scRNA_CellChat_all
source	target	ligand	receptor	prob	pval	interaction_name	interaction_name_2	pathway_name	annotation	evidence	datasets	source.ligand	target.receptor	ligand.pvalues	ligand.logFC	ligand.pct.1	ligand.pct.2	receptor.pvalues	receptor.logFC	receptor.pct.1	receptor.pct.2
Tumor (C23-C29)	CAF (C30)	Hbegf	Egfr	0.00310228	0	HBEGF_EGFR	Hbegf - Egfr	EGF	Secreted Signaling	KEGG: mmu04012	NTC	Tumor (C23-C29).Hbegf	CAF (C30).Egfr	NA	NA	NA	NA	NA	NA	NA	NA
Endothelial (C31)	CAF (C30)	Hbegf	Egfr	0.00418776	0	HBEGF_EGFR	Hbegf - Egfr	EGF	Secreted Signaling	KEGG: mmu04012	NTC	Endothelial (C31).Hbegf	CAF (C30).Egfr	6.75901e-09	-0.949908	0.137	0.431	NA	NA	NA	NA
Tumor (C23-C29)	CAF (C30)	Pdgfa	Pdgfra	0.00117628	0	PDGFA_PDGFRA	Pdgfa - Pdgfra	PDGF	Secreted Signaling	PMID: 15207812	NTC	Tumor (C23-C29).Pdgfa	CAF (C30).Pdgfra	NA	NA	NA	NA	NA	NA	NA	NA
Tumor (C23-C29)	CAF (C30)	Pdgfa	Pdgfrb	0.00168412	0	PDGFA_PDGFRB	Pdgfa - Pdgfrb	PDGF	Secreted Signaling	PMID: 15207812	NTC	Tumor (C23-C29).Pdgfa	CAF (C30).Pdgfrb	NA	NA	NA	NA	NA	NA	NA	NA
Endothelial (C31)	CAF (C30)	Pdgfb	Pdgfra	0.00176323	0	PDGFB_PDGFRA	Pdgfb - Pdgfra	PDGF	Secreted Signaling	PMID: 15207812	NTC	Endothelial (C31).Pdgfb	CAF (C30).Pdgfra	1.07257e-16	-1.06406	0.079	0.51	NA	NA	NA	NA
Endothelial (C31)	CAF (C30)	Pdgfb	Pdgfrb	0.00251934	0	PDGFB_PDGFRB	Pdgfb - Pdgfrb	PDGF	Secreted Signaling	PMID: 15207812	NTC	Endothelial (C31).Pdgfb	CAF (C30).Pdgfrb	1.07257e-16	-1.06406	0.079	0.51	NA	NA	NA	NA
C3ar1 TAM (C21)	Endothelial (C31)	Vegfa	Flt1	0.0169424	0	VEGFA_VEGFR1	Vegfa - Vegfr1	VEGF	Secreted Signaling	KEGG: mmu04370; PMID: 16633338	NTC	C3ar1 TAM (C21).Vegfa	Endothelial (C31).Flt1	NA	NA	NA	NA	7.01853e-19	-1.11938	0.174	0.716
Tumor (C23-C29)	Endothelial (C31)	Vegfa	Flt1	0.0109425	0	VEGFA_VEGFR1	Vegfa - Vegfr1	VEGF	Secreted Signaling	KEGG: mmu04370; PMID: 16633338	NTC	Tumor (C23-C29).Vegfa	Endothelial (C31).Flt1	NA	NA	NA	NA	7.01853e-19	-1.11938	0.174	0.716
C3ar1 TAM (C21)	Endothelial (C31)	Vegfa	Kdr	0.0103993	0	VEGFA_VEGFR2	Vegfa - Vegfr2	VEGF	Secreted Signaling	KEGG: mmu04370; PMID: 16633338	NTC	C3ar1 TAM (C21).Vegfa	Endothelial (C31).Kdr	NA	NA	NA	NA	1.43345e-08	-0.803564	0.179	0.51
Tumor (C23-C29)	Endothelial (C31)	Vegfa	Kdr	0.00670079	0	VEGFA_VEGFR2	Vegfa - Vegfr2	VEGF	Secreted Signaling	KEGG: mmu04370; PMID: 16633338	NTC	Tumor (C23-C29).Vegfa	Endothelial (C31).Kdr	NA	NA	NA	NA	1.43345e-08	-0.803564	0.179	0.51
C3ar1 TAM (C21)	Endothelial (C31)	Vegfa	FLT1_KDR	0.0139559	0	VEGFA_VEGFR1R2	Vegfa - Vegfr1r2	VEGF	Secreted Signaling	PMID: 16633338	NTC	C3ar1 TAM (C21).Vegfa	Endothelial (C31).FLT1_KDR	NA	NA	NA	NA	7.16726e-09	-0.961471	0.1765	0.613
Tumor (C23-C29)	Endothelial (C31)	Vegfa	FLT1_KDR	0.00900395	0	VEGFA_VEGFR1R2	Vegfa - Vegfr1r2	VEGF	Secreted Signaling	PMID: 16633338	NTC	Tumor (C23-C29).Vegfa	Endothelial (C31).FLT1_KDR	NA	NA	NA	NA	7.16726e-09	-0.961471	0.1765	0.613
CAF (C30)	Endothelial (C31)	Igf1	ITGAV_ITGB3	0.00121651	0	IGF1_ITGAV_ITGB3	Igf1 - (Itgav+Itgb3)	IGF	Secreted Signaling	PMID: 28190785; PMID: 28873464	NTC	CAF (C30).Igf1	Endothelial (C31).ITGAV_ITGB3	NA	NA	NA	NA	1.80172e-06	-0.589663	0.079	0.299
T cell (C1-C9)	Fcgr1 TAM (C20)	Ccl5	Ccr1	0.0123251	0	CCL5_CCR1	Ccl5 - Ccr1	CCL	Secreted Signaling	KEGG: mmu04060	NTC	T cell (C1-C9).Ccl5	Fcgr1 TAM (C20).Ccr1	NA	NA	NA	NA	NA	NA	NA	NA
DC (C17)	Fcgr1 TAM (C20)	Ccl5	Ccr1	0.0770433	0	CCL5_CCR1	Ccl5 - Ccr1	CCL	Secreted Signaling	KEGG: mmu04060	NTC	DC (C17).Ccl5	Fcgr1 TAM (C20).Ccr1	NA	NA	NA	NA	NA	NA	NA	NA
T cell (C1-C9)	C3ar1 TAM (C21)	Ccl5	Ccr1	0.0121637	0	CCL5_CCR1	Ccl5 - Ccr1	CCL	Secreted Signaling	KEGG: mmu04060	NTC	T cell (C1-C9).Ccl5	C3ar1 TAM (C21).Ccr1	NA	NA	NA	NA	NA	NA	NA	NA
DC (C17)	C3ar1 TAM (C21)	Ccl5	Ccr1	0.0760998	0	CCL5_CCR1	Ccl5 - Ccr1	CCL	Secreted Signaling	KEGG: mmu04060	NTC	DC (C17).Ccl5	C3ar1 TAM (C21).Ccr1	NA	NA	NA	NA	NA	NA	NA	NA
T cell (C1-C9)	TAN (C22)	Ccl5	Ccr1	0.0523379	0	CCL5_CCR1	Ccl5 - Ccr1	CCL	Secreted Signaling	KEGG: mmu04060	NTC	T cell (C1-C9).Ccl5	TAN (C22).Ccr1	NA	NA	NA	NA	NA	NA	NA	NA
DC (C17)	TAN (C22)	Ccl5	Ccr1	0.269773	0	CCL5_CCR1	Ccl5 - Ccr1	CCL	Secreted Signaling	KEGG: mmu04060	NTC	DC (C17).Ccl5	TAN (C22).Ccr1	NA	NA	NA	NA	NA	NA	NA	NA
TAN (C22)	Fcgr1 TAM (C20)	Ccl3	Ccr1	0.0644371	0	CCL3_CCR1	Ccl3 - Ccr1	CCL	Secreted Signaling	KEGG: mmu04060	NTC	TAN (C22).Ccl3	Fcgr1 TAM (C20).Ccr1	NA	NA	NA	NA	NA	NA	NA	NA
TAN (C22)	C3ar1 TAM (C21)	Ccl3	Ccr1	0.0636374	0	CCL3_CCR1	Ccl3 - Ccr1	CCL	Secreted Signaling	KEGG: mmu04060	NTC	TAN (C22).Ccl3	C3ar1 TAM (C21).Ccr1	NA	NA	NA	NA	NA	NA	NA	NA
TAN (C22)	TAN (C22)	Ccl3	Ccr1	0.233614	0	CCL3_CCR1	Ccl3 - Ccr1	CCL	Secreted Signaling	KEGG: mmu04060	NTC	TAN (C22).Ccl3	TAN (C22).Ccr1	NA	NA	NA	NA	NA	NA	NA	NA
CAF (C30)	Fcgr1 TAM (C20)	Ccl8	Ccr1	0.00727916	0	CCL8_CCR1	Ccl8 - Ccr1	CCL	Secreted Signaling	KEGG: mmu04060	NTC	CAF (C30).Ccl8	Fcgr1 TAM (C20).Ccr1	NA	NA	NA	NA	NA	NA	NA	NA
CAF (C30)	C3ar1 TAM (C21)	Ccl8	Ccr1	0.00718337	0	CCL8_CCR1	Ccl8 - Ccr1	CCL	Secreted Signaling	KEGG: mmu04060	NTC	CAF (C30).Ccl8	C3ar1 TAM (C21).Ccr1	NA	NA	NA	NA	NA	NA	NA	NA
CAF (C30)	TAN (C22)	Ccl8	Ccr1	0.031432	0	CCL8_CCR1	Ccl8 - Ccr1	CCL	Secreted Signaling	KEGG: mmu04060	NTC	CAF (C30).Ccl8	TAN (C22).Ccr1	NA	NA	NA	NA	NA	NA	NA	NA
Fn1 TAM (C19)	Fcgr1 TAM (C20)	Ccl9	Ccr1	0.0080112	0	CCL9_CCR1	Ccl9 - Ccr1	CCL	Secreted Signaling	KEGG: mmu04060	NTC	Fn1 TAM (C19).Ccl9	Fcgr1 TAM (C20).Ccr1	NA	NA	NA	NA	NA	NA	NA	NA
Fcgr1 TAM (C20)	Fcgr1 TAM (C20)	Ccl9	Ccr1	0.00795495	0	CCL9_CCR1	Ccl9 - Ccr1	CCL	Secreted Signaling	KEGG: mmu04060	NTC	Fcgr1 TAM (C20).Ccl9	Fcgr1 TAM (C20).Ccr1	NA	NA	NA	NA	NA	NA	NA	NA
C3ar1 TAM (C21)	Fcgr1 TAM (C20)	Ccl9	Ccr1	0.00902102	0	CCL9_CCR1	Ccl9 - Ccr1	CCL	Secreted Signaling	KEGG: mmu04060	NTC	C3ar1 TAM (C21).Ccl9	Fcgr1 TAM (C20).Ccr1	NA	NA	NA	NA	NA	NA	NA	NA
Fn1 TAM (C19)	C3ar1 TAM (C21)	Ccl9	Ccr1	0.00790585	0	CCL9_CCR1	Ccl9 - Ccr1	CCL	Secreted Signaling	KEGG: mmu04060	NTC	Fn1 TAM (C19).Ccl9	C3ar1 TAM (C21).Ccr1	NA	NA	NA	NA	NA	NA	NA	NA
Fcgr1 TAM (C20)	C3ar1 TAM (C21)	Ccl9	Ccr1	0.00785034	0	CCL9_CCR1	Ccl9 - Ccr1	CCL	Secreted Signaling	KEGG: mmu04060	NTC	Fcgr1 TAM (C20).Ccl9	C3ar1 TAM (C21).Ccr1	NA	NA	NA	NA	NA	NA	NA	NA
C3ar1 TAM (C21)	C3ar1 TAM (C21)	Ccl9	Ccr1	0.00890251	0	CCL9_CCR1	Ccl9 - Ccr1	CCL	Secreted Signaling	KEGG: mmu04060	NTC	C3ar1 TAM (C21).Ccl9	C3ar1 TAM (C21).Ccr1	NA	NA	NA	NA	NA	NA	NA	NA
Fn1 TAM (C19)	TAN (C22)	Ccl9	Ccr1	0.0345085	0	CCL9_CCR1	Ccl9 - Ccr1	CCL	Secreted Signaling	KEGG: mmu04060	NTC	Fn1 TAM (C19).Ccl9	TAN (C22).Ccr1	NA	NA	NA	NA	NA	NA	NA	NA
Fcgr1 TAM (C20)	TAN (C22)	Ccl9	Ccr1	0.0342727	0	CCL9_CCR1	Ccl9 - Ccr1	CCL	Secreted Signaling	KEGG: mmu04060	NTC	Fcgr1 TAM (C20).Ccl9	TAN (C22).Ccr1	NA	NA	NA	NA	NA	NA	NA	NA
C3ar1 TAM (C21)	TAN (C22)	Ccl9	Ccr1	0.038728	0	CCL9_CCR1	Ccl9 - Ccr1	CCL	Secreted Signaling	KEGG: mmu04060	NTC	C3ar1 TAM (C21).Ccl9	TAN (C22).Ccr1	NA	NA	NA	NA	NA	NA	NA	NA
Fn1 TAM (C19)	Fcgr1 TAM (C20)	Ccl6	Ccr1	0.00933951	0	CCL6_CCR1	Ccl6 - Ccr1	CCL	Secreted Signaling	KEGG: mmu04060	NTC	Fn1 TAM (C19).Ccl6	Fcgr1 TAM (C20).Ccr1	NA	NA	NA	NA	NA	NA	NA	NA
Fcgr1 TAM (C20)	Fcgr1 TAM (C20)	Ccl6	Ccr1	0.007947	0	CCL6_CCR1	Ccl6 - Ccr1	CCL	Secreted Signaling	KEGG: mmu04060	NTC	Fcgr1 TAM (C20).Ccl6	Fcgr1 TAM (C20).Ccr1	NA	NA	NA	NA	NA	NA	NA	NA
C3ar1 TAM (C21)	Fcgr1 TAM (C20)	Ccl6	Ccr1	0.00872731	0	CCL6_CCR1	Ccl6 - Ccr1	CCL	Secreted Signaling	KEGG: mmu04060	NTC	C3ar1 TAM (C21).Ccl6	Fcgr1 TAM (C20).Ccr1	NA	NA	NA	NA	NA	NA	NA	NA
TAN (C22)	Fcgr1 TAM (C20)	Ccl6	Ccr1	0.0372673	0	CCL6_CCR1	Ccl6 - Ccr1	CCL	Secreted Signaling	KEGG: mmu04060	NTC	TAN (C22).Ccl6	Fcgr1 TAM (C20).Ccr1	NA	NA	NA	NA	NA	NA	NA	NA
Fn1 TAM (C19)	C3ar1 TAM (C21)	Ccl6	Ccr1	0.00921686	0	CCL6_CCR1	Ccl6 - Ccr1	CCL	Secreted Signaling	KEGG: mmu04060	NTC	Fn1 TAM (C19).Ccl6	C3ar1 TAM (C21).Ccr1	NA	NA	NA	NA	NA	NA	NA	NA
Fcgr1 TAM (C20)	C3ar1 TAM (C21)	Ccl6	Ccr1	0.00784249	0	CCL6_CCR1	Ccl6 - Ccr1	CCL	Secreted Signaling	KEGG: mmu04060	NTC	Fcgr1 TAM (C20).Ccl6	C3ar1 TAM (C21).Ccr1	NA	NA	NA	NA	NA	NA	NA	NA
C3ar1 TAM (C21)	C3ar1 TAM (C21)	Ccl6	Ccr1	0.00861263	0	CCL6_CCR1	Ccl6 - Ccr1	CCL	Secreted Signaling	KEGG: mmu04060	NTC	C3ar1 TAM (C21).Ccl6	C3ar1 TAM (C21).Ccr1	NA	NA	NA	NA	NA	NA	NA	NA
TAN (C22)	C3ar1 TAM (C21)	Ccl6	Ccr1	0.0367915	0	CCL6_CCR1	Ccl6 - Ccr1	CCL	Secreted Signaling	KEGG: mmu04060	NTC	TAN (C22).Ccl6	C3ar1 TAM (C21).Ccr1	NA	NA	NA	NA	NA	NA	NA	NA
Fn1 TAM (C19)	TAN (C22)	Ccl6	Ccr1	0.0400529	0	CCL6_CCR1	Ccl6 - Ccr1	CCL	Secreted Signaling	KEGG: mmu04060	NTC	Fn1 TAM (C19).Ccl6	TAN (C22).Ccr1	NA	NA	NA	NA	NA	NA	NA	NA
Fcgr1 TAM (C20)	TAN (C22)	Ccl6	Ccr1	0.0342393	0	CCL6_CCR1	Ccl6 - Ccr1	CCL	Secreted Signaling	KEGG: mmu04060	NTC	Fcgr1 TAM (C20).Ccl6	TAN (C22).Ccr1	NA	NA	NA	NA	NA	NA	NA	NA
C3ar1 TAM (C21)	TAN (C22)	Ccl6	Ccr1	0.0375037	0	CCL6_CCR1	Ccl6 - Ccr1	CCL	Secreted Signaling	KEGG: mmu04060	NTC	C3ar1 TAM (C21).Ccl6	TAN (C22).Ccr1	NA	NA	NA	NA	NA	NA	NA	NA
TAN (C22)	TAN (C22)	Ccl6	Ccr1	0.146263	0	CCL6_CCR1	Ccl6 - Ccr1	CCL	Secreted Signaling	KEGG: mmu04060	NTC	TAN (C22).Ccl6	TAN (C22).Ccr1	NA	NA	NA	NA	NA	NA	NA	NA
C3ar1 TAM (C21)	Fcgr1 TAM (C20)	Ccl7	Ccr1	0.0126041	0	CCL7_CCR1	Ccl7 - Ccr1	CCL	Secreted Signaling	KEGG: mmu04060	NTC	C3ar1 TAM (C21).Ccl7	Fcgr1 TAM (C20).Ccr1	NA	NA	NA	NA	NA	NA	NA	NA
CAF (C30)	Fcgr1 TAM (C20)	Ccl7	Ccr1	0.00824552	0	CCL7_CCR1	Ccl7 - Ccr1	CCL	Secreted Signaling	KEGG: mmu04060	NTC	CAF (C30).Ccl7	Fcgr1 TAM (C20).Ccr1	NA	NA	NA	NA	NA	NA	NA	NA
C3ar1 TAM (C21)	C3ar1 TAM (C21)	Ccl7	Ccr1	0.0124391	0	CCL7_CCR1	Ccl7 - Ccr1	CCL	Secreted Signaling	KEGG: mmu04060	NTC	C3ar1 TAM (C21).Ccl7	C3ar1 TAM (C21).Ccr1	NA	NA	NA	NA	NA	NA	NA	NA
CAF (C30)	C3ar1 TAM (C21)	Ccl7	Ccr1	0.00813712	0	CCL7_CCR1	Ccl7 - Ccr1	CCL	Secreted Signaling	KEGG: mmu04060	NTC	CAF (C30).Ccl7	C3ar1 TAM (C21).Ccr1	NA	NA	NA	NA	NA	NA	NA	NA
C3ar1 TAM (C21)	TAN (C22)	Ccl7	Ccr1	0.0534737	0	CCL7_CCR1	Ccl7 - Ccr1	CCL	Secreted Signaling	KEGG: mmu04060	NTC	C3ar1 TAM (C21).Ccl7	TAN (C22).Ccr1	NA	NA	NA	NA	NA	NA	NA	NA
CAF (C30)	TAN (C22)	Ccl7	Ccr1	0.0354902	0	CCL7_CCR1	Ccl7 - Ccr1	CCL	Secreted Signaling	KEGG: mmu04060	NTC	CAF (C30).Ccl7	TAN (C22).Ccr1	NA	NA	NA	NA	NA	NA	NA	NA
CAF (C30)	NK (C10-C14)	Ccl8	Ccr2	0.00574339	0	CCL8_CCR2	Ccl8 - Ccr2	CCL	Secreted Signaling	KEGG: mmu04060	NTC	CAF (C30).Ccl8	NK (C10-C14).Ccr2	NA	NA	NA	NA	NA	NA	NA	NA
CAF (C30)	Fn1 TAM (C19)	Ccl8	Ccr2	0.00711444	0	CCL8_CCR2	Ccl8 - Ccr2	CCL	Secreted Signaling	KEGG: mmu04060	NTC	CAF (C30).Ccl8	Fn1 TAM (C19).Ccr2	NA	NA	NA	NA	NA	NA	NA	NA
CAF (C30)	Fcgr1 TAM (C20)	Ccl8	Ccr2	0.00644652	0	CCL8_CCR2	Ccl8 - Ccr2	CCL	Secreted Signaling	KEGG: mmu04060	NTC	CAF (C30).Ccl8	Fcgr1 TAM (C20).Ccr2	NA	NA	NA	NA	NA	NA	NA	NA
Fn1 TAM (C19)	NK (C10-C14)	Ccl6	Ccr2	0.00737227	0	CCL6_CCR2	Ccl6 - Ccr2	CCL	Secreted Signaling	KEGG: mmu04060	NTC	Fn1 TAM (C19).Ccl6	NK (C10-C14).Ccr2	NA	NA	NA	NA	NA	NA	NA	NA
Fcgr1 TAM (C20)	NK (C10-C14)	Ccl6	Ccr2	0.00627122	0	CCL6_CCR2	Ccl6 - Ccr2	CCL	Secreted Signaling	KEGG: mmu04060	NTC	Fcgr1 TAM (C20).Ccl6	NK (C10-C14).Ccr2	NA	NA	NA	NA	NA	NA	NA	NA
C3ar1 TAM (C21)	NK (C10-C14)	Ccl6	Ccr2	0.00688813	0	CCL6_CCR2	Ccl6 - Ccr2	CCL	Secreted Signaling	KEGG: mmu04060	NTC	C3ar1 TAM (C21).Ccl6	NK (C10-C14).Ccr2	NA	NA	NA	NA	NA	NA	NA	NA
TAN (C22)	NK (C10-C14)	Ccl6	Ccr2	0.0295932	0	CCL6_CCR2	Ccl6 - Ccr2	CCL	Secreted Signaling	KEGG: mmu04060	NTC	TAN (C22).Ccl6	NK (C10-C14).Ccr2	NA	NA	NA	NA	NA	NA	NA	NA
Fn1 TAM (C19)	Fn1 TAM (C19)	Ccl6	Ccr2	0.00912859	0	CCL6_CCR2	Ccl6 - Ccr2	CCL	Secreted Signaling	KEGG: mmu04060	NTC	Fn1 TAM (C19).Ccl6	Fn1 TAM (C19).Ccr2	NA	NA	NA	NA	NA	NA	NA	NA
Fcgr1 TAM (C20)	Fn1 TAM (C19)	Ccl6	Ccr2	0.00776729	0	CCL6_CCR2	Ccl6 - Ccr2	CCL	Secreted Signaling	KEGG: mmu04060	NTC	Fcgr1 TAM (C20).Ccl6	Fn1 TAM (C19).Ccr2	NA	NA	NA	NA	NA	NA	NA	NA
C3ar1 TAM (C21)	Fn1 TAM (C19)	Ccl6	Ccr2	0.0085301	0	CCL6_CCR2	Ccl6 - Ccr2	CCL	Secreted Signaling	KEGG: mmu04060	NTC	C3ar1 TAM (C21).Ccl6	Fn1 TAM (C19).Ccr2	NA	NA	NA	NA	NA	NA	NA	NA
TAN (C22)	Fn1 TAM (C19)	Ccl6	Ccr2	0.0364489	0	CCL6_CCR2	Ccl6 - Ccr2	CCL	Secreted Signaling	KEGG: mmu04060	NTC	TAN (C22).Ccl6	Fn1 TAM (C19).Ccr2	NA	NA	NA	NA	NA	NA	NA	NA
Fn1 TAM (C19)	Fcgr1 TAM (C20)	Ccl6	Ccr2	0.00827316	0	CCL6_CCR2	Ccl6 - Ccr2	CCL	Secreted Signaling	KEGG: mmu04060	NTC	Fn1 TAM (C19).Ccl6	Fcgr1 TAM (C20).Ccr2	NA	NA	NA	NA	NA	NA	NA	NA
Fcgr1 TAM (C20)	Fcgr1 TAM (C20)	Ccl6	Ccr2	0.00703851	0	CCL6_CCR2	Ccl6 - Ccr2	CCL	Secreted Signaling	KEGG: mmu04060	NTC	Fcgr1 TAM (C20).Ccl6	Fcgr1 TAM (C20).Ccr2	NA	NA	NA	NA	NA	NA	NA	NA
C3ar1 TAM (C21)	Fcgr1 TAM (C20)	Ccl6	Ccr2	0.00773031	0	CCL6_CCR2	Ccl6 - Ccr2	CCL	Secreted Signaling	KEGG: mmu04060	NTC	C3ar1 TAM (C21).Ccl6	Fcgr1 TAM (C20).Ccr2	NA	NA	NA	NA	NA	NA	NA	NA
TAN (C22)	Fcgr1 TAM (C20)	Ccl6	Ccr2	0.0331188	0	CCL6_CCR2	Ccl6 - Ccr2	CCL	Secreted Signaling	KEGG: mmu04060	NTC	TAN (C22).Ccl6	Fcgr1 TAM (C20).Ccr2	NA	NA	NA	NA	NA	NA	NA	NA
C3ar1 TAM (C21)	NK (C10-C14)	Ccl7	Ccr2	0.00995612	0	CCL7_CCR2	Ccl7 - Ccr2	CCL	Secreted Signaling	KEGG: mmu04060	NTC	C3ar1 TAM (C21).Ccl7	NK (C10-C14).Ccr2	NA	NA	NA	NA	NA	NA	NA	NA
CAF (C30)	NK (C10-C14)	Ccl7	Ccr2	0.0065072	0	CCL7_CCR2	Ccl7 - Ccr2	CCL	Secreted Signaling	KEGG: mmu04060	NTC	CAF (C30).Ccl7	NK (C10-C14).Ccr2	NA	NA	NA	NA	NA	NA	NA	NA
C3ar1 TAM (C21)	Fn1 TAM (C19)	Ccl7	Ccr2	0.0123204	0	CCL7_CCR2	Ccl7 - Ccr2	CCL	Secreted Signaling	KEGG: mmu04060	NTC	C3ar1 TAM (C21).Ccl7	Fn1 TAM (C19).Ccr2	NA	NA	NA	NA	NA	NA	NA	NA
CAF (C30)	Fn1 TAM (C19)	Ccl7	Ccr2	0.00805911	0	CCL7_CCR2	Ccl7 - Ccr2	CCL	Secreted Signaling	KEGG: mmu04060	NTC	CAF (C30).Ccl7	Fn1 TAM (C19).Ccr2	NA	NA	NA	NA	NA	NA	NA	NA
C3ar1 TAM (C21)	Fcgr1 TAM (C20)	Ccl7	Ccr2	0.0111692	0	CCL7_CCR2	Ccl7 - Ccr2	CCL	Secreted Signaling	KEGG: mmu04060	NTC	C3ar1 TAM (C21).Ccl7	Fcgr1 TAM (C20).Ccr2	NA	NA	NA	NA	NA	NA	NA	NA
CAF (C30)	Fcgr1 TAM (C20)	Ccl7	Ccr2	0.00730316	0	CCL7_CCR2	Ccl7 - Ccr2	CCL	Secreted Signaling	KEGG: mmu04060	NTC	CAF (C30).Ccl7	Fcgr1 TAM (C20).Ccr2	NA	NA	NA	NA	NA	NA	NA	NA
Fn1 TAM (C19)	NK (C10-C14)	Ccl2	Ccr2	0.0052782	0	CCL2_CCR2	Ccl2 - Ccr2	CCL	Secreted Signaling	KEGG: mmu04060	NTC	Fn1 TAM (C19).Ccl2	NK (C10-C14).Ccr2	NA	NA	NA	NA	NA	NA	NA	NA
Fcgr1 TAM (C20)	NK (C10-C14)	Ccl2	Ccr2	0.00813672	0	CCL2_CCR2	Ccl2 - Ccr2	CCL	Secreted Signaling	KEGG: mmu04060	NTC	Fcgr1 TAM (C20).Ccl2	NK (C10-C14).Ccr2	NA	NA	NA	NA	NA	NA	NA	NA
C3ar1 TAM (C21)	NK (C10-C14)	Ccl2	Ccr2	0.0212803	0	CCL2_CCR2	Ccl2 - Ccr2	CCL	Secreted Signaling	KEGG: mmu04060	NTC	C3ar1 TAM (C21).Ccl2	NK (C10-C14).Ccr2	NA	NA	NA	NA	NA	NA	NA	NA
Tumor (C23-C29)	NK (C10-C14)	Ccl2	Ccr2	0.0119738	0	CCL2_CCR2	Ccl2 - Ccr2	CCL	Secreted Signaling	KEGG: mmu04060	NTC	Tumor (C23-C29).Ccl2	NK (C10-C14).Ccr2	NA	NA	NA	NA	NA	NA	NA	NA
CAF (C30)	NK (C10-C14)	Ccl2	Ccr2	0.00637245	0	CCL2_CCR2	Ccl2 - Ccr2	CCL	Secreted Signaling	KEGG: mmu04060	NTC	CAF (C30).Ccl2	NK (C10-C14).Ccr2	NA	NA	NA	NA	NA	NA	NA	NA
Fn1 TAM (C19)	Fn1 TAM (C19)	Ccl2	Ccr2	0.00653894	0	CCL2_CCR2	Ccl2 - Ccr2	CCL	Secreted Signaling	KEGG: mmu04060	NTC	Fn1 TAM (C19).Ccl2	Fn1 TAM (C19).Ccr2	NA	NA	NA	NA	NA	NA	NA	NA
Fcgr1 TAM (C20)	Fn1 TAM (C19)	Ccl2	Ccr2	0.0100733	0	CCL2_CCR2	Ccl2 - Ccr2	CCL	Secreted Signaling	KEGG: mmu04060	NTC	Fcgr1 TAM (C20).Ccl2	Fn1 TAM (C19).Ccr2	NA	NA	NA	NA	NA	NA	NA	NA
C3ar1 TAM (C21)	Fn1 TAM (C19)	Ccl2	Ccr2	0.0262623	0	CCL2_CCR2	Ccl2 - Ccr2	CCL	Secreted Signaling	KEGG: mmu04060	NTC	C3ar1 TAM (C21).Ccl2	Fn1 TAM (C19).Ccr2	NA	NA	NA	NA	NA	NA	NA	NA
Tumor (C23-C29)	Fn1 TAM (C19)	Ccl2	Ccr2	0.0148101	0	CCL2_CCR2	Ccl2 - Ccr2	CCL	Secreted Signaling	KEGG: mmu04060	NTC	Tumor (C23-C29).Ccl2	Fn1 TAM (C19).Ccr2	NA	NA	NA	NA	NA	NA	NA	NA
CAF (C30)	Fn1 TAM (C19)	Ccl2	Ccr2	0.00789247	0	CCL2_CCR2	Ccl2 - Ccr2	CCL	Secreted Signaling	KEGG: mmu04060	NTC	CAF (C30).Ccl2	Fn1 TAM (C19).Ccr2	NA	NA	NA	NA	NA	NA	NA	NA
Fn1 TAM (C19)	Fcgr1 TAM (C20)	Ccl2	Ccr2	0.00592472	0	CCL2_CCR2	Ccl2 - Ccr2	CCL	Secreted Signaling	KEGG: mmu04060	NTC	Fn1 TAM (C19).Ccl2	Fcgr1 TAM (C20).Ccr2	NA	NA	NA	NA	NA	NA	NA	NA
Fcgr1 TAM (C20)	Fcgr1 TAM (C20)	Ccl2	Ccr2	0.00913016	0	CCL2_CCR2	Ccl2 - Ccr2	CCL	Secreted Signaling	KEGG: mmu04060	NTC	Fcgr1 TAM (C20).Ccl2	Fcgr1 TAM (C20).Ccr2	NA	NA	NA	NA	NA	NA	NA	NA
C3ar1 TAM (C21)	Fcgr1 TAM (C20)	Ccl2	Ccr2	0.0238399	0	CCL2_CCR2	Ccl2 - Ccr2	CCL	Secreted Signaling	KEGG: mmu04060	NTC	C3ar1 TAM (C21).Ccl2	Fcgr1 TAM (C20).Ccr2	NA	NA	NA	NA	NA	NA	NA	NA
Tumor (C23-C29)	Fcgr1 TAM (C20)	Ccl2	Ccr2	0.0134294	0	CCL2_CCR2	Ccl2 - Ccr2	CCL	Secreted Signaling	KEGG: mmu04060	NTC	Tumor (C23-C29).Ccl2	Fcgr1 TAM (C20).Ccr2	NA	NA	NA	NA	NA	NA	NA	NA
CAF (C30)	Fcgr1 TAM (C20)	Ccl2	Ccr2	0.00715204	0	CCL2_CCR2	Ccl2 - Ccr2	CCL	Secreted Signaling	KEGG: mmu04060	NTC	CAF (C30).Ccl2	Fcgr1 TAM (C20).Ccr2	NA	NA	NA	NA	NA	NA	NA	NA
C3ar1 TAM (C21)	NK (C10-C14)	Ccl12	Ccr2	0.00596891	0	CCL12_CCR2	Ccl12 - Ccr2	CCL	Secreted Signaling	KEGG: mmu04060	NTC	C3ar1 TAM (C21).Ccl12	NK (C10-C14).Ccr2	0.0236887	-0.537215	0.205	0.275	NA	NA	NA	NA
C3ar1 TAM (C21)	Fn1 TAM (C19)	Ccl12	Ccr2	0.0073934	0	CCL12_CCR2	Ccl12 - Ccr2	CCL	Secreted Signaling	KEGG: mmu04060	NTC	C3ar1 TAM (C21).Ccl12	Fn1 TAM (C19).Ccr2	0.0236887	-0.537215	0.205	0.275	NA	NA	NA	NA
C3ar1 TAM (C21)	Fcgr1 TAM (C20)	Ccl12	Ccr2	0.00669946	0	CCL12_CCR2	Ccl12 - Ccr2	CCL	Secreted Signaling	KEGG: mmu04060	NTC	C3ar1 TAM (C21).Ccl12	Fcgr1 TAM (C20).Ccr2	0.0236887	-0.537215	0.205	0.275	NA	NA	NA	NA
H2-Aa TAM (C18)	Fcgr1 TAM (C20)	Ccl4	Ccr5	0.0100145	0	CCL4_CCR5	Ccl4 - Ccr5	CCL	Secreted Signaling	KEGG: mmu04060	NTC	H2-Aa TAM (C18).Ccl4	Fcgr1 TAM (C20).Ccr5	2.10374e-20	-1.23567	0.103	0.366	NA	NA	NA	NA
Fcgr1 TAM (C20)	Fcgr1 TAM (C20)	Ccl4	Ccr5	0.0113725	0	CCL4_CCR5	Ccl4 - Ccr5	CCL	Secreted Signaling	KEGG: mmu04060	NTC	Fcgr1 TAM (C20).Ccl4	Fcgr1 TAM (C20).Ccr5	NA	NA	NA	NA	NA	NA	NA	NA
C3ar1 TAM (C21)	Fcgr1 TAM (C20)	Ccl4	Ccr5	0.0101905	0	CCL4_CCR5	Ccl4 - Ccr5	CCL	Secreted Signaling	KEGG: mmu04060	NTC	C3ar1 TAM (C21).Ccl4	Fcgr1 TAM (C20).Ccr5	NA	NA	NA	NA	NA	NA	NA	NA
TAN (C22)	Fcgr1 TAM (C20)	Ccl4	Ccr5	0.0697827	0	CCL4_CCR5	Ccl4 - Ccr5	CCL	Secreted Signaling	KEGG: mmu04060	NTC	TAN (C22).Ccl4	Fcgr1 TAM (C20).Ccr5	4.07205e-05	-0.505741	0.629	0.776	NA	NA	NA	NA
H2-Aa TAM (C18)	C3ar1 TAM (C21)	Ccl4	Ccr5	0.0114242	0	CCL4_CCR5	Ccl4 - Ccr5	CCL	Secreted Signaling	KEGG: mmu04060	NTC	H2-Aa TAM (C18).Ccl4	C3ar1 TAM (C21).Ccr5	2.10374e-20	-1.23567	0.103	0.366	NA	NA	NA	NA
Fcgr1 TAM (C20)	C3ar1 TAM (C21)	Ccl4	Ccr5	0.0129708	0	CCL4_CCR5	Ccl4 - Ccr5	CCL	Secreted Signaling	KEGG: mmu04060	NTC	Fcgr1 TAM (C20).Ccl4	C3ar1 TAM (C21).Ccr5	NA	NA	NA	NA	NA	NA	NA	NA
C3ar1 TAM (C21)	C3ar1 TAM (C21)	Ccl4	Ccr5	0.0116247	0	CCL4_CCR5	Ccl4 - Ccr5	CCL	Secreted Signaling	KEGG: mmu04060	NTC	C3ar1 TAM (C21).Ccl4	C3ar1 TAM (C21).Ccr5	NA	NA	NA	NA	NA	NA	NA	NA
TAN (C22)	C3ar1 TAM (C21)	Ccl4	Ccr5	0.0789348	0	CCL4_CCR5	Ccl4 - Ccr5	CCL	Secreted Signaling	KEGG: mmu04060	NTC	TAN (C22).Ccl4	C3ar1 TAM (C21).Ccr5	4.07205e-05	-0.505741	0.629	0.776	NA	NA	NA	NA
T cell (C1-C9)	Fcgr1 TAM (C20)	Ccl5	Ccr5	0.0120385	0	CCL5_CCR5	Ccl5 - Ccr5	CCL	Secreted Signaling	KEGG: mmu04060	NTC	T cell (C1-C9).Ccl5	Fcgr1 TAM (C20).Ccr5	NA	NA	NA	NA	NA	NA	NA	NA
DC (C17)	Fcgr1 TAM (C20)	Ccl5	Ccr5	0.0753671	0	CCL5_CCR5	Ccl5 - Ccr5	CCL	Secreted Signaling	KEGG: mmu04060	NTC	DC (C17).Ccl5	Fcgr1 TAM (C20).Ccr5	NA	NA	NA	NA	NA	NA	NA	NA
T cell (C1-C9)	C3ar1 TAM (C21)	Ccl5	Ccr5	0.0137292	0	CCL5_CCR5	Ccl5 - Ccr5	CCL	Secreted Signaling	KEGG: mmu04060	NTC	T cell (C1-C9).Ccl5	C3ar1 TAM (C21).Ccr5	NA	NA	NA	NA	NA	NA	NA	NA
DC (C17)	C3ar1 TAM (C21)	Ccl5	Ccr5	0.0851845	0	CCL5_CCR5	Ccl5 - Ccr5	CCL	Secreted Signaling	KEGG: mmu04060	NTC	DC (C17).Ccl5	C3ar1 TAM (C21).Ccr5	NA	NA	NA	NA	NA	NA	NA	NA
TAN (C22)	Fcgr1 TAM (C20)	Ccl3	Ccr5	0.0630165	0	CCL3_CCR5	Ccl3 - Ccr5	CCL	Secreted Signaling	KEGG: mmu04060	NTC	TAN (C22).Ccl3	Fcgr1 TAM (C20).Ccr5	NA	NA	NA	NA	NA	NA	NA	NA
TAN (C22)	C3ar1 TAM (C21)	Ccl3	Ccr5	0.0713492	0	CCL3_CCR5	Ccl3 - Ccr5	CCL	Secreted Signaling	KEGG: mmu04060	NTC	TAN (C22).Ccl3	C3ar1 TAM (C21).Ccr5	NA	NA	NA	NA	NA	NA	NA	NA
CAF (C30)	Fcgr1 TAM (C20)	Ccl8	Ccr5	0.0071091	0	CCL8_CCR5	Ccl8 - Ccr5	CCL	Secreted Signaling	KEGG: mmu04060	NTC	CAF (C30).Ccl8	Fcgr1 TAM (C20).Ccr5	NA	NA	NA	NA	NA	NA	NA	NA
CAF (C30)	C3ar1 TAM (C21)	Ccl8	Ccr5	0.00811316	0	CCL8_CCR5	Ccl8 - Ccr5	CCL	Secreted Signaling	KEGG: mmu04060	NTC	CAF (C30).Ccl8	C3ar1 TAM (C21).Ccr5	NA	NA	NA	NA	NA	NA	NA	NA
CAF (C30)	CAF (C30)	Cxcl12	Ackr3	0.0108815	0	CXCL12_ACKR3	Cxcl12 - Ackr3	CXCL	Secreted Signaling	KEGG: mmu04060	NTC	CAF (C30).Cxcl12	CAF (C30).Ackr3	4.80702e-14	0.675599	0.758	0.509	NA	NA	NA	NA
T cell (C1-C9)	H2-Aa TAM (C18)	Mif	CD74_CD44	0.0271508	0	MIF_CD74_CD44	Mif - (Cd74+Cd44)	MIF	Secreted Signaling	PMID: 29637711; PMID: 26175090	NTC	T cell (C1-C9).Mif	H2-Aa TAM (C18).CD74_CD44	NA	NA	NA	NA	2.37948e-07	-0.568274	0.184	0.335
NK (C10-C14)	H2-Aa TAM (C18)	Mif	CD74_CD44	0.0698544	0	MIF_CD74_CD44	Mif - (Cd74+Cd44)	MIF	Secreted Signaling	PMID: 29637711; PMID: 26175090	NTC	NK (C10-C14).Mif	H2-Aa TAM (C18).CD74_CD44	NA	NA	NA	NA	2.37948e-07	-0.568274	0.184	0.335
DC (C17)	H2-Aa TAM (C18)	Mif	CD74_CD44	0.0196103	0.02	MIF_CD74_CD44	Mif - (Cd74+Cd44)	MIF	Secreted Signaling	PMID: 29637711; PMID: 26175090	NTC	DC (C17).Mif	H2-Aa TAM (C18).CD74_CD44	NA	NA	NA	NA	2.37948e-07	-0.568274	0.184	0.335
H2-Aa TAM (C18)	H2-Aa TAM (C18)	Mif	CD74_CD44	0.0231365	0	MIF_CD74_CD44	Mif - (Cd74+Cd44)	MIF	Secreted Signaling	PMID: 29637711; PMID: 26175090	NTC	H2-Aa TAM (C18).Mif	H2-Aa TAM (C18).CD74_CD44	NA	NA	NA	NA	2.37948e-07	-0.568274	0.184	0.335
Fcgr1 TAM (C20)	H2-Aa TAM (C18)	Mif	CD74_CD44	0.0252954	0	MIF_CD74_CD44	Mif - (Cd74+Cd44)	MIF	Secreted Signaling	PMID: 29637711; PMID: 26175090	NTC	Fcgr1 TAM (C20).Mif	H2-Aa TAM (C18).CD74_CD44	NA	NA	NA	NA	2.37948e-07	-0.568274	0.184	0.335
C3ar1 TAM (C21)	H2-Aa TAM (C18)	Mif	CD74_CD44	0.079282	0	MIF_CD74_CD44	Mif - (Cd74+Cd44)	MIF	Secreted Signaling	PMID: 29637711; PMID: 26175090	NTC	C3ar1 TAM (C21).Mif	H2-Aa TAM (C18).CD74_CD44	NA	NA	NA	NA	2.37948e-07	-0.568274	0.184	0.335
TAN (C22)	H2-Aa TAM (C18)	Mif	CD74_CD44	0.0323671	0	MIF_CD74_CD44	Mif - (Cd74+Cd44)	MIF	Secreted Signaling	PMID: 29637711; PMID: 26175090	NTC	TAN (C22).Mif	H2-Aa TAM (C18).CD74_CD44	NA	NA	NA	NA	2.37948e-07	-0.568274	0.184	0.335
Tumor (C23-C29)	H2-Aa TAM (C18)	Mif	CD74_CD44	0.111224	0	MIF_CD74_CD44	Mif - (Cd74+Cd44)	MIF	Secreted Signaling	PMID: 29637711; PMID: 26175090	NTC	Tumor (C23-C29).Mif	H2-Aa TAM (C18).CD74_CD44	NA	NA	NA	NA	2.37948e-07	-0.568274	0.184	0.335
CAF (C30)	H2-Aa TAM (C18)	Mif	CD74_CD44	0.0547385	0	MIF_CD74_CD44	Mif - (Cd74+Cd44)	MIF	Secreted Signaling	PMID: 29637711; PMID: 26175090	NTC	CAF (C30).Mif	H2-Aa TAM (C18).CD74_CD44	4.61214e-17	-0.761268	0.416	0.645	2.37948e-07	-0.568274	0.184	0.335
Endothelial (C31)	H2-Aa TAM (C18)	Mif	CD74_CD44	0.0198537	0	MIF_CD74_CD44	Mif - (Cd74+Cd44)	MIF	Secreted Signaling	PMID: 29637711; PMID: 26175090	NTC	Endothelial (C31).Mif	H2-Aa TAM (C18).CD74_CD44	NA	NA	NA	NA	2.37948e-07	-0.568274	0.184	0.335
T cell (C1-C9)	Fcgr1 TAM (C20)	Mif	CD74_CD44	0.0185753	0	MIF_CD74_CD44	Mif - (Cd74+Cd44)	MIF	Secreted Signaling	PMID: 29637711; PMID: 26175090	NTC	T cell (C1-C9).Mif	Fcgr1 TAM (C20).CD74_CD44	NA	NA	NA	NA	NA	NA	NA	NA
NK (C10-C14)	Fcgr1 TAM (C20)	Mif	CD74_CD44	0.048463	0	MIF_CD74_CD44	Mif - (Cd74+Cd44)	MIF	Secreted Signaling	PMID: 29637711; PMID: 26175090	NTC	NK (C10-C14).Mif	Fcgr1 TAM (C20).CD74_CD44	NA	NA	NA	NA	NA	NA	NA	NA
H2-Aa TAM (C18)	Fcgr1 TAM (C20)	Mif	CD74_CD44	0.0158083	0	MIF_CD74_CD44	Mif - (Cd74+Cd44)	MIF	Secreted Signaling	PMID: 29637711; PMID: 26175090	NTC	H2-Aa TAM (C18).Mif	Fcgr1 TAM (C20).CD74_CD44	NA	NA	NA	NA	NA	NA	NA	NA
Fcgr1 TAM (C20)	Fcgr1 TAM (C20)	Mif	CD74_CD44	0.0172955	0	MIF_CD74_CD44	Mif - (Cd74+Cd44)	MIF	Secreted Signaling	PMID: 29637711; PMID: 26175090	NTC	Fcgr1 TAM (C20).Mif	Fcgr1 TAM (C20).CD74_CD44	NA	NA	NA	NA	NA	NA	NA	NA
C3ar1 TAM (C21)	Fcgr1 TAM (C20)	Mif	CD74_CD44	0.0551748	0	MIF_CD74_CD44	Mif - (Cd74+Cd44)	MIF	Secreted Signaling	PMID: 29637711; PMID: 26175090	NTC	C3ar1 TAM (C21).Mif	Fcgr1 TAM (C20).CD74_CD44	NA	NA	NA	NA	NA	NA	NA	NA
TAN (C22)	Fcgr1 TAM (C20)	Mif	CD74_CD44	0.0221816	0	MIF_CD74_CD44	Mif - (Cd74+Cd44)	MIF	Secreted Signaling	PMID: 29637711; PMID: 26175090	NTC	TAN (C22).Mif	Fcgr1 TAM (C20).CD74_CD44	NA	NA	NA	NA	NA	NA	NA	NA
Tumor (C23-C29)	Fcgr1 TAM (C20)	Mif	CD74_CD44	0.0782298	0	MIF_CD74_CD44	Mif - (Cd74+Cd44)	MIF	Secreted Signaling	PMID: 29637711; PMID: 26175090	NTC	Tumor (C23-C29).Mif	Fcgr1 TAM (C20).CD74_CD44	NA	NA	NA	NA	NA	NA	NA	NA
CAF (C30)	Fcgr1 TAM (C20)	Mif	CD74_CD44	0.0377879	0	MIF_CD74_CD44	Mif - (Cd74+Cd44)	MIF	Secreted Signaling	PMID: 29637711; PMID: 26175090	NTC	CAF (C30).Mif	Fcgr1 TAM (C20).CD74_CD44	4.61214e-17	-0.761268	0.416	0.645	NA	NA	NA	NA
NK (C10-C14)	C3ar1 TAM (C21)	Mif	CD74_CD44	0.0281206	0	MIF_CD74_CD44	Mif - (Cd74+Cd44)	MIF	Secreted Signaling	PMID: 29637711; PMID: 26175090	NTC	NK (C10-C14).Mif	C3ar1 TAM (C21).CD74_CD44	NA	NA	NA	NA	NA	NA	NA	NA
C3ar1 TAM (C21)	C3ar1 TAM (C21)	Mif	CD74_CD44	0.0321102	0	MIF_CD74_CD44	Mif - (Cd74+Cd44)	MIF	Secreted Signaling	PMID: 29637711; PMID: 26175090	NTC	C3ar1 TAM (C21).Mif	C3ar1 TAM (C21).CD74_CD44	NA	NA	NA	NA	NA	NA	NA	NA
Tumor (C23-C29)	C3ar1 TAM (C21)	Mif	CD74_CD44	0.0459967	0	MIF_CD74_CD44	Mif - (Cd74+Cd44)	MIF	Secreted Signaling	PMID: 29637711; PMID: 26175090	NTC	Tumor (C23-C29).Mif	C3ar1 TAM (C21).CD74_CD44	NA	NA	NA	NA	NA	NA	NA	NA
CAF (C30)	C3ar1 TAM (C21)	Mif	CD74_CD44	0.0218236	0	MIF_CD74_CD44	Mif - (Cd74+Cd44)	MIF	Secreted Signaling	PMID: 29637711; PMID: 26175090	NTC	CAF (C30).Mif	C3ar1 TAM (C21).CD74_CD44	4.61214e-17	-0.761268	0.416	0.645	NA	NA	NA	NA
T cell (C1-C9)	CAF (C30)	Mif	Ackr3	0.00622905	0	MIF_ACKR3	Mif - Ackr3	MIF	Secreted Signaling	PMID: 26175090	NTC	T cell (C1-C9).Mif	CAF (C30).Ackr3	NA	NA	NA	NA	NA	NA	NA	NA
NK (C10-C14)	CAF (C30)	Mif	Ackr3	0.0165874	0	MIF_ACKR3	Mif - Ackr3	MIF	Secreted Signaling	PMID: 26175090	NTC	NK (C10-C14).Mif	CAF (C30).Ackr3	NA	NA	NA	NA	NA	NA	NA	NA
DC (C17)	CAF (C30)	Mif	Ackr3	0.00447237	0	MIF_ACKR3	Mif - Ackr3	MIF	Secreted Signaling	PMID: 26175090	NTC	DC (C17).Mif	CAF (C30).Ackr3	NA	NA	NA	NA	NA	NA	NA	NA
H2-Aa TAM (C18)	CAF (C30)	Mif	Ackr3	0.00529126	0	MIF_ACKR3	Mif - Ackr3	MIF	Secreted Signaling	PMID: 26175090	NTC	H2-Aa TAM (C18).Mif	CAF (C30).Ackr3	NA	NA	NA	NA	NA	NA	NA	NA
Fn1 TAM (C19)	CAF (C30)	Mif	Ackr3	0.00368058	0	MIF_ACKR3	Mif - Ackr3	MIF	Secreted Signaling	PMID: 26175090	NTC	Fn1 TAM (C19).Mif	CAF (C30).Ackr3	NA	NA	NA	NA	NA	NA	NA	NA
Fcgr1 TAM (C20)	CAF (C30)	Mif	Ackr3	0.00579487	0	MIF_ACKR3	Mif - Ackr3	MIF	Secreted Signaling	PMID: 26175090	NTC	Fcgr1 TAM (C20).Mif	CAF (C30).Ackr3	NA	NA	NA	NA	NA	NA	NA	NA
C3ar1 TAM (C21)	CAF (C30)	Mif	Ackr3	0.0189726	0	MIF_ACKR3	Mif - Ackr3	MIF	Secreted Signaling	PMID: 26175090	NTC	C3ar1 TAM (C21).Mif	CAF (C30).Ackr3	NA	NA	NA	NA	NA	NA	NA	NA
TAN (C22)	CAF (C30)	Mif	Ackr3	0.00745661	0	MIF_ACKR3	Mif - Ackr3	MIF	Secreted Signaling	PMID: 26175090	NTC	TAN (C22).Mif	CAF (C30).Ackr3	NA	NA	NA	NA	NA	NA	NA	NA
Tumor (C23-C29)	CAF (C30)	Mif	Ackr3	0.0273381	0	MIF_ACKR3	Mif - Ackr3	MIF	Secreted Signaling	PMID: 26175090	NTC	Tumor (C23-C29).Mif	CAF (C30).Ackr3	NA	NA	NA	NA	NA	NA	NA	NA
CAF (C30)	CAF (C30)	Mif	Ackr3	0.0128389	0	MIF_ACKR3	Mif - Ackr3	MIF	Secreted Signaling	PMID: 26175090	NTC	CAF (C30).Mif	CAF (C30).Ackr3	4.61214e-17	-0.761268	0.416	0.645	NA	NA	NA	NA
Endothelial (C31)	CAF (C30)	Mif	Ackr3	0.00452875	0	MIF_ACKR3	Mif - Ackr3	MIF	Secreted Signaling	PMID: 26175090	NTC	Endothelial (C31).Mif	CAF (C30).Ackr3	NA	NA	NA	NA	NA	NA	NA	NA
Fn1 TAM (C19)	CAF (C30)	Osm	OSMR_IL6ST	0.000665072	0	OSM_OSMR_IL6ST	Osm - (Osmr+Il6st)	OSM	Secreted Signaling	KEGG: mmu04060	NTC	Fn1 TAM (C19).Osm	CAF (C30).OSMR_IL6ST	NA	NA	NA	NA	NA	NA	NA	NA
Fcgr1 TAM (C20)	CAF (C30)	Osm	OSMR_IL6ST	0.00514087	0	OSM_OSMR_IL6ST	Osm - (Osmr+Il6st)	OSM	Secreted Signaling	KEGG: mmu04060	NTC	Fcgr1 TAM (C20).Osm	CAF (C30).OSMR_IL6ST	NA	NA	NA	NA	NA	NA	NA	NA
TAN (C22)	CAF (C30)	Osm	OSMR_IL6ST	0.0077698	0	OSM_OSMR_IL6ST	Osm - (Osmr+Il6st)	OSM	Secreted Signaling	KEGG: mmu04060	NTC	TAN (C22).Osm	CAF (C30).OSMR_IL6ST	0.0149057	-0.528281	0.329	0.418	NA	NA	NA	NA
TAN (C22)	Fn1 TAM (C19)	Csf1	Csf1r	0.0108437	0	CSF1_CSF1R	Csf1 - Csf1r	CSF	Secreted Signaling	KEGG: mmu04060	NTC	TAN (C22).Csf1	Fn1 TAM (C19).Csf1r	NA	NA	NA	NA	NA	NA	NA	NA
Tumor (C23-C29)	Fn1 TAM (C19)	Csf1	Csf1r	0.00384484	0	CSF1_CSF1R	Csf1 - Csf1r	CSF	Secreted Signaling	KEGG: mmu04060	NTC	Tumor (C23-C29).Csf1	Fn1 TAM (C19).Csf1r	NA	NA	NA	NA	NA	NA	NA	NA
CAF (C30)	Fn1 TAM (C19)	Csf1	Csf1r	0.00563104	0	CSF1_CSF1R	Csf1 - Csf1r	CSF	Secreted Signaling	KEGG: mmu04060	NTC	CAF (C30).Csf1	Fn1 TAM (C19).Csf1r	NA	NA	NA	NA	NA	NA	NA	NA
NK (C10-C14)	H2-Aa TAM (C18)	Spp1	Cd44	0.04432	0	SPP1_CD44	Spp1 - Cd44	SPP1	Secreted Signaling	PMID: 21907263	NTC	NK (C10-C14).Spp1	H2-Aa TAM (C18).Cd44	NA	NA	NA	NA	2.37948e-07	-0.568274	0.184	0.335
C3ar1 TAM (C21)	H2-Aa TAM (C18)	Spp1	Cd44	0.0245109	0	SPP1_CD44	Spp1 - Cd44	SPP1	Secreted Signaling	PMID: 21907263	NTC	C3ar1 TAM (C21).Spp1	H2-Aa TAM (C18).Cd44	NA	NA	NA	NA	2.37948e-07	-0.568274	0.184	0.335
TAN (C22)	H2-Aa TAM (C18)	Spp1	Cd44	0.0334224	0	SPP1_CD44	Spp1 - Cd44	SPP1	Secreted Signaling	PMID: 21907263	NTC	TAN (C22).Spp1	H2-Aa TAM (C18).Cd44	4.47781e-06	-0.718651	0.317	0.536	2.37948e-07	-0.568274	0.184	0.335
Tumor (C23-C29)	H2-Aa TAM (C18)	Spp1	Cd44	0.0353344	0	SPP1_CD44	Spp1 - Cd44	SPP1	Secreted Signaling	PMID: 21907263	NTC	Tumor (C23-C29).Spp1	H2-Aa TAM (C18).Cd44	NA	NA	NA	NA	2.37948e-07	-0.568274	0.184	0.335
T cell (C1-C9)	Fn1 TAM (C19)	Spp1	Cd44	0.0255122	0	SPP1_CD44	Spp1 - Cd44	SPP1	Secreted Signaling	PMID: 21907263	NTC	T cell (C1-C9).Spp1	Fn1 TAM (C19).Cd44	4.10151e-89	-0.503935	0.201	0.307	NA	NA	NA	NA
NK (C10-C14)	Fn1 TAM (C19)	Spp1	Cd44	0.144387	0	SPP1_CD44	Spp1 - Cd44	SPP1	Secreted Signaling	PMID: 21907263	NTC	NK (C10-C14).Spp1	Fn1 TAM (C19).Cd44	NA	NA	NA	NA	NA	NA	NA	NA
DC (C17)	Fn1 TAM (C19)	Spp1	Cd44	0.0239646	0	SPP1_CD44	Spp1 - Cd44	SPP1	Secreted Signaling	PMID: 21907263	NTC	DC (C17).Spp1	Fn1 TAM (C19).Cd44	NA	NA	NA	NA	NA	NA	NA	NA
H2-Aa TAM (C18)	Fn1 TAM (C19)	Spp1	Cd44	0.0245688	0	SPP1_CD44	Spp1 - Cd44	SPP1	Secreted Signaling	PMID: 21907263	NTC	H2-Aa TAM (C18).Spp1	Fn1 TAM (C19).Cd44	2.70907e-07	-0.676948	0.171	0.312	NA	NA	NA	NA
Fn1 TAM (C19)	Fn1 TAM (C19)	Spp1	Cd44	0.023832	0	SPP1_CD44	Spp1 - Cd44	SPP1	Secreted Signaling	PMID: 21907263	NTC	Fn1 TAM (C19).Spp1	Fn1 TAM (C19).Cd44	NA	NA	NA	NA	NA	NA	NA	NA
Fcgr1 TAM (C20)	Fn1 TAM (C19)	Spp1	Cd44	0.0267483	0	SPP1_CD44	Spp1 - Cd44	SPP1	Secreted Signaling	PMID: 21907263	NTC	Fcgr1 TAM (C20).Spp1	Fn1 TAM (C19).Cd44	NA	NA	NA	NA	NA	NA	NA	NA
C3ar1 TAM (C21)	Fn1 TAM (C19)	Spp1	Cd44	0.0837726	0	SPP1_CD44	Spp1 - Cd44	SPP1	Secreted Signaling	PMID: 21907263	NTC	C3ar1 TAM (C21).Spp1	Fn1 TAM (C19).Cd44	NA	NA	NA	NA	NA	NA	NA	NA
TAN (C22)	Fn1 TAM (C19)	Spp1	Cd44	0.111761	0	SPP1_CD44	Spp1 - Cd44	SPP1	Secreted Signaling	PMID: 21907263	NTC	TAN (C22).Spp1	Fn1 TAM (C19).Cd44	4.47781e-06	-0.718651	0.317	0.536	NA	NA	NA	NA
Tumor (C23-C29)	Fn1 TAM (C19)	Spp1	Cd44	0.11761	0	SPP1_CD44	Spp1 - Cd44	SPP1	Secreted Signaling	PMID: 21907263	NTC	Tumor (C23-C29).Spp1	Fn1 TAM (C19).Cd44	NA	NA	NA	NA	NA	NA	NA	NA
CAF (C30)	Fn1 TAM (C19)	Spp1	Cd44	0.0174477	0	SPP1_CD44	Spp1 - Cd44	SPP1	Secreted Signaling	PMID: 21907263	NTC	CAF (C30).Spp1	Fn1 TAM (C19).Cd44	NA	NA	NA	NA	NA	NA	NA	NA
Endothelial (C31)	Fn1 TAM (C19)	Spp1	Cd44	0.0199	0	SPP1_CD44	Spp1 - Cd44	SPP1	Secreted Signaling	PMID: 21907263	NTC	Endothelial (C31).Spp1	Fn1 TAM (C19).Cd44	NA	NA	NA	NA	NA	NA	NA	NA
T cell (C1-C9)	Fcgr1 TAM (C20)	Spp1	Cd44	0.0190454	0	SPP1_CD44	Spp1 - Cd44	SPP1	Secreted Signaling	PMID: 21907263	NTC	T cell (C1-C9).Spp1	Fcgr1 TAM (C20).Cd44	4.10151e-89	-0.503935	0.201	0.307	NA	NA	NA	NA
NK (C10-C14)	Fcgr1 TAM (C20)	Spp1	Cd44	0.111227	0	SPP1_CD44	Spp1 - Cd44	SPP1	Secreted Signaling	PMID: 21907263	NTC	NK (C10-C14).Spp1	Fcgr1 TAM (C20).Cd44	NA	NA	NA	NA	NA	NA	NA	NA
DC (C17)	Fcgr1 TAM (C20)	Spp1	Cd44	0.0178829	0	SPP1_CD44	Spp1 - Cd44	SPP1	Secreted Signaling	PMID: 21907263	NTC	DC (C17).Spp1	Fcgr1 TAM (C20).Cd44	NA	NA	NA	NA	NA	NA	NA	NA
H2-Aa TAM (C18)	Fcgr1 TAM (C20)	Spp1	Cd44	0.0183367	0	SPP1_CD44	Spp1 - Cd44	SPP1	Secreted Signaling	PMID: 21907263	NTC	H2-Aa TAM (C18).Spp1	Fcgr1 TAM (C20).Cd44	2.70907e-07	-0.676948	0.171	0.312	NA	NA	NA	NA
Fn1 TAM (C19)	Fcgr1 TAM (C20)	Spp1	Cd44	0.0177834	0	SPP1_CD44	Spp1 - Cd44	SPP1	Secreted Signaling	PMID: 21907263	NTC	Fn1 TAM (C19).Spp1	Fcgr1 TAM (C20).Cd44	NA	NA	NA	NA	NA	NA	NA	NA
Fcgr1 TAM (C20)	Fcgr1 TAM (C20)	Spp1	Cd44	0.0199746	0	SPP1_CD44	Spp1 - Cd44	SPP1	Secreted Signaling	PMID: 21907263	NTC	Fcgr1 TAM (C20).Spp1	Fcgr1 TAM (C20).Cd44	NA	NA	NA	NA	NA	NA	NA	NA
C3ar1 TAM (C21)	Fcgr1 TAM (C20)	Spp1	Cd44	0.0635005	0	SPP1_CD44	Spp1 - Cd44	SPP1	Secreted Signaling	PMID: 21907263	NTC	C3ar1 TAM (C21).Spp1	Fcgr1 TAM (C20).Cd44	NA	NA	NA	NA	NA	NA	NA	NA
TAN (C22)	Fcgr1 TAM (C20)	Spp1	Cd44	0.0853472	0	SPP1_CD44	Spp1 - Cd44	SPP1	Secreted Signaling	PMID: 21907263	NTC	TAN (C22).Spp1	Fcgr1 TAM (C20).Cd44	4.47781e-06	-0.718651	0.317	0.536	NA	NA	NA	NA
Tumor (C23-C29)	Fcgr1 TAM (C20)	Spp1	Cd44	0.0899533	0	SPP1_CD44	Spp1 - Cd44	SPP1	Secreted Signaling	PMID: 21907263	NTC	Tumor (C23-C29).Spp1	Fcgr1 TAM (C20).Cd44	NA	NA	NA	NA	NA	NA	NA	NA
NK (C10-C14)	C3ar1 TAM (C21)	Spp1	Cd44	0.0465823	0	SPP1_CD44	Spp1 - Cd44	SPP1	Secreted Signaling	PMID: 21907263	NTC	NK (C10-C14).Spp1	C3ar1 TAM (C21).Cd44	NA	NA	NA	NA	NA	NA	NA	NA
C3ar1 TAM (C21)	C3ar1 TAM (C21)	Spp1	Cd44	0.0257894	0	SPP1_CD44	Spp1 - Cd44	SPP1	Secreted Signaling	PMID: 21907263	NTC	C3ar1 TAM (C21).Spp1	C3ar1 TAM (C21).Cd44	NA	NA	NA	NA	NA	NA	NA	NA
TAN (C22)	C3ar1 TAM (C21)	Spp1	Cd44	0.0351489	0	SPP1_CD44	Spp1 - Cd44	SPP1	Secreted Signaling	PMID: 21907263	NTC	TAN (C22).Spp1	C3ar1 TAM (C21).Cd44	4.47781e-06	-0.718651	0.317	0.536	NA	NA	NA	NA
Tumor (C23-C29)	C3ar1 TAM (C21)	Spp1	Cd44	0.0371559	0	SPP1_CD44	Spp1 - Cd44	SPP1	Secreted Signaling	PMID: 21907263	NTC	Tumor (C23-C29).Spp1	C3ar1 TAM (C21).Cd44	NA	NA	NA	NA	NA	NA	NA	NA
NK (C10-C14)	TAN (C22)	Spp1	Cd44	0.0683303	0	SPP1_CD44	Spp1 - Cd44	SPP1	Secreted Signaling	PMID: 21907263	NTC	NK (C10-C14).Spp1	TAN (C22).Cd44	NA	NA	NA	NA	NA	NA	NA	NA
C3ar1 TAM (C21)	TAN (C22)	Spp1	Cd44	0.0382188	0	SPP1_CD44	Spp1 - Cd44	SPP1	Secreted Signaling	PMID: 21907263	NTC	C3ar1 TAM (C21).Spp1	TAN (C22).Cd44	NA	NA	NA	NA	NA	NA	NA	NA
TAN (C22)	TAN (C22)	Spp1	Cd44	0.0518492	0	SPP1_CD44	Spp1 - Cd44	SPP1	Secreted Signaling	PMID: 21907263	NTC	TAN (C22).Spp1	TAN (C22).Cd44	4.47781e-06	-0.718651	0.317	0.536	NA	NA	NA	NA
Tumor (C23-C29)	TAN (C22)	Spp1	Cd44	0.0547557	0	SPP1_CD44	Spp1 - Cd44	SPP1	Secreted Signaling	PMID: 21907263	NTC	Tumor (C23-C29).Spp1	TAN (C22).Cd44	NA	NA	NA	NA	NA	NA	NA	NA
NK (C10-C14)	Tumor (C23-C29)	Spp1	Cd44	0.0731895	0	SPP1_CD44	Spp1 - Cd44	SPP1	Secreted Signaling	PMID: 21907263	NTC	NK (C10-C14).Spp1	Tumor (C23-C29).Cd44	NA	NA	NA	NA	NA	NA	NA	NA
C3ar1 TAM (C21)	Tumor (C23-C29)	Spp1	Cd44	0.041031	0	SPP1_CD44	Spp1 - Cd44	SPP1	Secreted Signaling	PMID: 21907263	NTC	C3ar1 TAM (C21).Spp1	Tumor (C23-C29).Cd44	NA	NA	NA	NA	NA	NA	NA	NA
TAN (C22)	Tumor (C23-C29)	Spp1	Cd44	0.0556063	0	SPP1_CD44	Spp1 - Cd44	SPP1	Secreted Signaling	PMID: 21907263	NTC	TAN (C22).Spp1	Tumor (C23-C29).Cd44	4.47781e-06	-0.718651	0.317	0.536	NA	NA	NA	NA
Tumor (C23-C29)	Tumor (C23-C29)	Spp1	Cd44	0.0587104	0	SPP1_CD44	Spp1 - Cd44	SPP1	Secreted Signaling	PMID: 21907263	NTC	Tumor (C23-C29).Spp1	Tumor (C23-C29).Cd44	NA	NA	NA	NA	NA	NA	NA	NA
NK (C10-C14)	CAF (C30)	Spp1	Cd44	0.040288	0	SPP1_CD44	Spp1 - Cd44	SPP1	Secreted Signaling	PMID: 21907263	NTC	NK (C10-C14).Spp1	CAF (C30).Cd44	NA	NA	NA	NA	NA	NA	NA	NA
C3ar1 TAM (C21)	CAF (C30)	Spp1	Cd44	0.0222391	0	SPP1_CD44	Spp1 - Cd44	SPP1	Secreted Signaling	PMID: 21907263	NTC	C3ar1 TAM (C21).Spp1	CAF (C30).Cd44	NA	NA	NA	NA	NA	NA	NA	NA
TAN (C22)	CAF (C30)	Spp1	Cd44	0.0303503	0	SPP1_CD44	Spp1 - Cd44	SPP1	Secreted Signaling	PMID: 21907263	NTC	TAN (C22).Spp1	CAF (C30).Cd44	4.47781e-06	-0.718651	0.317	0.536	NA	NA	NA	NA
Tumor (C23-C29)	CAF (C30)	Spp1	Cd44	0.0320924	0	SPP1_CD44	Spp1 - Cd44	SPP1	Secreted Signaling	PMID: 21907263	NTC	Tumor (C23-C29).Spp1	CAF (C30).Cd44	NA	NA	NA	NA	NA	NA	NA	NA
T cell (C1-C9)	Endothelial (C31)	Spp1	ITGAV_ITGB3	0.00443814	0	SPP1_ITGAV_ITGB3	Spp1 - (Itgav+Itgb3)	SPP1	Secreted Signaling	PMID: 21907263	NTC	T cell (C1-C9).Spp1	Endothelial (C31).ITGAV_ITGB3	4.10151e-89	-0.503935	0.201	0.307	1.80172e-06	-0.589663	0.079	0.299
NK (C10-C14)	Endothelial (C31)	Spp1	ITGAV_ITGB3	0.0279324	0	SPP1_ITGAV_ITGB3	Spp1 - (Itgav+Itgb3)	SPP1	Secreted Signaling	PMID: 21907263	NTC	NK (C10-C14).Spp1	Endothelial (C31).ITGAV_ITGB3	NA	NA	NA	NA	1.80172e-06	-0.589663	0.079	0.299
DC (C17)	Endothelial (C31)	Spp1	ITGAV_ITGB3	0.00416345	0	SPP1_ITGAV_ITGB3	Spp1 - (Itgav+Itgb3)	SPP1	Secreted Signaling	PMID: 21907263	NTC	DC (C17).Spp1	Endothelial (C31).ITGAV_ITGB3	NA	NA	NA	NA	1.80172e-06	-0.589663	0.079	0.299
H2-Aa TAM (C18)	Endothelial (C31)	Spp1	ITGAV_ITGB3	0.00427061	0	SPP1_ITGAV_ITGB3	Spp1 - (Itgav+Itgb3)	SPP1	Secreted Signaling	PMID: 21907263	NTC	H2-Aa TAM (C18).Spp1	Endothelial (C31).ITGAV_ITGB3	2.70907e-07	-0.676948	0.171	0.312	1.80172e-06	-0.589663	0.079	0.299
Fn1 TAM (C19)	Endothelial (C31)	Spp1	ITGAV_ITGB3	0.00413996	0	SPP1_ITGAV_ITGB3	Spp1 - (Itgav+Itgb3)	SPP1	Secreted Signaling	PMID: 21907263	NTC	Fn1 TAM (C19).Spp1	Endothelial (C31).ITGAV_ITGB3	NA	NA	NA	NA	1.80172e-06	-0.589663	0.079	0.299
Fcgr1 TAM (C20)	Endothelial (C31)	Spp1	ITGAV_ITGB3	0.00465806	0	SPP1_ITGAV_ITGB3	Spp1 - (Itgav+Itgb3)	SPP1	Secreted Signaling	PMID: 21907263	NTC	Fcgr1 TAM (C20).Spp1	Endothelial (C31).ITGAV_ITGB3	NA	NA	NA	NA	1.80172e-06	-0.589663	0.079	0.299
C3ar1 TAM (C21)	Endothelial (C31)	Spp1	ITGAV_ITGB3	0.0153303	0	SPP1_ITGAV_ITGB3	Spp1 - (Itgav+Itgb3)	SPP1	Secreted Signaling	PMID: 21907263	NTC	C3ar1 TAM (C21).Spp1	Endothelial (C31).ITGAV_ITGB3	NA	NA	NA	NA	1.80172e-06	-0.589663	0.079	0.299
TAN (C22)	Endothelial (C31)	Spp1	ITGAV_ITGB3	0.0209758	0	SPP1_ITGAV_ITGB3	Spp1 - (Itgav+Itgb3)	SPP1	Secreted Signaling	PMID: 21907263	NTC	TAN (C22).Spp1	Endothelial (C31).ITGAV_ITGB3	4.47781e-06	-0.718651	0.317	0.536	1.80172e-06	-0.589663	0.079	0.299
Tumor (C23-C29)	Endothelial (C31)	Spp1	ITGAV_ITGB3	0.0221921	0	SPP1_ITGAV_ITGB3	Spp1 - (Itgav+Itgb3)	SPP1	Secreted Signaling	PMID: 21907263	NTC	Tumor (C23-C29).Spp1	Endothelial (C31).ITGAV_ITGB3	NA	NA	NA	NA	1.80172e-06	-0.589663	0.079	0.299
CAF (C30)	Endothelial (C31)	Spp1	ITGAV_ITGB3	0.00301463	0	SPP1_ITGAV_ITGB3	Spp1 - (Itgav+Itgb3)	SPP1	Secreted Signaling	PMID: 21907263	NTC	CAF (C30).Spp1	Endothelial (C31).ITGAV_ITGB3	NA	NA	NA	NA	1.80172e-06	-0.589663	0.079	0.299
Endothelial (C31)	Endothelial (C31)	Spp1	ITGAV_ITGB3	0.00344545	0	SPP1_ITGAV_ITGB3	Spp1 - (Itgav+Itgb3)	SPP1	Secreted Signaling	PMID: 21907263	NTC	Endothelial (C31).Spp1	Endothelial (C31).ITGAV_ITGB3	NA	NA	NA	NA	1.80172e-06	-0.589663	0.079	0.299
T cell (C1-C9)	NK (C10-C14)	Spp1	ITGAV_ITGB1	0.00811142	0	SPP1_ITGAV_ITGB1	Spp1 - (Itgav+Itgb1)	SPP1	Secreted Signaling	PMID: 21907263	NTC	T cell (C1-C9).Spp1	NK (C10-C14).ITGAV_ITGB1	4.10151e-89	-0.503935	0.201	0.307	NA	NA	NA	NA
NK (C10-C14)	NK (C10-C14)	Spp1	ITGAV_ITGB1	0.0500729	0	SPP1_ITGAV_ITGB1	Spp1 - (Itgav+Itgb1)	SPP1	Secreted Signaling	PMID: 21907263	NTC	NK (C10-C14).Spp1	NK (C10-C14).ITGAV_ITGB1	NA	NA	NA	NA	NA	NA	NA	NA
DC (C17)	NK (C10-C14)	Spp1	ITGAV_ITGB1	0.00761113	0	SPP1_ITGAV_ITGB1	Spp1 - (Itgav+Itgb1)	SPP1	Secreted Signaling	PMID: 21907263	NTC	DC (C17).Spp1	NK (C10-C14).ITGAV_ITGB1	NA	NA	NA	NA	NA	NA	NA	NA
H2-Aa TAM (C18)	NK (C10-C14)	Spp1	ITGAV_ITGB1	0.00780633	0	SPP1_ITGAV_ITGB1	Spp1 - (Itgav+Itgb1)	SPP1	Secreted Signaling	PMID: 21907263	NTC	H2-Aa TAM (C18).Spp1	NK (C10-C14).ITGAV_ITGB1	2.70907e-07	-0.676948	0.171	0.312	NA	NA	NA	NA
Fn1 TAM (C19)	NK (C10-C14)	Spp1	ITGAV_ITGB1	0.00756833	0	SPP1_ITGAV_ITGB1	Spp1 - (Itgav+Itgb1)	SPP1	Secreted Signaling	PMID: 21907263	NTC	Fn1 TAM (C19).Spp1	NK (C10-C14).ITGAV_ITGB1	NA	NA	NA	NA	NA	NA	NA	NA
Fcgr1 TAM (C20)	NK (C10-C14)	Spp1	ITGAV_ITGB1	0.0085118	0	SPP1_ITGAV_ITGB1	Spp1 - (Itgav+Itgb1)	SPP1	Secreted Signaling	PMID: 21907263	NTC	Fcgr1 TAM (C20).Spp1	NK (C10-C14).ITGAV_ITGB1	NA	NA	NA	NA	NA	NA	NA	NA
C3ar1 TAM (C21)	NK (C10-C14)	Spp1	ITGAV_ITGB1	0.0277672	0	SPP1_ITGAV_ITGB1	Spp1 - (Itgav+Itgb1)	SPP1	Secreted Signaling	PMID: 21907263	NTC	C3ar1 TAM (C21).Spp1	NK (C10-C14).ITGAV_ITGB1	NA	NA	NA	NA	NA	NA	NA	NA
TAN (C22)	NK (C10-C14)	Spp1	ITGAV_ITGB1	0.0378167	0	SPP1_ITGAV_ITGB1	Spp1 - (Itgav+Itgb1)	SPP1	Secreted Signaling	PMID: 21907263	NTC	TAN (C22).Spp1	NK (C10-C14).ITGAV_ITGB1	4.47781e-06	-0.718651	0.317	0.536	NA	NA	NA	NA
Tumor (C23-C29)	NK (C10-C14)	Spp1	ITGAV_ITGB1	0.0399697	0	SPP1_ITGAV_ITGB1	Spp1 - (Itgav+Itgb1)	SPP1	Secreted Signaling	PMID: 21907263	NTC	Tumor (C23-C29).Spp1	NK (C10-C14).ITGAV_ITGB1	NA	NA	NA	NA	NA	NA	NA	NA
CAF (C30)	NK (C10-C14)	Spp1	ITGAV_ITGB1	0.00551626	0	SPP1_ITGAV_ITGB1	Spp1 - (Itgav+Itgb1)	SPP1	Secreted Signaling	PMID: 21907263	NTC	CAF (C30).Spp1	NK (C10-C14).ITGAV_ITGB1	NA	NA	NA	NA	NA	NA	NA	NA
Endothelial (C31)	NK (C10-C14)	Spp1	ITGAV_ITGB1	0.00630231	0	SPP1_ITGAV_ITGB1	Spp1 - (Itgav+Itgb1)	SPP1	Secreted Signaling	PMID: 21907263	NTC	Endothelial (C31).Spp1	NK (C10-C14).ITGAV_ITGB1	NA	NA	NA	NA	NA	NA	NA	NA
T cell (C1-C9)	CAF (C30)	Spp1	ITGAV_ITGB1	0.00903675	0	SPP1_ITGAV_ITGB1	Spp1 - (Itgav+Itgb1)	SPP1	Secreted Signaling	PMID: 21907263	NTC	T cell (C1-C9).Spp1	CAF (C30).ITGAV_ITGB1	4.10151e-89	-0.503935	0.201	0.307	NA	NA	NA	NA
NK (C10-C14)	CAF (C30)	Spp1	ITGAV_ITGB1	0.0555172	0	SPP1_ITGAV_ITGB1	Spp1 - (Itgav+Itgb1)	SPP1	Secreted Signaling	PMID: 21907263	NTC	NK (C10-C14).Spp1	CAF (C30).ITGAV_ITGB1	NA	NA	NA	NA	NA	NA	NA	NA
DC (C17)	CAF (C30)	Spp1	ITGAV_ITGB1	0.00847987	0	SPP1_ITGAV_ITGB1	Spp1 - (Itgav+Itgb1)	SPP1	Secreted Signaling	PMID: 21907263	NTC	DC (C17).Spp1	CAF (C30).ITGAV_ITGB1	NA	NA	NA	NA	NA	NA	NA	NA
H2-Aa TAM (C18)	CAF (C30)	Spp1	ITGAV_ITGB1	0.00869716	0	SPP1_ITGAV_ITGB1	Spp1 - (Itgav+Itgb1)	SPP1	Secreted Signaling	PMID: 21907263	NTC	H2-Aa TAM (C18).Spp1	CAF (C30).ITGAV_ITGB1	2.70907e-07	-0.676948	0.171	0.312	NA	NA	NA	NA
Fn1 TAM (C19)	CAF (C30)	Spp1	ITGAV_ITGB1	0.00843223	0	SPP1_ITGAV_ITGB1	Spp1 - (Itgav+Itgb1)	SPP1	Secreted Signaling	PMID: 21907263	NTC	Fn1 TAM (C19).Spp1	CAF (C30).ITGAV_ITGB1	NA	NA	NA	NA	NA	NA	NA	NA
Fcgr1 TAM (C20)	CAF (C30)	Spp1	ITGAV_ITGB1	0.00948237	0	SPP1_ITGAV_ITGB1	Spp1 - (Itgav+Itgb1)	SPP1	Secreted Signaling	PMID: 21907263	NTC	Fcgr1 TAM (C20).Spp1	CAF (C30).ITGAV_ITGB1	NA	NA	NA	NA	NA	NA	NA	NA
C3ar1 TAM (C21)	CAF (C30)	Spp1	ITGAV_ITGB1	0.0308651	0	SPP1_ITGAV_ITGB1	Spp1 - (Itgav+Itgb1)	SPP1	Secreted Signaling	PMID: 21907263	NTC	C3ar1 TAM (C21).Spp1	CAF (C30).ITGAV_ITGB1	NA	NA	NA	NA	NA	NA	NA	NA
TAN (C22)	CAF (C30)	Spp1	ITGAV_ITGB1	0.0419873	0	SPP1_ITGAV_ITGB1	Spp1 - (Itgav+Itgb1)	SPP1	Secreted Signaling	PMID: 21907263	NTC	TAN (C22).Spp1	CAF (C30).ITGAV_ITGB1	4.47781e-06	-0.718651	0.317	0.536	NA	NA	NA	NA
Tumor (C23-C29)	CAF (C30)	Spp1	ITGAV_ITGB1	0.0443668	0	SPP1_ITGAV_ITGB1	Spp1 - (Itgav+Itgb1)	SPP1	Secreted Signaling	PMID: 21907263	NTC	Tumor (C23-C29).Spp1	CAF (C30).ITGAV_ITGB1	NA	NA	NA	NA	NA	NA	NA	NA
CAF (C30)	CAF (C30)	Spp1	ITGAV_ITGB1	0.00614738	0	SPP1_ITGAV_ITGB1	Spp1 - (Itgav+Itgb1)	SPP1	Secreted Signaling	PMID: 21907263	NTC	CAF (C30).Spp1	CAF (C30).ITGAV_ITGB1	NA	NA	NA	NA	NA	NA	NA	NA
Endothelial (C31)	CAF (C30)	Spp1	ITGAV_ITGB1	0.00702273	0	SPP1_ITGAV_ITGB1	Spp1 - (Itgav+Itgb1)	SPP1	Secreted Signaling	PMID: 21907263	NTC	Endothelial (C31).Spp1	CAF (C30).ITGAV_ITGB1	NA	NA	NA	NA	NA	NA	NA	NA
T cell (C1-C9)	Endothelial (C31)	Spp1	ITGAV_ITGB1	0.0113647	0.01	SPP1_ITGAV_ITGB1	Spp1 - (Itgav+Itgb1)	SPP1	Secreted Signaling	PMID: 21907263	NTC	T cell (C1-C9).Spp1	Endothelial (C31).ITGAV_ITGB1	4.10151e-89	-0.503935	0.201	0.307	2.00877e-07	-0.98026	0.137	0.515
NK (C10-C14)	Endothelial (C31)	Spp1	ITGAV_ITGB1	0.0689856	0	SPP1_ITGAV_ITGB1	Spp1 - (Itgav+Itgb1)	SPP1	Secreted Signaling	PMID: 21907263	NTC	NK (C10-C14).Spp1	Endothelial (C31).ITGAV_ITGB1	NA	NA	NA	NA	2.00877e-07	-0.98026	0.137	0.515
DC (C17)	Endothelial (C31)	Spp1	ITGAV_ITGB1	0.0106659	0.01	SPP1_ITGAV_ITGB1	Spp1 - (Itgav+Itgb1)	SPP1	Secreted Signaling	PMID: 21907263	NTC	DC (C17).Spp1	Endothelial (C31).ITGAV_ITGB1	NA	NA	NA	NA	2.00877e-07	-0.98026	0.137	0.515
H2-Aa TAM (C18)	Endothelial (C31)	Spp1	ITGAV_ITGB1	0.0109386	0.01	SPP1_ITGAV_ITGB1	Spp1 - (Itgav+Itgb1)	SPP1	Secreted Signaling	PMID: 21907263	NTC	H2-Aa TAM (C18).Spp1	Endothelial (C31).ITGAV_ITGB1	2.70907e-07	-0.676948	0.171	0.312	2.00877e-07	-0.98026	0.137	0.515
Fn1 TAM (C19)	Endothelial (C31)	Spp1	ITGAV_ITGB1	0.0106062	0.01	SPP1_ITGAV_ITGB1	Spp1 - (Itgav+Itgb1)	SPP1	Secreted Signaling	PMID: 21907263	NTC	Fn1 TAM (C19).Spp1	Endothelial (C31).ITGAV_ITGB1	NA	NA	NA	NA	2.00877e-07	-0.98026	0.137	0.515
Fcgr1 TAM (C20)	Endothelial (C31)	Spp1	ITGAV_ITGB1	0.0119238	0.01	SPP1_ITGAV_ITGB1	Spp1 - (Itgav+Itgb1)	SPP1	Secreted Signaling	PMID: 21907263	NTC	Fcgr1 TAM (C20).Spp1	Endothelial (C31).ITGAV_ITGB1	NA	NA	NA	NA	2.00877e-07	-0.98026	0.137	0.515
C3ar1 TAM (C21)	Endothelial (C31)	Spp1	ITGAV_ITGB1	0.0385973	0	SPP1_ITGAV_ITGB1	Spp1 - (Itgav+Itgb1)	SPP1	Secreted Signaling	PMID: 21907263	NTC	C3ar1 TAM (C21).Spp1	Endothelial (C31).ITGAV_ITGB1	NA	NA	NA	NA	2.00877e-07	-0.98026	0.137	0.515
TAN (C22)	Endothelial (C31)	Spp1	ITGAV_ITGB1	0.0523553	0	SPP1_ITGAV_ITGB1	Spp1 - (Itgav+Itgb1)	SPP1	Secreted Signaling	PMID: 21907263	NTC	TAN (C22).Spp1	Endothelial (C31).ITGAV_ITGB1	4.47781e-06	-0.718651	0.317	0.536	2.00877e-07	-0.98026	0.137	0.515
Tumor (C23-C29)	Endothelial (C31)	Spp1	ITGAV_ITGB1	0.0552885	0	SPP1_ITGAV_ITGB1	Spp1 - (Itgav+Itgb1)	SPP1	Secreted Signaling	PMID: 21907263	NTC	Tumor (C23-C29).Spp1	Endothelial (C31).ITGAV_ITGB1	NA	NA	NA	NA	2.00877e-07	-0.98026	0.137	0.515
CAF (C30)	Endothelial (C31)	Spp1	ITGAV_ITGB1	0.00773683	0.02	SPP1_ITGAV_ITGB1	Spp1 - (Itgav+Itgb1)	SPP1	Secreted Signaling	PMID: 21907263	NTC	CAF (C30).Spp1	Endothelial (C31).ITGAV_ITGB1	NA	NA	NA	NA	2.00877e-07	-0.98026	0.137	0.515
Endothelial (C31)	Endothelial (C31)	Spp1	ITGAV_ITGB1	0.00883651	0.02	SPP1_ITGAV_ITGB1	Spp1 - (Itgav+Itgb1)	SPP1	Secreted Signaling	PMID: 21907263	NTC	Endothelial (C31).Spp1	Endothelial (C31).ITGAV_ITGB1	NA	NA	NA	NA	2.00877e-07	-0.98026	0.137	0.515
T cell (C1-C9)	CAF (C30)	Spp1	ITGAV_ITGB5	0.00451095	0	SPP1_ITGAV_ITGB5	Spp1 - (Itgav+Itgb5)	SPP1	Secreted Signaling	PMID: 21907263	NTC	T cell (C1-C9).Spp1	CAF (C30).ITGAV_ITGB5	4.10151e-89	-0.503935	0.201	0.307	NA	NA	NA	NA
NK (C10-C14)	CAF (C30)	Spp1	ITGAV_ITGB5	0.0283797	0	SPP1_ITGAV_ITGB5	Spp1 - (Itgav+Itgb5)	SPP1	Secreted Signaling	PMID: 21907263	NTC	NK (C10-C14).Spp1	CAF (C30).ITGAV_ITGB5	NA	NA	NA	NA	NA	NA	NA	NA
DC (C17)	CAF (C30)	Spp1	ITGAV_ITGB5	0.00423178	0	SPP1_ITGAV_ITGB5	Spp1 - (Itgav+Itgb5)	SPP1	Secreted Signaling	PMID: 21907263	NTC	DC (C17).Spp1	CAF (C30).ITGAV_ITGB5	NA	NA	NA	NA	NA	NA	NA	NA
H2-Aa TAM (C18)	CAF (C30)	Spp1	ITGAV_ITGB5	0.00434069	0	SPP1_ITGAV_ITGB5	Spp1 - (Itgav+Itgb5)	SPP1	Secreted Signaling	PMID: 21907263	NTC	H2-Aa TAM (C18).Spp1	CAF (C30).ITGAV_ITGB5	2.70907e-07	-0.676948	0.171	0.312	NA	NA	NA	NA
Fn1 TAM (C19)	CAF (C30)	Spp1	ITGAV_ITGB5	0.0042079	0	SPP1_ITGAV_ITGB5	Spp1 - (Itgav+Itgb5)	SPP1	Secreted Signaling	PMID: 21907263	NTC	Fn1 TAM (C19).Spp1	CAF (C30).ITGAV_ITGB5	NA	NA	NA	NA	NA	NA	NA	NA
Fcgr1 TAM (C20)	CAF (C30)	Spp1	ITGAV_ITGB5	0.00473446	0	SPP1_ITGAV_ITGB5	Spp1 - (Itgav+Itgb5)	SPP1	Secreted Signaling	PMID: 21907263	NTC	Fcgr1 TAM (C20).Spp1	CAF (C30).ITGAV_ITGB5	NA	NA	NA	NA	NA	NA	NA	NA
C3ar1 TAM (C21)	CAF (C30)	Spp1	ITGAV_ITGB5	0.0155791	0	SPP1_ITGAV_ITGB5	Spp1 - (Itgav+Itgb5)	SPP1	Secreted Signaling	PMID: 21907263	NTC	C3ar1 TAM (C21).Spp1	CAF (C30).ITGAV_ITGB5	NA	NA	NA	NA	NA	NA	NA	NA
TAN (C22)	CAF (C30)	Spp1	ITGAV_ITGB5	0.0213141	0	SPP1_ITGAV_ITGB5	Spp1 - (Itgav+Itgb5)	SPP1	Secreted Signaling	PMID: 21907263	NTC	TAN (C22).Spp1	CAF (C30).ITGAV_ITGB5	4.47781e-06	-0.718651	0.317	0.536	NA	NA	NA	NA
Tumor (C23-C29)	CAF (C30)	Spp1	ITGAV_ITGB5	0.0225496	0	SPP1_ITGAV_ITGB5	Spp1 - (Itgav+Itgb5)	SPP1	Secreted Signaling	PMID: 21907263	NTC	Tumor (C23-C29).Spp1	CAF (C30).ITGAV_ITGB5	NA	NA	NA	NA	NA	NA	NA	NA
CAF (C30)	CAF (C30)	Spp1	ITGAV_ITGB5	0.00306416	0	SPP1_ITGAV_ITGB5	Spp1 - (Itgav+Itgb5)	SPP1	Secreted Signaling	PMID: 21907263	NTC	CAF (C30).Spp1	CAF (C30).ITGAV_ITGB5	NA	NA	NA	NA	NA	NA	NA	NA
Endothelial (C31)	CAF (C30)	Spp1	ITGAV_ITGB5	0.00350203	0	SPP1_ITGAV_ITGB5	Spp1 - (Itgav+Itgb5)	SPP1	Secreted Signaling	PMID: 21907263	NTC	Endothelial (C31).Spp1	CAF (C30).ITGAV_ITGB5	NA	NA	NA	NA	NA	NA	NA	NA
T cell (C1-C9)	DC (C17)	Spp1	ITGA4_ITGB1	0.0135532	0	SPP1_ITGA4_ITGB1	Spp1 - (Itga4+Itgb1)	SPP1	Secreted Signaling	PMID: 21907263	NTC	T cell (C1-C9).Spp1	DC (C17).ITGA4_ITGB1	4.10151e-89	-0.503935	0.201	0.307	NA	NA	NA	NA
NK (C10-C14)	DC (C17)	Spp1	ITGA4_ITGB1	0.0813566	0	SPP1_ITGA4_ITGB1	Spp1 - (Itga4+Itgb1)	SPP1	Secreted Signaling	PMID: 21907263	NTC	NK (C10-C14).Spp1	DC (C17).ITGA4_ITGB1	NA	NA	NA	NA	NA	NA	NA	NA
DC (C17)	DC (C17)	Spp1	ITGA4_ITGB1	0.0127215	0	SPP1_ITGA4_ITGB1	Spp1 - (Itga4+Itgb1)	SPP1	Secreted Signaling	PMID: 21907263	NTC	DC (C17).Spp1	DC (C17).ITGA4_ITGB1	NA	NA	NA	NA	NA	NA	NA	NA
H2-Aa TAM (C18)	DC (C17)	Spp1	ITGA4_ITGB1	0.0130461	0	SPP1_ITGA4_ITGB1	Spp1 - (Itga4+Itgb1)	SPP1	Secreted Signaling	PMID: 21907263	NTC	H2-Aa TAM (C18).Spp1	DC (C17).ITGA4_ITGB1	2.70907e-07	-0.676948	0.171	0.312	NA	NA	NA	NA
Fn1 TAM (C19)	DC (C17)	Spp1	ITGA4_ITGB1	0.0126504	0	SPP1_ITGA4_ITGB1	Spp1 - (Itga4+Itgb1)	SPP1	Secreted Signaling	PMID: 21907263	NTC	Fn1 TAM (C19).Spp1	DC (C17).ITGA4_ITGB1	NA	NA	NA	NA	NA	NA	NA	NA
Fcgr1 TAM (C20)	DC (C17)	Spp1	ITGA4_ITGB1	0.0142183	0	SPP1_ITGA4_ITGB1	Spp1 - (Itga4+Itgb1)	SPP1	Secreted Signaling	PMID: 21907263	NTC	Fcgr1 TAM (C20).Spp1	DC (C17).ITGA4_ITGB1	NA	NA	NA	NA	NA	NA	NA	NA
C3ar1 TAM (C21)	DC (C17)	Spp1	ITGA4_ITGB1	0.0457869	0	SPP1_ITGA4_ITGB1	Spp1 - (Itga4+Itgb1)	SPP1	Secreted Signaling	PMID: 21907263	NTC	C3ar1 TAM (C21).Spp1	DC (C17).ITGA4_ITGB1	NA	NA	NA	NA	NA	NA	NA	NA
TAN (C22)	DC (C17)	Spp1	ITGA4_ITGB1	0.0619425	0	SPP1_ITGA4_ITGB1	Spp1 - (Itga4+Itgb1)	SPP1	Secreted Signaling	PMID: 21907263	NTC	TAN (C22).Spp1	DC (C17).ITGA4_ITGB1	4.47781e-06	-0.718651	0.317	0.536	NA	NA	NA	NA
Tumor (C23-C29)	DC (C17)	Spp1	ITGA4_ITGB1	0.0653757	0	SPP1_ITGA4_ITGB1	Spp1 - (Itga4+Itgb1)	SPP1	Secreted Signaling	PMID: 21907263	NTC	Tumor (C23-C29).Spp1	DC (C17).ITGA4_ITGB1	NA	NA	NA	NA	NA	NA	NA	NA
CAF (C30)	DC (C17)	Spp1	ITGA4_ITGB1	0.00923318	0	SPP1_ITGA4_ITGB1	Spp1 - (Itga4+Itgb1)	SPP1	Secreted Signaling	PMID: 21907263	NTC	CAF (C30).Spp1	DC (C17).ITGA4_ITGB1	NA	NA	NA	NA	NA	NA	NA	NA
Endothelial (C31)	DC (C17)	Spp1	ITGA4_ITGB1	0.0105433	0	SPP1_ITGA4_ITGB1	Spp1 - (Itga4+Itgb1)	SPP1	Secreted Signaling	PMID: 21907263	NTC	Endothelial (C31).Spp1	DC (C17).ITGA4_ITGB1	NA	NA	NA	NA	NA	NA	NA	NA
T cell (C1-C9)	Fn1 TAM (C19)	Spp1	ITGA4_ITGB1	0.00556542	0	SPP1_ITGA4_ITGB1	Spp1 - (Itga4+Itgb1)	SPP1	Secreted Signaling	PMID: 21907263	NTC	T cell (C1-C9).Spp1	Fn1 TAM (C19).ITGA4_ITGB1	4.10151e-89	-0.503935	0.201	0.307	NA	NA	NA	NA
NK (C10-C14)	Fn1 TAM (C19)	Spp1	ITGA4_ITGB1	0.0348184	0	SPP1_ITGA4_ITGB1	Spp1 - (Itga4+Itgb1)	SPP1	Secreted Signaling	PMID: 21907263	NTC	NK (C10-C14).Spp1	Fn1 TAM (C19).ITGA4_ITGB1	NA	NA	NA	NA	NA	NA	NA	NA
DC (C17)	Fn1 TAM (C19)	Spp1	ITGA4_ITGB1	0.00522133	0	SPP1_ITGA4_ITGB1	Spp1 - (Itga4+Itgb1)	SPP1	Secreted Signaling	PMID: 21907263	NTC	DC (C17).Spp1	Fn1 TAM (C19).ITGA4_ITGB1	NA	NA	NA	NA	NA	NA	NA	NA
H2-Aa TAM (C18)	Fn1 TAM (C19)	Spp1	ITGA4_ITGB1	0.00535557	0	SPP1_ITGA4_ITGB1	Spp1 - (Itga4+Itgb1)	SPP1	Secreted Signaling	PMID: 21907263	NTC	H2-Aa TAM (C18).Spp1	Fn1 TAM (C19).ITGA4_ITGB1	2.70907e-07	-0.676948	0.171	0.312	NA	NA	NA	NA
Fn1 TAM (C19)	Fn1 TAM (C19)	Spp1	ITGA4_ITGB1	0.0051919	0	SPP1_ITGA4_ITGB1	Spp1 - (Itga4+Itgb1)	SPP1	Secreted Signaling	PMID: 21907263	NTC	Fn1 TAM (C19).Spp1	Fn1 TAM (C19).ITGA4_ITGB1	NA	NA	NA	NA	NA	NA	NA	NA
Fcgr1 TAM (C20)	Fn1 TAM (C19)	Spp1	ITGA4_ITGB1	0.00584087	0	SPP1_ITGA4_ITGB1	Spp1 - (Itga4+Itgb1)	SPP1	Secreted Signaling	PMID: 21907263	NTC	Fcgr1 TAM (C20).Spp1	Fn1 TAM (C19).ITGA4_ITGB1	NA	NA	NA	NA	NA	NA	NA	NA
C3ar1 TAM (C21)	Fn1 TAM (C19)	Spp1	ITGA4_ITGB1	0.0191709	0	SPP1_ITGA4_ITGB1	Spp1 - (Itga4+Itgb1)	SPP1	Secreted Signaling	PMID: 21907263	NTC	C3ar1 TAM (C21).Spp1	Fn1 TAM (C19).ITGA4_ITGB1	NA	NA	NA	NA	NA	NA	NA	NA
TAN (C22)	Fn1 TAM (C19)	Spp1	ITGA4_ITGB1	0.0261931	0	SPP1_ITGA4_ITGB1	Spp1 - (Itga4+Itgb1)	SPP1	Secreted Signaling	PMID: 21907263	NTC	TAN (C22).Spp1	Fn1 TAM (C19).ITGA4_ITGB1	4.47781e-06	-0.718651	0.317	0.536	NA	NA	NA	NA
Tumor (C23-C29)	Fn1 TAM (C19)	Spp1	ITGA4_ITGB1	0.0277034	0	SPP1_ITGA4_ITGB1	Spp1 - (Itga4+Itgb1)	SPP1	Secreted Signaling	PMID: 21907263	NTC	Tumor (C23-C29).Spp1	Fn1 TAM (C19).ITGA4_ITGB1	NA	NA	NA	NA	NA	NA	NA	NA
CAF (C30)	Fn1 TAM (C19)	Spp1	ITGA4_ITGB1	0.00378172	0	SPP1_ITGA4_ITGB1	Spp1 - (Itga4+Itgb1)	SPP1	Secreted Signaling	PMID: 21907263	NTC	CAF (C30).Spp1	Fn1 TAM (C19).ITGA4_ITGB1	NA	NA	NA	NA	NA	NA	NA	NA
Endothelial (C31)	Fn1 TAM (C19)	Spp1	ITGA4_ITGB1	0.00432168	0	SPP1_ITGA4_ITGB1	Spp1 - (Itga4+Itgb1)	SPP1	Secreted Signaling	PMID: 21907263	NTC	Endothelial (C31).Spp1	Fn1 TAM (C19).ITGA4_ITGB1	NA	NA	NA	NA	NA	NA	NA	NA
T cell (C1-C9)	CAF (C30)	Spp1	ITGA5_ITGB1	0.00864427	0	SPP1_ITGA5_ITGB1	Spp1 - (Itga5+Itgb1)	SPP1	Secreted Signaling	PMID: 21907263	NTC	T cell (C1-C9).Spp1	CAF (C30).ITGA5_ITGB1	4.10151e-89	-0.503935	0.201	0.307	NA	NA	NA	NA
NK (C10-C14)	CAF (C30)	Spp1	ITGA5_ITGB1	0.0532144	0	SPP1_ITGA5_ITGB1	Spp1 - (Itga5+Itgb1)	SPP1	Secreted Signaling	PMID: 21907263	NTC	NK (C10-C14).Spp1	CAF (C30).ITGA5_ITGB1	NA	NA	NA	NA	NA	NA	NA	NA
DC (C17)	CAF (C30)	Spp1	ITGA5_ITGB1	0.00811138	0	SPP1_ITGA5_ITGB1	Spp1 - (Itga5+Itgb1)	SPP1	Secreted Signaling	PMID: 21907263	NTC	DC (C17).Spp1	CAF (C30).ITGA5_ITGB1	NA	NA	NA	NA	NA	NA	NA	NA
H2-Aa TAM (C18)	CAF (C30)	Spp1	ITGA5_ITGB1	0.0083193	0	SPP1_ITGA5_ITGB1	Spp1 - (Itga5+Itgb1)	SPP1	Secreted Signaling	PMID: 21907263	NTC	H2-Aa TAM (C18).Spp1	CAF (C30).ITGA5_ITGB1	2.70907e-07	-0.676948	0.171	0.312	NA	NA	NA	NA
Fn1 TAM (C19)	CAF (C30)	Spp1	ITGA5_ITGB1	0.00806579	0	SPP1_ITGA5_ITGB1	Spp1 - (Itga5+Itgb1)	SPP1	Secreted Signaling	PMID: 21907263	NTC	Fn1 TAM (C19).Spp1	CAF (C30).ITGA5_ITGB1	NA	NA	NA	NA	NA	NA	NA	NA
Fcgr1 TAM (C20)	CAF (C30)	Spp1	ITGA5_ITGB1	0.00907071	0	SPP1_ITGA5_ITGB1	Spp1 - (Itga5+Itgb1)	SPP1	Secreted Signaling	PMID: 21907263	NTC	Fcgr1 TAM (C20).Spp1	CAF (C30).ITGA5_ITGB1	NA	NA	NA	NA	NA	NA	NA	NA
C3ar1 TAM (C21)	CAF (C30)	Spp1	ITGA5_ITGB1	0.0295528	0	SPP1_ITGA5_ITGB1	Spp1 - (Itga5+Itgb1)	SPP1	Secreted Signaling	PMID: 21907263	NTC	C3ar1 TAM (C21).Spp1	CAF (C30).ITGA5_ITGB1	NA	NA	NA	NA	NA	NA	NA	NA
TAN (C22)	CAF (C30)	Spp1	ITGA5_ITGB1	0.0402218	0	SPP1_ITGA5_ITGB1	Spp1 - (Itga5+Itgb1)	SPP1	Secreted Signaling	PMID: 21907263	NTC	TAN (C22).Spp1	CAF (C30).ITGA5_ITGB1	4.47781e-06	-0.718651	0.317	0.536	NA	NA	NA	NA
Tumor (C23-C29)	CAF (C30)	Spp1	ITGA5_ITGB1	0.0425057	0	SPP1_ITGA5_ITGB1	Spp1 - (Itga5+Itgb1)	SPP1	Secreted Signaling	PMID: 21907263	NTC	Tumor (C23-C29).Spp1	CAF (C30).ITGA5_ITGB1	NA	NA	NA	NA	NA	NA	NA	NA
CAF (C30)	CAF (C30)	Spp1	ITGA5_ITGB1	0.00587964	0	SPP1_ITGA5_ITGB1	Spp1 - (Itga5+Itgb1)	SPP1	Secreted Signaling	PMID: 21907263	NTC	CAF (C30).Spp1	CAF (C30).ITGA5_ITGB1	NA	NA	NA	NA	NA	NA	NA	NA
Endothelial (C31)	CAF (C30)	Spp1	ITGA5_ITGB1	0.00671713	0	SPP1_ITGA5_ITGB1	Spp1 - (Itga5+Itgb1)	SPP1	Secreted Signaling	PMID: 21907263	NTC	Endothelial (C31).Spp1	CAF (C30).ITGA5_ITGB1	NA	NA	NA	NA	NA	NA	NA	NA
T cell (C1-C9)	Endothelial (C31)	Spp1	ITGA5_ITGB1	0.0123485	0	SPP1_ITGA5_ITGB1	Spp1 - (Itga5+Itgb1)	SPP1	Secreted Signaling	PMID: 21907263	NTC	T cell (C1-C9).Spp1	Endothelial (C31).ITGA5_ITGB1	4.10151e-89	-0.503935	0.201	0.307	2.29558e-09	-0.976312	0.15	0.559
NK (C10-C14)	Endothelial (C31)	Spp1	ITGA5_ITGB1	0.0745811	0	SPP1_ITGA5_ITGB1	Spp1 - (Itga5+Itgb1)	SPP1	Secreted Signaling	PMID: 21907263	NTC	NK (C10-C14).Spp1	Endothelial (C31).ITGA5_ITGB1	NA	NA	NA	NA	2.29558e-09	-0.976312	0.15	0.559
DC (C17)	Endothelial (C31)	Spp1	ITGA5_ITGB1	0.01159	0	SPP1_ITGA5_ITGB1	Spp1 - (Itga5+Itgb1)	SPP1	Secreted Signaling	PMID: 21907263	NTC	DC (C17).Spp1	Endothelial (C31).ITGA5_ITGB1	NA	NA	NA	NA	2.29558e-09	-0.976312	0.15	0.559
H2-Aa TAM (C18)	Endothelial (C31)	Spp1	ITGA5_ITGB1	0.011886	0	SPP1_ITGA5_ITGB1	Spp1 - (Itga5+Itgb1)	SPP1	Secreted Signaling	PMID: 21907263	NTC	H2-Aa TAM (C18).Spp1	Endothelial (C31).ITGA5_ITGB1	2.70907e-07	-0.676948	0.171	0.312	2.29558e-09	-0.976312	0.15	0.559
Fn1 TAM (C19)	Endothelial (C31)	Spp1	ITGA5_ITGB1	0.0115251	0	SPP1_ITGA5_ITGB1	Spp1 - (Itga5+Itgb1)	SPP1	Secreted Signaling	PMID: 21907263	NTC	Fn1 TAM (C19).Spp1	Endothelial (C31).ITGA5_ITGB1	NA	NA	NA	NA	2.29558e-09	-0.976312	0.15	0.559
Fcgr1 TAM (C20)	Endothelial (C31)	Spp1	ITGA5_ITGB1	0.0129553	0	SPP1_ITGA5_ITGB1	Spp1 - (Itga5+Itgb1)	SPP1	Secreted Signaling	PMID: 21907263	NTC	Fcgr1 TAM (C20).Spp1	Endothelial (C31).ITGA5_ITGB1	NA	NA	NA	NA	2.29558e-09	-0.976312	0.15	0.559
C3ar1 TAM (C21)	Endothelial (C31)	Spp1	ITGA5_ITGB1	0.0418388	0	SPP1_ITGA5_ITGB1	Spp1 - (Itga5+Itgb1)	SPP1	Secreted Signaling	PMID: 21907263	NTC	C3ar1 TAM (C21).Spp1	Endothelial (C31).ITGA5_ITGB1	NA	NA	NA	NA	2.29558e-09	-0.976312	0.15	0.559
TAN (C22)	Endothelial (C31)	Spp1	ITGA5_ITGB1	0.0566841	0	SPP1_ITGA5_ITGB1	Spp1 - (Itga5+Itgb1)	SPP1	Secreted Signaling	PMID: 21907263	NTC	TAN (C22).Spp1	Endothelial (C31).ITGA5_ITGB1	4.47781e-06	-0.718651	0.317	0.536	2.29558e-09	-0.976312	0.15	0.559
Tumor (C23-C29)	Endothelial (C31)	Spp1	ITGA5_ITGB1	0.0598445	0	SPP1_ITGA5_ITGB1	Spp1 - (Itga5+Itgb1)	SPP1	Secreted Signaling	PMID: 21907263	NTC	Tumor (C23-C29).Spp1	Endothelial (C31).ITGA5_ITGB1	NA	NA	NA	NA	2.29558e-09	-0.976312	0.15	0.559
CAF (C30)	Endothelial (C31)	Spp1	ITGA5_ITGB1	0.00840925	0	SPP1_ITGA5_ITGB1	Spp1 - (Itga5+Itgb1)	SPP1	Secreted Signaling	PMID: 21907263	NTC	CAF (C30).Spp1	Endothelial (C31).ITGA5_ITGB1	NA	NA	NA	NA	2.29558e-09	-0.976312	0.15	0.559
Endothelial (C31)	Endothelial (C31)	Spp1	ITGA5_ITGB1	0.00960358	0	SPP1_ITGA5_ITGB1	Spp1 - (Itga5+Itgb1)	SPP1	Secreted Signaling	PMID: 21907263	NTC	Endothelial (C31).Spp1	Endothelial (C31).ITGA5_ITGB1	NA	NA	NA	NA	2.29558e-09	-0.976312	0.15	0.559
H2-Aa TAM (C18)	CAF (C30)	Nampt	ITGA5_ITGB1	0.000974934	0	NAMPT_ITGA5_ITGB1	Nampt - (Itga5+Itgb1)	VISFATIN	Secreted Signaling	PMID: 28490838	NTC	H2-Aa TAM (C18).Nampt	CAF (C30).ITGA5_ITGB1	NA	NA	NA	NA	NA	NA	NA	NA
Fn1 TAM (C19)	CAF (C30)	Nampt	ITGA5_ITGB1	0.00740606	0	NAMPT_ITGA5_ITGB1	Nampt - (Itga5+Itgb1)	VISFATIN	Secreted Signaling	PMID: 28490838	NTC	Fn1 TAM (C19).Nampt	CAF (C30).ITGA5_ITGB1	NA	NA	NA	NA	NA	NA	NA	NA
Fcgr1 TAM (C20)	CAF (C30)	Nampt	ITGA5_ITGB1	0.00906337	0	NAMPT_ITGA5_ITGB1	Nampt - (Itga5+Itgb1)	VISFATIN	Secreted Signaling	PMID: 28490838	NTC	Fcgr1 TAM (C20).Nampt	CAF (C30).ITGA5_ITGB1	NA	NA	NA	NA	NA	NA	NA	NA
H2-Aa TAM (C18)	Endothelial (C31)	Nampt	ITGA5_ITGB1	0.00139735	0	NAMPT_ITGA5_ITGB1	Nampt - (Itga5+Itgb1)	VISFATIN	Secreted Signaling	PMID: 28490838	NTC	H2-Aa TAM (C18).Nampt	Endothelial (C31).ITGA5_ITGB1	NA	NA	NA	NA	2.29558e-09	-0.976312	0.15	0.559
Fn1 TAM (C19)	Endothelial (C31)	Nampt	ITGA5_ITGB1	0.0105854	0	NAMPT_ITGA5_ITGB1	Nampt - (Itga5+Itgb1)	VISFATIN	Secreted Signaling	PMID: 28490838	NTC	Fn1 TAM (C19).Nampt	Endothelial (C31).ITGA5_ITGB1	NA	NA	NA	NA	2.29558e-09	-0.976312	0.15	0.559
Fcgr1 TAM (C20)	Endothelial (C31)	Nampt	ITGA5_ITGB1	0.0129449	0	NAMPT_ITGA5_ITGB1	Nampt - (Itga5+Itgb1)	VISFATIN	Secreted Signaling	PMID: 28490838	NTC	Fcgr1 TAM (C20).Nampt	Endothelial (C31).ITGA5_ITGB1	NA	NA	NA	NA	2.29558e-09	-0.976312	0.15	0.559
CAF (C30)	CAF (C30)	Angptl2	ITGA5_ITGB1	0.00500529	0	ANGPTL2_ITGA5_ITGB1	Angptl2 - (Itga5+Itgb1)	ANGPTL	Secreted Signaling	PMID: 24478758	NTC	CAF (C30).Angptl2	CAF (C30).ITGA5_ITGB1	NA	NA	NA	NA	NA	NA	NA	NA
CAF (C30)	Endothelial (C31)	Angptl2	ITGA5_ITGB1	0.00716145	0	ANGPTL2_ITGA5_ITGB1	Angptl2 - (Itga5+Itgb1)	ANGPTL	Secreted Signaling	PMID: 24478758	NTC	CAF (C30).Angptl2	Endothelial (C31).ITGA5_ITGB1	NA	NA	NA	NA	2.29558e-09	-0.976312	0.15	0.559
CAF (C30)	Fcgr1 TAM (C20)	Angptl2	Pirb	0.00379409	0	ANGPTL2_PIRB	Angptl2 - Pirb	ANGPTL	Secreted Signaling	PMID: 24478758	NTC	CAF (C30).Angptl2	Fcgr1 TAM (C20).Pirb	NA	NA	NA	NA	NA	NA	NA	NA
CAF (C30)	CAF (C30)	Angptl4	ITGA5_ITGB1	0.00781572	0	ANGPTL4_ITGA5_ITGB1	Angptl4 - (Itga5+Itgb1)	ANGPTL	Secreted Signaling	PMID: 30049845	NTC	CAF (C30).Angptl4	CAF (C30).ITGA5_ITGB1	NA	NA	NA	NA	NA	NA	NA	NA
Endothelial (C31)	CAF (C30)	Angptl4	ITGA5_ITGB1	0.00793857	0	ANGPTL4_ITGA5_ITGB1	Angptl4 - (Itga5+Itgb1)	ANGPTL	Secreted Signaling	PMID: 30049845	NTC	Endothelial (C31).Angptl4	CAF (C30).ITGA5_ITGB1	5.93108e-16	-1.00214	0.053	0.441	NA	NA	NA	NA
CAF (C30)	Endothelial (C31)	Angptl4	ITGA5_ITGB1	0.0111689	0	ANGPTL4_ITGA5_ITGB1	Angptl4 - (Itga5+Itgb1)	ANGPTL	Secreted Signaling	PMID: 30049845	NTC	CAF (C30).Angptl4	Endothelial (C31).ITGA5_ITGB1	NA	NA	NA	NA	2.29558e-09	-0.976312	0.15	0.559
Endothelial (C31)	Endothelial (C31)	Angptl4	ITGA5_ITGB1	0.0113439	0	ANGPTL4_ITGA5_ITGB1	Angptl4 - (Itga5+Itgb1)	ANGPTL	Secreted Signaling	PMID: 30049845	NTC	Endothelial (C31).Angptl4	Endothelial (C31).ITGA5_ITGB1	5.93108e-16	-1.00214	0.053	0.441	2.29558e-09	-0.976312	0.15	0.559
CAF (C30)	Endothelial (C31)	Angptl4	ITGAV_ITGB3	0.00401112	0	ANGPTL4_ITGAV_ITGB3	Angptl4 - (Itgav+Itgb3)	ANGPTL	Secreted Signaling	PMID: 30049845	NTC	CAF (C30).Angptl4	Endothelial (C31).ITGAV_ITGB3	NA	NA	NA	NA	1.80172e-06	-0.589663	0.079	0.299
Endothelial (C31)	Endothelial (C31)	Angptl4	ITGAV_ITGB3	0.00407441	0	ANGPTL4_ITGAV_ITGB3	Angptl4 - (Itgav+Itgb3)	ANGPTL	Secreted Signaling	PMID: 30049845	NTC	Endothelial (C31).Angptl4	Endothelial (C31).ITGAV_ITGB3	5.93108e-16	-1.00214	0.053	0.441	1.80172e-06	-0.589663	0.079	0.299
CAF (C30)	Endothelial (C31)	Angptl4	Cdh5	0.0289813	0	ANGPTL4_CDH5	Angptl4 - Cdh5	ANGPTL	Secreted Signaling	PMID: 30049845	NTC	CAF (C30).Angptl4	Endothelial (C31).Cdh5	NA	NA	NA	NA	1.35136e-21	-1.22812	0.226	0.775
Endothelial (C31)	Endothelial (C31)	Angptl4	Cdh5	0.029427	0	ANGPTL4_CDH5	Angptl4 - Cdh5	ANGPTL	Secreted Signaling	PMID: 30049845	NTC	Endothelial (C31).Angptl4	Endothelial (C31).Cdh5	5.93108e-16	-1.00214	0.053	0.441	1.35136e-21	-1.22812	0.226	0.775
CAF (C30)	CAF (C30)	Angptl4	Cdh11	0.00342751	0	ANGPTL4_CDH11	Angptl4 - Cdh11	ANGPTL	Secreted Signaling	PMID: 30049845	NTC	CAF (C30).Angptl4	CAF (C30).Cdh11	NA	NA	NA	NA	NA	NA	NA	NA
Endothelial (C31)	CAF (C30)	Angptl4	Cdh11	0.00348163	0	ANGPTL4_CDH11	Angptl4 - Cdh11	ANGPTL	Secreted Signaling	PMID: 30049845	NTC	Endothelial (C31).Angptl4	CAF (C30).Cdh11	5.93108e-16	-1.00214	0.053	0.441	NA	NA	NA	NA
CAF (C30)	CAF (C30)	Angptl4	SDC (C17)2	0.00389147	0	ANGPTL4_SDC (C17)2	Angptl4 - SDC (C17)2	ANGPTL	Secreted Signaling	PMID: 29017031	NTC	CAF (C30).Angptl4	CAF (C30).SDC (C17)2	NA	NA	NA	NA	NA	NA	NA	NA
Endothelial (C31)	CAF (C30)	Angptl4	SDC (C17)2	0.00395289	0	ANGPTL4_SDC (C17)2	Angptl4 - SDC (C17)2	ANGPTL	Secreted Signaling	PMID: 29017031	NTC	Endothelial (C31).Angptl4	CAF (C30).SDC (C17)2	5.93108e-16	-1.00214	0.053	0.441	NA	NA	NA	NA
CAF (C30)	C3ar1 TAM (C21)	Angptl4	SDC (C17)3	0.00560999	0	ANGPTL4_SDC (C17)3	Angptl4 - SDC (C17)3	ANGPTL	Secreted Signaling	PMID: 29017031	NTC	CAF (C30).Angptl4	C3ar1 TAM (C21).SDC (C17)3	NA	NA	NA	NA	NA	NA	NA	NA
Endothelial (C31)	C3ar1 TAM (C21)	Angptl4	SDC (C17)3	0.00569837	0	ANGPTL4_SDC (C17)3	Angptl4 - SDC (C17)3	ANGPTL	Secreted Signaling	PMID: 29017031	NTC	Endothelial (C31).Angptl4	C3ar1 TAM (C21).SDC (C17)3	5.93108e-16	-1.00214	0.053	0.441	NA	NA	NA	NA
CAF (C30)	C3ar1 TAM (C21)	Angptl4	SDC (C17)4	0.00601513	0	ANGPTL4_SDC (C17)4	Angptl4 - SDC (C17)4	ANGPTL	Secreted Signaling	PMID: 29017031	NTC	CAF (C30).Angptl4	C3ar1 TAM (C21).SDC (C17)4	NA	NA	NA	NA	NA	NA	NA	NA
Endothelial (C31)	C3ar1 TAM (C21)	Angptl4	SDC (C17)4	0.00610985	0	ANGPTL4_SDC (C17)4	Angptl4 - SDC (C17)4	ANGPTL	Secreted Signaling	PMID: 29017031	NTC	Endothelial (C31).Angptl4	C3ar1 TAM (C21).SDC (C17)4	5.93108e-16	-1.00214	0.053	0.441	NA	NA	NA	NA
CAF (C30)	Tumor (C23-C29)	Angptl4	SDC (C17)4	0.0129885	0	ANGPTL4_SDC (C17)4	Angptl4 - SDC (C17)4	ANGPTL	Secreted Signaling	PMID: 29017031	NTC	CAF (C30).Angptl4	Tumor (C23-C29).SDC (C17)4	NA	NA	NA	NA	NA	NA	NA	NA
Endothelial (C31)	Tumor (C23-C29)	Angptl4	SDC (C17)4	0.0131916	0	ANGPTL4_SDC (C17)4	Angptl4 - SDC (C17)4	ANGPTL	Secreted Signaling	PMID: 29017031	NTC	Endothelial (C31).Angptl4	Tumor (C23-C29).SDC (C17)4	5.93108e-16	-1.00214	0.053	0.441	NA	NA	NA	NA
CAF (C30)	CAF (C30)	Angptl4	SDC (C17)4	0.00493168	0	ANGPTL4_SDC (C17)4	Angptl4 - SDC (C17)4	ANGPTL	Secreted Signaling	PMID: 29017031	NTC	CAF (C30).Angptl4	CAF (C30).SDC (C17)4	NA	NA	NA	NA	NA	NA	NA	NA
Endothelial (C31)	CAF (C30)	Angptl4	SDC (C17)4	0.00500943	0	ANGPTL4_SDC (C17)4	Angptl4 - SDC (C17)4	ANGPTL	Secreted Signaling	PMID: 29017031	NTC	Endothelial (C31).Angptl4	CAF (C30).SDC (C17)4	5.93108e-16	-1.00214	0.053	0.441	NA	NA	NA	NA
Endothelial (C31)	CAF (C30)	Angpt2	ITGA5_ITGB1	0.00756188	0	ANGPT2_ITGA5_ITGB1	Angpt2 - (Itga5+Itgb1)	ANGPT	Secreted Signaling	PMID: 20651738; PMID: 25635707	NTC	Endothelial (C31).Angpt2	CAF (C30).ITGA5_ITGB1	1.35122e-09	-0.723308	0.074	0.353	NA	NA	NA	NA
Endothelial (C31)	Endothelial (C31)	Angpt2	ITGA5_ITGB1	0.00937415	0	ANGPT2_ITGA5_ITGB1	Angpt2 - (Itga5+Itgb1)	ANGPT	Secreted Signaling	PMID: 20651738; PMID: 25635707	NTC	Endothelial (C31).Angpt2	Endothelial (C31).ITGA5_ITGB1	1.35122e-09	-0.723308	0.074	0.353	2.29558e-09	-0.976312	0.15	0.559
CAF (C30)	Endothelial (C31)	Postn	ITGAV_ITGB3	0.0238871	0	POSTN_ITGAV_ITGB3	Postn - (Itgav+Itgb3)	PERIOSTIN	Secreted Signaling	PMID: 26721738	NTC	CAF (C30).Postn	Endothelial (C31).ITGAV_ITGB3	NA	NA	NA	NA	1.80172e-06	-0.589663	0.079	0.299
CAF (C30)	CAF (C30)	Postn	ITGAV_ITGB5	0.0242712	0	POSTN_ITGAV_ITGB5	Postn - (Itgav+Itgb5)	PERIOSTIN	Secreted Signaling	PMID: 26721738	NTC	CAF (C30).Postn	CAF (C30).ITGAV_ITGB5	NA	NA	NA	NA	NA	NA	NA	NA
Fn1 TAM (C19)	C3ar1 TAM (C21)	C3	C3ar1	0.022316	0	C3_C3AR1	C3 - C3ar1	COMPLEMENT	Secreted Signaling	KEGG: mmu04080	NTC	Fn1 TAM (C19).C3	C3ar1 TAM (C21).C3ar1	NA	NA	NA	NA	NA	NA	NA	NA
CAF (C30)	C3ar1 TAM (C21)	C3	C3ar1	0.0657312	0	C3_C3AR1	C3 - C3ar1	COMPLEMENT	Secreted Signaling	KEGG: mmu04080	NTC	CAF (C30).C3	C3ar1 TAM (C21).C3ar1	5.63942e-38	1.06887	0.88	0.58	NA	NA	NA	NA
Fn1 TAM (C19)	Fn1 TAM (C19)	C3	ITGAM_ITGB2	0.00677408	0	C3_ITGAM_ITGB2	C3 - (Itgam+Itgb2)	COMPLEMENT	Secreted Signaling	PMID: 16234578	NTC	Fn1 TAM (C19).C3	Fn1 TAM (C19).ITGAM_ITGB2	NA	NA	NA	NA	NA	NA	NA	NA
CAF (C30)	Fn1 TAM (C19)	C3	ITGAM_ITGB2	0.0205896	0	C3_ITGAM_ITGB2	C3 - (Itgam+Itgb2)	COMPLEMENT	Secreted Signaling	PMID: 16234578	NTC	CAF (C30).C3	Fn1 TAM (C19).ITGAM_ITGB2	5.63942e-38	1.06887	0.88	0.58	NA	NA	NA	NA
CAF (C30)	Endothelial (C31)	Sema3c	NRP1_PLXNA2	0.00375266	0	SEMA3C_NRP1_PLXNA2	Sema3c - (Nrp1+Plxna2)	SEMA3	Secreted Signaling	PMID: 27533782	NTC	CAF (C30).Sema3c	Endothelial (C31).NRP1_PLXNA2	2.06428e-06	0.510879	0.467	0.306	3.65094e-09	-0.754416	0.0865	0.397
CAF (C30)	Endothelial (C31)	Sema3c	NRP2_PLXNA2	0.00377805	0	SEMA3C_NRP2_PLXNA2	Sema3c - (Nrp2+Plxna2)	SEMA3	Secreted Signaling	PMID: 27533782	NTC	CAF (C30).Sema3c	Endothelial (C31).NRP2_PLXNA2	2.06428e-06	0.510879	0.467	0.306	1.14909e-07	-0.699832	0.0895	0.348
Endothelial (C31)	Endothelial (C31)	Sema3f	NRP2_PLXNA2	0.00490858	0	SEMA3F_NRP2_PLXNA2	Sema3f - (Nrp2+Plxna2)	SEMA3	Secreted Signaling	PMID: 27533782	NTC	Endothelial (C31).Sema3f	Endothelial (C31).NRP2_PLXNA2	3.2673e-06	-0.568407	0.111	0.333	1.14909e-07	-0.699832	0.0895	0.348
CAF (C30)	Endothelial (C31)	Sema3c	NRP1_NRP2	0.00540098	0	SEMA3C_NRP1_NRP2	Sema3c - (Nrp1+Nrp2)	SEMA3	Secreted Signaling	PMID: 27533782	NTC	CAF (C30).Sema3c	Endothelial (C31).NRP1_NRP2	2.06428e-06	0.510879	0.467	0.306	7.42095e-08	-0.709436	0.114	0.434667
CAF (C30)	Endothelial (C31)	Sema3c	Plxnd1	0.00971211	0	SEMA3C_PLXND1	Sema3c - Plxnd1	SEMA3	Secreted Signaling	PMID: 27533782	NTC	CAF (C30).Sema3c	Endothelial (C31).Plxnd1	2.06428e-06	0.510879	0.467	0.306	8.72521e-11	-0.738756	0.158	0.52
Fn1 TAM (C19)	T cell (C1-C9)	Lgals9	Ptprc	0.0201519	0	LGALS9_CD45	Lgals9 - Cd45	GALECTIN	Secreted Signaling	PMID: 30120235	NTC	Fn1 TAM (C19).Lgals9	T cell (C1-C9).Ptprc	NA	NA	NA	NA	NA	NA	NA	NA
Fcgr1 TAM (C20)	T cell (C1-C9)	Lgals9	Ptprc	0.0316868	0	LGALS9_CD45	Lgals9 - Cd45	GALECTIN	Secreted Signaling	PMID: 30120235	NTC	Fcgr1 TAM (C20).Lgals9	T cell (C1-C9).Ptprc	NA	NA	NA	NA	NA	NA	NA	NA
C3ar1 TAM (C21)	T cell (C1-C9)	Lgals9	Ptprc	0.0214232	0	LGALS9_CD45	Lgals9 - Cd45	GALECTIN	Secreted Signaling	PMID: 30120235	NTC	C3ar1 TAM (C21).Lgals9	T cell (C1-C9).Ptprc	NA	NA	NA	NA	NA	NA	NA	NA
CAF (C30)	T cell (C1-C9)	Lgals9	Ptprc	0.0183649	0	LGALS9_CD45	Lgals9 - Cd45	GALECTIN	Secreted Signaling	PMID: 30120235	NTC	CAF (C30).Lgals9	T cell (C1-C9).Ptprc	NA	NA	NA	NA	NA	NA	NA	NA
Endothelial (C31)	T cell (C1-C9)	Lgals9	Ptprc	0.0837805	0	LGALS9_CD45	Lgals9 - Cd45	GALECTIN	Secreted Signaling	PMID: 30120235	NTC	Endothelial (C31).Lgals9	T cell (C1-C9).Ptprc	2.19004e-15	-0.976382	0.2	0.667	NA	NA	NA	NA
Fn1 TAM (C19)	NK (C10-C14)	Lgals9	Ptprc	0.0254129	0	LGALS9_CD45	Lgals9 - Cd45	GALECTIN	Secreted Signaling	PMID: 30120235	NTC	Fn1 TAM (C19).Lgals9	NK (C10-C14).Ptprc	NA	NA	NA	NA	NA	NA	NA	NA
Fcgr1 TAM (C20)	NK (C10-C14)	Lgals9	Ptprc	0.0398367	0	LGALS9_CD45	Lgals9 - Cd45	GALECTIN	Secreted Signaling	PMID: 30120235	NTC	Fcgr1 TAM (C20).Lgals9	NK (C10-C14).Ptprc	NA	NA	NA	NA	NA	NA	NA	NA
C3ar1 TAM (C21)	NK (C10-C14)	Lgals9	Ptprc	0.027007	0	LGALS9_CD45	Lgals9 - Cd45	GALECTIN	Secreted Signaling	PMID: 30120235	NTC	C3ar1 TAM (C21).Lgals9	NK (C10-C14).Ptprc	NA	NA	NA	NA	NA	NA	NA	NA
CAF (C30)	NK (C10-C14)	Lgals9	Ptprc	0.0231704	0	LGALS9_CD45	Lgals9 - Cd45	GALECTIN	Secreted Signaling	PMID: 30120235	NTC	CAF (C30).Lgals9	NK (C10-C14).Ptprc	NA	NA	NA	NA	NA	NA	NA	NA
Endothelial (C31)	NK (C10-C14)	Lgals9	Ptprc	0.103892	0	LGALS9_CD45	Lgals9 - Cd45	GALECTIN	Secreted Signaling	PMID: 30120235	NTC	Endothelial (C31).Lgals9	NK (C10-C14).Ptprc	2.19004e-15	-0.976382	0.2	0.667	NA	NA	NA	NA
Fn1 TAM (C19)	B cell (C15-C16)	Lgals9	Ptprc	0.00725218	0	LGALS9_CD45	Lgals9 - Cd45	GALECTIN	Secreted Signaling	PMID: 30120235	NTC	Fn1 TAM (C19).Lgals9	B cell (C15-C16).Ptprc	NA	NA	NA	NA	NA	NA	NA	NA
Fcgr1 TAM (C20)	B cell (C15-C16)	Lgals9	Ptprc	0.0114899	0	LGALS9_CD45	Lgals9 - Cd45	GALECTIN	Secreted Signaling	PMID: 30120235	NTC	Fcgr1 TAM (C20).Lgals9	B cell (C15-C16).Ptprc	NA	NA	NA	NA	NA	NA	NA	NA
C3ar1 TAM (C21)	B cell (C15-C16)	Lgals9	Ptprc	0.00771612	0	LGALS9_CD45	Lgals9 - Cd45	GALECTIN	Secreted Signaling	PMID: 30120235	NTC	C3ar1 TAM (C21).Lgals9	B cell (C15-C16).Ptprc	NA	NA	NA	NA	NA	NA	NA	NA
CAF (C30)	B cell (C15-C16)	Lgals9	Ptprc	0.00660137	0	LGALS9_CD45	Lgals9 - Cd45	GALECTIN	Secreted Signaling	PMID: 30120235	NTC	CAF (C30).Lgals9	B cell (C15-C16).Ptprc	NA	NA	NA	NA	NA	NA	NA	NA
Endothelial (C31)	B cell (C15-C16)	Lgals9	Ptprc	0.0314582	0	LGALS9_CD45	Lgals9 - Cd45	GALECTIN	Secreted Signaling	PMID: 30120235	NTC	Endothelial (C31).Lgals9	B cell (C15-C16).Ptprc	2.19004e-15	-0.976382	0.2	0.667	NA	NA	NA	NA
Fn1 TAM (C19)	DC (C17)	Lgals9	Ptprc	0.00502966	0	LGALS9_CD45	Lgals9 - Cd45	GALECTIN	Secreted Signaling	PMID: 30120235	NTC	Fn1 TAM (C19).Lgals9	DC (C17).Ptprc	NA	NA	NA	NA	NA	NA	NA	NA
Fcgr1 TAM (C20)	DC (C17)	Lgals9	Ptprc	0.0079791	0	LGALS9_CD45	Lgals9 - Cd45	GALECTIN	Secreted Signaling	PMID: 30120235	NTC	Fcgr1 TAM (C20).Lgals9	DC (C17).Ptprc	NA	NA	NA	NA	NA	NA	NA	NA
C3ar1 TAM (C21)	DC (C17)	Lgals9	Ptprc	0.00535218	0	LGALS9_CD45	Lgals9 - Cd45	GALECTIN	Secreted Signaling	PMID: 30120235	NTC	C3ar1 TAM (C21).Lgals9	DC (C17).Ptprc	NA	NA	NA	NA	NA	NA	NA	NA
CAF (C30)	DC (C17)	Lgals9	Ptprc	0.00457738	0	LGALS9_CD45	Lgals9 - Cd45	GALECTIN	Secreted Signaling	PMID: 30120235	NTC	CAF (C30).Lgals9	DC (C17).Ptprc	NA	NA	NA	NA	NA	NA	NA	NA
Endothelial (C31)	DC (C17)	Lgals9	Ptprc	0.0219817	0	LGALS9_CD45	Lgals9 - Cd45	GALECTIN	Secreted Signaling	PMID: 30120235	NTC	Endothelial (C31).Lgals9	DC (C17).Ptprc	2.19004e-15	-0.976382	0.2	0.667	NA	NA	NA	NA
Fn1 TAM (C19)	H2-Aa TAM (C18)	Lgals9	Ptprc	0.0184215	0	LGALS9_CD45	Lgals9 - Cd45	GALECTIN	Secreted Signaling	PMID: 30120235	NTC	Fn1 TAM (C19).Lgals9	H2-Aa TAM (C18).Ptprc	NA	NA	NA	NA	NA	NA	NA	NA
Fcgr1 TAM (C20)	H2-Aa TAM (C18)	Lgals9	Ptprc	0.0289951	0	LGALS9_CD45	Lgals9 - Cd45	GALECTIN	Secreted Signaling	PMID: 30120235	NTC	Fcgr1 TAM (C20).Lgals9	H2-Aa TAM (C18).Ptprc	NA	NA	NA	NA	NA	NA	NA	NA
C3ar1 TAM (C21)	H2-Aa TAM (C18)	Lgals9	Ptprc	0.0195858	0	LGALS9_CD45	Lgals9 - Cd45	GALECTIN	Secreted Signaling	PMID: 30120235	NTC	C3ar1 TAM (C21).Lgals9	H2-Aa TAM (C18).Ptprc	NA	NA	NA	NA	NA	NA	NA	NA
CAF (C30)	H2-Aa TAM (C18)	Lgals9	Ptprc	0.0167853	0	LGALS9_CD45	Lgals9 - Cd45	GALECTIN	Secreted Signaling	PMID: 30120235	NTC	CAF (C30).Lgals9	H2-Aa TAM (C18).Ptprc	NA	NA	NA	NA	NA	NA	NA	NA
Endothelial (C31)	H2-Aa TAM (C18)	Lgals9	Ptprc	0.0770158	0	LGALS9_CD45	Lgals9 - Cd45	GALECTIN	Secreted Signaling	PMID: 30120235	NTC	Endothelial (C31).Lgals9	H2-Aa TAM (C18).Ptprc	2.19004e-15	-0.976382	0.2	0.667	NA	NA	NA	NA
Fn1 TAM (C19)	Fn1 TAM (C19)	Lgals9	Ptprc	0.0256503	0	LGALS9_CD45	Lgals9 - Cd45	GALECTIN	Secreted Signaling	PMID: 30120235	NTC	Fn1 TAM (C19).Lgals9	Fn1 TAM (C19).Ptprc	NA	NA	NA	NA	NA	NA	NA	NA
Fcgr1 TAM (C20)	Fn1 TAM (C19)	Lgals9	Ptprc	0.0402033	0	LGALS9_CD45	Lgals9 - Cd45	GALECTIN	Secreted Signaling	PMID: 30120235	NTC	Fcgr1 TAM (C20).Lgals9	Fn1 TAM (C19).Ptprc	NA	NA	NA	NA	NA	NA	NA	NA
C3ar1 TAM (C21)	Fn1 TAM (C19)	Lgals9	Ptprc	0.0272589	0	LGALS9_CD45	Lgals9 - Cd45	GALECTIN	Secreted Signaling	PMID: 30120235	NTC	C3ar1 TAM (C21).Lgals9	Fn1 TAM (C19).Ptprc	NA	NA	NA	NA	NA	NA	NA	NA
CAF (C30)	Fn1 TAM (C19)	Lgals9	Ptprc	0.0233873	0	LGALS9_CD45	Lgals9 - Cd45	GALECTIN	Secreted Signaling	PMID: 30120235	NTC	CAF (C30).Lgals9	Fn1 TAM (C19).Ptprc	NA	NA	NA	NA	NA	NA	NA	NA
Endothelial (C31)	Fn1 TAM (C19)	Lgals9	Ptprc	0.104783	0	LGALS9_CD45	Lgals9 - Cd45	GALECTIN	Secreted Signaling	PMID: 30120235	NTC	Endothelial (C31).Lgals9	Fn1 TAM (C19).Ptprc	2.19004e-15	-0.976382	0.2	0.667	NA	NA	NA	NA
Fn1 TAM (C19)	Fcgr1 TAM (C20)	Lgals9	Ptprc	0.0189472	0	LGALS9_CD45	Lgals9 - Cd45	GALECTIN	Secreted Signaling	PMID: 30120235	NTC	Fn1 TAM (C19).Lgals9	Fcgr1 TAM (C20).Ptprc	NA	NA	NA	NA	NA	NA	NA	NA
Fcgr1 TAM (C20)	Fcgr1 TAM (C20)	Lgals9	Ptprc	0.0298135	0	LGALS9_CD45	Lgals9 - Cd45	GALECTIN	Secreted Signaling	PMID: 30120235	NTC	Fcgr1 TAM (C20).Lgals9	Fcgr1 TAM (C20).Ptprc	NA	NA	NA	NA	NA	NA	NA	NA
C3ar1 TAM (C21)	Fcgr1 TAM (C20)	Lgals9	Ptprc	0.0201441	0	LGALS9_CD45	Lgals9 - Cd45	GALECTIN	Secreted Signaling	PMID: 30120235	NTC	C3ar1 TAM (C21).Lgals9	Fcgr1 TAM (C20).Ptprc	NA	NA	NA	NA	NA	NA	NA	NA
CAF (C30)	Fcgr1 TAM (C20)	Lgals9	Ptprc	0.0172651	0	LGALS9_CD45	Lgals9 - Cd45	GALECTIN	Secreted Signaling	PMID: 30120235	NTC	CAF (C30).Lgals9	Fcgr1 TAM (C20).Ptprc	NA	NA	NA	NA	NA	NA	NA	NA
Endothelial (C31)	Fcgr1 TAM (C20)	Lgals9	Ptprc	0.079079	0	LGALS9_CD45	Lgals9 - Cd45	GALECTIN	Secreted Signaling	PMID: 30120235	NTC	Endothelial (C31).Lgals9	Fcgr1 TAM (C20).Ptprc	2.19004e-15	-0.976382	0.2	0.667	NA	NA	NA	NA
Fn1 TAM (C19)	C3ar1 TAM (C21)	Lgals9	Ptprc	0.00574638	0	LGALS9_CD45	Lgals9 - Cd45	GALECTIN	Secreted Signaling	PMID: 30120235	NTC	Fn1 TAM (C19).Lgals9	C3ar1 TAM (C21).Ptprc	NA	NA	NA	NA	NA	NA	NA	NA
Fcgr1 TAM (C20)	C3ar1 TAM (C21)	Lgals9	Ptprc	0.00911226	0	LGALS9_CD45	Lgals9 - Cd45	GALECTIN	Secreted Signaling	PMID: 30120235	NTC	Fcgr1 TAM (C20).Lgals9	C3ar1 TAM (C21).Ptprc	NA	NA	NA	NA	NA	NA	NA	NA
C3ar1 TAM (C21)	C3ar1 TAM (C21)	Lgals9	Ptprc	0.00611458	0	LGALS9_CD45	Lgals9 - Cd45	GALECTIN	Secreted Signaling	PMID: 30120235	NTC	C3ar1 TAM (C21).Lgals9	C3ar1 TAM (C21).Ptprc	NA	NA	NA	NA	NA	NA	NA	NA
CAF (C30)	C3ar1 TAM (C21)	Lgals9	Ptprc	0.00522999	0	LGALS9_CD45	Lgals9 - Cd45	GALECTIN	Secreted Signaling	PMID: 30120235	NTC	CAF (C30).Lgals9	C3ar1 TAM (C21).Ptprc	NA	NA	NA	NA	NA	NA	NA	NA
Endothelial (C31)	C3ar1 TAM (C21)	Lgals9	Ptprc	0.0250533	0	LGALS9_CD45	Lgals9 - Cd45	GALECTIN	Secreted Signaling	PMID: 30120235	NTC	Endothelial (C31).Lgals9	C3ar1 TAM (C21).Ptprc	2.19004e-15	-0.976382	0.2	0.667	NA	NA	NA	NA
Fn1 TAM (C19)	TAN (C22)	Lgals9	Ptprc	0.00748633	0	LGALS9_CD45	Lgals9 - Cd45	GALECTIN	Secreted Signaling	PMID: 30120235	NTC	Fn1 TAM (C19).Lgals9	TAN (C22).Ptprc	NA	NA	NA	NA	NA	NA	NA	NA
Fcgr1 TAM (C20)	TAN (C22)	Lgals9	Ptprc	0.0118592	0	LGALS9_CD45	Lgals9 - Cd45	GALECTIN	Secreted Signaling	PMID: 30120235	NTC	Fcgr1 TAM (C20).Lgals9	TAN (C22).Ptprc	NA	NA	NA	NA	NA	NA	NA	NA
C3ar1 TAM (C21)	TAN (C22)	Lgals9	Ptprc	0.00796512	0	LGALS9_CD45	Lgals9 - Cd45	GALECTIN	Secreted Signaling	PMID: 30120235	NTC	C3ar1 TAM (C21).Lgals9	TAN (C22).Ptprc	NA	NA	NA	NA	NA	NA	NA	NA
CAF (C30)	TAN (C22)	Lgals9	Ptprc	0.00681465	0	LGALS9_CD45	Lgals9 - Cd45	GALECTIN	Secreted Signaling	PMID: 30120235	NTC	CAF (C30).Lgals9	TAN (C22).Ptprc	NA	NA	NA	NA	NA	NA	NA	NA
Endothelial (C31)	TAN (C22)	Lgals9	Ptprc	0.0324484	0	LGALS9_CD45	Lgals9 - Cd45	GALECTIN	Secreted Signaling	PMID: 30120235	NTC	Endothelial (C31).Lgals9	TAN (C22).Ptprc	2.19004e-15	-0.976382	0.2	0.667	NA	NA	NA	NA
Fn1 TAM (C19)	B cell (C15-C16)	Lgals9	Ighm	0.0210615	0	LGALS9_IGHM	Lgals9 - Ighm	GALECTIN	Secreted Signaling	PMID: 30120235	NTC	Fn1 TAM (C19).Lgals9	B cell (C15-C16).Ighm	NA	NA	NA	NA	NA	NA	NA	NA
Fcgr1 TAM (C20)	B cell (C15-C16)	Lgals9	Ighm	0.0330994	0	LGALS9_IGHM	Lgals9 - Ighm	GALECTIN	Secreted Signaling	PMID: 30120235	NTC	Fcgr1 TAM (C20).Lgals9	B cell (C15-C16).Ighm	NA	NA	NA	NA	NA	NA	NA	NA
C3ar1 TAM (C21)	B cell (C15-C16)	Lgals9	Ighm	0.0223889	0	LGALS9_IGHM	Lgals9 - Ighm	GALECTIN	Secreted Signaling	PMID: 30120235	NTC	C3ar1 TAM (C21).Lgals9	B cell (C15-C16).Ighm	NA	NA	NA	NA	NA	NA	NA	NA
CAF (C30)	B cell (C15-C16)	Lgals9	Ighm	0.0191954	0	LGALS9_IGHM	Lgals9 - Ighm	GALECTIN	Secreted Signaling	PMID: 30120235	NTC	CAF (C30).Lgals9	B cell (C15-C16).Ighm	NA	NA	NA	NA	NA	NA	NA	NA
Endothelial (C31)	B cell (C15-C16)	Lgals9	Ighm	0.0873061	0	LGALS9_IGHM	Lgals9 - Ighm	GALECTIN	Secreted Signaling	PMID: 30120235	NTC	Endothelial (C31).Lgals9	B cell (C15-C16).Ighm	2.19004e-15	-0.976382	0.2	0.667	NA	NA	NA	NA
Fn1 TAM (C19)	H2-Aa TAM (C18)	Lgals9	Ighm	0.00534245	0	LGALS9_IGHM	Lgals9 - Ighm	GALECTIN	Secreted Signaling	PMID: 30120235	NTC	Fn1 TAM (C19).Lgals9	H2-Aa TAM (C18).Ighm	NA	NA	NA	NA	3.55668e-23	0.895974	0.634	0.327
Fcgr1 TAM (C20)	H2-Aa TAM (C18)	Lgals9	Ighm	0.00847375	0	LGALS9_IGHM	Lgals9 - Ighm	GALECTIN	Secreted Signaling	PMID: 30120235	NTC	Fcgr1 TAM (C20).Lgals9	H2-Aa TAM (C18).Ighm	NA	NA	NA	NA	3.55668e-23	0.895974	0.634	0.327
C3ar1 TAM (C21)	H2-Aa TAM (C18)	Lgals9	Ighm	0.00568491	0	LGALS9_IGHM	Lgals9 - Ighm	GALECTIN	Secreted Signaling	PMID: 30120235	NTC	C3ar1 TAM (C21).Lgals9	H2-Aa TAM (C18).Ighm	NA	NA	NA	NA	3.55668e-23	0.895974	0.634	0.327
CAF (C30)	H2-Aa TAM (C18)	Lgals9	Ighm	0.00486218	0	LGALS9_IGHM	Lgals9 - Ighm	GALECTIN	Secreted Signaling	PMID: 30120235	NTC	CAF (C30).Lgals9	H2-Aa TAM (C18).Ighm	NA	NA	NA	NA	3.55668e-23	0.895974	0.634	0.327
Endothelial (C31)	H2-Aa TAM (C18)	Lgals9	Ighm	0.023324	0	LGALS9_IGHM	Lgals9 - Ighm	GALECTIN	Secreted Signaling	PMID: 30120235	NTC	Endothelial (C31).Lgals9	H2-Aa TAM (C18).Ighm	2.19004e-15	-0.976382	0.2	0.667	3.55668e-23	0.895974	0.634	0.327
CAF (C30)	CAF (C30)	Pros1	Axl	0.0036728	0	PROS1_AXL	Pros1 - Axl	PROS	Secreted Signaling	PMID: 29531161	NTC	CAF (C30).Pros1	CAF (C30).Axl	NA	NA	NA	NA	NA	NA	NA	NA
Fn1 TAM (C19)	H2-Aa TAM (C18)	Lgals9	Cd44	0.00490324	0	LGALS9_CD44	Lgals9 - Cd44	GALECTIN	Secreted Signaling	PMID: 25065622	NTC	Fn1 TAM (C19).Lgals9	H2-Aa TAM (C18).Cd44	NA	NA	NA	NA	2.37948e-07	-0.568274	0.184	0.335
Fcgr1 TAM (C20)	H2-Aa TAM (C18)	Lgals9	Cd44	0.00777913	0	LGALS9_CD44	Lgals9 - Cd44	GALECTIN	Secreted Signaling	PMID: 25065622	NTC	Fcgr1 TAM (C20).Lgals9	H2-Aa TAM (C18).Cd44	NA	NA	NA	NA	2.37948e-07	-0.568274	0.184	0.335
C3ar1 TAM (C21)	H2-Aa TAM (C18)	Lgals9	Cd44	0.0052177	0	LGALS9_CD44	Lgals9 - Cd44	GALECTIN	Secreted Signaling	PMID: 25065622	NTC	C3ar1 TAM (C21).Lgals9	H2-Aa TAM (C18).Cd44	NA	NA	NA	NA	2.37948e-07	-0.568274	0.184	0.335
CAF (C30)	H2-Aa TAM (C18)	Lgals9	Cd44	0.00446227	0	LGALS9_CD44	Lgals9 - Cd44	GALECTIN	Secreted Signaling	PMID: 25065622	NTC	CAF (C30).Lgals9	H2-Aa TAM (C18).Cd44	NA	NA	NA	NA	2.37948e-07	-0.568274	0.184	0.335
Endothelial (C31)	H2-Aa TAM (C18)	Lgals9	Cd44	0.0214384	0	LGALS9_CD44	Lgals9 - Cd44	GALECTIN	Secreted Signaling	PMID: 25065622	NTC	Endothelial (C31).Lgals9	H2-Aa TAM (C18).Cd44	2.19004e-15	-0.976382	0.2	0.667	2.37948e-07	-0.568274	0.184	0.335
Fn1 TAM (C19)	Fn1 TAM (C19)	Lgals9	Cd44	0.0176142	0	LGALS9_CD44	Lgals9 - Cd44	GALECTIN	Secreted Signaling	PMID: 25065622	NTC	Fn1 TAM (C19).Lgals9	Fn1 TAM (C19).Cd44	NA	NA	NA	NA	NA	NA	NA	NA
Fcgr1 TAM (C20)	Fn1 TAM (C19)	Lgals9	Cd44	0.0277376	0	LGALS9_CD44	Lgals9 - Cd44	GALECTIN	Secreted Signaling	PMID: 25065622	NTC	Fcgr1 TAM (C20).Lgals9	Fn1 TAM (C19).Cd44	NA	NA	NA	NA	NA	NA	NA	NA
C3ar1 TAM (C21)	Fn1 TAM (C19)	Lgals9	Cd44	0.0187285	0	LGALS9_CD44	Lgals9 - Cd44	GALECTIN	Secreted Signaling	PMID: 25065622	NTC	C3ar1 TAM (C21).Lgals9	Fn1 TAM (C19).Cd44	NA	NA	NA	NA	NA	NA	NA	NA
CAF (C30)	Fn1 TAM (C19)	Lgals9	Cd44	0.0160485	0	LGALS9_CD44	Lgals9 - Cd44	GALECTIN	Secreted Signaling	PMID: 25065622	NTC	CAF (C30).Lgals9	Fn1 TAM (C19).Cd44	NA	NA	NA	NA	NA	NA	NA	NA
Endothelial (C31)	Fn1 TAM (C19)	Lgals9	Cd44	0.0738338	0	LGALS9_CD44	Lgals9 - Cd44	GALECTIN	Secreted Signaling	PMID: 25065622	NTC	Endothelial (C31).Lgals9	Fn1 TAM (C19).Cd44	2.19004e-15	-0.976382	0.2	0.667	NA	NA	NA	NA
Fn1 TAM (C19)	Fcgr1 TAM (C20)	Lgals9	Cd44	0.0131224	0	LGALS9_CD44	Lgals9 - Cd44	GALECTIN	Secreted Signaling	PMID: 25065622	NTC	Fn1 TAM (C19).Lgals9	Fcgr1 TAM (C20).Cd44	NA	NA	NA	NA	NA	NA	NA	NA
Fcgr1 TAM (C20)	Fcgr1 TAM (C20)	Lgals9	Cd44	0.0207187	0	LGALS9_CD44	Lgals9 - Cd44	GALECTIN	Secreted Signaling	PMID: 25065622	NTC	Fcgr1 TAM (C20).Lgals9	Fcgr1 TAM (C20).Cd44	NA	NA	NA	NA	NA	NA	NA	NA
C3ar1 TAM (C21)	Fcgr1 TAM (C20)	Lgals9	Cd44	0.0139566	0	LGALS9_CD44	Lgals9 - Cd44	GALECTIN	Secreted Signaling	PMID: 25065622	NTC	C3ar1 TAM (C21).Lgals9	Fcgr1 TAM (C20).Cd44	NA	NA	NA	NA	NA	NA	NA	NA
CAF (C30)	Fcgr1 TAM (C20)	Lgals9	Cd44	0.0119512	0	LGALS9_CD44	Lgals9 - Cd44	GALECTIN	Secreted Signaling	PMID: 25065622	NTC	CAF (C30).Lgals9	Fcgr1 TAM (C20).Cd44	NA	NA	NA	NA	NA	NA	NA	NA
Endothelial (C31)	Fcgr1 TAM (C20)	Lgals9	Cd44	0.0558202	0	LGALS9_CD44	Lgals9 - Cd44	GALECTIN	Secreted Signaling	PMID: 25065622	NTC	Endothelial (C31).Lgals9	Fcgr1 TAM (C20).Cd44	2.19004e-15	-0.976382	0.2	0.667	NA	NA	NA	NA
Fn1 TAM (C19)	C3ar1 TAM (C21)	Lgals9	Cd44	0.0051644	0	LGALS9_CD44	Lgals9 - Cd44	GALECTIN	Secreted Signaling	PMID: 25065622	NTC	Fn1 TAM (C19).Lgals9	C3ar1 TAM (C21).Cd44	NA	NA	NA	NA	NA	NA	NA	NA
Fcgr1 TAM (C20)	C3ar1 TAM (C21)	Lgals9	Cd44	0.00819221	0	LGALS9_CD44	Lgals9 - Cd44	GALECTIN	Secreted Signaling	PMID: 25065622	NTC	Fcgr1 TAM (C20).Lgals9	C3ar1 TAM (C21).Cd44	NA	NA	NA	NA	NA	NA	NA	NA
C3ar1 TAM (C21)	C3ar1 TAM (C21)	Lgals9	Cd44	0.00549552	0	LGALS9_CD44	Lgals9 - Cd44	GALECTIN	Secreted Signaling	PMID: 25065622	NTC	C3ar1 TAM (C21).Lgals9	C3ar1 TAM (C21).Cd44	NA	NA	NA	NA	NA	NA	NA	NA
CAF (C30)	C3ar1 TAM (C21)	Lgals9	Cd44	0.00470006	0	LGALS9_CD44	Lgals9 - Cd44	GALECTIN	Secreted Signaling	PMID: 25065622	NTC	CAF (C30).Lgals9	C3ar1 TAM (C21).Cd44	NA	NA	NA	NA	NA	NA	NA	NA
Endothelial (C31)	C3ar1 TAM (C21)	Lgals9	Cd44	0.0225603	0	LGALS9_CD44	Lgals9 - Cd44	GALECTIN	Secreted Signaling	PMID: 25065622	NTC	Endothelial (C31).Lgals9	C3ar1 TAM (C21).Cd44	2.19004e-15	-0.976382	0.2	0.667	NA	NA	NA	NA
Fn1 TAM (C19)	TAN (C22)	Lgals9	Cd44	0.00773234	0	LGALS9_CD44	Lgals9 - Cd44	GALECTIN	Secreted Signaling	PMID: 25065622	NTC	Fn1 TAM (C19).Lgals9	TAN (C22).Cd44	NA	NA	NA	NA	NA	NA	NA	NA
Fcgr1 TAM (C20)	TAN (C22)	Lgals9	Cd44	0.0122472	0	LGALS9_CD44	Lgals9 - Cd44	GALECTIN	Secreted Signaling	PMID: 25065622	NTC	Fcgr1 TAM (C20).Lgals9	TAN (C22).Cd44	NA	NA	NA	NA	NA	NA	NA	NA
C3ar1 TAM (C21)	TAN (C22)	Lgals9	Cd44	0.00822674	0	LGALS9_CD44	Lgals9 - Cd44	GALECTIN	Secreted Signaling	PMID: 25065622	NTC	C3ar1 TAM (C21).Lgals9	TAN (C22).Cd44	NA	NA	NA	NA	NA	NA	NA	NA
CAF (C30)	TAN (C22)	Lgals9	Cd44	0.00703875	0	LGALS9_CD44	Lgals9 - Cd44	GALECTIN	Secreted Signaling	PMID: 25065622	NTC	CAF (C30).Lgals9	TAN (C22).Cd44	NA	NA	NA	NA	NA	NA	NA	NA
Endothelial (C31)	TAN (C22)	Lgals9	Cd44	0.033487	0	LGALS9_CD44	Lgals9 - Cd44	GALECTIN	Secreted Signaling	PMID: 25065622	NTC	Endothelial (C31).Lgals9	TAN (C22).Cd44	2.19004e-15	-0.976382	0.2	0.667	NA	NA	NA	NA
Fn1 TAM (C19)	Tumor (C23-C29)	Lgals9	Cd44	0.0083207	0	LGALS9_CD44	Lgals9 - Cd44	GALECTIN	Secreted Signaling	PMID: 25065622	NTC	Fn1 TAM (C19).Lgals9	Tumor (C23-C29).Cd44	NA	NA	NA	NA	NA	NA	NA	NA
Fcgr1 TAM (C20)	Tumor (C23-C29)	Lgals9	Cd44	0.0131745	0	LGALS9_CD44	Lgals9 - Cd44	GALECTIN	Secreted Signaling	PMID: 25065622	NTC	Fcgr1 TAM (C20).Lgals9	Tumor (C23-C29).Cd44	NA	NA	NA	NA	NA	NA	NA	NA
C3ar1 TAM (C21)	Tumor (C23-C29)	Lgals9	Cd44	0.00885238	0	LGALS9_CD44	Lgals9 - Cd44	GALECTIN	Secreted Signaling	PMID: 25065622	NTC	C3ar1 TAM (C21).Lgals9	Tumor (C23-C29).Cd44	NA	NA	NA	NA	NA	NA	NA	NA
CAF (C30)	Tumor (C23-C29)	Lgals9	Cd44	0.00757473	0	LGALS9_CD44	Lgals9 - Cd44	GALECTIN	Secreted Signaling	PMID: 25065622	NTC	CAF (C30).Lgals9	Tumor (C23-C29).Cd44	NA	NA	NA	NA	NA	NA	NA	NA
Endothelial (C31)	Tumor (C23-C29)	Lgals9	Cd44	0.035964	0	LGALS9_CD44	Lgals9 - Cd44	GALECTIN	Secreted Signaling	PMID: 25065622	NTC	Endothelial (C31).Lgals9	Tumor (C23-C29).Cd44	2.19004e-15	-0.976382	0.2	0.667	NA	NA	NA	NA
Fn1 TAM (C19)	CAF (C30)	Lgals9	Cd44	0.00444051	0	LGALS9_CD44	Lgals9 - Cd44	GALECTIN	Secreted Signaling	PMID: 25065622	NTC	Fn1 TAM (C19).Lgals9	CAF (C30).Cd44	NA	NA	NA	NA	NA	NA	NA	NA
Fcgr1 TAM (C20)	CAF (C30)	Lgals9	Cd44	0.00704692	0	LGALS9_CD44	Lgals9 - Cd44	GALECTIN	Secreted Signaling	PMID: 25065622	NTC	Fcgr1 TAM (C20).Lgals9	CAF (C30).Cd44	NA	NA	NA	NA	NA	NA	NA	NA
C3ar1 TAM (C21)	CAF (C30)	Lgals9	Cd44	0.00472544	0	LGALS9_CD44	Lgals9 - Cd44	GALECTIN	Secreted Signaling	PMID: 25065622	NTC	C3ar1 TAM (C21).Lgals9	CAF (C30).Cd44	NA	NA	NA	NA	NA	NA	NA	NA
CAF (C30)	CAF (C30)	Lgals9	Cd44	0.00404099	0	LGALS9_CD44	Lgals9 - Cd44	GALECTIN	Secreted Signaling	PMID: 25065622	NTC	CAF (C30).Lgals9	CAF (C30).Cd44	NA	NA	NA	NA	NA	NA	NA	NA
Endothelial (C31)	CAF (C30)	Lgals9	Cd44	0.0194457	0	LGALS9_CD44	Lgals9 - Cd44	GALECTIN	Secreted Signaling	PMID: 25065622	NTC	Endothelial (C31).Lgals9	CAF (C30).Cd44	2.19004e-15	-0.976382	0.2	0.667	NA	NA	NA	NA
Tumor (C23-C29)	CAF (C30)	Hbegf	Egfr	0.00414988	0	HBEGF_EGFR	Hbegf - Egfr	EGF	Secreted Signaling	KEGG: mmu04012	KO	Tumor (C23-C29).Hbegf	CAF (C30).Egfr	NA	NA	NA	NA	NA	NA	NA	NA
CAF (C30)	Tumor (C23-C29)	Fgf7	Fgfr1	0.00202373	0	FGF7_FGFR1	Fgf7 - Fgfr1	FGF	Secreted Signaling	PMC: 4393358	KO	CAF (C30).Fgf7	Tumor (C23-C29).Fgfr1	NA	NA	NA	NA	NA	NA	NA	NA
CAF (C30)	CAF (C30)	Fgf7	Fgfr1	0.00847768	0	FGF7_FGFR1	Fgf7 - Fgfr1	FGF	Secreted Signaling	PMC: 4393358	KO	CAF (C30).Fgf7	CAF (C30).Fgfr1	NA	NA	NA	NA	NA	NA	NA	NA
Tumor (C23-C29)	CAF (C30)	Pdgfa	Pdgfra	0.00165584	0	PDGFA_PDGFRA	Pdgfa - Pdgfra	PDGF	Secreted Signaling	PMID: 15207812	KO	Tumor (C23-C29).Pdgfa	CAF (C30).Pdgfra	NA	NA	NA	NA	NA	NA	NA	NA
Tumor (C23-C29)	CAF (C30)	Pdgfa	Pdgfrb	0.00106183	0	PDGFA_PDGFRB	Pdgfa - Pdgfrb	PDGF	Secreted Signaling	PMID: 15207812	KO	Tumor (C23-C29).Pdgfa	CAF (C30).Pdgfrb	NA	NA	NA	NA	NA	NA	NA	NA
T cell (C1-C9)	Fcgr1 TAM (C20)	Ccl5	Ccr1	0.0102185	0	CCL5_CCR1	Ccl5 - Ccr1	CCL	Secreted Signaling	KEGG: mmu04060	KO	T cell (C1-C9).Ccl5	Fcgr1 TAM (C20).Ccr1	NA	NA	NA	NA	NA	NA	NA	NA
DC (C17)	Fcgr1 TAM (C20)	Ccl5	Ccr1	0.0654102	0	CCL5_CCR1	Ccl5 - Ccr1	CCL	Secreted Signaling	KEGG: mmu04060	KO	DC (C17).Ccl5	Fcgr1 TAM (C20).Ccr1	NA	NA	NA	NA	NA	NA	NA	NA
T cell (C1-C9)	C3ar1 TAM (C21)	Ccl5	Ccr1	0.00730257	0	CCL5_CCR1	Ccl5 - Ccr1	CCL	Secreted Signaling	KEGG: mmu04060	KO	T cell (C1-C9).Ccl5	C3ar1 TAM (C21).Ccr1	NA	NA	NA	NA	NA	NA	NA	NA
DC (C17)	C3ar1 TAM (C21)	Ccl5	Ccr1	0.0475007	0	CCL5_CCR1	Ccl5 - Ccr1	CCL	Secreted Signaling	KEGG: mmu04060	KO	DC (C17).Ccl5	C3ar1 TAM (C21).Ccr1	NA	NA	NA	NA	NA	NA	NA	NA
T cell (C1-C9)	TAN (C22)	Ccl5	Ccr1	0.0398536	0	CCL5_CCR1	Ccl5 - Ccr1	CCL	Secreted Signaling	KEGG: mmu04060	KO	T cell (C1-C9).Ccl5	TAN (C22).Ccr1	NA	NA	NA	NA	NA	NA	NA	NA
DC (C17)	TAN (C22)	Ccl5	Ccr1	0.219597	0	CCL5_CCR1	Ccl5 - Ccr1	CCL	Secreted Signaling	KEGG: mmu04060	KO	DC (C17).Ccl5	TAN (C22).Ccr1	NA	NA	NA	NA	NA	NA	NA	NA
TAN (C22)	Fcgr1 TAM (C20)	Ccl3	Ccr1	0.0415605	0	CCL3_CCR1	Ccl3 - Ccr1	CCL	Secreted Signaling	KEGG: mmu04060	KO	TAN (C22).Ccl3	Fcgr1 TAM (C20).Ccr1	NA	NA	NA	NA	NA	NA	NA	NA
TAN (C22)	C3ar1 TAM (C21)	Ccl3	Ccr1	0.0299717	0	CCL3_CCR1	Ccl3 - Ccr1	CCL	Secreted Signaling	KEGG: mmu04060	KO	TAN (C22).Ccl3	C3ar1 TAM (C21).Ccr1	NA	NA	NA	NA	NA	NA	NA	NA
TAN (C22)	TAN (C22)	Ccl3	Ccr1	0.148458	0	CCL3_CCR1	Ccl3 - Ccr1	CCL	Secreted Signaling	KEGG: mmu04060	KO	TAN (C22).Ccl3	TAN (C22).Ccr1	NA	NA	NA	NA	NA	NA	NA	NA
CAF (C30)	Fcgr1 TAM (C20)	Ccl8	Ccr1	0.00535951	0	CCL8_CCR1	Ccl8 - Ccr1	CCL	Secreted Signaling	KEGG: mmu04060	KO	CAF (C30).Ccl8	Fcgr1 TAM (C20).Ccr1	NA	NA	NA	NA	NA	NA	NA	NA
CAF (C30)	C3ar1 TAM (C21)	Ccl8	Ccr1	0.00382477	0	CCL8_CCR1	Ccl8 - Ccr1	CCL	Secreted Signaling	KEGG: mmu04060	KO	CAF (C30).Ccl8	C3ar1 TAM (C21).Ccr1	NA	NA	NA	NA	NA	NA	NA	NA
CAF (C30)	TAN (C22)	Ccl8	Ccr1	0.0212048	0	CCL8_CCR1	Ccl8 - Ccr1	CCL	Secreted Signaling	KEGG: mmu04060	KO	CAF (C30).Ccl8	TAN (C22).Ccr1	NA	NA	NA	NA	NA	NA	NA	NA
Fn1 TAM (C19)	Fcgr1 TAM (C20)	Ccl9	Ccr1	0.00781247	0	CCL9_CCR1	Ccl9 - Ccr1	CCL	Secreted Signaling	KEGG: mmu04060	KO	Fn1 TAM (C19).Ccl9	Fcgr1 TAM (C20).Ccr1	NA	NA	NA	NA	NA	NA	NA	NA
Fcgr1 TAM (C20)	Fcgr1 TAM (C20)	Ccl9	Ccr1	0.00807528	0	CCL9_CCR1	Ccl9 - Ccr1	CCL	Secreted Signaling	KEGG: mmu04060	KO	Fcgr1 TAM (C20).Ccl9	Fcgr1 TAM (C20).Ccr1	NA	NA	NA	NA	NA	NA	NA	NA
C3ar1 TAM (C21)	Fcgr1 TAM (C20)	Ccl9	Ccr1	0.00725155	0	CCL9_CCR1	Ccl9 - Ccr1	CCL	Secreted Signaling	KEGG: mmu04060	KO	C3ar1 TAM (C21).Ccl9	Fcgr1 TAM (C20).Ccr1	NA	NA	NA	NA	NA	NA	NA	NA
Fn1 TAM (C19)	C3ar1 TAM (C21)	Ccl9	Ccr1	0.00557925	0	CCL9_CCR1	Ccl9 - Ccr1	CCL	Secreted Signaling	KEGG: mmu04060	KO	Fn1 TAM (C19).Ccl9	C3ar1 TAM (C21).Ccr1	NA	NA	NA	NA	NA	NA	NA	NA
Fcgr1 TAM (C20)	C3ar1 TAM (C21)	Ccl9	Ccr1	0.00576737	0	CCL9_CCR1	Ccl9 - Ccr1	CCL	Secreted Signaling	KEGG: mmu04060	KO	Fcgr1 TAM (C20).Ccl9	C3ar1 TAM (C21).Ccr1	NA	NA	NA	NA	NA	NA	NA	NA
C3ar1 TAM (C21)	C3ar1 TAM (C21)	Ccl9	Ccr1	0.00517783	0	CCL9_CCR1	Ccl9 - Ccr1	CCL	Secreted Signaling	KEGG: mmu04060	KO	C3ar1 TAM (C21).Ccl9	C3ar1 TAM (C21).Ccr1	NA	NA	NA	NA	NA	NA	NA	NA
Fn1 TAM (C19)	TAN (C22)	Ccl9	Ccr1	0.0306861	0	CCL9_CCR1	Ccl9 - Ccr1	CCL	Secreted Signaling	KEGG: mmu04060	KO	Fn1 TAM (C19).Ccl9	TAN (C22).Ccr1	NA	NA	NA	NA	NA	NA	NA	NA
Fcgr1 TAM (C20)	TAN (C22)	Ccl9	Ccr1	0.0316938	0	CCL9_CCR1	Ccl9 - Ccr1	CCL	Secreted Signaling	KEGG: mmu04060	KO	Fcgr1 TAM (C20).Ccl9	TAN (C22).Ccr1	NA	NA	NA	NA	NA	NA	NA	NA
C3ar1 TAM (C21)	TAN (C22)	Ccl9	Ccr1	0.0285301	0	CCL9_CCR1	Ccl9 - Ccr1	CCL	Secreted Signaling	KEGG: mmu04060	KO	C3ar1 TAM (C21).Ccl9	TAN (C22).Ccr1	NA	NA	NA	NA	NA	NA	NA	NA
Fn1 TAM (C19)	Fcgr1 TAM (C20)	Ccl6	Ccr1	0.0249734	0	CCL6_CCR1	Ccl6 - Ccr1	CCL	Secreted Signaling	KEGG: mmu04060	KO	Fn1 TAM (C19).Ccl6	Fcgr1 TAM (C20).Ccr1	NA	NA	NA	NA	NA	NA	NA	NA
Fcgr1 TAM (C20)	Fcgr1 TAM (C20)	Ccl6	Ccr1	0.00830609	0	CCL6_CCR1	Ccl6 - Ccr1	CCL	Secreted Signaling	KEGG: mmu04060	KO	Fcgr1 TAM (C20).Ccl6	Fcgr1 TAM (C20).Ccr1	NA	NA	NA	NA	NA	NA	NA	NA
C3ar1 TAM (C21)	Fcgr1 TAM (C20)	Ccl6	Ccr1	0.00723817	0	CCL6_CCR1	Ccl6 - Ccr1	CCL	Secreted Signaling	KEGG: mmu04060	KO	C3ar1 TAM (C21).Ccl6	Fcgr1 TAM (C20).Ccr1	NA	NA	NA	NA	NA	NA	NA	NA
TAN (C22)	Fcgr1 TAM (C20)	Ccl6	Ccr1	0.0356748	0	CCL6_CCR1	Ccl6 - Ccr1	CCL	Secreted Signaling	KEGG: mmu04060	KO	TAN (C22).Ccl6	Fcgr1 TAM (C20).Ccr1	NA	NA	NA	NA	NA	NA	NA	NA
Fn1 TAM (C19)	C3ar1 TAM (C21)	Ccl6	Ccr1	0.0179233	0	CCL6_CCR1	Ccl6 - Ccr1	CCL	Secreted Signaling	KEGG: mmu04060	KO	Fn1 TAM (C19).Ccl6	C3ar1 TAM (C21).Ccr1	NA	NA	NA	NA	NA	NA	NA	NA
Fcgr1 TAM (C20)	C3ar1 TAM (C21)	Ccl6	Ccr1	0.00593261	0	CCL6_CCR1	Ccl6 - Ccr1	CCL	Secreted Signaling	KEGG: mmu04060	KO	Fcgr1 TAM (C20).Ccl6	C3ar1 TAM (C21).Ccr1	NA	NA	NA	NA	NA	NA	NA	NA
C3ar1 TAM (C21)	C3ar1 TAM (C21)	Ccl6	Ccr1	0.00516826	0	CCL6_CCR1	Ccl6 - Ccr1	CCL	Secreted Signaling	KEGG: mmu04060	KO	C3ar1 TAM (C21).Ccl6	C3ar1 TAM (C21).Ccr1	NA	NA	NA	NA	NA	NA	NA	NA
TAN (C22)	C3ar1 TAM (C21)	Ccl6	Ccr1	0.0256832	0	CCL6_CCR1	Ccl6 - Ccr1	CCL	Secreted Signaling	KEGG: mmu04060	KO	TAN (C22).Ccl6	C3ar1 TAM (C21).Ccr1	NA	NA	NA	NA	NA	NA	NA	NA
Fn1 TAM (C19)	TAN (C22)	Ccl6	Ccr1	0.0933636	0	CCL6_CCR1	Ccl6 - Ccr1	CCL	Secreted Signaling	KEGG: mmu04060	KO	Fn1 TAM (C19).Ccl6	TAN (C22).Ccr1	NA	NA	NA	NA	NA	NA	NA	NA
Fcgr1 TAM (C20)	TAN (C22)	Ccl6	Ccr1	0.0325775	0	CCL6_CCR1	Ccl6 - Ccr1	CCL	Secreted Signaling	KEGG: mmu04060	KO	Fcgr1 TAM (C20).Ccl6	TAN (C22).Ccr1	NA	NA	NA	NA	NA	NA	NA	NA
C3ar1 TAM (C21)	TAN (C22)	Ccl6	Ccr1	0.0284786	0	CCL6_CCR1	Ccl6 - Ccr1	CCL	Secreted Signaling	KEGG: mmu04060	KO	C3ar1 TAM (C21).Ccl6	TAN (C22).Ccr1	NA	NA	NA	NA	NA	NA	NA	NA
TAN (C22)	TAN (C22)	Ccl6	Ccr1	0.129479	0	CCL6_CCR1	Ccl6 - Ccr1	CCL	Secreted Signaling	KEGG: mmu04060	KO	TAN (C22).Ccl6	TAN (C22).Ccr1	NA	NA	NA	NA	NA	NA	NA	NA
C3ar1 TAM (C21)	Fcgr1 TAM (C20)	Ccl7	Ccr1	0.0105902	0	CCL7_CCR1	Ccl7 - Ccr1	CCL	Secreted Signaling	KEGG: mmu04060	KO	C3ar1 TAM (C21).Ccl7	Fcgr1 TAM (C20).Ccr1	NA	NA	NA	NA	NA	NA	NA	NA
CAF (C30)	Fcgr1 TAM (C20)	Ccl7	Ccr1	0.0149175	0	CCL7_CCR1	Ccl7 - Ccr1	CCL	Secreted Signaling	KEGG: mmu04060	KO	CAF (C30).Ccl7	Fcgr1 TAM (C20).Ccr1	NA	NA	NA	NA	NA	NA	NA	NA
C3ar1 TAM (C21)	C3ar1 TAM (C21)	Ccl7	Ccr1	0.00756899	0	CCL7_CCR1	Ccl7 - Ccr1	CCL	Secreted Signaling	KEGG: mmu04060	KO	C3ar1 TAM (C21).Ccl7	C3ar1 TAM (C21).Ccr1	NA	NA	NA	NA	NA	NA	NA	NA
CAF (C30)	C3ar1 TAM (C21)	Ccl7	Ccr1	0.0106751	0	CCL7_CCR1	Ccl7 - Ccr1	CCL	Secreted Signaling	KEGG: mmu04060	KO	CAF (C30).Ccl7	C3ar1 TAM (C21).Ccr1	NA	NA	NA	NA	NA	NA	NA	NA
C3ar1 TAM (C21)	TAN (C22)	Ccl7	Ccr1	0.0412583	0	CCL7_CCR1	Ccl7 - Ccr1	CCL	Secreted Signaling	KEGG: mmu04060	KO	C3ar1 TAM (C21).Ccl7	TAN (C22).Ccr1	NA	NA	NA	NA	NA	NA	NA	NA
CAF (C30)	TAN (C22)	Ccl7	Ccr1	0.0573902	0	CCL7_CCR1	Ccl7 - Ccr1	CCL	Secreted Signaling	KEGG: mmu04060	KO	CAF (C30).Ccl7	TAN (C22).Ccr1	NA	NA	NA	NA	NA	NA	NA	NA
CAF (C30)	NK (C10-C14)	Ccl8	Ccr2	0.00413113	0	CCL8_CCR2	Ccl8 - Ccr2	CCL	Secreted Signaling	KEGG: mmu04060	KO	CAF (C30).Ccl8	NK (C10-C14).Ccr2	NA	NA	NA	NA	NA	NA	NA	NA
CAF (C30)	Fn1 TAM (C19)	Ccl8	Ccr2	0.0142131	0	CCL8_CCR2	Ccl8 - Ccr2	CCL	Secreted Signaling	KEGG: mmu04060	KO	CAF (C30).Ccl8	Fn1 TAM (C19).Ccr2	NA	NA	NA	NA	NA	NA	NA	NA
CAF (C30)	Fcgr1 TAM (C20)	Ccl8	Ccr2	0.00541985	0	CCL8_CCR2	Ccl8 - Ccr2	CCL	Secreted Signaling	KEGG: mmu04060	KO	CAF (C30).Ccl8	Fcgr1 TAM (C20).Ccr2	NA	NA	NA	NA	NA	NA	NA	NA
Fn1 TAM (C19)	NK (C10-C14)	Ccl6	Ccr2	0.019337	0	CCL6_CCR2	Ccl6 - Ccr2	CCL	Secreted Signaling	KEGG: mmu04060	KO	Fn1 TAM (C19).Ccl6	NK (C10-C14).Ccr2	NA	NA	NA	NA	NA	NA	NA	NA
Fcgr1 TAM (C20)	NK (C10-C14)	Ccl6	Ccr2	0.00640672	0	CCL6_CCR2	Ccl6 - Ccr2	CCL	Secreted Signaling	KEGG: mmu04060	KO	Fcgr1 TAM (C20).Ccl6	NK (C10-C14).Ccr2	NA	NA	NA	NA	NA	NA	NA	NA
C3ar1 TAM (C21)	NK (C10-C14)	Ccl6	Ccr2	0.00558162	0	CCL6_CCR2	Ccl6 - Ccr2	CCL	Secreted Signaling	KEGG: mmu04060	KO	C3ar1 TAM (C21).Ccl6	NK (C10-C14).Ccr2	NA	NA	NA	NA	NA	NA	NA	NA
TAN (C22)	NK (C10-C14)	Ccl6	Ccr2	0.0276917	0	CCL6_CCR2	Ccl6 - Ccr2	CCL	Secreted Signaling	KEGG: mmu04060	KO	TAN (C22).Ccl6	NK (C10-C14).Ccr2	NA	NA	NA	NA	NA	NA	NA	NA
Fn1 TAM (C19)	Fn1 TAM (C19)	Ccl6	Ccr2	0.0641385	0	CCL6_CCR2	Ccl6 - Ccr2	CCL	Secreted Signaling	KEGG: mmu04060	KO	Fn1 TAM (C19).Ccl6	Fn1 TAM (C19).Ccr2	NA	NA	NA	NA	NA	NA	NA	NA
Fcgr1 TAM (C20)	Fn1 TAM (C19)	Ccl6	Ccr2	0.0219199	0	CCL6_CCR2	Ccl6 - Ccr2	CCL	Secreted Signaling	KEGG: mmu04060	KO	Fcgr1 TAM (C20).Ccl6	Fn1 TAM (C19).Ccr2	NA	NA	NA	NA	NA	NA	NA	NA
C3ar1 TAM (C21)	Fn1 TAM (C19)	Ccl6	Ccr2	0.0191354	0	CCL6_CCR2	Ccl6 - Ccr2	CCL	Secreted Signaling	KEGG: mmu04060	KO	C3ar1 TAM (C21).Ccl6	Fn1 TAM (C19).Ccr2	NA	NA	NA	NA	NA	NA	NA	NA
TAN (C22)	Fn1 TAM (C19)	Ccl6	Ccr2	0.0900722	0	CCL6_CCR2	Ccl6 - Ccr2	CCL	Secreted Signaling	KEGG: mmu04060	KO	TAN (C22).Ccl6	Fn1 TAM (C19).Ccr2	NA	NA	NA	NA	NA	NA	NA	NA
Fn1 TAM (C19)	Fcgr1 TAM (C20)	Ccl6	Ccr2	0.025249	0	CCL6_CCR2	Ccl6 - Ccr2	CCL	Secreted Signaling	KEGG: mmu04060	KO	Fn1 TAM (C19).Ccl6	Fcgr1 TAM (C20).Ccr2	NA	NA	NA	NA	NA	NA	NA	NA
Fcgr1 TAM (C20)	Fcgr1 TAM (C20)	Ccl6	Ccr2	0.00839932	0	CCL6_CCR2	Ccl6 - Ccr2	CCL	Secreted Signaling	KEGG: mmu04060	KO	Fcgr1 TAM (C20).Ccl6	Fcgr1 TAM (C20).Ccr2	NA	NA	NA	NA	NA	NA	NA	NA
C3ar1 TAM (C21)	Fcgr1 TAM (C20)	Ccl6	Ccr2	0.0073195	0	CCL6_CCR2	Ccl6 - Ccr2	CCL	Secreted Signaling	KEGG: mmu04060	KO	C3ar1 TAM (C21).Ccl6	Fcgr1 TAM (C20).Ccr2	NA	NA	NA	NA	NA	NA	NA	NA
TAN (C22)	Fcgr1 TAM (C20)	Ccl6	Ccr2	0.0360641	0	CCL6_CCR2	Ccl6 - Ccr2	CCL	Secreted Signaling	KEGG: mmu04060	KO	TAN (C22).Ccl6	Fcgr1 TAM (C20).Ccr2	NA	NA	NA	NA	NA	NA	NA	NA
C3ar1 TAM (C21)	NK (C10-C14)	Ccl7	Ccr2	0.00817279	0	CCL7_CCR2	Ccl7 - Ccr2	CCL	Secreted Signaling	KEGG: mmu04060	KO	C3ar1 TAM (C21).Ccl7	NK (C10-C14).Ccr2	NA	NA	NA	NA	NA	NA	NA	NA
CAF (C30)	NK (C10-C14)	Ccl7	Ccr2	0.0115238	0	CCL7_CCR2	Ccl7 - Ccr2	CCL	Secreted Signaling	KEGG: mmu04060	KO	CAF (C30).Ccl7	NK (C10-C14).Ccr2	NA	NA	NA	NA	NA	NA	NA	NA
C3ar1 TAM (C21)	Fn1 TAM (C19)	Ccl7	Ccr2	0.0278425	0	CCL7_CCR2	Ccl7 - Ccr2	CCL	Secreted Signaling	KEGG: mmu04060	KO	C3ar1 TAM (C21).Ccl7	Fn1 TAM (C19).Ccr2	NA	NA	NA	NA	NA	NA	NA	NA
CAF (C30)	Fn1 TAM (C19)	Ccl7	Ccr2	0.038942	0	CCL7_CCR2	Ccl7 - Ccr2	CCL	Secreted Signaling	KEGG: mmu04060	KO	CAF (C30).Ccl7	Fn1 TAM (C19).Ccr2	NA	NA	NA	NA	NA	NA	NA	NA
C3ar1 TAM (C21)	Fcgr1 TAM (C20)	Ccl7	Ccr2	0.0107088	0	CCL7_CCR2	Ccl7 - Ccr2	CCL	Secreted Signaling	KEGG: mmu04060	KO	C3ar1 TAM (C21).Ccl7	Fcgr1 TAM (C20).Ccr2	NA	NA	NA	NA	NA	NA	NA	NA
CAF (C30)	Fcgr1 TAM (C20)	Ccl7	Ccr2	0.0150838	0	CCL7_CCR2	Ccl7 - Ccr2	CCL	Secreted Signaling	KEGG: mmu04060	KO	CAF (C30).Ccl7	Fcgr1 TAM (C20).Ccr2	NA	NA	NA	NA	NA	NA	NA	NA
Fn1 TAM (C19)	NK (C10-C14)	Ccl2	Ccr2	0.00343348	0	CCL2_CCR2	Ccl2 - Ccr2	CCL	Secreted Signaling	KEGG: mmu04060	KO	Fn1 TAM (C19).Ccl2	NK (C10-C14).Ccr2	NA	NA	NA	NA	NA	NA	NA	NA
Fcgr1 TAM (C20)	NK (C10-C14)	Ccl2	Ccr2	0.0064729	0	CCL2_CCR2	Ccl2 - Ccr2	CCL	Secreted Signaling	KEGG: mmu04060	KO	Fcgr1 TAM (C20).Ccl2	NK (C10-C14).Ccr2	NA	NA	NA	NA	NA	NA	NA	NA
C3ar1 TAM (C21)	NK (C10-C14)	Ccl2	Ccr2	0.00758941	0	CCL2_CCR2	Ccl2 - Ccr2	CCL	Secreted Signaling	KEGG: mmu04060	KO	C3ar1 TAM (C21).Ccl2	NK (C10-C14).Ccr2	NA	NA	NA	NA	NA	NA	NA	NA
Tumor (C23-C29)	NK (C10-C14)	Ccl2	Ccr2	0.00574572	0	CCL2_CCR2	Ccl2 - Ccr2	CCL	Secreted Signaling	KEGG: mmu04060	KO	Tumor (C23-C29).Ccl2	NK (C10-C14).Ccr2	NA	NA	NA	NA	NA	NA	NA	NA
CAF (C30)	NK (C10-C14)	Ccl2	Ccr2	0.00555691	0	CCL2_CCR2	Ccl2 - Ccr2	CCL	Secreted Signaling	KEGG: mmu04060	KO	CAF (C30).Ccl2	NK (C10-C14).Ccr2	NA	NA	NA	NA	NA	NA	NA	NA
Fn1 TAM (C19)	Fn1 TAM (C19)	Ccl2	Ccr2	0.011833	0	CCL2_CCR2	Ccl2 - Ccr2	CCL	Secreted Signaling	KEGG: mmu04060	KO	Fn1 TAM (C19).Ccl2	Fn1 TAM (C19).Ccr2	NA	NA	NA	NA	NA	NA	NA	NA
Fcgr1 TAM (C20)	Fn1 TAM (C19)	Ccl2	Ccr2	0.0221428	0	CCL2_CCR2	Ccl2 - Ccr2	CCL	Secreted Signaling	KEGG: mmu04060	KO	Fcgr1 TAM (C20).Ccl2	Fn1 TAM (C19).Ccr2	NA	NA	NA	NA	NA	NA	NA	NA
C3ar1 TAM (C21)	Fn1 TAM (C19)	Ccl2	Ccr2	0.0258918	0	CCL2_CCR2	Ccl2 - Ccr2	CCL	Secreted Signaling	KEGG: mmu04060	KO	C3ar1 TAM (C21).Ccl2	Fn1 TAM (C19).Ccr2	NA	NA	NA	NA	NA	NA	NA	NA
Tumor (C23-C29)	Fn1 TAM (C19)	Ccl2	Ccr2	0.0196901	0	CCL2_CCR2	Ccl2 - Ccr2	CCL	Secreted Signaling	KEGG: mmu04060	KO	Tumor (C23-C29).Ccl2	Fn1 TAM (C19).Ccr2	NA	NA	NA	NA	NA	NA	NA	NA
CAF (C30)	Fn1 TAM (C19)	Ccl2	Ccr2	0.0190519	0	CCL2_CCR2	Ccl2 - Ccr2	CCL	Secreted Signaling	KEGG: mmu04060	KO	CAF (C30).Ccl2	Fn1 TAM (C19).Ccr2	NA	NA	NA	NA	NA	NA	NA	NA
Fn1 TAM (C19)	Fcgr1 TAM (C20)	Ccl2	Ccr2	0.00450554	0	CCL2_CCR2	Ccl2 - Ccr2	CCL	Secreted Signaling	KEGG: mmu04060	KO	Fn1 TAM (C19).Ccl2	Fcgr1 TAM (C20).Ccr2	NA	NA	NA	NA	NA	NA	NA	NA
Fcgr1 TAM (C20)	Fcgr1 TAM (C20)	Ccl2	Ccr2	0.00848592	0	CCL2_CCR2	Ccl2 - Ccr2	CCL	Secreted Signaling	KEGG: mmu04060	KO	Fcgr1 TAM (C20).Ccl2	Fcgr1 TAM (C20).Ccr2	NA	NA	NA	NA	NA	NA	NA	NA
C3ar1 TAM (C21)	Fcgr1 TAM (C20)	Ccl2	Ccr2	0.00994618	0	CCL2_CCR2	Ccl2 - Ccr2	CCL	Secreted Signaling	KEGG: mmu04060	KO	C3ar1 TAM (C21).Ccl2	Fcgr1 TAM (C20).Ccr2	NA	NA	NA	NA	NA	NA	NA	NA
Tumor (C23-C29)	Fcgr1 TAM (C20)	Ccl2	Ccr2	0.0075343	0	CCL2_CCR2	Ccl2 - Ccr2	CCL	Secreted Signaling	KEGG: mmu04060	KO	Tumor (C23-C29).Ccl2	Fcgr1 TAM (C20).Ccr2	NA	NA	NA	NA	NA	NA	NA	NA
CAF (C30)	Fcgr1 TAM (C20)	Ccl2	Ccr2	0.00728715	0	CCL2_CCR2	Ccl2 - Ccr2	CCL	Secreted Signaling	KEGG: mmu04060	KO	CAF (C30).Ccl2	Fcgr1 TAM (C20).Ccr2	NA	NA	NA	NA	NA	NA	NA	NA
Fcgr1 TAM (C20)	Fcgr1 TAM (C20)	Ccl4	Ccr5	0.00673139	0	CCL4_CCR5	Ccl4 - Ccr5	CCL	Secreted Signaling	KEGG: mmu04060	KO	Fcgr1 TAM (C20).Ccl4	Fcgr1 TAM (C20).Ccr5	NA	NA	NA	NA	NA	NA	NA	NA
C3ar1 TAM (C21)	Fcgr1 TAM (C20)	Ccl4	Ccr5	0.00929635	0	CCL4_CCR5	Ccl4 - Ccr5	CCL	Secreted Signaling	KEGG: mmu04060	KO	C3ar1 TAM (C21).Ccl4	Fcgr1 TAM (C20).Ccr5	NA	NA	NA	NA	NA	NA	NA	NA
TAN (C22)	Fcgr1 TAM (C20)	Ccl4	Ccr5	0.0437425	0	CCL4_CCR5	Ccl4 - Ccr5	CCL	Secreted Signaling	KEGG: mmu04060	KO	TAN (C22).Ccl4	Fcgr1 TAM (C20).Ccr5	4.07205e-05	-0.505741	0.629	0.776	NA	NA	NA	NA
Fcgr1 TAM (C20)	C3ar1 TAM (C21)	Ccl4	Ccr5	0.00749575	0	CCL4_CCR5	Ccl4 - Ccr5	CCL	Secreted Signaling	KEGG: mmu04060	KO	Fcgr1 TAM (C20).Ccl4	C3ar1 TAM (C21).Ccr5	NA	NA	NA	NA	NA	NA	NA	NA
C3ar1 TAM (C21)	C3ar1 TAM (C21)	Ccl4	Ccr5	0.0103489	0	CCL4_CCR5	Ccl4 - Ccr5	CCL	Secreted Signaling	KEGG: mmu04060	KO	C3ar1 TAM (C21).Ccl4	C3ar1 TAM (C21).Ccr5	NA	NA	NA	NA	NA	NA	NA	NA
TAN (C22)	C3ar1 TAM (C21)	Ccl4	Ccr5	0.0485043	0	CCL4_CCR5	Ccl4 - Ccr5	CCL	Secreted Signaling	KEGG: mmu04060	KO	TAN (C22).Ccl4	C3ar1 TAM (C21).Ccr5	4.07205e-05	-0.505741	0.629	0.776	NA	NA	NA	NA
T cell (C1-C9)	Fcgr1 TAM (C20)	Ccl5	Ccr5	0.0094671	0	CCL5_CCR5	Ccl5 - Ccr5	CCL	Secreted Signaling	KEGG: mmu04060	KO	T cell (C1-C9).Ccl5	Fcgr1 TAM (C20).Ccr5	NA	NA	NA	NA	NA	NA	NA	NA
DC (C17)	Fcgr1 TAM (C20)	Ccl5	Ccr5	0.06085	0	CCL5_CCR5	Ccl5 - Ccr5	CCL	Secreted Signaling	KEGG: mmu04060	KO	DC (C17).Ccl5	Fcgr1 TAM (C20).Ccr5	NA	NA	NA	NA	NA	NA	NA	NA
T cell (C1-C9)	C3ar1 TAM (C21)	Ccl5	Ccr5	0.0105388	0	CCL5_CCR5	Ccl5 - Ccr5	CCL	Secreted Signaling	KEGG: mmu04060	KO	T cell (C1-C9).Ccl5	C3ar1 TAM (C21).Ccr5	NA	NA	NA	NA	NA	NA	NA	NA
DC (C17)	C3ar1 TAM (C21)	Ccl5	Ccr5	0.0673429	0	CCL5_CCR5	Ccl5 - Ccr5	CCL	Secreted Signaling	KEGG: mmu04060	KO	DC (C17).Ccl5	C3ar1 TAM (C21).Ccr5	NA	NA	NA	NA	NA	NA	NA	NA
TAN (C22)	Fcgr1 TAM (C20)	Ccl3	Ccr5	0.0385943	0	CCL3_CCR5	Ccl3 - Ccr5	CCL	Secreted Signaling	KEGG: mmu04060	KO	TAN (C22).Ccl3	Fcgr1 TAM (C20).Ccr5	NA	NA	NA	NA	NA	NA	NA	NA
TAN (C22)	C3ar1 TAM (C21)	Ccl3	Ccr5	0.0428207	0	CCL3_CCR5	Ccl3 - Ccr5	CCL	Secreted Signaling	KEGG: mmu04060	KO	TAN (C22).Ccl3	C3ar1 TAM (C21).Ccr5	NA	NA	NA	NA	NA	NA	NA	NA
CAF (C30)	Fcgr1 TAM (C20)	Ccl8	Ccr5	0.00496362	0	CCL8_CCR5	Ccl8 - Ccr5	CCL	Secreted Signaling	KEGG: mmu04060	KO	CAF (C30).Ccl8	Fcgr1 TAM (C20).Ccr5	NA	NA	NA	NA	NA	NA	NA	NA
CAF (C30)	C3ar1 TAM (C21)	Ccl8	Ccr5	0.00552836	0	CCL8_CCR5	Ccl8 - Ccr5	CCL	Secreted Signaling	KEGG: mmu04060	KO	CAF (C30).Ccl8	C3ar1 TAM (C21).Ccr5	NA	NA	NA	NA	NA	NA	NA	NA
CAF (C30)	T cell (C1-C9)	Ccl19	Ccr7	0.0026593	0	CCL19_CCR7	Ccl19 - Ccr7	CCL	Secreted Signaling	KEGG: mmu04060	KO	CAF (C30).Ccl19	T cell (C1-C9).Ccr7	NA	NA	NA	NA	NA	NA	NA	NA
CAF (C30)	B cell (C15-C16)	Ccl19	Ccr7	0.00482357	0	CCL19_CCR7	Ccl19 - Ccr7	CCL	Secreted Signaling	KEGG: mmu04060	KO	CAF (C30).Ccl19	B cell (C15-C16).Ccr7	NA	NA	NA	NA	NA	NA	NA	NA
CAF (C30)	DC (C17)	Ccl19	Ccr7	0.0199071	0	CCL19_CCR7	Ccl19 - Ccr7	CCL	Secreted Signaling	KEGG: mmu04060	KO	CAF (C30).Ccl19	DC (C17).Ccr7	NA	NA	NA	NA	NA	NA	NA	NA
CAF (C30)	H2-Aa TAM (C18)	Ccl19	Ccr7	0.00423752	0	CCL19_CCR7	Ccl19 - Ccr7	CCL	Secreted Signaling	KEGG: mmu04060	KO	CAF (C30).Ccl19	H2-Aa TAM (C18).Ccr7	NA	NA	NA	NA	1.45597e-13	0.640322	0.332	0.105
CAF (C30)	Endothelial (C31)	Ccl19	Ccr7	0.00449882	0	CCL19_CCR7	Ccl19 - Ccr7	CCL	Secreted Signaling	KEGG: mmu04060	KO	CAF (C30).Ccl19	Endothelial (C31).Ccr7	NA	NA	NA	NA	5.59466e-11	1.70056	0.337	0
CAF (C30)	CAF (C30)	Cxcl12	Ackr3	0.0601525	0	CXCL12_ACKR3	Cxcl12 - Ackr3	CXCL	Secreted Signaling	KEGG: mmu04060	KO	CAF (C30).Cxcl12	CAF (C30).Ackr3	4.80702e-14	0.675599	0.758	0.509	NA	NA	NA	NA
T cell (C1-C9)	Fn1 TAM (C19)	Mif	CD74_CD44	0.0137385	0	MIF_CD74_CD44	Mif - (Cd74+Cd44)	MIF	Secreted Signaling	PMID: 29637711; PMID: 26175090	KO	T cell (C1-C9).Mif	Fn1 TAM (C19).CD74_CD44	NA	NA	NA	NA	NA	NA	NA	NA
NK (C10-C14)	Fn1 TAM (C19)	Mif	CD74_CD44	0.0353161	0	MIF_CD74_CD44	Mif - (Cd74+Cd44)	MIF	Secreted Signaling	PMID: 29637711; PMID: 26175090	KO	NK (C10-C14).Mif	Fn1 TAM (C19).CD74_CD44	NA	NA	NA	NA	NA	NA	NA	NA
DC (C17)	Fn1 TAM (C19)	Mif	CD74_CD44	0.0100849	0	MIF_CD74_CD44	Mif - (Cd74+Cd44)	MIF	Secreted Signaling	PMID: 29637711; PMID: 26175090	KO	DC (C17).Mif	Fn1 TAM (C19).CD74_CD44	NA	NA	NA	NA	NA	NA	NA	NA
H2-Aa TAM (C18)	Fn1 TAM (C19)	Mif	CD74_CD44	0.011287	0	MIF_CD74_CD44	Mif - (Cd74+Cd44)	MIF	Secreted Signaling	PMID: 29637711; PMID: 26175090	KO	H2-Aa TAM (C18).Mif	Fn1 TAM (C19).CD74_CD44	NA	NA	NA	NA	NA	NA	NA	NA
Fn1 TAM (C19)	Fn1 TAM (C19)	Mif	CD74_CD44	0.00913555	0	MIF_CD74_CD44	Mif - (Cd74+Cd44)	MIF	Secreted Signaling	PMID: 29637711; PMID: 26175090	KO	Fn1 TAM (C19).Mif	Fn1 TAM (C19).CD74_CD44	NA	NA	NA	NA	NA	NA	NA	NA
Fcgr1 TAM (C20)	Fn1 TAM (C19)	Mif	CD74_CD44	0.012684	0	MIF_CD74_CD44	Mif - (Cd74+Cd44)	MIF	Secreted Signaling	PMID: 29637711; PMID: 26175090	KO	Fcgr1 TAM (C20).Mif	Fn1 TAM (C19).CD74_CD44	NA	NA	NA	NA	NA	NA	NA	NA
C3ar1 TAM (C21)	Fn1 TAM (C19)	Mif	CD74_CD44	0.0483179	0	MIF_CD74_CD44	Mif - (Cd74+Cd44)	MIF	Secreted Signaling	PMID: 29637711; PMID: 26175090	KO	C3ar1 TAM (C21).Mif	Fn1 TAM (C19).CD74_CD44	NA	NA	NA	NA	NA	NA	NA	NA
TAN (C22)	Fn1 TAM (C19)	Mif	CD74_CD44	0.017315	0	MIF_CD74_CD44	Mif - (Cd74+Cd44)	MIF	Secreted Signaling	PMID: 29637711; PMID: 26175090	KO	TAN (C22).Mif	Fn1 TAM (C19).CD74_CD44	NA	NA	NA	NA	NA	NA	NA	NA
Tumor (C23-C29)	Fn1 TAM (C19)	Mif	CD74_CD44	0.0664619	0	MIF_CD74_CD44	Mif - (Cd74+Cd44)	MIF	Secreted Signaling	PMID: 29637711; PMID: 26175090	KO	Tumor (C23-C29).Mif	Fn1 TAM (C19).CD74_CD44	NA	NA	NA	NA	NA	NA	NA	NA
CAF (C30)	Fn1 TAM (C19)	Mif	CD74_CD44	0.0089399	0	MIF_CD74_CD44	Mif - (Cd74+Cd44)	MIF	Secreted Signaling	PMID: 29637711; PMID: 26175090	KO	CAF (C30).Mif	Fn1 TAM (C19).CD74_CD44	4.61214e-17	-0.761268	0.416	0.645	NA	NA	NA	NA
Endothelial (C31)	Fn1 TAM (C19)	Mif	CD74_CD44	0.0120572	0	MIF_CD74_CD44	Mif - (Cd74+Cd44)	MIF	Secreted Signaling	PMID: 29637711; PMID: 26175090	KO	Endothelial (C31).Mif	Fn1 TAM (C19).CD74_CD44	NA	NA	NA	NA	NA	NA	NA	NA
T cell (C1-C9)	Fcgr1 TAM (C20)	Mif	CD74_CD44	0.0179756	0	MIF_CD74_CD44	Mif - (Cd74+Cd44)	MIF	Secreted Signaling	PMID: 29637711; PMID: 26175090	KO	T cell (C1-C9).Mif	Fcgr1 TAM (C20).CD74_CD44	NA	NA	NA	NA	NA	NA	NA	NA
NK (C10-C14)	Fcgr1 TAM (C20)	Mif	CD74_CD44	0.0458984	0	MIF_CD74_CD44	Mif - (Cd74+Cd44)	MIF	Secreted Signaling	PMID: 29637711; PMID: 26175090	KO	NK (C10-C14).Mif	Fcgr1 TAM (C20).CD74_CD44	NA	NA	NA	NA	NA	NA	NA	NA
DC (C17)	Fcgr1 TAM (C20)	Mif	CD74_CD44	0.0132103	0	MIF_CD74_CD44	Mif - (Cd74+Cd44)	MIF	Secreted Signaling	PMID: 29637711; PMID: 26175090	KO	DC (C17).Mif	Fcgr1 TAM (C20).CD74_CD44	NA	NA	NA	NA	NA	NA	NA	NA
H2-Aa TAM (C18)	Fcgr1 TAM (C20)	Mif	CD74_CD44	0.0147794	0	MIF_CD74_CD44	Mif - (Cd74+Cd44)	MIF	Secreted Signaling	PMID: 29637711; PMID: 26175090	KO	H2-Aa TAM (C18).Mif	Fcgr1 TAM (C20).CD74_CD44	NA	NA	NA	NA	NA	NA	NA	NA
Fn1 TAM (C19)	Fcgr1 TAM (C20)	Mif	CD74_CD44	0.0119703	0	MIF_CD74_CD44	Mif - (Cd74+Cd44)	MIF	Secreted Signaling	PMID: 29637711; PMID: 26175090	KO	Fn1 TAM (C19).Mif	Fcgr1 TAM (C20).CD74_CD44	NA	NA	NA	NA	NA	NA	NA	NA
Fcgr1 TAM (C20)	Fcgr1 TAM (C20)	Mif	CD74_CD44	0.0166014	0	MIF_CD74_CD44	Mif - (Cd74+Cd44)	MIF	Secreted Signaling	PMID: 29637711; PMID: 26175090	KO	Fcgr1 TAM (C20).Mif	Fcgr1 TAM (C20).CD74_CD44	NA	NA	NA	NA	NA	NA	NA	NA
C3ar1 TAM (C21)	Fcgr1 TAM (C20)	Mif	CD74_CD44	0.0625436	0	MIF_CD74_CD44	Mif - (Cd74+Cd44)	MIF	Secreted Signaling	PMID: 29637711; PMID: 26175090	KO	C3ar1 TAM (C21).Mif	Fcgr1 TAM (C20).CD74_CD44	NA	NA	NA	NA	NA	NA	NA	NA
TAN (C22)	Fcgr1 TAM (C20)	Mif	CD74_CD44	0.0226298	0	MIF_CD74_CD44	Mif - (Cd74+Cd44)	MIF	Secreted Signaling	PMID: 29637711; PMID: 26175090	KO	TAN (C22).Mif	Fcgr1 TAM (C20).CD74_CD44	NA	NA	NA	NA	NA	NA	NA	NA
Tumor (C23-C29)	Fcgr1 TAM (C20)	Mif	CD74_CD44	0.0855493	0	MIF_CD74_CD44	Mif - (Cd74+Cd44)	MIF	Secreted Signaling	PMID: 29637711; PMID: 26175090	KO	Tumor (C23-C29).Mif	Fcgr1 TAM (C20).CD74_CD44	NA	NA	NA	NA	NA	NA	NA	NA
CAF (C30)	Fcgr1 TAM (C20)	Mif	CD74_CD44	0.0117147	0	MIF_CD74_CD44	Mif - (Cd74+Cd44)	MIF	Secreted Signaling	PMID: 29637711; PMID: 26175090	KO	CAF (C30).Mif	Fcgr1 TAM (C20).CD74_CD44	4.61214e-17	-0.761268	0.416	0.645	NA	NA	NA	NA
Endothelial (C31)	Fcgr1 TAM (C20)	Mif	CD74_CD44	0.0157841	0	MIF_CD74_CD44	Mif - (Cd74+Cd44)	MIF	Secreted Signaling	PMID: 29637711; PMID: 26175090	KO	Endothelial (C31).Mif	Fcgr1 TAM (C20).CD74_CD44	NA	NA	NA	NA	NA	NA	NA	NA
T cell (C1-C9)	C3ar1 TAM (C21)	Mif	CD74_CD44	0.00896652	0	MIF_CD74_CD44	Mif - (Cd74+Cd44)	MIF	Secreted Signaling	PMID: 29637711; PMID: 26175090	KO	T cell (C1-C9).Mif	C3ar1 TAM (C21).CD74_CD44	NA	NA	NA	NA	NA	NA	NA	NA
NK (C10-C14)	C3ar1 TAM (C21)	Mif	CD74_CD44	0.0232258	0	MIF_CD74_CD44	Mif - (Cd74+Cd44)	MIF	Secreted Signaling	PMID: 29637711; PMID: 26175090	KO	NK (C10-C14).Mif	C3ar1 TAM (C21).CD74_CD44	NA	NA	NA	NA	NA	NA	NA	NA
DC (C17)	C3ar1 TAM (C21)	Mif	CD74_CD44	0.00657352	0	MIF_CD74_CD44	Mif - (Cd74+Cd44)	MIF	Secreted Signaling	PMID: 29637711; PMID: 26175090	KO	DC (C17).Mif	C3ar1 TAM (C21).CD74_CD44	NA	NA	NA	NA	NA	NA	NA	NA
H2-Aa TAM (C18)	C3ar1 TAM (C21)	Mif	CD74_CD44	0.00736019	0	MIF_CD74_CD44	Mif - (Cd74+Cd44)	MIF	Secreted Signaling	PMID: 29637711; PMID: 26175090	KO	H2-Aa TAM (C18).Mif	C3ar1 TAM (C21).CD74_CD44	NA	NA	NA	NA	NA	NA	NA	NA
Fn1 TAM (C19)	C3ar1 TAM (C21)	Mif	CD74_CD44	0.00595274	0	MIF_CD74_CD44	Mif - (Cd74+Cd44)	MIF	Secreted Signaling	PMID: 29637711; PMID: 26175090	KO	Fn1 TAM (C19).Mif	C3ar1 TAM (C21).CD74_CD44	NA	NA	NA	NA	NA	NA	NA	NA
Fcgr1 TAM (C20)	C3ar1 TAM (C21)	Mif	CD74_CD44	0.00827524	0	MIF_CD74_CD44	Mif - (Cd74+Cd44)	MIF	Secreted Signaling	PMID: 29637711; PMID: 26175090	KO	Fcgr1 TAM (C20).Mif	C3ar1 TAM (C21).CD74_CD44	NA	NA	NA	NA	NA	NA	NA	NA
C3ar1 TAM (C21)	C3ar1 TAM (C21)	Mif	CD74_CD44	0.0319239	0	MIF_CD74_CD44	Mif - (Cd74+Cd44)	MIF	Secreted Signaling	PMID: 29637711; PMID: 26175090	KO	C3ar1 TAM (C21).Mif	C3ar1 TAM (C21).CD74_CD44	NA	NA	NA	NA	NA	NA	NA	NA
TAN (C22)	C3ar1 TAM (C21)	Mif	CD74_CD44	0.011315	0	MIF_CD74_CD44	Mif - (Cd74+Cd44)	MIF	Secreted Signaling	PMID: 29637711; PMID: 26175090	KO	TAN (C22).Mif	C3ar1 TAM (C21).CD74_CD44	NA	NA	NA	NA	NA	NA	NA	NA
Tumor (C23-C29)	C3ar1 TAM (C21)	Mif	CD74_CD44	0.0441976	0	MIF_CD74_CD44	Mif - (Cd74+Cd44)	MIF	Secreted Signaling	PMID: 29637711; PMID: 26175090	KO	Tumor (C23-C29).Mif	C3ar1 TAM (C21).CD74_CD44	NA	NA	NA	NA	NA	NA	NA	NA
CAF (C30)	C3ar1 TAM (C21)	Mif	CD74_CD44	0.00582485	0	MIF_CD74_CD44	Mif - (Cd74+Cd44)	MIF	Secreted Signaling	PMID: 29637711; PMID: 26175090	KO	CAF (C30).Mif	C3ar1 TAM (C21).CD74_CD44	4.61214e-17	-0.761268	0.416	0.645	NA	NA	NA	NA
Endothelial (C31)	C3ar1 TAM (C21)	Mif	CD74_CD44	0.00786456	0	MIF_CD74_CD44	Mif - (Cd74+Cd44)	MIF	Secreted Signaling	PMID: 29637711; PMID: 26175090	KO	Endothelial (C31).Mif	C3ar1 TAM (C21).CD74_CD44	NA	NA	NA	NA	NA	NA	NA	NA
T cell (C1-C9)	CAF (C30)	Mif	Ackr3	0.016793	0	MIF_ACKR3	Mif - Ackr3	MIF	Secreted Signaling	PMID: 26175090	KO	T cell (C1-C9).Mif	CAF (C30).Ackr3	NA	NA	NA	NA	NA	NA	NA	NA
NK (C10-C14)	CAF (C30)	Mif	Ackr3	0.0429591	0	MIF_ACKR3	Mif - Ackr3	MIF	Secreted Signaling	PMID: 26175090	KO	NK (C10-C14).Mif	CAF (C30).Ackr3	NA	NA	NA	NA	NA	NA	NA	NA
DC (C17)	CAF (C30)	Mif	Ackr3	0.0123372	0	MIF_ACKR3	Mif - Ackr3	MIF	Secreted Signaling	PMID: 26175090	KO	DC (C17).Mif	CAF (C30).Ackr3	NA	NA	NA	NA	NA	NA	NA	NA
H2-Aa TAM (C18)	CAF (C30)	Mif	Ackr3	0.0138041	0	MIF_ACKR3	Mif - Ackr3	MIF	Secreted Signaling	PMID: 26175090	KO	H2-Aa TAM (C18).Mif	CAF (C30).Ackr3	NA	NA	NA	NA	NA	NA	NA	NA
Fn1 TAM (C19)	CAF (C30)	Mif	Ackr3	0.0111783	0	MIF_ACKR3	Mif - Ackr3	MIF	Secreted Signaling	PMID: 26175090	KO	Fn1 TAM (C19).Mif	CAF (C30).Ackr3	NA	NA	NA	NA	NA	NA	NA	NA
Fcgr1 TAM (C20)	CAF (C30)	Mif	Ackr3	0.0155078	0	MIF_ACKR3	Mif - Ackr3	MIF	Secreted Signaling	PMID: 26175090	KO	Fcgr1 TAM (C20).Mif	CAF (C30).Ackr3	NA	NA	NA	NA	NA	NA	NA	NA
C3ar1 TAM (C21)	CAF (C30)	Mif	Ackr3	0.0586038	0	MIF_ACKR3	Mif - Ackr3	MIF	Secreted Signaling	PMID: 26175090	KO	C3ar1 TAM (C21).Mif	CAF (C30).Ackr3	NA	NA	NA	NA	NA	NA	NA	NA
TAN (C22)	CAF (C30)	Mif	Ackr3	0.0211476	0	MIF_ACKR3	Mif - Ackr3	MIF	Secreted Signaling	PMID: 26175090	KO	TAN (C22).Mif	CAF (C30).Ackr3	NA	NA	NA	NA	NA	NA	NA	NA
Tumor (C23-C29)	CAF (C30)	Mif	Ackr3	0.0802844	0	MIF_ACKR3	Mif - Ackr3	MIF	Secreted Signaling	PMID: 26175090	KO	Tumor (C23-C29).Mif	CAF (C30).Ackr3	NA	NA	NA	NA	NA	NA	NA	NA
CAF (C30)	CAF (C30)	Mif	Ackr3	0.0109394	0	MIF_ACKR3	Mif - Ackr3	MIF	Secreted Signaling	PMID: 26175090	KO	CAF (C30).Mif	CAF (C30).Ackr3	4.61214e-17	-0.761268	0.416	0.645	NA	NA	NA	NA
Endothelial (C31)	CAF (C30)	Mif	Ackr3	0.0147435	0	MIF_ACKR3	Mif - Ackr3	MIF	Secreted Signaling	PMID: 26175090	KO	Endothelial (C31).Mif	CAF (C30).Ackr3	NA	NA	NA	NA	NA	NA	NA	NA
Fn1 TAM (C19)	CAF (C30)	Osm	OSMR_IL6ST	0.00425348	0	OSM_OSMR_IL6ST	Osm - (Osmr+Il6st)	OSM	Secreted Signaling	KEGG: mmu04060	KO	Fn1 TAM (C19).Osm	CAF (C30).OSMR_IL6ST	NA	NA	NA	NA	NA	NA	NA	NA
Fcgr1 TAM (C20)	CAF (C30)	Osm	OSMR_IL6ST	0.00541288	0	OSM_OSMR_IL6ST	Osm - (Osmr+Il6st)	OSM	Secreted Signaling	KEGG: mmu04060	KO	Fcgr1 TAM (C20).Osm	CAF (C30).OSMR_IL6ST	NA	NA	NA	NA	NA	NA	NA	NA
TAN (C22)	CAF (C30)	Osm	OSMR_IL6ST	0.01086	0	OSM_OSMR_IL6ST	Osm - (Osmr+Il6st)	OSM	Secreted Signaling	KEGG: mmu04060	KO	TAN (C22).Osm	CAF (C30).OSMR_IL6ST	0.0149057	-0.528281	0.329	0.418	NA	NA	NA	NA
CAF (C30)	Fn1 TAM (C19)	Csf1	Csf1r	0.0147329	0	CSF1_CSF1R	Csf1 - Csf1r	CSF	Secreted Signaling	KEGG: mmu04060	KO	CAF (C30).Csf1	Fn1 TAM (C19).Csf1r	NA	NA	NA	NA	NA	NA	NA	NA
CAF (C30)	Fcgr1 TAM (C20)	Csf1	Csf1r	0.0112	0	CSF1_CSF1R	Csf1 - Csf1r	CSF	Secreted Signaling	KEGG: mmu04060	KO	CAF (C30).Csf1	Fcgr1 TAM (C20).Csf1r	NA	NA	NA	NA	NA	NA	NA	NA
NK (C10-C14)	NK (C10-C14)	Spp1	Cd44	0.0159216	0	SPP1_CD44	Spp1 - Cd44	SPP1	Secreted Signaling	PMID: 21907263	KO	NK (C10-C14).Spp1	NK (C10-C14).Cd44	NA	NA	NA	NA	NA	NA	NA	NA
DC (C17)	NK (C10-C14)	Spp1	Cd44	0.00240297	0	SPP1_CD44	Spp1 - Cd44	SPP1	Secreted Signaling	PMID: 21907263	KO	DC (C17).Spp1	NK (C10-C14).Cd44	NA	NA	NA	NA	NA	NA	NA	NA
Fn1 TAM (C19)	NK (C10-C14)	Spp1	Cd44	0.000914855	0	SPP1_CD44	Spp1 - Cd44	SPP1	Secreted Signaling	PMID: 21907263	KO	Fn1 TAM (C19).Spp1	NK (C10-C14).Cd44	NA	NA	NA	NA	NA	NA	NA	NA
C3ar1 TAM (C21)	NK (C10-C14)	Spp1	Cd44	0.00461466	0	SPP1_CD44	Spp1 - Cd44	SPP1	Secreted Signaling	PMID: 21907263	KO	C3ar1 TAM (C21).Spp1	NK (C10-C14).Cd44	NA	NA	NA	NA	NA	NA	NA	NA
TAN (C22)	NK (C10-C14)	Spp1	Cd44	0.00549573	0	SPP1_CD44	Spp1 - Cd44	SPP1	Secreted Signaling	PMID: 21907263	KO	TAN (C22).Spp1	NK (C10-C14).Cd44	4.47781e-06	-0.718651	0.317	0.536	NA	NA	NA	NA
Tumor (C23-C29)	NK (C10-C14)	Spp1	Cd44	0.0169581	0	SPP1_CD44	Spp1 - Cd44	SPP1	Secreted Signaling	PMID: 21907263	KO	Tumor (C23-C29).Spp1	NK (C10-C14).Cd44	NA	NA	NA	NA	NA	NA	NA	NA
CAF (C30)	NK (C10-C14)	Spp1	Cd44	0.00179463	0	SPP1_CD44	Spp1 - Cd44	SPP1	Secreted Signaling	PMID: 21907263	KO	CAF (C30).Spp1	NK (C10-C14).Cd44	NA	NA	NA	NA	NA	NA	NA	NA
NK (C10-C14)	Fn1 TAM (C19)	Spp1	Cd44	0.102814	0	SPP1_CD44	Spp1 - Cd44	SPP1	Secreted Signaling	PMID: 21907263	KO	NK (C10-C14).Spp1	Fn1 TAM (C19).Cd44	NA	NA	NA	NA	NA	NA	NA	NA
DC (C17)	Fn1 TAM (C19)	Spp1	Cd44	0.0167748	0	SPP1_CD44	Spp1 - Cd44	SPP1	Secreted Signaling	PMID: 21907263	KO	DC (C17).Spp1	Fn1 TAM (C19).Cd44	NA	NA	NA	NA	NA	NA	NA	NA
Fn1 TAM (C19)	Fn1 TAM (C19)	Spp1	Cd44	0.00644398	0	SPP1_CD44	Spp1 - Cd44	SPP1	Secreted Signaling	PMID: 21907263	KO	Fn1 TAM (C19).Spp1	Fn1 TAM (C19).Cd44	NA	NA	NA	NA	NA	NA	NA	NA
C3ar1 TAM (C21)	Fn1 TAM (C19)	Spp1	Cd44	0.0317928	0	SPP1_CD44	Spp1 - Cd44	SPP1	Secreted Signaling	PMID: 21907263	KO	C3ar1 TAM (C21).Spp1	Fn1 TAM (C19).Cd44	NA	NA	NA	NA	NA	NA	NA	NA
TAN (C22)	Fn1 TAM (C19)	Spp1	Cd44	0.0376666	0	SPP1_CD44	Spp1 - Cd44	SPP1	Secreted Signaling	PMID: 21907263	KO	TAN (C22).Spp1	Fn1 TAM (C19).Cd44	4.47781e-06	-0.718651	0.317	0.536	NA	NA	NA	NA
Tumor (C23-C29)	Fn1 TAM (C19)	Spp1	Cd44	0.108881	0	SPP1_CD44	Spp1 - Cd44	SPP1	Secreted Signaling	PMID: 21907263	KO	Tumor (C23-C29).Spp1	Fn1 TAM (C19).Cd44	NA	NA	NA	NA	NA	NA	NA	NA
CAF (C30)	Fn1 TAM (C19)	Spp1	Cd44	0.012574	0	SPP1_CD44	Spp1 - Cd44	SPP1	Secreted Signaling	PMID: 21907263	KO	CAF (C30).Spp1	Fn1 TAM (C19).Cd44	NA	NA	NA	NA	NA	NA	NA	NA
NK (C10-C14)	Fcgr1 TAM (C20)	Spp1	Cd44	0.0986968	0	SPP1_CD44	Spp1 - Cd44	SPP1	Secreted Signaling	PMID: 21907263	KO	NK (C10-C14).Spp1	Fcgr1 TAM (C20).Cd44	NA	NA	NA	NA	NA	NA	NA	NA
DC (C17)	Fcgr1 TAM (C20)	Spp1	Cd44	0.0160415	0	SPP1_CD44	Spp1 - Cd44	SPP1	Secreted Signaling	PMID: 21907263	KO	DC (C17).Spp1	Fcgr1 TAM (C20).Cd44	NA	NA	NA	NA	NA	NA	NA	NA
Fn1 TAM (C19)	Fcgr1 TAM (C20)	Spp1	Cd44	0.00615946	0	SPP1_CD44	Spp1 - Cd44	SPP1	Secreted Signaling	PMID: 21907263	KO	Fn1 TAM (C19).Spp1	Fcgr1 TAM (C20).Cd44	NA	NA	NA	NA	NA	NA	NA	NA
C3ar1 TAM (C21)	Fcgr1 TAM (C20)	Spp1	Cd44	0.0304233	0	SPP1_CD44	Spp1 - Cd44	SPP1	Secreted Signaling	PMID: 21907263	KO	C3ar1 TAM (C21).Spp1	Fcgr1 TAM (C20).Cd44	NA	NA	NA	NA	NA	NA	NA	NA
TAN (C22)	Fcgr1 TAM (C20)	Spp1	Cd44	0.0360536	0	SPP1_CD44	Spp1 - Cd44	SPP1	Secreted Signaling	PMID: 21907263	KO	TAN (C22).Spp1	Fcgr1 TAM (C20).Cd44	4.47781e-06	-0.718651	0.317	0.536	NA	NA	NA	NA
Tumor (C23-C29)	Fcgr1 TAM (C20)	Spp1	Cd44	0.10455	0	SPP1_CD44	Spp1 - Cd44	SPP1	Secreted Signaling	PMID: 21907263	KO	Tumor (C23-C29).Spp1	Fcgr1 TAM (C20).Cd44	NA	NA	NA	NA	NA	NA	NA	NA
CAF (C30)	Fcgr1 TAM (C20)	Spp1	Cd44	0.0120221	0	SPP1_CD44	Spp1 - Cd44	SPP1	Secreted Signaling	PMID: 21907263	KO	CAF (C30).Spp1	Fcgr1 TAM (C20).Cd44	NA	NA	NA	NA	NA	NA	NA	NA
NK (C10-C14)	C3ar1 TAM (C21)	Spp1	Cd44	0.0311599	0	SPP1_CD44	Spp1 - Cd44	SPP1	Secreted Signaling	PMID: 21907263	KO	NK (C10-C14).Spp1	C3ar1 TAM (C21).Cd44	NA	NA	NA	NA	NA	NA	NA	NA
DC (C17)	C3ar1 TAM (C21)	Spp1	Cd44	0.00476547	0	SPP1_CD44	Spp1 - Cd44	SPP1	Secreted Signaling	PMID: 21907263	KO	DC (C17).Spp1	C3ar1 TAM (C21).Cd44	NA	NA	NA	NA	NA	NA	NA	NA
Fn1 TAM (C19)	C3ar1 TAM (C21)	Spp1	Cd44	0.00181697	0.01	SPP1_CD44	Spp1 - Cd44	SPP1	Secreted Signaling	PMID: 21907263	KO	Fn1 TAM (C19).Spp1	C3ar1 TAM (C21).Cd44	NA	NA	NA	NA	NA	NA	NA	NA
C3ar1 TAM (C21)	C3ar1 TAM (C21)	Spp1	Cd44	0.0091317	0	SPP1_CD44	Spp1 - Cd44	SPP1	Secreted Signaling	PMID: 21907263	KO	C3ar1 TAM (C21).Spp1	C3ar1 TAM (C21).Cd44	NA	NA	NA	NA	NA	NA	NA	NA
TAN (C22)	C3ar1 TAM (C21)	Spp1	Cd44	0.0108658	0	SPP1_CD44	Spp1 - Cd44	SPP1	Secreted Signaling	PMID: 21907263	KO	TAN (C22).Spp1	C3ar1 TAM (C21).Cd44	4.47781e-06	-0.718651	0.317	0.536	NA	NA	NA	NA
Tumor (C23-C29)	C3ar1 TAM (C21)	Spp1	Cd44	0.0331551	0	SPP1_CD44	Spp1 - Cd44	SPP1	Secreted Signaling	PMID: 21907263	KO	Tumor (C23-C29).Spp1	C3ar1 TAM (C21).Cd44	NA	NA	NA	NA	NA	NA	NA	NA
CAF (C30)	C3ar1 TAM (C21)	Spp1	Cd44	0.00356117	0	SPP1_CD44	Spp1 - Cd44	SPP1	Secreted Signaling	PMID: 21907263	KO	CAF (C30).Spp1	C3ar1 TAM (C21).Cd44	NA	NA	NA	NA	NA	NA	NA	NA
NK (C10-C14)	TAN (C22)	Spp1	Cd44	0.1001	0	SPP1_CD44	Spp1 - Cd44	SPP1	Secreted Signaling	PMID: 21907263	KO	NK (C10-C14).Spp1	TAN (C22).Cd44	NA	NA	NA	NA	NA	NA	NA	NA
DC (C17)	TAN (C22)	Spp1	Cd44	0.0162908	0	SPP1_CD44	Spp1 - Cd44	SPP1	Secreted Signaling	PMID: 21907263	KO	DC (C17).Spp1	TAN (C22).Cd44	NA	NA	NA	NA	NA	NA	NA	NA
Fn1 TAM (C19)	TAN (C22)	Spp1	Cd44	0.00625616	0	SPP1_CD44	Spp1 - Cd44	SPP1	Secreted Signaling	PMID: 21907263	KO	Fn1 TAM (C19).Spp1	TAN (C22).Cd44	NA	NA	NA	NA	NA	NA	NA	NA
C3ar1 TAM (C21)	TAN (C22)	Spp1	Cd44	0.0308891	0	SPP1_CD44	Spp1 - Cd44	SPP1	Secreted Signaling	PMID: 21907263	KO	C3ar1 TAM (C21).Spp1	TAN (C22).Cd44	NA	NA	NA	NA	NA	NA	NA	NA
TAN (C22)	TAN (C22)	Spp1	Cd44	0.0366023	0	SPP1_CD44	Spp1 - Cd44	SPP1	Secreted Signaling	PMID: 21907263	KO	TAN (C22).Spp1	TAN (C22).Cd44	4.47781e-06	-0.718651	0.317	0.536	NA	NA	NA	NA
Tumor (C23-C29)	TAN (C22)	Spp1	Cd44	0.106026	0	SPP1_CD44	Spp1 - Cd44	SPP1	Secreted Signaling	PMID: 21907263	KO	Tumor (C23-C29).Spp1	TAN (C22).Cd44	NA	NA	NA	NA	NA	NA	NA	NA
CAF (C30)	TAN (C22)	Spp1	Cd44	0.0122097	0	SPP1_CD44	Spp1 - Cd44	SPP1	Secreted Signaling	PMID: 21907263	KO	CAF (C30).Spp1	TAN (C22).Cd44	NA	NA	NA	NA	NA	NA	NA	NA
NK (C10-C14)	Tumor (C23-C29)	Spp1	Cd44	0.0220965	0	SPP1_CD44	Spp1 - Cd44	SPP1	Secreted Signaling	PMID: 21907263	KO	NK (C10-C14).Spp1	Tumor (C23-C29).Cd44	NA	NA	NA	NA	NA	NA	NA	NA
DC (C17)	Tumor (C23-C29)	Spp1	Cd44	0.00335279	0	SPP1_CD44	Spp1 - Cd44	SPP1	Secreted Signaling	PMID: 21907263	KO	DC (C17).Spp1	Tumor (C23-C29).Cd44	NA	NA	NA	NA	NA	NA	NA	NA
Fn1 TAM (C19)	Tumor (C23-C29)	Spp1	Cd44	0.00127722	0	SPP1_CD44	Spp1 - Cd44	SPP1	Secreted Signaling	PMID: 21907263	KO	Fn1 TAM (C19).Spp1	Tumor (C23-C29).Cd44	NA	NA	NA	NA	NA	NA	NA	NA
C3ar1 TAM (C21)	Tumor (C23-C29)	Spp1	Cd44	0.00643306	0	SPP1_CD44	Spp1 - Cd44	SPP1	Secreted Signaling	PMID: 21907263	KO	C3ar1 TAM (C21).Spp1	Tumor (C23-C29).Cd44	NA	NA	NA	NA	NA	NA	NA	NA
TAN (C22)	Tumor (C23-C29)	Spp1	Cd44	0.00765864	0	SPP1_CD44	Spp1 - Cd44	SPP1	Secreted Signaling	PMID: 21907263	KO	TAN (C22).Spp1	Tumor (C23-C29).Cd44	4.47781e-06	-0.718651	0.317	0.536	NA	NA	NA	NA
Tumor (C23-C29)	Tumor (C23-C29)	Spp1	Cd44	0.0235255	0	SPP1_CD44	Spp1 - Cd44	SPP1	Secreted Signaling	PMID: 21907263	KO	Tumor (C23-C29).Spp1	Tumor (C23-C29).Cd44	NA	NA	NA	NA	NA	NA	NA	NA
CAF (C30)	Tumor (C23-C29)	Spp1	Cd44	0.0025046	0	SPP1_CD44	Spp1 - Cd44	SPP1	Secreted Signaling	PMID: 21907263	KO	CAF (C30).Spp1	Tumor (C23-C29).Cd44	NA	NA	NA	NA	NA	NA	NA	NA
NK (C10-C14)	CAF (C30)	Spp1	Cd44	0.0254949	0	SPP1_CD44	Spp1 - Cd44	SPP1	Secreted Signaling	PMID: 21907263	KO	NK (C10-C14).Spp1	CAF (C30).Cd44	NA	NA	NA	NA	NA	NA	NA	NA
DC (C17)	CAF (C30)	Spp1	Cd44	0.00387988	0	SPP1_CD44	Spp1 - Cd44	SPP1	Secreted Signaling	PMID: 21907263	KO	DC (C17).Spp1	CAF (C30).Cd44	NA	NA	NA	NA	NA	NA	NA	NA
Fn1 TAM (C19)	CAF (C30)	Spp1	Cd44	0.0014785	0	SPP1_CD44	Spp1 - Cd44	SPP1	Secreted Signaling	PMID: 21907263	KO	Fn1 TAM (C19).Spp1	CAF (C30).Cd44	NA	NA	NA	NA	NA	NA	NA	NA
C3ar1 TAM (C21)	CAF (C30)	Spp1	Cd44	0.00744078	0	SPP1_CD44	Spp1 - Cd44	SPP1	Secreted Signaling	PMID: 21907263	KO	C3ar1 TAM (C21).Spp1	CAF (C30).Cd44	NA	NA	NA	NA	NA	NA	NA	NA
TAN (C22)	CAF (C30)	Spp1	Cd44	0.00885663	0	SPP1_CD44	Spp1 - Cd44	SPP1	Secreted Signaling	PMID: 21907263	KO	TAN (C22).Spp1	CAF (C30).Cd44	4.47781e-06	-0.718651	0.317	0.536	NA	NA	NA	NA
Tumor (C23-C29)	CAF (C30)	Spp1	Cd44	0.0271375	0	SPP1_CD44	Spp1 - Cd44	SPP1	Secreted Signaling	PMID: 21907263	KO	Tumor (C23-C29).Spp1	CAF (C30).Cd44	NA	NA	NA	NA	NA	NA	NA	NA
CAF (C30)	CAF (C30)	Spp1	Cd44	0.00289873	0	SPP1_CD44	Spp1 - Cd44	SPP1	Secreted Signaling	PMID: 21907263	KO	CAF (C30).Spp1	CAF (C30).Cd44	NA	NA	NA	NA	NA	NA	NA	NA
NK (C10-C14)	CAF (C30)	Spp1	ITGAV_ITGB1	0.0368709	0	SPP1_ITGAV_ITGB1	Spp1 - (Itgav+Itgb1)	SPP1	Secreted Signaling	PMID: 21907263	KO	NK (C10-C14).Spp1	CAF (C30).ITGAV_ITGB1	NA	NA	NA	NA	NA	NA	NA	NA
DC (C17)	CAF (C30)	Spp1	ITGAV_ITGB1	0.0056672	0	SPP1_ITGAV_ITGB1	Spp1 - (Itgav+Itgb1)	SPP1	Secreted Signaling	PMID: 21907263	KO	DC (C17).Spp1	CAF (C30).ITGAV_ITGB1	NA	NA	NA	NA	NA	NA	NA	NA
Fn1 TAM (C19)	CAF (C30)	Spp1	ITGAV_ITGB1	0.00216199	0	SPP1_ITGAV_ITGB1	Spp1 - (Itgav+Itgb1)	SPP1	Secreted Signaling	PMID: 21907263	KO	Fn1 TAM (C19).Spp1	CAF (C30).ITGAV_ITGB1	NA	NA	NA	NA	NA	NA	NA	NA
C3ar1 TAM (C21)	CAF (C30)	Spp1	ITGAV_ITGB1	0.0108506	0	SPP1_ITGAV_ITGB1	Spp1 - (Itgav+Itgb1)	SPP1	Secreted Signaling	PMID: 21907263	KO	C3ar1 TAM (C21).Spp1	CAF (C30).ITGAV_ITGB1	NA	NA	NA	NA	NA	NA	NA	NA
TAN (C22)	CAF (C30)	Spp1	ITGAV_ITGB1	0.0129068	0	SPP1_ITGAV_ITGB1	Spp1 - (Itgav+Itgb1)	SPP1	Secreted Signaling	PMID: 21907263	KO	TAN (C22).Spp1	CAF (C30).ITGAV_ITGB1	4.47781e-06	-0.718651	0.317	0.536	NA	NA	NA	NA
Tumor (C23-C29)	CAF (C30)	Spp1	ITGAV_ITGB1	0.039217	0	SPP1_ITGAV_ITGB1	Spp1 - (Itgav+Itgb1)	SPP1	Secreted Signaling	PMID: 21907263	KO	Tumor (C23-C29).Spp1	CAF (C30).ITGAV_ITGB1	NA	NA	NA	NA	NA	NA	NA	NA
CAF (C30)	CAF (C30)	Spp1	ITGAV_ITGB1	0.00423599	0	SPP1_ITGAV_ITGB1	Spp1 - (Itgav+Itgb1)	SPP1	Secreted Signaling	PMID: 21907263	KO	CAF (C30).Spp1	CAF (C30).ITGAV_ITGB1	NA	NA	NA	NA	NA	NA	NA	NA
NK (C10-C14)	CAF (C30)	Spp1	ITGAV_ITGB5	0.0203254	0	SPP1_ITGAV_ITGB5	Spp1 - (Itgav+Itgb5)	SPP1	Secreted Signaling	PMID: 21907263	KO	NK (C10-C14).Spp1	CAF (C30).ITGAV_ITGB5	NA	NA	NA	NA	NA	NA	NA	NA
DC (C17)	CAF (C30)	Spp1	ITGAV_ITGB5	0.00307932	0	SPP1_ITGAV_ITGB5	Spp1 - (Itgav+Itgb5)	SPP1	Secreted Signaling	PMID: 21907263	KO	DC (C17).Spp1	CAF (C30).ITGAV_ITGB5	NA	NA	NA	NA	NA	NA	NA	NA
Fn1 TAM (C19)	CAF (C30)	Spp1	ITGAV_ITGB5	0.00117285	0	SPP1_ITGAV_ITGB5	Spp1 - (Itgav+Itgb5)	SPP1	Secreted Signaling	PMID: 21907263	KO	Fn1 TAM (C19).Spp1	CAF (C30).ITGAV_ITGB5	NA	NA	NA	NA	NA	NA	NA	NA
C3ar1 TAM (C21)	CAF (C30)	Spp1	ITGAV_ITGB5	0.00590983	0	SPP1_ITGAV_ITGB5	Spp1 - (Itgav+Itgb5)	SPP1	Secreted Signaling	PMID: 21907263	KO	C3ar1 TAM (C21).Spp1	CAF (C30).ITGAV_ITGB5	NA	NA	NA	NA	NA	NA	NA	NA
TAN (C22)	CAF (C30)	Spp1	ITGAV_ITGB5	0.00703644	0	SPP1_ITGAV_ITGB5	Spp1 - (Itgav+Itgb5)	SPP1	Secreted Signaling	PMID: 21907263	KO	TAN (C22).Spp1	CAF (C30).ITGAV_ITGB5	4.47781e-06	-0.718651	0.317	0.536	NA	NA	NA	NA
Tumor (C23-C29)	CAF (C30)	Spp1	ITGAV_ITGB5	0.0216423	0	SPP1_ITGAV_ITGB5	Spp1 - (Itgav+Itgb5)	SPP1	Secreted Signaling	PMID: 21907263	KO	Tumor (C23-C29).Spp1	CAF (C30).ITGAV_ITGB5	NA	NA	NA	NA	NA	NA	NA	NA
CAF (C30)	CAF (C30)	Spp1	ITGAV_ITGB5	0.00230015	0	SPP1_ITGAV_ITGB5	Spp1 - (Itgav+Itgb5)	SPP1	Secreted Signaling	PMID: 21907263	KO	CAF (C30).Spp1	CAF (C30).ITGAV_ITGB5	NA	NA	NA	NA	NA	NA	NA	NA
NK (C10-C14)	DC (C17)	Spp1	ITGA4_ITGB1	0.057351	0	SPP1_ITGA4_ITGB1	Spp1 - (Itga4+Itgb1)	SPP1	Secreted Signaling	PMID: 21907263	KO	NK (C10-C14).Spp1	DC (C17).ITGA4_ITGB1	NA	NA	NA	NA	NA	NA	NA	NA
DC (C17)	DC (C17)	Spp1	ITGA4_ITGB1	0.0089766	0	SPP1_ITGA4_ITGB1	Spp1 - (Itga4+Itgb1)	SPP1	Secreted Signaling	PMID: 21907263	KO	DC (C17).Spp1	DC (C17).ITGA4_ITGB1	NA	NA	NA	NA	NA	NA	NA	NA
Fn1 TAM (C19)	DC (C17)	Spp1	ITGA4_ITGB1	0.00343156	0.01	SPP1_ITGA4_ITGB1	Spp1 - (Itga4+Itgb1)	SPP1	Secreted Signaling	PMID: 21907263	KO	Fn1 TAM (C19).Spp1	DC (C17).ITGA4_ITGB1	NA	NA	NA	NA	NA	NA	NA	NA
C3ar1 TAM (C21)	DC (C17)	Spp1	ITGA4_ITGB1	0.0171347	0	SPP1_ITGA4_ITGB1	Spp1 - (Itga4+Itgb1)	SPP1	Secreted Signaling	PMID: 21907263	KO	C3ar1 TAM (C21).Spp1	DC (C17).ITGA4_ITGB1	NA	NA	NA	NA	NA	NA	NA	NA
TAN (C22)	DC (C17)	Spp1	ITGA4_ITGB1	0.0203574	0	SPP1_ITGA4_ITGB1	Spp1 - (Itga4+Itgb1)	SPP1	Secreted Signaling	PMID: 21907263	KO	TAN (C22).Spp1	DC (C17).ITGA4_ITGB1	4.47781e-06	-0.718651	0.317	0.536	NA	NA	NA	NA
Tumor (C23-C29)	DC (C17)	Spp1	ITGA4_ITGB1	0.0609178	0	SPP1_ITGA4_ITGB1	Spp1 - (Itga4+Itgb1)	SPP1	Secreted Signaling	PMID: 21907263	KO	Tumor (C23-C29).Spp1	DC (C17).ITGA4_ITGB1	NA	NA	NA	NA	NA	NA	NA	NA
CAF (C30)	DC (C17)	Spp1	ITGA4_ITGB1	0.00671527	0	SPP1_ITGA4_ITGB1	Spp1 - (Itga4+Itgb1)	SPP1	Secreted Signaling	PMID: 21907263	KO	CAF (C30).Spp1	DC (C17).ITGA4_ITGB1	NA	NA	NA	NA	NA	NA	NA	NA
NK (C10-C14)	Fn1 TAM (C19)	Spp1	ITGA4_ITGB1	0.0283858	0	SPP1_ITGA4_ITGB1	Spp1 - (Itga4+Itgb1)	SPP1	Secreted Signaling	PMID: 21907263	KO	NK (C10-C14).Spp1	Fn1 TAM (C19).ITGA4_ITGB1	NA	NA	NA	NA	NA	NA	NA	NA
DC (C17)	Fn1 TAM (C19)	Spp1	ITGA4_ITGB1	0.00433072	0	SPP1_ITGA4_ITGB1	Spp1 - (Itga4+Itgb1)	SPP1	Secreted Signaling	PMID: 21907263	KO	DC (C17).Spp1	Fn1 TAM (C19).ITGA4_ITGB1	NA	NA	NA	NA	NA	NA	NA	NA
Fn1 TAM (C19)	Fn1 TAM (C19)	Spp1	ITGA4_ITGB1	0.00165076	0	SPP1_ITGA4_ITGB1	Spp1 - (Itga4+Itgb1)	SPP1	Secreted Signaling	PMID: 21907263	KO	Fn1 TAM (C19).Spp1	Fn1 TAM (C19).ITGA4_ITGB1	NA	NA	NA	NA	NA	NA	NA	NA
C3ar1 TAM (C21)	Fn1 TAM (C19)	Spp1	ITGA4_ITGB1	0.00830194	0	SPP1_ITGA4_ITGB1	Spp1 - (Itga4+Itgb1)	SPP1	Secreted Signaling	PMID: 21907263	KO	C3ar1 TAM (C21).Spp1	Fn1 TAM (C19).ITGA4_ITGB1	NA	NA	NA	NA	NA	NA	NA	NA
TAN (C22)	Fn1 TAM (C19)	Spp1	ITGA4_ITGB1	0.00988003	0	SPP1_ITGA4_ITGB1	Spp1 - (Itga4+Itgb1)	SPP1	Secreted Signaling	PMID: 21907263	KO	TAN (C22).Spp1	Fn1 TAM (C19).ITGA4_ITGB1	4.47781e-06	-0.718651	0.317	0.536	NA	NA	NA	NA
Tumor (C23-C29)	Fn1 TAM (C19)	Spp1	ITGA4_ITGB1	0.0302089	0	SPP1_ITGA4_ITGB1	Spp1 - (Itga4+Itgb1)	SPP1	Secreted Signaling	PMID: 21907263	KO	Tumor (C23-C29).Spp1	Fn1 TAM (C19).ITGA4_ITGB1	NA	NA	NA	NA	NA	NA	NA	NA
CAF (C30)	Fn1 TAM (C19)	Spp1	ITGA4_ITGB1	0.00323593	0	SPP1_ITGA4_ITGB1	Spp1 - (Itga4+Itgb1)	SPP1	Secreted Signaling	PMID: 21907263	KO	CAF (C30).Spp1	Fn1 TAM (C19).ITGA4_ITGB1	NA	NA	NA	NA	NA	NA	NA	NA
CAF (C30)	Fn1 TAM (C19)	Angptl2	Pirb	0.00410501	0	ANGPTL2_PIRB	Angptl2 - Pirb	ANGPTL	Secreted Signaling	PMID: 24478758	KO	CAF (C30).Angptl2	Fn1 TAM (C19).Pirb	NA	NA	NA	NA	NA	NA	NA	NA
CAF (C30)	Fcgr1 TAM (C20)	Angptl2	Pirb	0.00420201	0	ANGPTL2_PIRB	Angptl2 - Pirb	ANGPTL	Secreted Signaling	PMID: 24478758	KO	CAF (C30).Angptl2	Fcgr1 TAM (C20).Pirb	NA	NA	NA	NA	NA	NA	NA	NA
CAF (C30)	CAF (C30)	Angptl4	Cdh11	0.00311734	0	ANGPTL4_CDH11	Angptl4 - Cdh11	ANGPTL	Secreted Signaling	PMID: 30049845	KO	CAF (C30).Angptl4	CAF (C30).Cdh11	NA	NA	NA	NA	NA	NA	NA	NA
CAF (C30)	CAF (C30)	Angptl4	SDC (C17)2	0.00411038	0	ANGPTL4_SDC (C17)2	Angptl4 - SDC (C17)2	ANGPTL	Secreted Signaling	PMID: 29017031	KO	CAF (C30).Angptl4	CAF (C30).SDC (C17)2	NA	NA	NA	NA	NA	NA	NA	NA
CAF (C30)	Tumor (C23-C29)	Angptl4	SDC (C17)4	0.00974626	0	ANGPTL4_SDC (C17)4	Angptl4 - SDC (C17)4	ANGPTL	Secreted Signaling	PMID: 29017031	KO	CAF (C30).Angptl4	Tumor (C23-C29).SDC (C17)4	NA	NA	NA	NA	NA	NA	NA	NA
CAF (C30)	CAF (C30)	Angptl4	SDC (C17)4	0.00456448	0	ANGPTL4_SDC (C17)4	Angptl4 - SDC (C17)4	ANGPTL	Secreted Signaling	PMID: 29017031	KO	CAF (C30).Angptl4	CAF (C30).SDC (C17)4	NA	NA	NA	NA	NA	NA	NA	NA
CAF (C30)	CAF (C30)	Postn	ITGAV_ITGB5	0.0238477	0	POSTN_ITGAV_ITGB5	Postn - (Itgav+Itgb5)	PERIOSTIN	Secreted Signaling	PMID: 26721738	KO	CAF (C30).Postn	CAF (C30).ITGAV_ITGB5	NA	NA	NA	NA	NA	NA	NA	NA
Fn1 TAM (C19)	C3ar1 TAM (C21)	C3	C3ar1	0.0102576	0	C3_C3AR1	C3 - C3ar1	COMPLEMENT	Secreted Signaling	KEGG: mmu04080	KO	Fn1 TAM (C19).C3	C3ar1 TAM (C21).C3ar1	NA	NA	NA	NA	NA	NA	NA	NA
Fcgr1 TAM (C20)	C3ar1 TAM (C21)	C3	C3ar1	0.00579384	0	C3_C3AR1	C3 - C3ar1	COMPLEMENT	Secreted Signaling	KEGG: mmu04080	KO	Fcgr1 TAM (C20).C3	C3ar1 TAM (C21).C3ar1	NA	NA	NA	NA	NA	NA	NA	NA
CAF (C30)	C3ar1 TAM (C21)	C3	C3ar1	0.0654786	0	C3_C3AR1	C3 - C3ar1	COMPLEMENT	Secreted Signaling	KEGG: mmu04080	KO	CAF (C30).C3	C3ar1 TAM (C21).C3ar1	5.63942e-38	1.06887	0.88	0.58	NA	NA	NA	NA
Fn1 TAM (C19)	Fn1 TAM (C19)	C3	ITGAM_ITGB2	0.0070173	0	C3_ITGAM_ITGB2	C3 - (Itgam+Itgb2)	COMPLEMENT	Secreted Signaling	PMID: 16234578	KO	Fn1 TAM (C19).C3	Fn1 TAM (C19).ITGAM_ITGB2	NA	NA	NA	NA	NA	NA	NA	NA
Fcgr1 TAM (C20)	Fn1 TAM (C19)	C3	ITGAM_ITGB2	0.00395797	0	C3_ITGAM_ITGB2	C3 - (Itgam+Itgb2)	COMPLEMENT	Secreted Signaling	PMID: 16234578	KO	Fcgr1 TAM (C20).C3	Fn1 TAM (C19).ITGAM_ITGB2	NA	NA	NA	NA	NA	NA	NA	NA
CAF (C30)	Fn1 TAM (C19)	C3	ITGAM_ITGB2	0.0455981	0	C3_ITGAM_ITGB2	C3 - (Itgam+Itgb2)	COMPLEMENT	Secreted Signaling	PMID: 16234578	KO	CAF (C30).C3	Fn1 TAM (C19).ITGAM_ITGB2	5.63942e-38	1.06887	0.88	0.58	NA	NA	NA	NA
Fn1 TAM (C19)	Fcgr1 TAM (C20)	C3	ITGAM_ITGB2	0.00696962	0	C3_ITGAM_ITGB2	C3 - (Itgam+Itgb2)	COMPLEMENT	Secreted Signaling	PMID: 16234578	KO	Fn1 TAM (C19).C3	Fcgr1 TAM (C20).ITGAM_ITGB2	NA	NA	NA	NA	NA	NA	NA	NA
Fcgr1 TAM (C20)	Fcgr1 TAM (C20)	C3	ITGAM_ITGB2	0.00393099	0	C3_ITGAM_ITGB2	C3 - (Itgam+Itgb2)	COMPLEMENT	Secreted Signaling	PMID: 16234578	KO	Fcgr1 TAM (C20).C3	Fcgr1 TAM (C20).ITGAM_ITGB2	NA	NA	NA	NA	NA	NA	NA	NA
CAF (C30)	Fcgr1 TAM (C20)	C3	ITGAM_ITGB2	0.0453002	0	C3_ITGAM_ITGB2	C3 - (Itgam+Itgb2)	COMPLEMENT	Secreted Signaling	PMID: 16234578	KO	CAF (C30).C3	Fcgr1 TAM (C20).ITGAM_ITGB2	5.63942e-38	1.06887	0.88	0.58	NA	NA	NA	NA
CAF (C30)	CAF (C30)	Gas6	Axl	0.0152594	0	GAS6_AXL	Gas6 - Axl	GAS	Secreted Signaling	PMID: 27801848	KO	CAF (C30).Gas6	CAF (C30).Axl	1.94616e-05	0.503955	0.384	0.247	NA	NA	NA	NA
Fcgr1 TAM (C20)	T cell (C1-C9)	Lgals9	Ptprc	0.0302137	0	LGALS9_CD45	Lgals9 - Cd45	GALECTIN	Secreted Signaling	PMID: 30120235	KO	Fcgr1 TAM (C20).Lgals9	T cell (C1-C9).Ptprc	NA	NA	NA	NA	NA	NA	NA	NA
CAF (C30)	T cell (C1-C9)	Lgals9	Ptprc	0.0199699	0	LGALS9_CD45	Lgals9 - Cd45	GALECTIN	Secreted Signaling	PMID: 30120235	KO	CAF (C30).Lgals9	T cell (C1-C9).Ptprc	NA	NA	NA	NA	NA	NA	NA	NA
Fcgr1 TAM (C20)	NK (C10-C14)	Lgals9	Ptprc	0.0376925	0	LGALS9_CD45	Lgals9 - Cd45	GALECTIN	Secreted Signaling	PMID: 30120235	KO	Fcgr1 TAM (C20).Lgals9	NK (C10-C14).Ptprc	NA	NA	NA	NA	NA	NA	NA	NA
CAF (C30)	NK (C10-C14)	Lgals9	Ptprc	0.0249783	0	LGALS9_CD45	Lgals9 - Cd45	GALECTIN	Secreted Signaling	PMID: 30120235	KO	CAF (C30).Lgals9	NK (C10-C14).Ptprc	NA	NA	NA	NA	NA	NA	NA	NA
Fcgr1 TAM (C20)	B cell (C15-C16)	Lgals9	Ptprc	0.00950489	0	LGALS9_CD45	Lgals9 - Cd45	GALECTIN	Secreted Signaling	PMID: 30120235	KO	Fcgr1 TAM (C20).Lgals9	B cell (C15-C16).Ptprc	NA	NA	NA	NA	NA	NA	NA	NA
CAF (C30)	B cell (C15-C16)	Lgals9	Ptprc	0.00623714	0	LGALS9_CD45	Lgals9 - Cd45	GALECTIN	Secreted Signaling	PMID: 30120235	KO	CAF (C30).Lgals9	B cell (C15-C16).Ptprc	NA	NA	NA	NA	NA	NA	NA	NA
Fcgr1 TAM (C20)	DC (C17)	Lgals9	Ptprc	0.00806965	0	LGALS9_CD45	Lgals9 - Cd45	GALECTIN	Secreted Signaling	PMID: 30120235	KO	Fcgr1 TAM (C20).Lgals9	DC (C17).Ptprc	NA	NA	NA	NA	NA	NA	NA	NA
CAF (C30)	DC (C17)	Lgals9	Ptprc	0.00529269	0	LGALS9_CD45	Lgals9 - Cd45	GALECTIN	Secreted Signaling	PMID: 30120235	KO	CAF (C30).Lgals9	DC (C17).Ptprc	NA	NA	NA	NA	NA	NA	NA	NA
Fcgr1 TAM (C20)	H2-Aa TAM (C18)	Lgals9	Ptprc	0.0246169	0	LGALS9_CD45	Lgals9 - Cd45	GALECTIN	Secreted Signaling	PMID: 30120235	KO	Fcgr1 TAM (C20).Lgals9	H2-Aa TAM (C18).Ptprc	NA	NA	NA	NA	NA	NA	NA	NA
CAF (C30)	H2-Aa TAM (C18)	Lgals9	Ptprc	0.0162389	0	LGALS9_CD45	Lgals9 - Cd45	GALECTIN	Secreted Signaling	PMID: 30120235	KO	CAF (C30).Lgals9	H2-Aa TAM (C18).Ptprc	NA	NA	NA	NA	NA	NA	NA	NA
Fcgr1 TAM (C20)	Fn1 TAM (C19)	Lgals9	Ptprc	0.0380852	0	LGALS9_CD45	Lgals9 - Cd45	GALECTIN	Secreted Signaling	PMID: 30120235	KO	Fcgr1 TAM (C20).Lgals9	Fn1 TAM (C19).Ptprc	NA	NA	NA	NA	NA	NA	NA	NA
CAF (C30)	Fn1 TAM (C19)	Lgals9	Ptprc	0.025242	0	LGALS9_CD45	Lgals9 - Cd45	GALECTIN	Secreted Signaling	PMID: 30120235	KO	CAF (C30).Lgals9	Fn1 TAM (C19).Ptprc	NA	NA	NA	NA	NA	NA	NA	NA
Fcgr1 TAM (C20)	Fcgr1 TAM (C20)	Lgals9	Ptprc	0.0337449	0	LGALS9_CD45	Lgals9 - Cd45	GALECTIN	Secreted Signaling	PMID: 30120235	KO	Fcgr1 TAM (C20).Lgals9	Fcgr1 TAM (C20).Ptprc	NA	NA	NA	NA	NA	NA	NA	NA
CAF (C30)	Fcgr1 TAM (C20)	Lgals9	Ptprc	0.0223314	0	LGALS9_CD45	Lgals9 - Cd45	GALECTIN	Secreted Signaling	PMID: 30120235	KO	CAF (C30).Lgals9	Fcgr1 TAM (C20).Ptprc	NA	NA	NA	NA	NA	NA	NA	NA
Fcgr1 TAM (C20)	C3ar1 TAM (C21)	Lgals9	Ptprc	0.00762684	0	LGALS9_CD45	Lgals9 - Cd45	GALECTIN	Secreted Signaling	PMID: 30120235	KO	Fcgr1 TAM (C20).Lgals9	C3ar1 TAM (C21).Ptprc	NA	NA	NA	NA	NA	NA	NA	NA
CAF (C30)	C3ar1 TAM (C21)	Lgals9	Ptprc	0.0050015	0	LGALS9_CD45	Lgals9 - Cd45	GALECTIN	Secreted Signaling	PMID: 30120235	KO	CAF (C30).Lgals9	C3ar1 TAM (C21).Ptprc	NA	NA	NA	NA	NA	NA	NA	NA
Fcgr1 TAM (C20)	TAN (C22)	Lgals9	Ptprc	0.0112269	0	LGALS9_CD45	Lgals9 - Cd45	GALECTIN	Secreted Signaling	PMID: 30120235	KO	Fcgr1 TAM (C20).Lgals9	TAN (C22).Ptprc	NA	NA	NA	NA	NA	NA	NA	NA
CAF (C30)	TAN (C22)	Lgals9	Ptprc	0.00737152	0	LGALS9_CD45	Lgals9 - Cd45	GALECTIN	Secreted Signaling	PMID: 30120235	KO	CAF (C30).Lgals9	TAN (C22).Ptprc	NA	NA	NA	NA	NA	NA	NA	NA
Fcgr1 TAM (C20)	Endothelial (C31)	Lgals9	Ptprc	0.00939057	0	LGALS9_CD45	Lgals9 - Cd45	GALECTIN	Secreted Signaling	PMID: 30120235	KO	Fcgr1 TAM (C20).Lgals9	Endothelial (C31).Ptprc	NA	NA	NA	NA	9.05799e-11	1.57899	0.416	0.059
CAF (C30)	Endothelial (C31)	Lgals9	Ptprc	0.00616188	0	LGALS9_CD45	Lgals9 - Cd45	GALECTIN	Secreted Signaling	PMID: 30120235	KO	CAF (C30).Lgals9	Endothelial (C31).Ptprc	NA	NA	NA	NA	9.05799e-11	1.57899	0.416	0.059
Fcgr1 TAM (C20)	NK (C10-C14)	Lgals9	Ighm	0.00319924	0	LGALS9_IGHM	Lgals9 - Ighm	GALECTIN	Secreted Signaling	PMID: 30120235	KO	Fcgr1 TAM (C20).Lgals9	NK (C10-C14).Ighm	NA	NA	NA	NA	NA	NA	NA	NA
CAF (C30)	NK (C10-C14)	Lgals9	Ighm	0.00209476	0	LGALS9_IGHM	Lgals9 - Ighm	GALECTIN	Secreted Signaling	PMID: 30120235	KO	CAF (C30).Lgals9	NK (C10-C14).Ighm	NA	NA	NA	NA	NA	NA	NA	NA
Fcgr1 TAM (C20)	B cell (C15-C16)	Lgals9	Ighm	0.0299583	0	LGALS9_IGHM	Lgals9 - Ighm	GALECTIN	Secreted Signaling	PMID: 30120235	KO	Fcgr1 TAM (C20).Lgals9	B cell (C15-C16).Ighm	NA	NA	NA	NA	NA	NA	NA	NA
CAF (C30)	B cell (C15-C16)	Lgals9	Ighm	0.0197993	0	LGALS9_IGHM	Lgals9 - Ighm	GALECTIN	Secreted Signaling	PMID: 30120235	KO	CAF (C30).Lgals9	B cell (C15-C16).Ighm	NA	NA	NA	NA	NA	NA	NA	NA
Fcgr1 TAM (C20)	H2-Aa TAM (C18)	Lgals9	Ighm	0.0282136	0	LGALS9_IGHM	Lgals9 - Ighm	GALECTIN	Secreted Signaling	PMID: 30120235	KO	Fcgr1 TAM (C20).Lgals9	H2-Aa TAM (C18).Ighm	NA	NA	NA	NA	3.55668e-23	0.895974	0.634	0.327
CAF (C30)	H2-Aa TAM (C18)	Lgals9	Ighm	0.0186349	0	LGALS9_IGHM	Lgals9 - Ighm	GALECTIN	Secreted Signaling	PMID: 30120235	KO	CAF (C30).Lgals9	H2-Aa TAM (C18).Ighm	NA	NA	NA	NA	3.55668e-23	0.895974	0.634	0.327
Fcgr1 TAM (C20)	Endothelial (C31)	Lgals9	Ighm	0.0105177	0	LGALS9_IGHM	Lgals9 - Ighm	GALECTIN	Secreted Signaling	PMID: 30120235	KO	Fcgr1 TAM (C20).Lgals9	Endothelial (C31).Ighm	NA	NA	NA	NA	7.50171e-15	1.9141	0.474	0.02
CAF (C30)	Endothelial (C31)	Lgals9	Ighm	0.00690416	0	LGALS9_IGHM	Lgals9 - Ighm	GALECTIN	Secreted Signaling	PMID: 30120235	KO	CAF (C30).Lgals9	Endothelial (C31).Ighm	NA	NA	NA	NA	7.50171e-15	1.9141	0.474	0.02
CAF (C30)	CAF (C30)	Pros1	Axl	0.012396	0	PROS1_AXL	Pros1 - Axl	PROS	Secreted Signaling	PMID: 29531161	KO	CAF (C30).Pros1	CAF (C30).Axl	NA	NA	NA	NA	NA	NA	NA	NA
Fcgr1 TAM (C20)	NK (C10-C14)	Lgals9	Cd44	0.00363824	0	LGALS9_CD44	Lgals9 - Cd44	GALECTIN	Secreted Signaling	PMID: 25065622	KO	Fcgr1 TAM (C20).Lgals9	NK (C10-C14).Cd44	NA	NA	NA	NA	NA	NA	NA	NA
CAF (C30)	NK (C10-C14)	Lgals9	Cd44	0.00238257	0	LGALS9_CD44	Lgals9 - Cd44	GALECTIN	Secreted Signaling	PMID: 25065622	KO	CAF (C30).Lgals9	NK (C10-C14).Cd44	NA	NA	NA	NA	NA	NA	NA	NA
Fcgr1 TAM (C20)	Fn1 TAM (C19)	Lgals9	Cd44	0.0252114	0	LGALS9_CD44	Lgals9 - Cd44	GALECTIN	Secreted Signaling	PMID: 25065622	KO	Fcgr1 TAM (C20).Lgals9	Fn1 TAM (C19).Cd44	NA	NA	NA	NA	NA	NA	NA	NA
CAF (C30)	Fn1 TAM (C19)	Lgals9	Cd44	0.0166345	0	LGALS9_CD44	Lgals9 - Cd44	GALECTIN	Secreted Signaling	PMID: 25065622	KO	CAF (C30).Lgals9	Fn1 TAM (C19).Cd44	NA	NA	NA	NA	NA	NA	NA	NA
Fcgr1 TAM (C20)	Fcgr1 TAM (C20)	Lgals9	Cd44	0.0241184	0	LGALS9_CD44	Lgals9 - Cd44	GALECTIN	Secreted Signaling	PMID: 25065622	KO	Fcgr1 TAM (C20).Lgals9	Fcgr1 TAM (C20).Cd44	NA	NA	NA	NA	NA	NA	NA	NA
CAF (C30)	Fcgr1 TAM (C20)	Lgals9	Cd44	0.0159072	0	LGALS9_CD44	Lgals9 - Cd44	GALECTIN	Secreted Signaling	PMID: 25065622	KO	CAF (C30).Lgals9	Fcgr1 TAM (C20).Cd44	NA	NA	NA	NA	NA	NA	NA	NA
Fcgr1 TAM (C20)	C3ar1 TAM (C21)	Lgals9	Cd44	0.00720644	0	LGALS9_CD44	Lgals9 - Cd44	GALECTIN	Secreted Signaling	PMID: 25065622	KO	Fcgr1 TAM (C20).Lgals9	C3ar1 TAM (C21).Cd44	NA	NA	NA	NA	NA	NA	NA	NA
CAF (C30)	C3ar1 TAM (C21)	Lgals9	Cd44	0.00472512	0	LGALS9_CD44	Lgals9 - Cd44	GALECTIN	Secreted Signaling	PMID: 25065622	KO	CAF (C30).Lgals9	C3ar1 TAM (C21).Cd44	NA	NA	NA	NA	NA	NA	NA	NA
Fcgr1 TAM (C20)	TAN (C22)	Lgals9	Cd44	0.0244901	0	LGALS9_CD44	Lgals9 - Cd44	GALECTIN	Secreted Signaling	PMID: 25065622	KO	Fcgr1 TAM (C20).Lgals9	TAN (C22).Cd44	NA	NA	NA	NA	NA	NA	NA	NA
CAF (C30)	TAN (C22)	Lgals9	Cd44	0.0161545	0	LGALS9_CD44	Lgals9 - Cd44	GALECTIN	Secreted Signaling	PMID: 25065622	KO	CAF (C30).Lgals9	TAN (C22).Cd44	NA	NA	NA	NA	NA	NA	NA	NA
Fcgr1 TAM (C20)	Tumor (C23-C29)	Lgals9	Cd44	0.00507384	0	LGALS9_CD44	Lgals9 - Cd44	GALECTIN	Secreted Signaling	PMID: 25065622	KO	Fcgr1 TAM (C20).Lgals9	Tumor (C23-C29).Cd44	NA	NA	NA	NA	NA	NA	NA	NA
CAF (C30)	Tumor (C23-C29)	Lgals9	Cd44	0.00332436	0	LGALS9_CD44	Lgals9 - Cd44	GALECTIN	Secreted Signaling	PMID: 25065622	KO	CAF (C30).Lgals9	Tumor (C23-C29).Cd44	NA	NA	NA	NA	NA	NA	NA	NA
Fcgr1 TAM (C20)	CAF (C30)	Lgals9	Cd44	0.0058699	0	LGALS9_CD44	Lgals9 - Cd44	GALECTIN	Secreted Signaling	PMID: 25065622	KO	Fcgr1 TAM (C20).Lgals9	CAF (C30).Cd44	NA	NA	NA	NA	NA	NA	NA	NA
CAF (C30)	CAF (C30)	Lgals9	Cd44	0.003847	0	LGALS9_CD44	Lgals9 - Cd44	GALECTIN	Secreted Signaling	PMID: 25065622	KO	CAF (C30).Lgals9	CAF (C30).Cd44	NA	NA	NA	NA	NA	NA	NA	NA

## Sheet: 2_scRNA_CellChat_KO_up
source	target	ligand	receptor	prob	pval	interaction_name	interaction_name_2	pathway_name	annotation	evidence	datasets	ligand.logFC	ligand.pct.1	ligand.pct.2	ligand.pvalues	receptor.logFC	receptor.pct.1	receptor.pct.2	receptor.pvalues
CAF (C30)	CAF (C30)	Cxcl12	Ackr3	0.0601525	0	CXCL12_ACKR3	Cxcl12 - Ackr3	CXCL	Secreted Signaling	KEGG: mmu04060	KO	0.675599	0.758	0.509	4.80702e-14	NA	NA	NA	NA
CAF (C30)	C3ar1 TAM (C21)	C3	C3ar1	0.0654786	0	C3_C3AR1	C3 - C3ar1	COMPLEMENT	Secreted Signaling	KEGG: mmu04080	KO	1.06887	0.88	0.58	5.63942e-38	NA	NA	NA	NA
CAF (C30)	Fn1 TAM (C19)	C3	ITGAM_ITGB2	0.0455981	0	C3_ITGAM_ITGB2	C3 - (Itgam+Itgb2)	COMPLEMENT	Secreted Signaling	PMID: 16234578	KO	1.06887	0.88	0.58	5.63942e-38	NA	NA	NA	NA
CAF (C30)	Fcgr1 TAM (C20)	C3	ITGAM_ITGB2	0.0453002	0	C3_ITGAM_ITGB2	C3 - (Itgam+Itgb2)	COMPLEMENT	Secreted Signaling	PMID: 16234578	KO	1.06887	0.88	0.58	5.63942e-38	NA	NA	NA	NA
CAF (C30)	CAF (C30)	Gas6	Axl	0.0152594	0	GAS6_AXL	Gas6 - Axl	GAS	Secreted Signaling	PMID: 27801848	KO	0.503955	0.384	0.247	1.94616e-05	NA	NA	NA	NA

## Sheet: 3_scRNA_CellChat_KO_down
source	target	ligand	receptor	prob	pval	interaction_name	interaction_name_2	pathway_name	annotation	evidence	datasets	ligand.logFC	ligand.pct.1	ligand.pct.2	ligand.pvalues	receptor.logFC	receptor.pct.1	receptor.pct.2	receptor.pvalues
CAF (C30)	Fcgr1 TAM (C20)	Mif	CD74_CD44	0.0117147	0	MIF_CD74_CD44	Mif - (Cd74+Cd44)	MIF	Secreted Signaling	PMID: 29637711; PMID: 26175090	KO	-0.761268	0.416	0.645	4.61e-17	NA	NA	NA	NA
CAF (C30)	CAF (C30)	Mif	Ackr3	0.0109394	0	MIF_ACKR3	Mif - Ackr3	MIF	Secreted Signaling	PMID: 26175090	KO	-0.761268	0.416	0.645	4.61e-17	NA	NA	NA	NA
CAF (C30)	Fn1 TAM (C19)	Mif	CD74_CD44	0.00893989	0	MIF_CD74_CD44	Mif - (Cd74+Cd44)	MIF	Secreted Signaling	PMID: 29637711; PMID: 26175090	KO	-0.761268	0.416	0.645	4.61e-17	NA	NA	NA	NA
CAF (C30)	C3ar1 TAM (C21)	Mif	CD74_CD44	0.00582485	0	MIF_CD74_CD44	Mif - (Cd74+Cd44)	MIF	Secreted Signaling	PMID: 29637711; PMID: 26175090	KO	-0.761268	0.416	0.645	4.61e-17	NA	NA	NA	NA
TAN (C22)	Fn1 TAM (C19)	Spp1	Cd44	0.0376666	0	SPP1_CD44	Spp1 - Cd44	SPP1	Secreted Signaling	PMID: 21907263	KO	-0.718651	0.317	0.536	4.48e-06	NA	NA	NA	NA
TAN (C22)	TAN (C22)	Spp1	Cd44	0.0366023	0	SPP1_CD44	Spp1 - Cd44	SPP1	Secreted Signaling	PMID: 21907263	KO	-0.718651	0.317	0.536	4.48e-06	NA	NA	NA	NA
TAN (C22)	Fcgr1 TAM (C20)	Spp1	Cd44	0.0360536	0	SPP1_CD44	Spp1 - Cd44	SPP1	Secreted Signaling	PMID: 21907263	KO	-0.718651	0.317	0.536	4.48e-06	NA	NA	NA	NA
TAN (C22)	DC (C17)	Spp1	ITGA4_ITGB1	0.0203574	0	SPP1_ITGA4_ITGB1	Spp1 - (Itga4+Itgb1)	SPP1	Secreted Signaling	PMID: 21907263	KO	-0.718651	0.317	0.536	4.48e-06	NA	NA	NA	NA
TAN (C22)	CAF (C30)	Spp1	ITGAV_ITGB1	0.0129068	0	SPP1_ITGAV_ITGB1	Spp1 - (Itgav+Itgb1)	SPP1	Secreted Signaling	PMID: 21907263	KO	-0.718651	0.317	0.536	4.48e-06	NA	NA	NA	NA
TAN (C22)	C3ar1 TAM (C21)	Spp1	Cd44	0.0108658	0	SPP1_CD44	Spp1 - Cd44	SPP1	Secreted Signaling	PMID: 21907263	KO	-0.718651	0.317	0.536	4.48e-06	NA	NA	NA	NA
TAN (C22)	Fn1 TAM (C19)	Spp1	ITGA4_ITGB1	0.00988004	0	SPP1_ITGA4_ITGB1	Spp1 - (Itga4+Itgb1)	SPP1	Secreted Signaling	PMID: 21907263	KO	-0.718651	0.317	0.536	4.48e-06	NA	NA	NA	NA
TAN (C22)	CAF (C30)	Spp1	Cd44	0.00885663	0	SPP1_CD44	Spp1 - Cd44	SPP1	Secreted Signaling	PMID: 21907263	KO	-0.718651	0.317	0.536	4.48e-06	NA	NA	NA	NA
TAN (C22)	Tumor (C23 - C29)	Spp1	Cd44	0.00765864	0	SPP1_CD44	Spp1 - Cd44	SPP1	Secreted Signaling	PMID: 21907263	KO	-0.718651	0.317	0.536	4.48e-06	NA	NA	NA	NA
TAN (C22)	CAF (C30)	Spp1	ITGAV_ITGB5	0.00703644	0	SPP1_ITGAV_ITGB5	Spp1 - (Itgav+Itgb5)	SPP1	Secreted Signaling	PMID: 21907263	KO	-0.718651	0.317	0.536	4.48e-06	NA	NA	NA	NA
TAN (C22)	NK (C10 - C14)	Spp1	Cd44	0.00549573	0	SPP1_CD44	Spp1 - Cd44	SPP1	Secreted Signaling	PMID: 21907263	KO	-0.718651	0.317	0.536	4.48e-06	NA	NA	NA	NA
TAN (C22)	CAF (C30)	Osm	OSMR_IL6ST	0.01086	0	OSM_OSMR_IL6ST	Osm - (Osmr+Il6st)	OSM	Secreted Signaling	KEGG: mmu04060	KO	-0.528281	0.329	0.418	0.0149057	NA	NA	NA	NA
TAN (C22)	C3ar1 TAM (C21)	Ccl4	Ccr5	0.0485043	0	CCL4_CCR5	Ccl4 - Ccr5	CCL	Secreted Signaling	KEGG: mmu04060	KO	-0.505741	0.629	0.776	4.07e-05	NA	NA	NA	NA
TAN (C22)	Fcgr1 TAM (C20)	Ccl4	Ccr5	0.0437425	0	CCL4_CCR5	Ccl4 - Ccr5	CCL	Secreted Signaling	KEGG: mmu04060	KO	-0.505741	0.629	0.776	4.07e-05	NA	NA	NA	NA

## Sheet: 4_Full_list_Mouse_CellChat
interaction_name	pathway_name	ligand	receptor	agonist	antagonist	co_A_receptor	co_I_receptor	annotation	interaction_name_2	evidence	is_neurotransmitter	ligand.symbol	ligand.family	ligand.location	ligand.keyword	ligand.secreted_type	ligand.transmembrane	receptor.symbol	receptor.family	receptor.location	receptor.keyword	receptor.surfaceome_main	receptor.surfaceome_sub	receptor.adhesome	receptor.secreted_type	receptor.transmembrane	version
TGFB1_TGFBR1_TGFBR2	TGFb	Tgfb1	TGFbR1_R2	TGFb agonist	TGFb antagonist		TGFb inhibition receptor	Secreted Signaling	Tgfb1 - (Tgfbr1+Tgfbr2)	KEGG: mmu04350	FALSE	Tgfb1	TGF-beta	Extracellular matrix, Secreted, Extracellular space	Disease variant, Signal, Reference proteome, Extracellular matrix, Disulfide bond, Secreted, Mitogen, Growth factor, Direct protein sequencing, Cleavage on pair of basic residues, 3D-structure, Glycoprotein	growth factor	FALSE	Tgfbr1, Tgfbr2	Protein kinase superfamily, TKL Ser/Thr protein kinase	Cell membrane, Secreted, Membrane raft, Cell surface, Cell junction, Tight junction	Membrane, Secreted, Disulfide bond, Kinase, Transmembrane, Differentiation, ATP-binding, Receptor, Alternative splicing, Aortic aneurysm, Transferase, Glycoprotein, Manganese, Disease variant, Growth regulation, Signal, Reference proteome, Metal-binding, Transmembrane helix, Hereditary nonpolyposis colorectal cancer, Cell membrane, Phosphoprotein, Direct protein sequencing, Apoptosis, Craniosynos…	Receptors	Act.TGFB;Kinase			TRUE	CellChatDB v1
TGFB2_TGFBR1_TGFBR2	TGFb	Tgfb2	TGFbR1_R2	TGFb agonist	TGFb antagonist		TGFb inhibition receptor	Secreted Signaling	Tgfb2 - (Tgfbr1+Tgfbr2)	KEGG: mmu04350	FALSE	Tgfb2	TGF-beta	Extracellular matrix, Secreted, Extracellular space	Disease variant, Chromosomal rearrangement, Signal, Reference proteome, Disulfide bond, Secreted, Extracellular matrix, Mitogen, Growth factor, Direct protein sequencing, 3D-structure, Cleavage on pair of basic residues, Alternative splicing, Aortic aneurysm, Glycoprotein	growth factor	FALSE	Tgfbr1, Tgfbr2	Protein kinase superfamily, TKL Ser/Thr protein kinase	Cell membrane, Secreted, Membrane raft, Cell surface, Cell junction, Tight junction	Membrane, Secreted, Disulfide bond, Kinase, Transmembrane, Differentiation, ATP-binding, Receptor, Alternative splicing, Aortic aneurysm, Transferase, Glycoprotein, Manganese, Disease variant, Growth regulation, Signal, Reference proteome, Metal-binding, Transmembrane helix, Hereditary nonpolyposis colorectal cancer, Cell membrane, Phosphoprotein, Direct protein sequencing, Apoptosis, Craniosynos…	Receptors	Act.TGFB;Kinase			TRUE	CellChatDB v1
TGFB3_TGFBR1_TGFBR2	TGFb	Tgfb3	TGFbR1_R2	TGFb agonist	TGFb antagonist		TGFb inhibition receptor	Secreted Signaling	Tgfb3 - (Tgfbr1+Tgfbr2)	KEGG: mmu04350	FALSE	Tgfb3	TGF-beta	Extracellular matrix, Secreted, Extracellular space	Disease variant, Signal, Reference proteome, Extracellular matrix, Disulfide bond, Secreted, Mitogen, Cardiomyopathy, Growth factor, Cleavage on pair of basic residues, Alternative splicing, 3D-structure, Methylation, Glycoprotein	cytokine;growth factor	TRUE	Tgfbr1, Tgfbr2	Protein kinase superfamily, TKL Ser/Thr protein kinase	Cell membrane, Secreted, Membrane raft, Cell surface, Cell junction, Tight junction	Membrane, Secreted, Disulfide bond, Kinase, Transmembrane, Differentiation, ATP-binding, Receptor, Alternative splicing, Aortic aneurysm, Transferase, Glycoprotein, Manganese, Disease variant, Growth regulation, Signal, Reference proteome, Metal-binding, Transmembrane helix, Hereditary nonpolyposis colorectal cancer, Cell membrane, Phosphoprotein, Direct protein sequencing, Apoptosis, Craniosynos…	Receptors	Act.TGFB;Kinase			TRUE	CellChatDB v1
TGFB1_ACVR1B_TGFBR2	TGFb	Tgfb1	ACVR1B_TGFbR2	TGFb agonist	TGFb antagonist		TGFb inhibition receptor	Secreted Signaling	Tgfb1 - (Acvr1b+Tgfbr2)	PMID: 27449815	FALSE	Tgfb1	TGF-beta	Extracellular matrix, Secreted, Extracellular space	Disease variant, Signal, Reference proteome, Extracellular matrix, Disulfide bond, Secreted, Mitogen, Growth factor, Direct protein sequencing, Cleavage on pair of basic residues, 3D-structure, Glycoprotein	growth factor	FALSE	Acvr1b, Tgfbr2	Protein kinase superfamily, TKL Ser/Thr protein kinase	Cell membrane, Secreted, Membrane raft	Membrane, Secreted, Disulfide bond, Kinase, Transmembrane, Differentiation, ATP-binding, Receptor, Alternative splicing, Aortic aneurysm, Transferase, Glycoprotein, Manganese, Disease variant, Growth regulation, Signal, Reference proteome, Metal-binding, Transmembrane helix, Hereditary nonpolyposis colorectal cancer, Cell membrane, Phosphoprotein, Direct protein sequencing, Apoptosis, Craniosynos…	Receptors	Act.TGFB;Kinase			TRUE	CellChatDB v1
TGFB1_ACVR1C_TGFBR2	TGFb	Tgfb1	ACVR1C_TGFbR2	TGFb agonist	TGFb antagonist		TGFb inhibition receptor	Secreted Signaling	Tgfb1 - (Acvr1c+Tgfbr2)	PMID: 27449815	FALSE	Tgfb1	TGF-beta	Extracellular matrix, Secreted, Extracellular space	Disease variant, Signal, Reference proteome, Extracellular matrix, Disulfide bond, Secreted, Mitogen, Growth factor, Direct protein sequencing, Cleavage on pair of basic residues, 3D-structure, Glycoprotein	growth factor	FALSE	Acvr1c, Tgfbr2	Protein kinase superfamily, TKL Ser/Thr protein kinase	Cell membrane, Secreted, Membrane raft, Membrane	Membrane, Secreted, Disulfide bond, Kinase, Transmembrane, Differentiation, ATP-binding, Receptor, Alternative splicing, Aortic aneurysm, Transferase, Glycoprotein, Manganese, Disease variant, Growth regulation, Signal, Reference proteome, Metal-binding, Transmembrane helix, Hereditary nonpolyposis colorectal cancer, Cell membrane, Phosphoprotein, Direct protein sequencing, Apoptosis, Craniosynos…	Receptors	Act.TGFB;Kinase			TRUE	CellChatDB v1
TGFB2_ACVR1B_TGFBR2	TGFb	Tgfb2	ACVR1B_TGFbR2	TGFb agonist	TGFb antagonist		TGFb inhibition receptor	Secreted Signaling	Tgfb2 - (Acvr1b+Tgfbr2)	PMID: 27449815	FALSE	Tgfb2	TGF-beta	Extracellular matrix, Secreted, Extracellular space	Disease variant, Chromosomal rearrangement, Signal, Reference proteome, Disulfide bond, Secreted, Extracellular matrix, Mitogen, Growth factor, Direct protein sequencing, 3D-structure, Cleavage on pair of basic residues, Alternative splicing, Aortic aneurysm, Glycoprotein	growth factor	FALSE	Acvr1b, Tgfbr2	Protein kinase superfamily, TKL Ser/Thr protein kinase	Cell membrane, Secreted, Membrane raft	Membrane, Secreted, Disulfide bond, Kinase, Transmembrane, Differentiation, ATP-binding, Receptor, Alternative splicing, Aortic aneurysm, Transferase, Glycoprotein, Manganese, Disease variant, Growth regulation, Signal, Reference proteome, Metal-binding, Transmembrane helix, Hereditary nonpolyposis colorectal cancer, Cell membrane, Phosphoprotein, Direct protein sequencing, Apoptosis, Craniosynos…	Receptors	Act.TGFB;Kinase			TRUE	CellChatDB v1
TGFB2_ACVR1C_TGFBR2	TGFb	Tgfb2	ACVR1C_TGFbR2	TGFb agonist	TGFb antagonist		TGFb inhibition receptor	Secreted Signaling	Tgfb2 - (Acvr1c+Tgfbr2)	PMID: 27449815	FALSE	Tgfb2	TGF-beta	Extracellular matrix, Secreted, Extracellular space	Disease variant, Chromosomal rearrangement, Signal, Reference proteome, Disulfide bond, Secreted, Extracellular matrix, Mitogen, Growth factor, Direct protein sequencing, 3D-structure, Cleavage on pair of basic residues, Alternative splicing, Aortic aneurysm, Glycoprotein	growth factor	FALSE	Acvr1c, Tgfbr2	Protein kinase superfamily, TKL Ser/Thr protein kinase	Cell membrane, Secreted, Membrane raft, Membrane	Membrane, Secreted, Disulfide bond, Kinase, Transmembrane, Differentiation, ATP-binding, Receptor, Alternative splicing, Aortic aneurysm, Transferase, Glycoprotein, Manganese, Disease variant, Growth regulation, Signal, Reference proteome, Metal-binding, Transmembrane helix, Hereditary nonpolyposis colorectal cancer, Cell membrane, Phosphoprotein, Direct protein sequencing, Apoptosis, Craniosynos…	Receptors	Act.TGFB;Kinase			TRUE	CellChatDB v1
TGFB3_ACVR1B_TGFBR2	TGFb	Tgfb3	ACVR1B_TGFbR2	TGFb agonist	TGFb antagonist		TGFb inhibition receptor	Secreted Signaling	Tgfb3 - (Acvr1b+Tgfbr2)	PMID: 27449815	FALSE	Tgfb3	TGF-beta	Extracellular matrix, Secreted, Extracellular space	Disease variant, Signal, Reference proteome, Extracellular matrix, Disulfide bond, Secreted, Mitogen, Cardiomyopathy, Growth factor, Cleavage on pair of basic residues, Alternative splicing, 3D-structure, Methylation, Glycoprotein	cytokine;growth factor	TRUE	Acvr1b, Tgfbr2	Protein kinase superfamily, TKL Ser/Thr protein kinase	Cell membrane, Secreted, Membrane raft	Membrane, Secreted, Disulfide bond, Kinase, Transmembrane, Differentiation, ATP-binding, Receptor, Alternative splicing, Aortic aneurysm, Transferase, Glycoprotein, Manganese, Disease variant, Growth regulation, Signal, Reference proteome, Metal-binding, Transmembrane helix, Hereditary nonpolyposis colorectal cancer, Cell membrane, Phosphoprotein, Direct protein sequencing, Apoptosis, Craniosynos…	Receptors	Act.TGFB;Kinase			TRUE	CellChatDB v1
TGFB3_ACVR1C_TGFBR2	TGFb	Tgfb3	ACVR1C_TGFbR2	TGFb agonist	TGFb antagonist		TGFb inhibition receptor	Secreted Signaling	Tgfb3 - (Acvr1c+Tgfbr2)	PMID: 27449815	FALSE	Tgfb3	TGF-beta	Extracellular matrix, Secreted, Extracellular space	Disease variant, Signal, Reference proteome, Extracellular matrix, Disulfide bond, Secreted, Mitogen, Cardiomyopathy, Growth factor, Cleavage on pair of basic residues, Alternative splicing, 3D-structure, Methylation, Glycoprotein	cytokine;growth factor	TRUE	Acvr1c, Tgfbr2	Protein kinase superfamily, TKL Ser/Thr protein kinase	Cell membrane, Secreted, Membrane raft, Membrane	Membrane, Secreted, Disulfide bond, Kinase, Transmembrane, Differentiation, ATP-binding, Receptor, Alternative splicing, Aortic aneurysm, Transferase, Glycoprotein, Manganese, Disease variant, Growth regulation, Signal, Reference proteome, Metal-binding, Transmembrane helix, Hereditary nonpolyposis colorectal cancer, Cell membrane, Phosphoprotein, Direct protein sequencing, Apoptosis, Craniosynos…	Receptors	Act.TGFB;Kinase			TRUE	CellChatDB v1
TGFB1_ACVR1_TGFBR1	TGFb	Tgfb1	ACVR1_TGFbR					Secreted Signaling	Tgfb1 - (Acvr1+Tgfbr1)	PMID: 29376829	FALSE	Tgfb1	TGF-beta	Extracellular matrix, Secreted, Extracellular space	Disease variant, Signal, Reference proteome, Extracellular matrix, Disulfide bond, Secreted, Mitogen, Growth factor, Direct protein sequencing, Cleavage on pair of basic residues, 3D-structure, Glycoprotein	growth factor	FALSE	Acvr1, Tgfbr1, Tgfbr2	Protein kinase superfamily, TKL Ser/Thr protein kinase	Cell membrane, Secreted, Membrane raft, Membrane, Cell surface, Cell junction, Tight junction	Membrane, Secreted, Disulfide bond, Kinase, Transmembrane, Differentiation, ATP-binding, Receptor, Alternative splicing, Aortic aneurysm, Transferase, Glycoprotein, Manganese, Disease variant, Growth regulation, Signal, Reference proteome, Metal-binding, Transmembrane helix, Hereditary nonpolyposis colorectal cancer, Cell membrane, Phosphoprotein, Direct protein sequencing, Apoptosis, Craniosynos…	Receptors	Act.TGFB;Kinase			TRUE	CellChatDB v1
TGFB2_ACVR1_TGFBR1	TGFb	Tgfb2	ACVR1_TGFbR					Secreted Signaling	Tgfb2 - (Acvr1+Tgfbr1)	PMID: 29376829	FALSE	Tgfb2	TGF-beta	Extracellular matrix, Secreted, Extracellular space	Disease variant, Chromosomal rearrangement, Signal, Reference proteome, Disulfide bond, Secreted, Extracellular matrix, Mitogen, Growth factor, Direct protein sequencing, 3D-structure, Cleavage on pair of basic residues, Alternative splicing, Aortic aneurysm, Glycoprotein	growth factor	FALSE	Acvr1, Tgfbr1, Tgfbr2	Protein kinase superfamily, TKL Ser/Thr protein kinase	Cell membrane, Secreted, Membrane raft, Membrane, Cell surface, Cell junction, Tight junction	Membrane, Secreted, Disulfide bond, Kinase, Transmembrane, Differentiation, ATP-binding, Receptor, Alternative splicing, Aortic aneurysm, Transferase, Glycoprotein, Manganese, Disease variant, Growth regulation, Signal, Reference proteome, Metal-binding, Transmembrane helix, Hereditary nonpolyposis colorectal cancer, Cell membrane, Phosphoprotein, Direct protein sequencing, Apoptosis, Craniosynos…	Receptors	Act.TGFB;Kinase			TRUE	CellChatDB v1
TGFB3_ACVR1_TGFBR1	TGFb	Tgfb3	ACVR1_TGFbR					Secreted Signaling	Tgfb3 - (Acvr1+Tgfbr1)	PMID: 29376829	FALSE	Tgfb3	TGF-beta	Extracellular matrix, Secreted, Extracellular space	Disease variant, Signal, Reference proteome, Extracellular matrix, Disulfide bond, Secreted, Mitogen, Cardiomyopathy, Growth factor, Cleavage on pair of basic residues, Alternative splicing, 3D-structure, Methylation, Glycoprotein	cytokine;growth factor	TRUE	Acvr1, Tgfbr1, Tgfbr2	Protein kinase superfamily, TKL Ser/Thr protein kinase	Cell membrane, Secreted, Membrane raft, Membrane, Cell surface, Cell junction, Tight junction	Membrane, Secreted, Disulfide bond, Kinase, Transmembrane, Differentiation, ATP-binding, Receptor, Alternative splicing, Aortic aneurysm, Transferase, Glycoprotein, Manganese, Disease variant, Growth regulation, Signal, Reference proteome, Metal-binding, Transmembrane helix, Hereditary nonpolyposis colorectal cancer, Cell membrane, Phosphoprotein, Direct protein sequencing, Apoptosis, Craniosynos…	Receptors	Act.TGFB;Kinase			TRUE	CellChatDB v1
BMP2_BMPR1A_ACVR2A	BMP	Bmp2	BMPR1A_ACVR2A		BMP antagonist		BMP inhibition receptor	Secreted Signaling	Bmp2 - (Bmpr1a+Acvr2a)	KEGG: mmu04350; PMID:26893264	FALSE	Bmp2	TGF-beta	Secreted	Pharmaceutical, Disulfide bond, Differentiation, Secreted, Growth factor, Cytokine, Glycoprotein, Disease variant, Signal, Developmental protein, Reference proteome, Phosphoprotein, Cleavage on pair of basic residues, Osteogenesis, Chondrogenesis, 3D-structure, Dwarfism	cytokine;growth factor	FALSE	Bmpr1a, Acvr2a	Protein kinase superfamily, TKL Ser/Thr protein kinase	Membrane, Cell membrane, Cell surface	Membrane, Disulfide bond, Transmembrane, Kinase, ATP-binding, Receptor, Alternative splicing, Transferase, Glycoprotein, Manganese, Signal, Reference proteome, Metal-binding, Transmembrane helix, Serine/threonine-protein kinase, 3D-structure, Nucleotide-binding, Magnesium, Disease variant, Cell membrane	Receptors	Act.TGFB;Kinase			TRUE	CellChatDB v1
BMP2_BMPR1A_ACVR2B	BMP	Bmp2	BMPR1A_ACVR2B		BMP antagonist		BMP inhibition receptor	Secreted Signaling	Bmp2 - (Bmpr1a+Acvr2b)	KEGG: mmu04350; PMID:26893264	FALSE	Bmp2	TGF-beta	Secreted	Pharmaceutical, Disulfide bond, Differentiation, Secreted, Growth factor, Cytokine, Glycoprotein, Disease variant, Signal, Developmental protein, Reference proteome, Phosphoprotein, Cleavage on pair of basic residues, Osteogenesis, Chondrogenesis, 3D-structure, Dwarfism	cytokine;growth factor	FALSE	Bmpr1a, Acvr2b	Protein kinase superfamily, TKL Ser/Thr protein kinase	Cell membrane, Cell surface	Membrane, Disulfide bond, Transmembrane, Kinase, ATP-binding, Receptor, Alternative splicing, Heterotaxy, Transferase, Glycoprotein, Manganese, Disease variant, Signal, Reference proteome, Metal-binding, Transmembrane helix, Cell membrane, Phosphoprotein, Serine/threonine-protein kinase, 3D-structure, Nucleotide-binding, Magnesium	Receptors	Act.TGFB;Kinase			TRUE	CellChatDB v1
BMP2_BMPR1A_BMPR2	BMP	Bmp2	BMPR1A_BMPR2		BMP antagonist		BMP inhibition receptor	Secreted Signaling	Bmp2 - (Bmpr1a+Bmpr2)	KEGG: mmu04350; PMID:26893264	FALSE	Bmp2	TGF-beta	Secreted	Pharmaceutical, Disulfide bond, Differentiation, Secreted, Growth factor, Cytokine, Glycoprotein, Disease variant, Signal, Developmental protein, Reference proteome, Phosphoprotein, Cleavage on pair of basic residues, Osteogenesis, Chondrogenesis, 3D-structure, Dwarfism	cytokine;growth factor	FALSE	Bmpr1a, Bmpr2	Protein kinase superfamily, TKL Ser/Thr protein kinase	Cell membrane, Cell surface	Membrane, Disulfide bond, Transmembrane, Kinase, ATP-binding, Receptor, Alternative splicing, Transferase, Glycoprotein, Manganese, Disease variant, Signal, Reference proteome, Metal-binding, Transmembrane helix, Cell membrane, Phosphoprotein, Serine/threonine-protein kinase, 3D-structure, Nucleotide-binding, Magnesium	Receptors	Act.TGFB;Kinase			TRUE	CellChatDB v1
BMP2_BMPR1B_ACVR2A	BMP	Bmp2	BMPR1B_ACVR2A		BMP antagonist		BMP inhibition receptor	Secreted Signaling	Bmp2 - (Bmpr1b+Acvr2a)	KEGG: mmu04350; PMID:26893264	FALSE	Bmp2	TGF-beta	Secreted	Pharmaceutical, Disulfide bond, Differentiation, Secreted, Growth factor, Cytokine, Glycoprotein, Disease variant, Signal, Developmental protein, Reference proteome, Phosphoprotein, Cleavage on pair of basic residues, Osteogenesis, Chondrogenesis, 3D-structure, Dwarfism	cytokine;growth factor	FALSE	Bmpr1b, Acvr2a	Protein kinase superfamily, TKL Ser/Thr protein kinase	Cell membrane, Membrane	Membrane, Disulfide bond, Transmembrane, Kinase, ATP-binding, Receptor, Alternative splicing, Transferase, Manganese, Disease variant, Signal, Reference proteome, Metal-binding, Transmembrane helix, Cell membrane, Serine/threonine-protein kinase, Chondrogenesis, 3D-structure, Nucleotide-binding, Dwarfism, Magnesium, Glycoprotein	Receptors	Act.TGFB;Kinase			TRUE	CellChatDB v1
BMP2_BMPR1B_ACVR2B	BMP	Bmp2	BMPR1B_ACVR2B		BMP antagonist		BMP inhibition receptor	Secreted Signaling	Bmp2 - (Bmpr1b+Acvr2b)	KEGG: mmu04350; PMID:26893264	FALSE	Bmp2	TGF-beta	Secreted	Pharmaceutical, Disulfide bond, Differentiation, Secreted, Growth factor, Cytokine, Glycoprotein, Disease variant, Signal, Developmental protein, Reference proteome, Phosphoprotein, Cleavage on pair of basic residues, Osteogenesis, Chondrogenesis, 3D-structure, Dwarfism	cytokine;growth factor	FALSE	Bmpr1b, Acvr2b	Protein kinase superfamily, TKL Ser/Thr protein kinase	Cell membrane	Membrane, Disulfide bond, Transmembrane, Kinase, ATP-binding, Receptor, Alternative splicing, Transferase, Manganese, Disease variant, Signal, Reference proteome, Metal-binding, Transmembrane helix, Cell membrane, Serine/threonine-protein kinase, Chondrogenesis, 3D-structure, Nucleotide-binding, Dwarfism, Magnesium, Heterotaxy, Glycoprotein, Phosphoprotein	Receptors	Act.TGFB;Kinase			TRUE	CellChatDB v1
BMP2_BMPR1B_BMPR2	BMP	Bmp2	BMPR1B_BMPR2		BMP antagonist		BMP inhibition receptor	Secreted Signaling	Bmp2 - (Bmpr1b+Bmpr2)	KEGG: mmu04350; PMID:26893264	FALSE	Bmp2	TGF-beta	Secreted	Pharmaceutical, Disulfide bond, Differentiation, Secreted, Growth factor, Cytokine, Glycoprotein, Disease variant, Signal, Developmental protein, Reference proteome, Phosphoprotein, Cleavage on pair of basic residues, Osteogenesis, Chondrogenesis, 3D-structure, Dwarfism	cytokine;growth factor	FALSE	Bmpr1b, Bmpr2	Protein kinase superfamily, TKL Ser/Thr protein kinase	Cell membrane	Membrane, Disulfide bond, Transmembrane, Kinase, ATP-binding, Receptor, Alternative splicing, Transferase, Manganese, Disease variant, Signal, Reference proteome, Metal-binding, Transmembrane helix, Cell membrane, Serine/threonine-protein kinase, Chondrogenesis, 3D-structure, Nucleotide-binding, Dwarfism, Magnesium, Glycoprotein, Phosphoprotein	Receptors	Act.TGFB;Kinase			TRUE	CellChatDB v1
BMP4_BMPR1A_ACVR2A	BMP	Bmp4	BMPR1A_ACVR2A		BMP antagonist		BMP inhibition receptor	Secreted Signaling	Bmp4 - (Bmpr1a+Acvr2a)	KEGG: mmu04350; PMID:26893264	FALSE	Bmp4	TGF-beta	Extracellular matrix, Secreted, Extracellular space	Disulfide bond, Differentiation, Secreted, Extracellular matrix, Growth factor, Cytokine, Glycoprotein, Disease variant, Microphthalmia, Signal, Developmental protein, Reference proteome, Phosphoprotein, Cleavage on pair of basic residues, Osteogenesis, Chondrogenesis	cytokine;growth factor	FALSE	Bmpr1a, Acvr2a	Protein kinase superfamily, TKL Ser/Thr protein kinase	Membrane, Cell membrane, Cell surface	Membrane, Disulfide bond, Transmembrane, Kinase, ATP-binding, Receptor, Alternative splicing, Transferase, Glycoprotein, Manganese, Signal, Reference proteome, Metal-binding, Transmembrane helix, Serine/threonine-protein kinase, 3D-structure, Nucleotide-binding, Magnesium, Disease variant, Cell membrane	Receptors	Act.TGFB;Kinase			TRUE	CellChatDB v1
BMP4_BMPR1A_ACVR2B	BMP	Bmp4	BMPR1A_ACVR2B		BMP antagonist		BMP inhibition receptor	Secreted Signaling	Bmp4 - (Bmpr1a+Acvr2b)	KEGG: mmu04350; PMID:26893264	FALSE	Bmp4	TGF-beta	Extracellular matrix, Secreted, Extracellular space	Disulfide bond, Differentiation, Secreted, Extracellular matrix, Growth factor, Cytokine, Glycoprotein, Disease variant, Microphthalmia, Signal, Developmental protein, Reference proteome, Phosphoprotein, Cleavage on pair of basic residues, Osteogenesis, Chondrogenesis	cytokine;growth factor	FALSE	Bmpr1a, Acvr2b	Protein kinase superfamily, TKL Ser/Thr protein kinase	Cell membrane, Cell surface	Membrane, Disulfide bond, Transmembrane, Kinase, ATP-binding, Receptor, Alternative splicing, Heterotaxy, Transferase, Glycoprotein, Manganese, Disease variant, Signal, Reference proteome, Metal-binding, Transmembrane helix, Cell membrane, Phosphoprotein, Serine/threonine-protein kinase, 3D-structure, Nucleotide-binding, Magnesium	Receptors	Act.TGFB;Kinase			TRUE	CellChatDB v1
BMP4_BMPR1A_BMPR2	BMP	Bmp4	BMPR1A_BMPR2		BMP antagonist		BMP inhibition receptor	Secreted Signaling	Bmp4 - (Bmpr1a+Bmpr2)	KEGG: mmu04350; PMID:26893264	FALSE	Bmp4	TGF-beta	Extracellular matrix, Secreted, Extracellular space	Disulfide bond, Differentiation, Secreted, Extracellular matrix, Growth factor, Cytokine, Glycoprotein, Disease variant, Microphthalmia, Signal, Developmental protein, Reference proteome, Phosphoprotein, Cleavage on pair of basic residues, Osteogenesis, Chondrogenesis	cytokine;growth factor	FALSE	Bmpr1a, Bmpr2	Protein kinase superfamily, TKL Ser/Thr protein kinase	Cell membrane, Cell surface	Membrane, Disulfide bond, Transmembrane, Kinase, ATP-binding, Receptor, Alternative splicing, Transferase, Glycoprotein, Manganese, Disease variant, Signal, Reference proteome, Metal-binding, Transmembrane helix, Cell membrane, Phosphoprotein, Serine/threonine-protein kinase, 3D-structure, Nucleotide-binding, Magnesium	Receptors	Act.TGFB;Kinase			TRUE	CellChatDB v1
BMP4_BMPR1B_ACVR2A	BMP	Bmp4	BMPR1B_ACVR2A		BMP antagonist		BMP inhibition receptor	Secreted Signaling	Bmp4 - (Bmpr1b+Acvr2a)	KEGG: mmu04350; PMID:26893264	FALSE	Bmp4	TGF-beta	Extracellular matrix, Secreted, Extracellular space	Disulfide bond, Differentiation, Secreted, Extracellular matrix, Growth factor, Cytokine, Glycoprotein, Disease variant, Microphthalmia, Signal, Developmental protein, Reference proteome, Phosphoprotein, Cleavage on pair of basic residues, Osteogenesis, Chondrogenesis	cytokine;growth factor	FALSE	Bmpr1b, Acvr2a	Protein kinase superfamily, TKL Ser/Thr protein kinase	Cell membrane, Membrane	Membrane, Disulfide bond, Transmembrane, Kinase, ATP-binding, Receptor, Alternative splicing, Transferase, Manganese, Disease variant, Signal, Reference proteome, Metal-binding, Transmembrane helix, Cell membrane, Serine/threonine-protein kinase, Chondrogenesis, 3D-structure, Nucleotide-binding, Dwarfism, Magnesium, Glycoprotein	Receptors	Act.TGFB;Kinase			TRUE	CellChatDB v1
BMP4_BMPR1B_ACVR2B	BMP	Bmp4	BMPR1B_ACVR2B		BMP antagonist		BMP inhibition receptor	Secreted Signaling	Bmp4 - (Bmpr1b+Acvr2b)	KEGG: mmu04350; PMID:26893264	FALSE	Bmp4	TGF-beta	Extracellular matrix, Secreted, Extracellular space	Disulfide bond, Differentiation, Secreted, Extracellular matrix, Growth factor, Cytokine, Glycoprotein, Disease variant, Microphthalmia, Signal, Developmental protein, Reference proteome, Phosphoprotein, Cleavage on pair of basic residues, Osteogenesis, Chondrogenesis	cytokine;growth factor	FALSE	Bmpr1b, Acvr2b	Protein kinase superfamily, TKL Ser/Thr protein kinase	Cell membrane	Membrane, Disulfide bond, Transmembrane, Kinase, ATP-binding, Receptor, Alternative splicing, Transferase, Manganese, Disease variant, Signal, Reference proteome, Metal-binding, Transmembrane helix, Cell membrane, Serine/threonine-protein kinase, Chondrogenesis, 3D-structure, Nucleotide-binding, Dwarfism, Magnesium, Heterotaxy, Glycoprotein, Phosphoprotein	Receptors	Act.TGFB;Kinase			TRUE	CellChatDB v1
BMP4_BMPR1B_BMPR2	BMP	Bmp4	BMPR1B_BMPR2		BMP antagonist		BMP inhibition receptor	Secreted Signaling	Bmp4 - (Bmpr1b+Bmpr2)	KEGG: mmu04350; PMID:26893264	FALSE	Bmp4	TGF-beta	Extracellular matrix, Secreted, Extracellular space	Disulfide bond, Differentiation, Secreted, Extracellular matrix, Growth factor, Cytokine, Glycoprotein, Disease variant, Microphthalmia, Signal, Developmental protein, Reference proteome, Phosphoprotein, Cleavage on pair of basic residues, Osteogenesis, Chondrogenesis	cytokine;growth factor	FALSE	Bmpr1b, Bmpr2	Protein kinase superfamily, TKL Ser/Thr protein kinase	Cell membrane	Membrane, Disulfide bond, Transmembrane, Kinase, ATP-binding, Receptor, Alternative splicing, Transferase, Manganese, Disease variant, Signal, Reference proteome, Metal-binding, Transmembrane helix, Cell membrane, Serine/threonine-protein kinase, Chondrogenesis, 3D-structure, Nucleotide-binding, Dwarfism, Magnesium, Glycoprotein, Phosphoprotein	Receptors	Act.TGFB;Kinase			TRUE	CellChatDB v1
GDF5_BMPR1A_ACVR2A	BMP	Gdf5	BMPR1A_ACVR2A		BMP antagonist		BMP inhibition receptor	Secreted Signaling	Gdf5 - (Bmpr1a+Acvr2a)	KEGG: mmu04350; PMID:26893264	FALSE	Gdf5	TGF-beta	Secreted, Cell membrane	Disease variant, Membrane, Signal, Reference proteome, Cell membrane, Disulfide bond, Secreted, Growth factor, Cleavage on pair of basic residues, Dwarfism, Chondrogenesis, 3D-structure, Cytokine, Glycoprotein	cytokine;growth factor	TRUE	Bmpr1a, Acvr2a	Protein kinase superfamily, TKL Ser/Thr protein kinase	Membrane, Cell membrane, Cell surface	Membrane, Disulfide bond, Transmembrane, Kinase, ATP-binding, Receptor, Alternative splicing, Transferase, Glycoprotein, Manganese, Signal, Reference proteome, Metal-binding, Transmembrane helix, Serine/threonine-protein kinase, 3D-structure, Nucleotide-binding, Magnesium, Disease variant, Cell membrane	Receptors	Act.TGFB;Kinase			TRUE	CellChatDB v1
GDF5_BMPR1A_ACVR2B	BMP	Gdf5	BMPR1A_ACVR2B		BMP antagonist		BMP inhibition receptor	Secreted Signaling	Gdf5 - (Bmpr1a+Acvr2b)	KEGG: mmu04350; PMID:26893264	FALSE	Gdf5	TGF-beta	Secreted, Cell membrane	Disease variant, Membrane, Signal, Reference proteome, Cell membrane, Disulfide bond, Secreted, Growth factor, Cleavage on pair of basic residues, Dwarfism, Chondrogenesis, 3D-structure, Cytokine, Glycoprotein	cytokine;growth factor	TRUE	Bmpr1a, Acvr2b	Protein kinase superfamily, TKL Ser/Thr protein kinase	Cell membrane, Cell surface	Membrane, Disulfide bond, Transmembrane, Kinase, ATP-binding, Receptor, Alternative splicing, Heterotaxy, Transferase, Glycoprotein, Manganese, Disease variant, Signal, Reference proteome, Metal-binding, Transmembrane helix, Cell membrane, Phosphoprotein, Serine/threonine-protein kinase, 3D-structure, Nucleotide-binding, Magnesium	Receptors	Act.TGFB;Kinase			TRUE	CellChatDB v1
GDF5_BMPR1A_BMPR2	BMP	Gdf5	BMPR1A_BMPR2		BMP antagonist		BMP inhibition receptor	Secreted Signaling	Gdf5 - (Bmpr1a+Bmpr2)	KEGG: mmu04350; PMID:26893264	FALSE	Gdf5	TGF-beta	Secreted, Cell membrane	Disease variant, Membrane, Signal, Reference proteome, Cell membrane, Disulfide bond, Secreted, Growth factor, Cleavage on pair of basic residues, Dwarfism, Chondrogenesis, 3D-structure, Cytokine, Glycoprotein	cytokine;growth factor	TRUE	Bmpr1a, Bmpr2	Protein kinase superfamily, TKL Ser/Thr protein kinase	Cell membrane, Cell surface	Membrane, Disulfide bond, Transmembrane, Kinase, ATP-binding, Receptor, Alternative splicing, Transferase, Glycoprotein, Manganese, Disease variant, Signal, Reference proteome, Metal-binding, Transmembrane helix, Cell membrane, Phosphoprotein, Serine/threonine-protein kinase, 3D-structure, Nucleotide-binding, Magnesium	Receptors	Act.TGFB;Kinase			TRUE	CellChatDB v1
GDF5_BMPR1B_ACVR2A	BMP	Gdf5	BMPR1B_ACVR2A		BMP antagonist		BMP inhibition receptor	Secreted Signaling	Gdf5 - (Bmpr1b+Acvr2a)	KEGG: mmu04350; PMID:26893264	FALSE	Gdf5	TGF-beta	Secreted, Cell membrane	Disease variant, Membrane, Signal, Reference proteome, Cell membrane, Disulfide bond, Secreted, Growth factor, Cleavage on pair of basic residues, Dwarfism, Chondrogenesis, 3D-structure, Cytokine, Glycoprotein	cytokine;growth factor	TRUE	Bmpr1b, Acvr2a	Protein kinase superfamily, TKL Ser/Thr protein kinase	Cell membrane, Membrane	Membrane, Disulfide bond, Transmembrane, Kinase, ATP-binding, Receptor, Alternative splicing, Transferase, Manganese, Disease variant, Signal, Reference proteome, Metal-binding, Transmembrane helix, Cell membrane, Serine/threonine-protein kinase, Chondrogenesis, 3D-structure, Nucleotide-binding, Dwarfism, Magnesium, Glycoprotein	Receptors	Act.TGFB;Kinase			TRUE	CellChatDB v1
GDF5_BMPR1B_ACVR2B	BMP	Gdf5	BMPR1B_ACVR2B		BMP antagonist		BMP inhibition receptor	Secreted Signaling	Gdf5 - (Bmpr1b+Acvr2b)	KEGG: mmu04350; PMID:26893264	FALSE	Gdf5	TGF-beta	Secreted, Cell membrane	Disease variant, Membrane, Signal, Reference proteome, Cell membrane, Disulfide bond, Secreted, Growth factor, Cleavage on pair of basic residues, Dwarfism, Chondrogenesis, 3D-structure, Cytokine, Glycoprotein	cytokine;growth factor	TRUE	Bmpr1b, Acvr2b	Protein kinase superfamily, TKL Ser/Thr protein kinase	Cell membrane	Membrane, Disulfide bond, Transmembrane, Kinase, ATP-binding, Receptor, Alternative splicing, Transferase, Manganese, Disease variant, Signal, Reference proteome, Metal-binding, Transmembrane helix, Cell membrane, Serine/threonine-protein kinase, Chondrogenesis, 3D-structure, Nucleotide-binding, Dwarfism, Magnesium, Heterotaxy, Glycoprotein, Phosphoprotein	Receptors	Act.TGFB;Kinase			TRUE	CellChatDB v1
GDF5_BMPR1B_BMPR2	BMP	Gdf5	BMPR1B_BMPR2		BMP antagonist		BMP inhibition receptor	Secreted Signaling	Gdf5 - (Bmpr1b+Bmpr2)	KEGG: mmu04350; PMID:26893264	FALSE	Gdf5	TGF-beta	Secreted, Cell membrane	Disease variant, Membrane, Signal, Reference proteome, Cell membrane, Disulfide bond, Secreted, Growth factor, Cleavage on pair of basic residues, Dwarfism, Chondrogenesis, 3D-structure, Cytokine, Glycoprotein	cytokine;growth factor	TRUE	Bmpr1b, Bmpr2	Protein kinase superfamily, TKL Ser/Thr protein kinase	Cell membrane	Membrane, Disulfide bond, Transmembrane, Kinase, ATP-binding, Receptor, Alternative splicing, Transferase, Manganese, Disease variant, Signal, Reference proteome, Metal-binding, Transmembrane helix, Cell membrane, Serine/threonine-protein kinase, Chondrogenesis, 3D-structure, Nucleotide-binding, Dwarfism, Magnesium, Glycoprotein, Phosphoprotein	Receptors	Act.TGFB;Kinase			TRUE	CellChatDB v1
GDF6_BMPR1A_ACVR2A	BMP	Gdf6	BMPR1A_ACVR2A		BMP antagonist		BMP inhibition receptor	Secreted Signaling	Gdf6 - (Bmpr1a+Acvr2a)	KEGG: mmu04350; PMID:26893264	FALSE	Gdf6	TGF-beta	Secreted	Disulfide bond, Secreted, Growth factor, Deafness, Cytokine, Glycoprotein, Disease variant, Chromosomal rearrangement, Microphthalmia, Signal, Developmental protein, Reference proteome, Apoptosis, Cleavage on pair of basic residues, Non-syndromic deafness, Leber congenital amaurosis, Dwarfism	cytokine;growth factor	FALSE	Bmpr1a, Acvr2a	Protein kinase superfamily, TKL Ser/Thr protein kinase	Membrane, Cell membrane, Cell surface	Membrane, Disulfide bond, Transmembrane, Kinase, ATP-binding, Receptor, Alternative splicing, Transferase, Glycoprotein, Manganese, Signal, Reference proteome, Metal-binding, Transmembrane helix, Serine/threonine-protein kinase, 3D-structure, Nucleotide-binding, Magnesium, Disease variant, Cell membrane	Receptors	Act.TGFB;Kinase			TRUE	CellChatDB v1
GDF6_BMPR1A_ACVR2B	BMP	Gdf6	BMPR1A_ACVR2B		BMP antagonist		BMP inhibition receptor	Secreted Signaling	Gdf6 - (Bmpr1a+Acvr2b)	KEGG: mmu04350; PMID:26893264	FALSE	Gdf6	TGF-beta	Secreted	Disulfide bond, Secreted, Growth factor, Deafness, Cytokine, Glycoprotein, Disease variant, Chromosomal rearrangement, Microphthalmia, Signal, Developmental protein, Reference proteome, Apoptosis, Cleavage on pair of basic residues, Non-syndromic deafness, Leber congenital amaurosis, Dwarfism	cytokine;growth factor	FALSE	Bmpr1a, Acvr2b	Protein kinase superfamily, TKL Ser/Thr protein kinase	Cell membrane, Cell surface	Membrane, Disulfide bond, Transmembrane, Kinase, ATP-binding, Receptor, Alternative splicing, Heterotaxy, Transferase, Glycoprotein, Manganese, Disease variant, Signal, Reference proteome, Metal-binding, Transmembrane helix, Cell membrane, Phosphoprotein, Serine/threonine-protein kinase, 3D-structure, Nucleotide-binding, Magnesium	Receptors	Act.TGFB;Kinase			TRUE	CellChatDB v1
GDF6_BMPR1A_BMPR2	BMP	Gdf6	BMPR1A_BMPR2		BMP antagonist		BMP inhibition receptor	Secreted Signaling	Gdf6 - (Bmpr1a+Bmpr2)	KEGG: mmu04350; PMID:26893264	FALSE	Gdf6	TGF-beta	Secreted	Disulfide bond, Secreted, Growth factor, Deafness, Cytokine, Glycoprotein, Disease variant, Chromosomal rearrangement, Microphthalmia, Signal, Developmental protein, Reference proteome, Apoptosis, Cleavage on pair of basic residues, Non-syndromic deafness, Leber congenital amaurosis, Dwarfism	cytokine;growth factor	FALSE	Bmpr1a, Bmpr2	Protein kinase superfamily, TKL Ser/Thr protein kinase	Cell membrane, Cell surface	Membrane, Disulfide bond, Transmembrane, Kinase, ATP-binding, Receptor, Alternative splicing, Transferase, Glycoprotein, Manganese, Disease variant, Signal, Reference proteome, Metal-binding, Transmembrane helix, Cell membrane, Phosphoprotein, Serine/threonine-protein kinase, 3D-structure, Nucleotide-binding, Magnesium	Receptors	Act.TGFB;Kinase			TRUE	CellChatDB v1
GDF6_BMPR1B_ACVR2A	BMP	Gdf6	BMPR1B_ACVR2A		BMP antagonist		BMP inhibition receptor	Secreted Signaling	Gdf6 - (Bmpr1b+Acvr2a)	KEGG: mmu04350; PMID:26893264	FALSE	Gdf6	TGF-beta	Secreted	Disulfide bond, Secreted, Growth factor, Deafness, Cytokine, Glycoprotein, Disease variant, Chromosomal rearrangement, Microphthalmia, Signal, Developmental protein, Reference proteome, Apoptosis, Cleavage on pair of basic residues, Non-syndromic deafness, Leber congenital amaurosis, Dwarfism	cytokine;growth factor	FALSE	Bmpr1b, Acvr2a	Protein kinase superfamily, TKL Ser/Thr protein kinase	Cell membrane, Membrane	Membrane, Disulfide bond, Transmembrane, Kinase, ATP-binding, Receptor, Alternative splicing, Transferase, Manganese, Disease variant, Signal, Reference proteome, Metal-binding, Transmembrane helix, Cell membrane, Serine/threonine-protein kinase, Chondrogenesis, 3D-structure, Nucleotide-binding, Dwarfism, Magnesium, Glycoprotein	Receptors	Act.TGFB;Kinase			TRUE	CellChatDB v1
GDF6_BMPR1B_ACVR2B	BMP	Gdf6	BMPR1B_ACVR2B		BMP antagonist		BMP inhibition receptor	Secreted Signaling	Gdf6 - (Bmpr1b+Acvr2b)	KEGG: mmu04350; PMID:26893264	FALSE	Gdf6	TGF-beta	Secreted	Disulfide bond, Secreted, Growth factor, Deafness, Cytokine, Glycoprotein, Disease variant, Chromosomal rearrangement, Microphthalmia, Signal, Developmental protein, Reference proteome, Apoptosis, Cleavage on pair of basic residues, Non-syndromic deafness, Leber congenital amaurosis, Dwarfism	cytokine;growth factor	FALSE	Bmpr1b, Acvr2b	Protein kinase superfamily, TKL Ser/Thr protein kinase	Cell membrane	Membrane, Disulfide bond, Transmembrane, Kinase, ATP-binding, Receptor, Alternative splicing, Transferase, Manganese, Disease variant, Signal, Reference proteome, Metal-binding, Transmembrane helix, Cell membrane, Serine/threonine-protein kinase, Chondrogenesis, 3D-structure, Nucleotide-binding, Dwarfism, Magnesium, Heterotaxy, Glycoprotein, Phosphoprotein	Receptors	Act.TGFB;Kinase			TRUE	CellChatDB v1
GDF6_BMPR1B_BMPR2	BMP	Gdf6	BMPR1B_BMPR2		BMP antagonist		BMP inhibition receptor	Secreted Signaling	Gdf6 - (Bmpr1b+Bmpr2)	KEGG: mmu04350; PMID:26893264	FALSE	Gdf6	TGF-beta	Secreted	Disulfide bond, Secreted, Growth factor, Deafness, Cytokine, Glycoprotein, Disease variant, Chromosomal rearrangement, Microphthalmia, Signal, Developmental protein, Reference proteome, Apoptosis, Cleavage on pair of basic residues, Non-syndromic deafness, Leber congenital amaurosis, Dwarfism	cytokine;growth factor	FALSE	Bmpr1b, Bmpr2	Protein kinase superfamily, TKL Ser/Thr protein kinase	Cell membrane	Membrane, Disulfide bond, Transmembrane, Kinase, ATP-binding, Receptor, Alternative splicing, Transferase, Manganese, Disease variant, Signal, Reference proteome, Metal-binding, Transmembrane helix, Cell membrane, Serine/threonine-protein kinase, Chondrogenesis, 3D-structure, Nucleotide-binding, Dwarfism, Magnesium, Glycoprotein, Phosphoprotein	Receptors	Act.TGFB;Kinase			TRUE	CellChatDB v1
GDF7_BMPR1A_ACVR2A	BMP	Gdf7	BMPR1A_ACVR2A		BMP antagonist		BMP inhibition receptor	Secreted Signaling	Gdf7 - (Bmpr1a+Acvr2a)	KEGG: mmu04350; PMID:26893264	FALSE	Gdf7	TGF-beta	Secreted	Signal, Reference proteome, Disulfide bond, Secreted, Growth factor, Cleavage on pair of basic residues, Cytokine, Glycoprotein	cytokine;growth factor	FALSE	Bmpr1a, Acvr2a	Protein kinase superfamily, TKL Ser/Thr protein kinase	Membrane, Cell membrane, Cell surface	Membrane, Disulfide bond, Transmembrane, Kinase, ATP-binding, Receptor, Alternative splicing, Transferase, Glycoprotein, Manganese, Signal, Reference proteome, Metal-binding, Transmembrane helix, Serine/threonine-protein kinase, 3D-structure, Nucleotide-binding, Magnesium, Disease variant, Cell membrane	Receptors	Act.TGFB;Kinase			TRUE	CellChatDB v1
GDF7_BMPR1A_ACVR2B	BMP	Gdf7	BMPR1A_ACVR2B		BMP antagonist		BMP inhibition receptor	Secreted Signaling	Gdf7 - (Bmpr1a+Acvr2b)	KEGG: mmu04350; PMID:26893264	FALSE	Gdf7	TGF-beta	Secreted	Signal, Reference proteome, Disulfide bond, Secreted, Growth factor, Cleavage on pair of basic residues, Cytokine, Glycoprotein	cytokine;growth factor	FALSE	Bmpr1a, Acvr2b	Protein kinase superfamily, TKL Ser/Thr protein kinase	Cell membrane, Cell surface	Membrane, Disulfide bond, Transmembrane, Kinase, ATP-binding, Receptor, Alternative splicing, Heterotaxy, Transferase, Glycoprotein, Manganese, Disease variant, Signal, Reference proteome, Metal-binding, Transmembrane helix, Cell membrane, Phosphoprotein, Serine/threonine-protein kinase, 3D-structure, Nucleotide-binding, Magnesium	Receptors	Act.TGFB;Kinase			TRUE	CellChatDB v1
GDF7_BMPR1A_BMPR2	BMP	Gdf7	BMPR1A_BMPR2		BMP antagonist		BMP inhibition receptor	Secreted Signaling	Gdf7 - (Bmpr1a+Bmpr2)	KEGG: mmu04350; PMID:26893264	FALSE	Gdf7	TGF-beta	Secreted	Signal, Reference proteome, Disulfide bond, Secreted, Growth factor, Cleavage on pair of basic residues, Cytokine, Glycoprotein	cytokine;growth factor	FALSE	Bmpr1a, Bmpr2	Protein kinase superfamily, TKL Ser/Thr protein kinase	Cell membrane, Cell surface	Membrane, Disulfide bond, Transmembrane, Kinase, ATP-binding, Receptor, Alternative splicing, Transferase, Glycoprotein, Manganese, Disease variant, Signal, Reference proteome, Metal-binding, Transmembrane helix, Cell membrane, Phosphoprotein, Serine/threonine-protein kinase, 3D-structure, Nucleotide-binding, Magnesium	Receptors	Act.TGFB;Kinase			TRUE	CellChatDB v1
GDF7_BMPR1B_ACVR2A	BMP	Gdf7	BMPR1B_ACVR2A		BMP antagonist		BMP inhibition receptor	Secreted Signaling	Gdf7 - (Bmpr1b+Acvr2a)	KEGG: mmu04350; PMID:26893264	FALSE	Gdf7	TGF-beta	Secreted	Signal, Reference proteome, Disulfide bond, Secreted, Growth factor, Cleavage on pair of basic residues, Cytokine, Glycoprotein	cytokine;growth factor	FALSE	Bmpr1b, Acvr2a	Protein kinase superfamily, TKL Ser/Thr protein kinase	Cell membrane, Membrane	Membrane, Disulfide bond, Transmembrane, Kinase, ATP-binding, Receptor, Alternative splicing, Transferase, Manganese, Disease variant, Signal, Reference proteome, Metal-binding, Transmembrane helix, Cell membrane, Serine/threonine-protein kinase, Chondrogenesis, 3D-structure, Nucleotide-binding, Dwarfism, Magnesium, Glycoprotein	Receptors	Act.TGFB;Kinase			TRUE	CellChatDB v1
GDF7_BMPR1B_ACVR2B	BMP	Gdf7	BMPR1B_ACVR2B		BMP antagonist		BMP inhibition receptor	Secreted Signaling	Gdf7 - (Bmpr1b+Acvr2b)	KEGG: mmu04350; PMID:26893264	FALSE	Gdf7	TGF-beta	Secreted	Signal, Reference proteome, Disulfide bond, Secreted, Growth factor, Cleavage on pair of basic residues, Cytokine, Glycoprotein	cytokine;growth factor	FALSE	Bmpr1b, Acvr2b	Protein kinase superfamily, TKL Ser/Thr protein kinase	Cell membrane	Membrane, Disulfide bond, Transmembrane, Kinase, ATP-binding, Receptor, Alternative splicing, Transferase, Manganese, Disease variant, Signal, Reference proteome, Metal-binding, Transmembrane helix, Cell membrane, Serine/threonine-protein kinase, Chondrogenesis, 3D-structure, Nucleotide-binding, Dwarfism, Magnesium, Heterotaxy, Glycoprotein, Phosphoprotein	Receptors	Act.TGFB;Kinase			TRUE	CellChatDB v1
GDF7_BMPR1B_BMPR2	BMP	Gdf7	BMPR1B_BMPR2		BMP antagonist		BMP inhibition receptor	Secreted Signaling	Gdf7 - (Bmpr1b+Bmpr2)	KEGG: mmu04350; PMID:26893264	FALSE	Gdf7	TGF-beta	Secreted	Signal, Reference proteome, Disulfide bond, Secreted, Growth factor, Cleavage on pair of basic residues, Cytokine, Glycoprotein	cytokine;growth factor	FALSE	Bmpr1b, Bmpr2	Protein kinase superfamily, TKL Ser/Thr protein kinase	Cell membrane	Membrane, Disulfide bond, Transmembrane, Kinase, ATP-binding, Receptor, Alternative splicing, Transferase, Manganese, Disease variant, Signal, Reference proteome, Metal-binding, Transmembrane helix, Cell membrane, Serine/threonine-protein kinase, Chondrogenesis, 3D-structure, Nucleotide-binding, Dwarfism, Magnesium, Glycoprotein, Phosphoprotein	Receptors	Act.TGFB;Kinase			TRUE	CellChatDB v1
BMP15_BMPR1B_BMPR2	BMP	Bmp15	BMPR1B_BMPR2		BMP antagonist		BMP inhibition receptor	Secreted Signaling	Bmp15 - (Bmpr1b+Bmpr2)	KEGG: mmu04350; PMID:26893264	FALSE	Bmp15	TGF-beta	Secreted	Disease variant, Signal, Reference proteome, Pyrrolidone carboxylic acid, Disulfide bond, Phosphoprotein, Secreted, Growth factor, Premature ovarian failure, Cytokine, Glycoprotein	cytokine;growth factor	FALSE	Bmpr1b, Bmpr2	Protein kinase superfamily, TKL Ser/Thr protein kinase	Cell membrane	Membrane, Disulfide bond, Transmembrane, Kinase, ATP-binding, Receptor, Alternative splicing, Transferase, Manganese, Disease variant, Signal, Reference proteome, Metal-binding, Transmembrane helix, Cell membrane, Serine/threonine-protein kinase, Chondrogenesis, 3D-structure, Nucleotide-binding, Dwarfism, Magnesium, Glycoprotein, Phosphoprotein	Receptors	Act.TGFB;Kinase			TRUE	CellChatDB v1
BMP5_ACVR1_ACVR2A	BMP	Bmp5	ACVR1_ACVR2A		BMP antagonist		BMP inhibition receptor	Secreted Signaling	Bmp5 - (Acvr1+Acvr2a)	KEGG: mmu04350; PMID:26893264	FALSE	Bmp5	TGF-beta	Secreted	Signal, Developmental protein, Reference proteome, Disulfide bond, Differentiation, Secreted, Growth factor, Cleavage on pair of basic residues, Osteogenesis, Alternative splicing, Chondrogenesis, Cytokine, Glycoprotein	cytokine;growth factor	FALSE	Acvr1, Acvr2a	Protein kinase superfamily, TKL Ser/Thr protein kinase	Membrane	Membrane, Transmembrane, Kinase, ATP-binding, Receptor, Transferase, Glycoprotein, Manganese, Disease variant, Signal, Reference proteome, Metal-binding, Transmembrane helix, Phosphoprotein, Serine/threonine-protein kinase, 3D-structure, Nucleotide-binding, Magnesium, Disulfide bond, Alternative splicing	Receptors	Act.TGFB;Kinase			TRUE	CellChatDB v1
BMP5_ACVR1_ACVR2B	BMP	Bmp5	ACVR1_ACVR2B		BMP antagonist		BMP inhibition receptor	Secreted Signaling	Bmp5 - (Acvr1+Acvr2b)	KEGG: mmu04350; PMID:26893264	FALSE	Bmp5	TGF-beta	Secreted	Signal, Developmental protein, Reference proteome, Disulfide bond, Differentiation, Secreted, Growth factor, Cleavage on pair of basic residues, Osteogenesis, Alternative splicing, Chondrogenesis, Cytokine, Glycoprotein	cytokine;growth factor	FALSE	Acvr1, Acvr2b	Protein kinase superfamily, TKL Ser/Thr protein kinase	Membrane, Cell membrane	Membrane, Transmembrane, Kinase, ATP-binding, Receptor, Transferase, Glycoprotein, Manganese, Disease variant, Signal, Reference proteome, Metal-binding, Transmembrane helix, Phosphoprotein, Serine/threonine-protein kinase, 3D-structure, Nucleotide-binding, Magnesium, Disulfide bond, Alternative splicing, Heterotaxy, Cell membrane	Receptors	Act.TGFB;Kinase			TRUE	CellChatDB v1
BMP5_ACVR1_BMPR2	BMP	Bmp5	ACVR1_BMPR2		BMP antagonist		BMP inhibition receptor	Secreted Signaling	Bmp5 - (Acvr1+Bmpr2)	KEGG: mmu04350; PMID:26893264	FALSE	Bmp5	TGF-beta	Secreted	Signal, Developmental protein, Reference proteome, Disulfide bond, Differentiation, Secreted, Growth factor, Cleavage on pair of basic residues, Osteogenesis, Alternative splicing, Chondrogenesis, Cytokine, Glycoprotein	cytokine;growth factor	FALSE	Acvr1, Bmpr2	Protein kinase superfamily, TKL Ser/Thr protein kinase	Cell membrane, Membrane	Membrane, Disulfide bond, Transmembrane, Kinase, ATP-binding, Receptor, Alternative splicing, Transferase, Glycoprotein, Manganese, Disease variant, Signal, Reference proteome, Metal-binding, Transmembrane helix, Cell membrane, Phosphoprotein, Serine/threonine-protein kinase, 3D-structure, Nucleotide-binding, Magnesium	Receptors	Act.TGFB;Kinase			TRUE	CellChatDB v1
BMP5_BMPR1A_ACVR2A	BMP	Bmp5	BMPR1A_ACVR2A		BMP antagonist		BMP inhibition receptor	Secreted Signaling	Bmp5 - (Bmpr1a+Acvr2a)	KEGG: mmu04350; PMID:26893264	FALSE	Bmp5	TGF-beta	Secreted	Signal, Developmental protein, Reference proteome, Disulfide bond, Differentiation, Secreted, Growth factor, Cleavage on pair of basic residues, Osteogenesis, Alternative splicing, Chondrogenesis, Cytokine, Glycoprotein	cytokine;growth factor	FALSE	Bmpr1a, Acvr2a	Protein kinase superfamily, TKL Ser/Thr protein kinase	Membrane, Cell membrane, Cell surface	Membrane, Disulfide bond, Transmembrane, Kinase, ATP-binding, Receptor, Alternative splicing, Transferase, Glycoprotein, Manganese, Signal, Reference proteome, Metal-binding, Transmembrane helix, Serine/threonine-protein kinase, 3D-structure, Nucleotide-binding, Magnesium, Disease variant, Cell membrane	Receptors	Act.TGFB;Kinase			TRUE	CellChatDB v1
BMP5_BMPR1A_ACVR2B	BMP	Bmp5	BMPR1A_ACVR2B		BMP antagonist		BMP inhibition receptor	Secreted Signaling	Bmp5 - (Bmpr1a+Acvr2b)	KEGG: mmu04350; PMID:26893264	FALSE	Bmp5	TGF-beta	Secreted	Signal, Developmental protein, Reference proteome, Disulfide bond, Differentiation, Secreted, Growth factor, Cleavage on pair of basic residues, Osteogenesis, Alternative splicing, Chondrogenesis, Cytokine, Glycoprotein	cytokine;growth factor	FALSE	Bmpr1a, Acvr2b	Protein kinase superfamily, TKL Ser/Thr protein kinase	Cell membrane, Cell surface	Membrane, Disulfide bond, Transmembrane, Kinase, ATP-binding, Receptor, Alternative splicing, Heterotaxy, Transferase, Glycoprotein, Manganese, Disease variant, Signal, Reference proteome, Metal-binding, Transmembrane helix, Cell membrane, Phosphoprotein, Serine/threonine-protein kinase, 3D-structure, Nucleotide-binding, Magnesium	Receptors	Act.TGFB;Kinase			TRUE	CellChatDB v1
BMP5_BMPR1A_BMPR2	BMP	Bmp5	BMPR1A_BMPR2		BMP antagonist		BMP inhibition receptor	Secreted Signaling	Bmp5 - (Bmpr1a+Bmpr2)	KEGG: mmu04350; PMID:26893264	FALSE	Bmp5	TGF-beta	Secreted	Signal, Developmental protein, Reference proteome, Disulfide bond, Differentiation, Secreted, Growth factor, Cleavage on pair of basic residues, Osteogenesis, Alternative splicing, Chondrogenesis, Cytokine, Glycoprotein	cytokine;growth factor	FALSE	Bmpr1a, Bmpr2	Protein kinase superfamily, TKL Ser/Thr protein kinase	Cell membrane, Cell surface	Membrane, Disulfide bond, Transmembrane, Kinase, ATP-binding, Receptor, Alternative splicing, Transferase, Glycoprotein, Manganese, Disease variant, Signal, Reference proteome, Metal-binding, Transmembrane helix, Cell membrane, Phosphoprotein, Serine/threonine-protein kinase, 3D-structure, Nucleotide-binding, Magnesium	Receptors	Act.TGFB;Kinase			TRUE	CellChatDB v1
BMP5_BMPR1B_ACVR2A	BMP	Bmp5	BMPR1B_ACVR2A		BMP antagonist		BMP inhibition receptor	Secreted Signaling	Bmp5 - (Bmpr1b+Acvr2a)	KEGG: mmu04350; PMID:26893264	FALSE	Bmp5	TGF-beta	Secreted	Signal, Developmental protein, Reference proteome, Disulfide bond, Differentiation, Secreted, Growth factor, Cleavage on pair of basic residues, Osteogenesis, Alternative splicing, Chondrogenesis, Cytokine, Glycoprotein	cytokine;growth factor	FALSE	Bmpr1b, Acvr2a	Protein kinase superfamily, TKL Ser/Thr protein kinase	Cell membrane, Membrane	Membrane, Disulfide bond, Transmembrane, Kinase, ATP-binding, Receptor, Alternative splicing, Transferase, Manganese, Disease variant, Signal, Reference proteome, Metal-binding, Transmembrane helix, Cell membrane, Serine/threonine-protein kinase, Chondrogenesis, 3D-structure, Nucleotide-binding, Dwarfism, Magnesium, Glycoprotein	Receptors	Act.TGFB;Kinase			TRUE	CellChatDB v1
BMP5_BMPR1B_ACVR2B	BMP	Bmp5	BMPR1B_ACVR2B		BMP antagonist		BMP inhibition receptor	Secreted Signaling	Bmp5 - (Bmpr1b+Acvr2b)	KEGG: mmu04350; PMID:26893264	FALSE	Bmp5	TGF-beta	Secreted	Signal, Developmental protein, Reference proteome, Disulfide bond, Differentiation, Secreted, Growth factor, Cleavage on pair of basic residues, Osteogenesis, Alternative splicing, Chondrogenesis, Cytokine, Glycoprotein	cytokine;growth factor	FALSE	Bmpr1b, Acvr2b	Protein kinase superfamily, TKL Ser/Thr protein kinase	Cell membrane	Membrane, Disulfide bond, Transmembrane, Kinase, ATP-binding, Receptor, Alternative splicing, Transferase, Manganese, Disease variant, Signal, Reference proteome, Metal-binding, Transmembrane helix, Cell membrane, Serine/threonine-protein kinase, Chondrogenesis, 3D-structure, Nucleotide-binding, Dwarfism, Magnesium, Heterotaxy, Glycoprotein, Phosphoprotein	Receptors	Act.TGFB;Kinase			TRUE	CellChatDB v1
BMP5_BMPR1B_BMPR2	BMP	Bmp5	BMPR1B_BMPR2		BMP antagonist		BMP inhibition receptor	Secreted Signaling	Bmp5 - (Bmpr1b+Bmpr2)	KEGG: mmu04350; PMID:26893264	FALSE	Bmp5	TGF-beta	Secreted	Signal, Developmental protein, Reference proteome, Disulfide bond, Differentiation, Secreted, Growth factor, Cleavage on pair of basic residues, Osteogenesis, Alternative splicing, Chondrogenesis, Cytokine, Glycoprotein	cytokine;growth factor	FALSE	Bmpr1b, Bmpr2	Protein kinase superfamily, TKL Ser/Thr protein kinase	Cell membrane	Membrane, Disulfide bond, Transmembrane, Kinase, ATP-binding, Receptor, Alternative splicing, Transferase, Manganese, Disease variant, Signal, Reference proteome, Metal-binding, Transmembrane helix, Cell membrane, Serine/threonine-protein kinase, Chondrogenesis, 3D-structure, Nucleotide-binding, Dwarfism, Magnesium, Glycoprotein, Phosphoprotein	Receptors	Act.TGFB;Kinase			TRUE	CellChatDB v1
BMP6_ACVR1_ACVR2A	BMP	Bmp6	ACVR1_ACVR2A		BMP antagonist		BMP inhibition receptor	Secreted Signaling	Bmp6 - (Acvr1+Acvr2a)	KEGG: mmu04350; PMID:26893264	FALSE	Bmp6	TGF-beta	Secreted	Signal, Developmental protein, Reference proteome, Disulfide bond, Differentiation, Secreted, Growth factor, Cleavage on pair of basic residues, Osteogenesis, Chondrogenesis, 3D-structure, Cytokine, Glycoprotein	cytokine;growth factor	FALSE	Acvr1, Acvr2a	Protein kinase superfamily, TKL Ser/Thr protein kinase	Membrane	Membrane, Transmembrane, Kinase, ATP-binding, Receptor, Transferase, Glycoprotein, Manganese, Disease variant, Signal, Reference proteome, Metal-binding, Transmembrane helix, Phosphoprotein, Serine/threonine-protein kinase, 3D-structure, Nucleotide-binding, Magnesium, Disulfide bond, Alternative splicing	Receptors	Act.TGFB;Kinase			TRUE	CellChatDB v1
BMP6_ACVR1_ACVR2B	BMP	Bmp6	ACVR1_ACVR2B		BMP antagonist		BMP inhibition receptor	Secreted Signaling	Bmp6 - (Acvr1+Acvr2b)	KEGG: mmu04350; PMID:26893264	FALSE	Bmp6	TGF-beta	Secreted	Signal, Developmental protein, Reference proteome, Disulfide bond, Differentiation, Secreted, Growth factor, Cleavage on pair of basic residues, Osteogenesis, Chondrogenesis, 3D-structure, Cytokine, Glycoprotein	cytokine;growth factor	FALSE	Acvr1, Acvr2b	Protein kinase superfamily, TKL Ser/Thr protein kinase	Membrane, Cell membrane	Membrane, Transmembrane, Kinase, ATP-binding, Receptor, Transferase, Glycoprotein, Manganese, Disease variant, Signal, Reference proteome, Metal-binding, Transmembrane helix, Phosphoprotein, Serine/threonine-protein kinase, 3D-structure, Nucleotide-binding, Magnesium, Disulfide bond, Alternative splicing, Heterotaxy, Cell membrane	Receptors	Act.TGFB;Kinase			TRUE	CellChatDB v1
BMP6_ACVR1_BMPR2	BMP	Bmp6	ACVR1_BMPR2		BMP antagonist		BMP inhibition receptor	Secreted Signaling	Bmp6 - (Acvr1+Bmpr2)	KEGG: mmu04350; PMID:26893264	FALSE	Bmp6	TGF-beta	Secreted	Signal, Developmental protein, Reference proteome, Disulfide bond, Differentiation, Secreted, Growth factor, Cleavage on pair of basic residues, Osteogenesis, Chondrogenesis, 3D-structure, Cytokine, Glycoprotein	cytokine;growth factor	FALSE	Acvr1, Bmpr2	Protein kinase superfamily, TKL Ser/Thr protein kinase	Cell membrane, Membrane	Membrane, Disulfide bond, Transmembrane, Kinase, ATP-binding, Receptor, Alternative splicing, Transferase, Glycoprotein, Manganese, Disease variant, Signal, Reference proteome, Metal-binding, Transmembrane helix, Cell membrane, Phosphoprotein, Serine/threonine-protein kinase, 3D-structure, Nucleotide-binding, Magnesium	Receptors	Act.TGFB;Kinase			TRUE	CellChatDB v1
BMP6_BMPR1A_ACVR2A	BMP	Bmp6	BMPR1A_ACVR2A		BMP antagonist		BMP inhibition receptor	Secreted Signaling	Bmp6 - (Bmpr1a+Acvr2a)	KEGG: mmu04350; PMID:26893264	FALSE	Bmp6	TGF-beta	Secreted	Signal, Developmental protein, Reference proteome, Disulfide bond, Differentiation, Secreted, Growth factor, Cleavage on pair of basic residues, Osteogenesis, Chondrogenesis, 3D-structure, Cytokine, Glycoprotein	cytokine;growth factor	FALSE	Bmpr1a, Acvr2a	Protein kinase superfamily, TKL Ser/Thr protein kinase	Membrane, Cell membrane, Cell surface	Membrane, Disulfide bond, Transmembrane, Kinase, ATP-binding, Receptor, Alternative splicing, Transferase, Glycoprotein, Manganese, Signal, Reference proteome, Metal-binding, Transmembrane helix, Serine/threonine-protein kinase, 3D-structure, Nucleotide-binding, Magnesium, Disease variant, Cell membrane	Receptors	Act.TGFB;Kinase			TRUE	CellChatDB v1
BMP6_BMPR1A_ACVR2B	BMP	Bmp6	BMPR1A_ACVR2B		BMP antagonist		BMP inhibition receptor	Secreted Signaling	Bmp6 - (Bmpr1a+Acvr2b)	KEGG: mmu04350; PMID:26893264	FALSE	Bmp6	TGF-beta	Secreted	Signal, Developmental protein, Reference proteome, Disulfide bond, Differentiation, Secreted, Growth factor, Cleavage on pair of basic residues, Osteogenesis, Chondrogenesis, 3D-structure, Cytokine, Glycoprotein	cytokine;growth factor	FALSE	Bmpr1a, Acvr2b	Protein kinase superfamily, TKL Ser/Thr protein kinase	Cell membrane, Cell surface	Membrane, Disulfide bond, Transmembrane, Kinase, ATP-binding, Receptor, Alternative splicing, Heterotaxy, Transferase, Glycoprotein, Manganese, Disease variant, Signal, Reference proteome, Metal-binding, Transmembrane helix, Cell membrane, Phosphoprotein, Serine/threonine-protein kinase, 3D-structure, Nucleotide-binding, Magnesium	Receptors	Act.TGFB;Kinase			TRUE	CellChatDB v1
BMP6_BMPR1A_BMPR2	BMP	Bmp6	BMPR1A_BMPR2		BMP antagonist		BMP inhibition receptor	Secreted Signaling	Bmp6 - (Bmpr1a+Bmpr2)	KEGG: mmu04350; PMID:26893264	FALSE	Bmp6	TGF-beta	Secreted	Signal, Developmental protein, Reference proteome, Disulfide bond, Differentiation, Secreted, Growth factor, Cleavage on pair of basic residues, Osteogenesis, Chondrogenesis, 3D-structure, Cytokine, Glycoprotein	cytokine;growth factor	FALSE	Bmpr1a, Bmpr2	Protein kinase superfamily, TKL Ser/Thr protein kinase	Cell membrane, Cell surface	Membrane, Disulfide bond, Transmembrane, Kinase, ATP-binding, Receptor, Alternative splicing, Transferase, Glycoprotein, Manganese, Disease variant, Signal, Reference proteome, Metal-binding, Transmembrane helix, Cell membrane, Phosphoprotein, Serine/threonine-protein kinase, 3D-structure, Nucleotide-binding, Magnesium	Receptors	Act.TGFB;Kinase			TRUE	CellChatDB v1
BMP6_BMPR1B_ACVR2A	BMP	Bmp6	BMPR1B_ACVR2A		BMP antagonist		BMP inhibition receptor	Secreted Signaling	Bmp6 - (Bmpr1b+Acvr2a)	KEGG: mmu04350; PMID:26893264	FALSE	Bmp6	TGF-beta	Secreted	Signal, Developmental protein, Reference proteome, Disulfide bond, Differentiation, Secreted, Growth factor, Cleavage on pair of basic residues, Osteogenesis, Chondrogenesis, 3D-structure, Cytokine, Glycoprotein	cytokine;growth factor	FALSE	Bmpr1b, Acvr2a	Protein kinase superfamily, TKL Ser/Thr protein kinase	Cell membrane, Membrane	Membrane, Disulfide bond, Transmembrane, Kinase, ATP-binding, Receptor, Alternative splicing, Transferase, Manganese, Disease variant, Signal, Reference proteome, Metal-binding, Transmembrane helix, Cell membrane, Serine/threonine-protein kinase, Chondrogenesis, 3D-structure, Nucleotide-binding, Dwarfism, Magnesium, Glycoprotein	Receptors	Act.TGFB;Kinase			TRUE	CellChatDB v1
BMP6_BMPR1B_ACVR2B	BMP	Bmp6	BMPR1B_ACVR2B		BMP antagonist		BMP inhibition receptor	Secreted Signaling	Bmp6 - (Bmpr1b+Acvr2b)	KEGG: mmu04350; PMID:26893264	FALSE	Bmp6	TGF-beta	Secreted	Signal, Developmental protein, Reference proteome, Disulfide bond, Differentiation, Secreted, Growth factor, Cleavage on pair of basic residues, Osteogenesis, Chondrogenesis, 3D-structure, Cytokine, Glycoprotein	cytokine;growth factor	FALSE	Bmpr1b, Acvr2b	Protein kinase superfamily, TKL Ser/Thr protein kinase	Cell membrane	Membrane, Disulfide bond, Transmembrane, Kinase, ATP-binding, Receptor, Alternative splicing, Transferase, Manganese, Disease variant, Signal, Reference proteome, Metal-binding, Transmembrane helix, Cell membrane, Serine/threonine-protein kinase, Chondrogenesis, 3D-structure, Nucleotide-binding, Dwarfism, Magnesium, Heterotaxy, Glycoprotein, Phosphoprotein	Receptors	Act.TGFB;Kinase			TRUE	CellChatDB v1
BMP6_BMPR1B_BMPR2	BMP	Bmp6	BMPR1B_BMPR2		BMP antagonist		BMP inhibition receptor	Secreted Signaling	Bmp6 - (Bmpr1b+Bmpr2)	KEGG: mmu04350; PMID:26893264	FALSE	Bmp6	TGF-beta	Secreted	Signal, Developmental protein, Reference proteome, Disulfide bond, Differentiation, Secreted, Growth factor, Cleavage on pair of basic residues, Osteogenesis, Chondrogenesis, 3D-structure, Cytokine, Glycoprotein	cytokine;growth factor	FALSE	Bmpr1b, Bmpr2	Protein kinase superfamily, TKL Ser/Thr protein kinase	Cell membrane	Membrane, Disulfide bond, Transmembrane, Kinase, ATP-binding, Receptor, Alternative splicing, Transferase, Manganese, Disease variant, Signal, Reference proteome, Metal-binding, Transmembrane helix, Cell membrane, Serine/threonine-protein kinase, Chondrogenesis, 3D-structure, Nucleotide-binding, Dwarfism, Magnesium, Glycoprotein, Phosphoprotein	Receptors	Act.TGFB;Kinase			TRUE	CellChatDB v1
BMP7_ACVR1_ACVR2A	BMP	Bmp7	ACVR1_ACVR2A		BMP antagonist		BMP inhibition receptor	Secreted Signaling	Bmp7 - (Acvr1+Acvr2a)	KEGG: mmu04350; PMID:26893264	FALSE	Bmp7	TGF-beta	Secreted	Signal, Developmental protein, Reference proteome, Pharmaceutical, Disulfide bond, Differentiation, Secreted, Growth factor, Direct protein sequencing, Osteogenesis, Chondrogenesis, 3D-structure, Cytokine, Glycoprotein	cytokine;growth factor	FALSE	Acvr1, Acvr2a	Protein kinase superfamily, TKL Ser/Thr protein kinase	Membrane	Membrane, Transmembrane, Kinase, ATP-binding, Receptor, Transferase, Glycoprotein, Manganese, Disease variant, Signal, Reference proteome, Metal-binding, Transmembrane helix, Phosphoprotein, Serine/threonine-protein kinase, 3D-structure, Nucleotide-binding, Magnesium, Disulfide bond, Alternative splicing	Receptors	Act.TGFB;Kinase			TRUE	CellChatDB v1
BMP7_ACVR1_ACVR2B	BMP	Bmp7	ACVR1_ACVR2B		BMP antagonist		BMP inhibition receptor	Secreted Signaling	Bmp7 - (Acvr1+Acvr2b)	KEGG: mmu04350; PMID:26893264	FALSE	Bmp7	TGF-beta	Secreted	Signal, Developmental protein, Reference proteome, Pharmaceutical, Disulfide bond, Differentiation, Secreted, Growth factor, Direct protein sequencing, Osteogenesis, Chondrogenesis, 3D-structure, Cytokine, Glycoprotein	cytokine;growth factor	FALSE	Acvr1, Acvr2b	Protein kinase superfamily, TKL Ser/Thr protein kinase	Membrane, Cell membrane	Membrane, Transmembrane, Kinase, ATP-binding, Receptor, Transferase, Glycoprotein, Manganese, Disease variant, Signal, Reference proteome, Metal-binding, Transmembrane helix, Phosphoprotein, Serine/threonine-protein kinase, 3D-structure, Nucleotide-binding, Magnesium, Disulfide bond, Alternative splicing, Heterotaxy, Cell membrane	Receptors	Act.TGFB;Kinase			TRUE	CellChatDB v1
BMP7_ACVR1_BMPR2	BMP	Bmp7	ACVR1_BMPR2		BMP antagonist		BMP inhibition receptor	Secreted Signaling	Bmp7 - (Acvr1+Bmpr2)	KEGG: mmu04350; PMID:26893264	FALSE	Bmp7	TGF-beta	Secreted	Signal, Developmental protein, Reference proteome, Pharmaceutical, Disulfide bond, Differentiation, Secreted, Growth factor, Direct protein sequencing, Osteogenesis, Chondrogenesis, 3D-structure, Cytokine, Glycoprotein	cytokine;growth factor	FALSE	Acvr1, Bmpr2	Protein kinase superfamily, TKL Ser/Thr protein kinase	Cell membrane, Membrane	Membrane, Disulfide bond, Transmembrane, Kinase, ATP-binding, Receptor, Alternative splicing, Transferase, Glycoprotein, Manganese, Disease variant, Signal, Reference proteome, Metal-binding, Transmembrane helix, Cell membrane, Phosphoprotein, Serine/threonine-protein kinase, 3D-structure, Nucleotide-binding, Magnesium	Receptors	Act.TGFB;Kinase			TRUE	CellChatDB v1
BMP7_BMPR1A_ACVR2A	BMP	Bmp7	BMPR1A_ACVR2A		BMP antagonist		BMP inhibition receptor	Secreted Signaling	Bmp7 - (Bmpr1a+Acvr2a)	KEGG: mmu04350; PMID:26893264	FALSE	Bmp7	TGF-beta	Secreted	Signal, Developmental protein, Reference proteome, Pharmaceutical, Disulfide bond, Differentiation, Secreted, Growth factor, Direct protein sequencing, Osteogenesis, Chondrogenesis, 3D-structure, Cytokine, Glycoprotein	cytokine;growth factor	FALSE	Bmpr1a, Acvr2a	Protein kinase superfamily, TKL Ser/Thr protein kinase	Membrane, Cell membrane, Cell surface	Membrane, Disulfide bond, Transmembrane, Kinase, ATP-binding, Receptor, Alternative splicing, Transferase, Glycoprotein, Manganese, Signal, Reference proteome, Metal-binding, Transmembrane helix, Serine/threonine-protein kinase, 3D-structure, Nucleotide-binding, Magnesium, Disease variant, Cell membrane	Receptors	Act.TGFB;Kinase			TRUE	CellChatDB v1
BMP7_BMPR1A_ACVR2B	BMP	Bmp7	BMPR1A_ACVR2B		BMP antagonist		BMP inhibition receptor	Secreted Signaling	Bmp7 - (Bmpr1a+Acvr2b)	KEGG: mmu04350; PMID:26893264	FALSE	Bmp7	TGF-beta	Secreted	Signal, Developmental protein, Reference proteome, Pharmaceutical, Disulfide bond, Differentiation, Secreted, Growth factor, Direct protein sequencing, Osteogenesis, Chondrogenesis, 3D-structure, Cytokine, Glycoprotein	cytokine;growth factor	FALSE	Bmpr1a, Acvr2b	Protein kinase superfamily, TKL Ser/Thr protein kinase	Cell membrane, Cell surface	Membrane, Disulfide bond, Transmembrane, Kinase, ATP-binding, Receptor, Alternative splicing, Heterotaxy, Transferase, Glycoprotein, Manganese, Disease variant, Signal, Reference proteome, Metal-binding, Transmembrane helix, Cell membrane, Phosphoprotein, Serine/threonine-protein kinase, 3D-structure, Nucleotide-binding, Magnesium	Receptors	Act.TGFB;Kinase			TRUE	CellChatDB v1
BMP7_BMPR1A_BMPR2	BMP	Bmp7	BMPR1A_BMPR2		BMP antagonist		BMP inhibition receptor	Secreted Signaling	Bmp7 - (Bmpr1a+Bmpr2)	KEGG: mmu04350; PMID:26893264	FALSE	Bmp7	TGF-beta	Secreted	Signal, Developmental protein, Reference proteome, Pharmaceutical, Disulfide bond, Differentiation, Secreted, Growth factor, Direct protein sequencing, Osteogenesis, Chondrogenesis, 3D-structure, Cytokine, Glycoprotein	cytokine;growth factor	FALSE	Bmpr1a, Bmpr2	Protein kinase superfamily, TKL Ser/Thr protein kinase	Cell membrane, Cell surface	Membrane, Disulfide bond, Transmembrane, Kinase, ATP-binding, Receptor, Alternative splicing, Transferase, Glycoprotein, Manganese, Disease variant, Signal, Reference proteome, Metal-binding, Transmembrane helix, Cell membrane, Phosphoprotein, Serine/threonine-protein kinase, 3D-structure, Nucleotide-binding, Magnesium	Receptors	Act.TGFB;Kinase			TRUE	CellChatDB v1
BMP7_BMPR1B_ACVR2A	BMP	Bmp7	BMPR1B_ACVR2A		BMP antagonist		BMP inhibition receptor	Secreted Signaling	Bmp7 - (Bmpr1b+Acvr2a)	KEGG: mmu04350; PMID:26893264	FALSE	Bmp7	TGF-beta	Secreted	Signal, Developmental protein, Reference proteome, Pharmaceutical, Disulfide bond, Differentiation, Secreted, Growth factor, Direct protein sequencing, Osteogenesis, Chondrogenesis, 3D-structure, Cytokine, Glycoprotein	cytokine;growth factor	FALSE	Bmpr1b, Acvr2a	Protein kinase superfamily, TKL Ser/Thr protein kinase	Cell membrane, Membrane	Membrane, Disulfide bond, Transmembrane, Kinase, ATP-binding, Receptor, Alternative splicing, Transferase, Manganese, Disease variant, Signal, Reference proteome, Metal-binding, Transmembrane helix, Cell membrane, Serine/threonine-protein kinase, Chondrogenesis, 3D-structure, Nucleotide-binding, Dwarfism, Magnesium, Glycoprotein	Receptors	Act.TGFB;Kinase			TRUE	CellChatDB v1
BMP7_BMPR1B_ACVR2B	BMP	Bmp7	BMPR1B_ACVR2B		BMP antagonist		BMP inhibition receptor	Secreted Signaling	Bmp7 - (Bmpr1b+Acvr2b)	KEGG: mmu04350; PMID:26893264	FALSE	Bmp7	TGF-beta	Secreted	Signal, Developmental protein, Reference proteome, Pharmaceutical, Disulfide bond, Differentiation, Secreted, Growth factor, Direct protein sequencing, Osteogenesis, Chondrogenesis, 3D-structure, Cytokine, Glycoprotein	cytokine;growth factor	FALSE	Bmpr1b, Acvr2b	Protein kinase superfamily, TKL Ser/Thr protein kinase	Cell membrane	Membrane, Disulfide bond, Transmembrane, Kinase, ATP-binding, Receptor, Alternative splicing, Transferase, Manganese, Disease variant, Signal, Reference proteome, Metal-binding, Transmembrane helix, Cell membrane, Serine/threonine-protein kinase, Chondrogenesis, 3D-structure, Nucleotide-binding, Dwarfism, Magnesium, Heterotaxy, Glycoprotein, Phosphoprotein	Receptors	Act.TGFB;Kinase			TRUE	CellChatDB v1
BMP7_BMPR1B_BMPR2	BMP	Bmp7	BMPR1B_BMPR2		BMP antagonist		BMP inhibition receptor	Secreted Signaling	Bmp7 - (Bmpr1b+Bmpr2)	KEGG: mmu04350; PMID:26893264	FALSE	Bmp7	TGF-beta	Secreted	Signal, Developmental protein, Reference proteome, Pharmaceutical, Disulfide bond, Differentiation, Secreted, Growth factor, Direct protein sequencing, Osteogenesis, Chondrogenesis, 3D-structure, Cytokine, Glycoprotein	cytokine;growth factor	FALSE	Bmpr1b, Bmpr2	Protein kinase superfamily, TKL Ser/Thr protein kinase	Cell membrane	Membrane, Disulfide bond, Transmembrane, Kinase, ATP-binding, Receptor, Alternative splicing, Transferase, Manganese, Disease variant, Signal, Reference proteome, Metal-binding, Transmembrane helix, Cell membrane, Serine/threonine-protein kinase, Chondrogenesis, 3D-structure, Nucleotide-binding, Dwarfism, Magnesium, Glycoprotein, Phosphoprotein	Receptors	Act.TGFB;Kinase			TRUE	CellChatDB v1
BMP8A_ACVR1_ACVR2A	BMP	Bmp8a	ACVR1_ACVR2A		BMP antagonist		BMP inhibition receptor	Secreted Signaling	Bmp8a - (Acvr1+Acvr2a)	KEGG: mmu04350; PMID:26893264	FALSE	Bmp8a	TGF-beta	Secreted	Signal, Developmental protein, Reference proteome, Disulfide bond, Differentiation, Secreted, Growth factor, Osteogenesis, Chondrogenesis, Cytokine, Glycoprotein, Signal, Developmental protein, Reference proteome, Disulfide bond, Differentiation, Secreted, Growth factor, Osteogenesis, Alternative splicing, Chondrogenesis, Cytokine, Glycoprotein	cytokine;growth factor	FALSE	Acvr1, Acvr2a	Protein kinase superfamily, TKL Ser/Thr protein kinase	Membrane	Membrane, Transmembrane, Kinase, ATP-binding, Receptor, Transferase, Glycoprotein, Manganese, Disease variant, Signal, Reference proteome, Metal-binding, Transmembrane helix, Phosphoprotein, Serine/threonine-protein kinase, 3D-structure, Nucleotide-binding, Magnesium, Disulfide bond, Alternative splicing	Receptors	Act.TGFB;Kinase			TRUE	CellChatDB v1
BMP8A_ACVR1_ACVR2B	BMP	Bmp8a	ACVR1_ACVR2B		BMP antagonist		BMP inhibition receptor	Secreted Signaling	Bmp8a - (Acvr1+Acvr2b)	KEGG: mmu04350; PMID:26893264	FALSE	Bmp8a	TGF-beta	Secreted	Signal, Developmental protein, Reference proteome, Disulfide bond, Differentiation, Secreted, Growth factor, Osteogenesis, Chondrogenesis, Cytokine, Glycoprotein, Signal, Developmental protein, Reference proteome, Disulfide bond, Differentiation, Secreted, Growth factor, Osteogenesis, Alternative splicing, Chondrogenesis, Cytokine, Glycoprotein	cytokine;growth factor	FALSE	Acvr1, Acvr2b	Protein kinase superfamily, TKL Ser/Thr protein kinase	Membrane, Cell membrane	Membrane, Transmembrane, Kinase, ATP-binding, Receptor, Transferase, Glycoprotein, Manganese, Disease variant, Signal, Reference proteome, Metal-binding, Transmembrane helix, Phosphoprotein, Serine/threonine-protein kinase, 3D-structure, Nucleotide-binding, Magnesium, Disulfide bond, Alternative splicing, Heterotaxy, Cell membrane	Receptors	Act.TGFB;Kinase			TRUE	CellChatDB v1
BMP8A_ACVR1_BMPR2	BMP	Bmp8a	ACVR1_BMPR2		BMP antagonist		BMP inhibition receptor	Secreted Signaling	Bmp8a - (Acvr1+Bmpr2)	KEGG: mmu04350; PMID:26893264	FALSE	Bmp8a	TGF-beta	Secreted	Signal, Developmental protein, Reference proteome, Disulfide bond, Differentiation, Secreted, Growth factor, Osteogenesis, Chondrogenesis, Cytokine, Glycoprotein, Signal, Developmental protein, Reference proteome, Disulfide bond, Differentiation, Secreted, Growth factor, Osteogenesis, Alternative splicing, Chondrogenesis, Cytokine, Glycoprotein	cytokine;growth factor	FALSE	Acvr1, Bmpr2	Protein kinase superfamily, TKL Ser/Thr protein kinase	Cell membrane, Membrane	Membrane, Disulfide bond, Transmembrane, Kinase, ATP-binding, Receptor, Alternative splicing, Transferase, Glycoprotein, Manganese, Disease variant, Signal, Reference proteome, Metal-binding, Transmembrane helix, Cell membrane, Phosphoprotein, Serine/threonine-protein kinase, 3D-structure, Nucleotide-binding, Magnesium	Receptors	Act.TGFB;Kinase			TRUE	CellChatDB v1
BMP8A_BMPR1A_ACVR2A	BMP	Bmp8a	BMPR1A_ACVR2A		BMP antagonist		BMP inhibition receptor	Secreted Signaling	Bmp8a - (Bmpr1a+Acvr2a)	KEGG: mmu04350; PMID:26893264	FALSE	Bmp8a	TGF-beta	Secreted	Signal, Developmental protein, Reference proteome, Disulfide bond, Differentiation, Secreted, Growth factor, Osteogenesis, Chondrogenesis, Cytokine, Glycoprotein, Signal, Developmental protein, Reference proteome, Disulfide bond, Differentiation, Secreted, Growth factor, Osteogenesis, Alternative splicing, Chondrogenesis, Cytokine, Glycoprotein	cytokine;growth factor	FALSE	Bmpr1a, Acvr2a	Protein kinase superfamily, TKL Ser/Thr protein kinase	Membrane, Cell membrane, Cell surface	Membrane, Disulfide bond, Transmembrane, Kinase, ATP-binding, Receptor, Alternative splicing, Transferase, Glycoprotein, Manganese, Signal, Reference proteome, Metal-binding, Transmembrane helix, Serine/threonine-protein kinase, 3D-structure, Nucleotide-binding, Magnesium, Disease variant, Cell membrane	Receptors	Act.TGFB;Kinase			TRUE	CellChatDB v1
BMP8A_BMPR1A_ACVR2B	BMP	Bmp8a	BMPR1A_ACVR2B		BMP antagonist		BMP inhibition receptor	Secreted Signaling	Bmp8a - (Bmpr1a+Acvr2b)	KEGG: mmu04350; PMID:26893264	FALSE	Bmp8a	TGF-beta	Secreted	Signal, Developmental protein, Reference proteome, Disulfide bond, Differentiation, Secreted, Growth factor, Osteogenesis, Chondrogenesis, Cytokine, Glycoprotein, Signal, Developmental protein, Reference proteome, Disulfide bond, Differentiation, Secreted, Growth factor, Osteogenesis, Alternative splicing, Chondrogenesis, Cytokine, Glycoprotein	cytokine;growth factor	FALSE	Bmpr1a, Acvr2b	Protein kinase superfamily, TKL Ser/Thr protein kinase	Cell membrane, Cell surface	Membrane, Disulfide bond, Transmembrane, Kinase, ATP-binding, Receptor, Alternative splicing, Heterotaxy, Transferase, Glycoprotein, Manganese, Disease variant, Signal, Reference proteome, Metal-binding, Transmembrane helix, Cell membrane, Phosphoprotein, Serine/threonine-protein kinase, 3D-structure, Nucleotide-binding, Magnesium	Receptors	Act.TGFB;Kinase			TRUE	CellChatDB v1
BMP8A_BMPR1A_BMPR2	BMP	Bmp8a	BMPR1A_BMPR2		BMP antagonist		BMP inhibition receptor	Secreted Signaling	Bmp8a - (Bmpr1a+Bmpr2)	KEGG: mmu04350; PMID:26893264	FALSE	Bmp8a	TGF-beta	Secreted	Signal, Developmental protein, Reference proteome, Disulfide bond, Differentiation, Secreted, Growth factor, Osteogenesis, Chondrogenesis, Cytokine, Glycoprotein, Signal, Developmental protein, Reference proteome, Disulfide bond, Differentiation, Secreted, Growth factor, Osteogenesis, Alternative splicing, Chondrogenesis, Cytokine, Glycoprotein	cytokine;growth factor	FALSE	Bmpr1a, Bmpr2	Protein kinase superfamily, TKL Ser/Thr protein kinase	Cell membrane, Cell surface	Membrane, Disulfide bond, Transmembrane, Kinase, ATP-binding, Receptor, Alternative splicing, Transferase, Glycoprotein, Manganese, Disease variant, Signal, Reference proteome, Metal-binding, Transmembrane helix, Cell membrane, Phosphoprotein, Serine/threonine-protein kinase, 3D-structure, Nucleotide-binding, Magnesium	Receptors	Act.TGFB;Kinase			TRUE	CellChatDB v1
BMP8A_BMPR1B_ACVR2A	BMP	Bmp8a	BMPR1B_ACVR2A		BMP antagonist		BMP inhibition receptor	Secreted Signaling	Bmp8a - (Bmpr1b+Acvr2a)	KEGG: mmu04350; PMID:26893264	FALSE	Bmp8a	TGF-beta	Secreted	Signal, Developmental protein, Reference proteome, Disulfide bond, Differentiation, Secreted, Growth factor, Osteogenesis, Chondrogenesis, Cytokine, Glycoprotein, Signal, Developmental protein, Reference proteome, Disulfide bond, Differentiation, Secreted, Growth factor, Osteogenesis, Alternative splicing, Chondrogenesis, Cytokine, Glycoprotein	cytokine;growth factor	FALSE	Bmpr1b, Acvr2a	Protein kinase superfamily, TKL Ser/Thr protein kinase	Cell membrane, Membrane	Membrane, Disulfide bond, Transmembrane, Kinase, ATP-binding, Receptor, Alternative splicing, Transferase, Manganese, Disease variant, Signal, Reference proteome, Metal-binding, Transmembrane helix, Cell membrane, Serine/threonine-protein kinase, Chondrogenesis, 3D-structure, Nucleotide-binding, Dwarfism, Magnesium, Glycoprotein	Receptors	Act.TGFB;Kinase			TRUE	CellChatDB v1
BMP8A_BMPR1B_ACVR2B	BMP	Bmp8a	BMPR1B_ACVR2B		BMP antagonist		BMP inhibition receptor	Secreted Signaling	Bmp8a - (Bmpr1b+Acvr2b)	KEGG: mmu04350; PMID:26893264	FALSE	Bmp8a	TGF-beta	Secreted	Signal, Developmental protein, Reference proteome, Disulfide bond, Differentiation, Secreted, Growth factor, Osteogenesis, Chondrogenesis, Cytokine, Glycoprotein, Signal, Developmental protein, Reference proteome, Disulfide bond, Differentiation, Secreted, Growth factor, Osteogenesis, Alternative splicing, Chondrogenesis, Cytokine, Glycoprotein	cytokine;growth factor	FALSE	Bmpr1b, Acvr2b	Protein kinase superfamily, TKL Ser/Thr protein kinase	Cell membrane	Membrane, Disulfide bond, Transmembrane, Kinase, ATP-binding, Receptor, Alternative splicing, Transferase, Manganese, Disease variant, Signal, Reference proteome, Metal-binding, Transmembrane helix, Cell membrane, Serine/threonine-protein kinase, Chondrogenesis, 3D-structure, Nucleotide-binding, Dwarfism, Magnesium, Heterotaxy, Glycoprotein, Phosphoprotein	Receptors	Act.TGFB;Kinase			TRUE	CellChatDB v1
BMP8A_BMPR1B_BMPR2	BMP	Bmp8a	BMPR1B_BMPR2		BMP antagonist		BMP inhibition receptor	Secreted Signaling	Bmp8a - (Bmpr1b+Bmpr2)	KEGG: mmu04350; PMID:26893264	FALSE	Bmp8a	TGF-beta	Secreted	Signal, Developmental protein, Reference proteome, Disulfide bond, Differentiation, Secreted, Growth factor, Osteogenesis, Chondrogenesis, Cytokine, Glycoprotein, Signal, Developmental protein, Reference proteome, Disulfide bond, Differentiation, Secreted, Growth factor, Osteogenesis, Alternative splicing, Chondrogenesis, Cytokine, Glycoprotein	cytokine;growth factor	FALSE	Bmpr1b, Bmpr2	Protein kinase superfamily, TKL Ser/Thr protein kinase	Cell membrane	Membrane, Disulfide bond, Transmembrane, Kinase, ATP-binding, Receptor, Alternative splicing, Transferase, Manganese, Disease variant, Signal, Reference proteome, Metal-binding, Transmembrane helix, Cell membrane, Serine/threonine-protein kinase, Chondrogenesis, 3D-structure, Nucleotide-binding, Dwarfism, Magnesium, Glycoprotein, Phosphoprotein	Receptors	Act.TGFB;Kinase			TRUE	CellChatDB v1
BMP8B_ACVR1_ACVR2A	BMP	Bmp8b	ACVR1_ACVR2A		BMP antagonist		BMP inhibition receptor	Secreted Signaling	Bmp8b - (Acvr1+Acvr2a)	KEGG: mmu04350; PMID:26893264	FALSE	Bmp8b	TGF-beta	Secreted	Signal, Developmental protein, Reference proteome, Disulfide bond, Differentiation, Secreted, Growth factor, Osteogenesis, Alternative splicing, Chondrogenesis, Cytokine, Glycoprotein		NA	Acvr1, Acvr2a	Protein kinase superfamily, TKL Ser/Thr protein kinase	Membrane	Membrane, Transmembrane, Kinase, ATP-binding, Receptor, Transferase, Glycoprotein, Manganese, Disease variant, Signal, Reference proteome, Metal-binding, Transmembrane helix, Phosphoprotein, Serine/threonine-protein kinase, 3D-structure, Nucleotide-binding, Magnesium, Disulfide bond, Alternative splicing	Receptors	Act.TGFB;Kinase			TRUE	CellChatDB v1
BMP8B_ACVR1_ACVR2B	BMP	Bmp8b	ACVR1_ACVR2B		BMP antagonist		BMP inhibition receptor	Secreted Signaling	Bmp8b - (Acvr1+Acvr2b)	KEGG: mmu04350; PMID:26893264	FALSE	Bmp8b	TGF-beta	Secreted	Signal, Developmental protein, Reference proteome, Disulfide bond, Differentiation, Secreted, Growth factor, Osteogenesis, Alternative splicing, Chondrogenesis, Cytokine, Glycoprotein		NA	Acvr1, Acvr2b	Protein kinase superfamily, TKL Ser/Thr protein kinase	Membrane, Cell membrane	Membrane, Transmembrane, Kinase, ATP-binding, Receptor, Transferase, Glycoprotein, Manganese, Disease variant, Signal, Reference proteome, Metal-binding, Transmembrane helix, Phosphoprotein, Serine/threonine-protein kinase, 3D-structure, Nucleotide-binding, Magnesium, Disulfide bond, Alternative splicing, Heterotaxy, Cell membrane	Receptors	Act.TGFB;Kinase			TRUE	CellChatDB v1
BMP8B_ACVR1_BMPR2	BMP	Bmp8b	ACVR1_BMPR2		BMP antagonist		BMP inhibition receptor	Secreted Signaling	Bmp8b - (Acvr1+Bmpr2)	KEGG: mmu04350; PMID:26893264	FALSE	Bmp8b	TGF-beta	Secreted	Signal, Developmental protein, Reference proteome, Disulfide bond, Differentiation, Secreted, Growth factor, Osteogenesis, Alternative splicing, Chondrogenesis, Cytokine, Glycoprotein		NA	Acvr1, Bmpr2	Protein kinase superfamily, TKL Ser/Thr protein kinase	Cell membrane, Membrane	Membrane, Disulfide bond, Transmembrane, Kinase, ATP-binding, Receptor, Alternative splicing, Transferase, Glycoprotein, Manganese, Disease variant, Signal, Reference proteome, Metal-binding, Transmembrane helix, Cell membrane, Phosphoprotein, Serine/threonine-protein kinase, 3D-structure, Nucleotide-binding, Magnesium	Receptors	Act.TGFB;Kinase			TRUE	CellChatDB v1
BMP8B_BMPR1A_ACVR2A	BMP	Bmp8b	BMPR1A_ACVR2A		BMP antagonist		BMP inhibition receptor	Secreted Signaling	Bmp8b - (Bmpr1a+Acvr2a)	KEGG: mmu04350; PMID:26893264	FALSE	Bmp8b	TGF-beta	Secreted	Signal, Developmental protein, Reference proteome, Disulfide bond, Differentiation, Secreted, Growth factor, Osteogenesis, Alternative splicing, Chondrogenesis, Cytokine, Glycoprotein		NA	Bmpr1a, Acvr2a	Protein kinase superfamily, TKL Ser/Thr protein kinase	Membrane, Cell membrane, Cell surface	Membrane, Disulfide bond, Transmembrane, Kinase, ATP-binding, Receptor, Alternative splicing, Transferase, Glycoprotein, Manganese, Signal, Reference proteome, Metal-binding, Transmembrane helix, Serine/threonine-protein kinase, 3D-structure, Nucleotide-binding, Magnesium, Disease variant, Cell membrane	Receptors	Act.TGFB;Kinase			TRUE	CellChatDB v1
BMP8B_BMPR1A_ACVR2B	BMP	Bmp8b	BMPR1A_ACVR2B		BMP antagonist		BMP inhibition receptor	Secreted Signaling	Bmp8b - (Bmpr1a+Acvr2b)	KEGG: mmu04350; PMID:26893264	FALSE	Bmp8b	TGF-beta	Secreted	Signal, Developmental protein, Reference proteome, Disulfide bond, Differentiation, Secreted, Growth factor, Osteogenesis, Alternative splicing, Chondrogenesis, Cytokine, Glycoprotein		NA	Bmpr1a, Acvr2b	Protein kinase superfamily, TKL Ser/Thr protein kinase	Cell membrane, Cell surface	Membrane, Disulfide bond, Transmembrane, Kinase, ATP-binding, Receptor, Alternative splicing, Heterotaxy, Transferase, Glycoprotein, Manganese, Disease variant, Signal, Reference proteome, Metal-binding, Transmembrane helix, Cell membrane, Phosphoprotein, Serine/threonine-protein kinase, 3D-structure, Nucleotide-binding, Magnesium	Receptors	Act.TGFB;Kinase			TRUE	CellChatDB v1
BMP8B_BMPR1A_BMPR2	BMP	Bmp8b	BMPR1A_BMPR2		BMP antagonist		BMP inhibition receptor	Secreted Signaling	Bmp8b - (Bmpr1a+Bmpr2)	KEGG: mmu04350; PMID:26893264	FALSE	Bmp8b	TGF-beta	Secreted	Signal, Developmental protein, Reference proteome, Disulfide bond, Differentiation, Secreted, Growth factor, Osteogenesis, Alternative splicing, Chondrogenesis, Cytokine, Glycoprotein		NA	Bmpr1a, Bmpr2	Protein kinase superfamily, TKL Ser/Thr protein kinase	Cell membrane, Cell surface	Membrane, Disulfide bond, Transmembrane, Kinase, ATP-binding, Receptor, Alternative splicing, Transferase, Glycoprotein, Manganese, Disease variant, Signal, Reference proteome, Metal-binding, Transmembrane helix, Cell membrane, Phosphoprotein, Serine/threonine-protein kinase, 3D-structure, Nucleotide-binding, Magnesium	Receptors	Act.TGFB;Kinase			TRUE	CellChatDB v1
BMP8B_BMPR1B_ACVR2A	BMP	Bmp8b	BMPR1B_ACVR2A		BMP antagonist		BMP inhibition receptor	Secreted Signaling	Bmp8b - (Bmpr1b+Acvr2a)	KEGG: mmu04350; PMID:26893264	FALSE	Bmp8b	TGF-beta	Secreted	Signal, Developmental protein, Reference proteome, Disulfide bond, Differentiation, Secreted, Growth factor, Osteogenesis, Alternative splicing, Chondrogenesis, Cytokine, Glycoprotein		NA	Bmpr1b, Acvr2a	Protein kinase superfamily, TKL Ser/Thr protein kinase	Cell membrane, Membrane	Membrane, Disulfide bond, Transmembrane, Kinase, ATP-binding, Receptor, Alternative splicing, Transferase, Manganese, Disease variant, Signal, Reference proteome, Metal-binding, Transmembrane helix, Cell membrane, Serine/threonine-protein kinase, Chondrogenesis, 3D-structure, Nucleotide-binding, Dwarfism, Magnesium, Glycoprotein	Receptors	Act.TGFB;Kinase			TRUE	CellChatDB v1
BMP8B_BMPR1B_ACVR2B	BMP	Bmp8b	BMPR1B_ACVR2B		BMP antagonist		BMP inhibition receptor	Secreted Signaling	Bmp8b - (Bmpr1b+Acvr2b)	KEGG: mmu04350; PMID:26893264	FALSE	Bmp8b	TGF-beta	Secreted	Signal, Developmental protein, Reference proteome, Disulfide bond, Differentiation, Secreted, Growth factor, Osteogenesis, Alternative splicing, Chondrogenesis, Cytokine, Glycoprotein		NA	Bmpr1b, Acvr2b	Protein kinase superfamily, TKL Ser/Thr protein kinase	Cell membrane	Membrane, Disulfide bond, Transmembrane, Kinase, ATP-binding, Receptor, Alternative splicing, Transferase, Manganese, Disease variant, Signal, Reference proteome, Metal-binding, Transmembrane helix, Cell membrane, Serine/threonine-protein kinase, Chondrogenesis, 3D-structure, Nucleotide-binding, Dwarfism, Magnesium, Heterotaxy, Glycoprotein, Phosphoprotein	Receptors	Act.TGFB;Kinase			TRUE	CellChatDB v1
BMP8B_BMPR1B_BMPR2	BMP	Bmp8b	BMPR1B_BMPR2		BMP antagonist		BMP inhibition receptor	Secreted Signaling	Bmp8b - (Bmpr1b+Bmpr2)	KEGG: mmu04350; PMID:26893264	FALSE	Bmp8b	TGF-beta	Secreted	Signal, Developmental protein, Reference proteome, Disulfide bond, Differentiation, Secreted, Growth factor, Osteogenesis, Alternative splicing, Chondrogenesis, Cytokine, Glycoprotein		NA	Bmpr1b, Bmpr2	Protein kinase superfamily, TKL Ser/Thr protein kinase	Cell membrane	Membrane, Disulfide bond, Transmembrane, Kinase, ATP-binding, Receptor, Alternative splicing, Transferase, Manganese, Disease variant, Signal, Reference proteome, Metal-binding, Transmembrane helix, Cell membrane, Serine/threonine-protein kinase, Chondrogenesis, 3D-structure, Nucleotide-binding, Dwarfism, Magnesium, Glycoprotein, Phosphoprotein	Receptors	Act.TGFB;Kinase			TRUE	CellChatDB v1
BMP10_ACVRL1_BMPR2	BMP10	Bmp10	ACVRL1_BMPR2			BMP10 activation receptor		Secreted Signaling	Bmp10 - (Acvrl1+Bmpr2)	KEGG: mmu04350; PMID:26893264; PMID: 25620979	FALSE	Bmp10	TGF-beta	Secreted	Signal, Developmental protein, Reference proteome, Disulfide bond, Secreted, Growth factor, Cleavage on pair of basic residues, 3D-structure, Cell adhesion, Cytokine, Glycoprotein	cytokine;growth factor	FALSE	Acvrl1, Bmpr2	Protein kinase superfamily, TKL Ser/Thr protein kinase	Cell membrane	Membrane, Disulfide bond, Transmembrane, Kinase, ATP-binding, Receptor, Alternative splicing, Transferase, Glycoprotein, Manganese, Disease variant, Signal, Reference proteome, Metal-binding, Transmembrane helix, Cell membrane, Phosphoprotein, Serine/threonine-protein kinase, 3D-structure, Nucleotide-binding, Magnesium, Angiogenesis	Receptors	Act.TGFB;Kinase			TRUE	CellChatDB v1
BMP10_ACVRL1_ACVR2A	BMP10	Bmp10	ACVRL1_ACVR2A			BMP10 activation receptor		Secreted Signaling	Bmp10 - (Acvrl1+Acvr2a)	KEGG: mmu04350; PMID:26893264; PMID: 25620979	FALSE	Bmp10	TGF-beta	Secreted	Signal, Developmental protein, Reference proteome, Disulfide bond, Secreted, Growth factor, Cleavage on pair of basic residues, 3D-structure, Cell adhesion, Cytokine, Glycoprotein	cytokine;growth factor	FALSE	Acvrl1, Acvr2a	Protein kinase superfamily, TKL Ser/Thr protein kinase	Membrane, Cell membrane	Membrane, Disulfide bond, Transmembrane, Kinase, ATP-binding, Receptor, Alternative splicing, Transferase, Glycoprotein, Manganese, Signal, Reference proteome, Metal-binding, Transmembrane helix, Serine/threonine-protein kinase, 3D-structure, Nucleotide-binding, Magnesium, Disease variant, Cell membrane, Phosphoprotein, Angiogenesis	Receptors	Act.TGFB;Kinase			TRUE	CellChatDB v1
GDF2_ACVRL1_BMPR2	BMP10	Gdf2	ACVRL1_BMPR2			BMP10 activation receptor		Secreted Signaling	Gdf2 - (Acvrl1+Bmpr2)	KEGG: mmu04350; PMID:26893264	FALSE	Gdf2	TGF-beta	Secreted	Disease variant, Signal, Reference proteome, Disulfide bond, Secreted, Growth factor, Angiogenesis, Cleavage on pair of basic residues, 3D-structure, Cytokine, Glycoprotein	cytokine;growth factor	FALSE	Acvrl1, Bmpr2	Protein kinase superfamily, TKL Ser/Thr protein kinase	Cell membrane	Membrane, Disulfide bond, Transmembrane, Kinase, ATP-binding, Receptor, Alternative splicing, Transferase, Glycoprotein, Manganese, Disease variant, Signal, Reference proteome, Metal-binding, Transmembrane helix, Cell membrane, Phosphoprotein, Serine/threonine-protein kinase, 3D-structure, Nucleotide-binding, Magnesium, Angiogenesis	Receptors	Act.TGFB;Kinase			TRUE	CellChatDB v1
GDF2_ACVRL1_ACVR2A	BMP10	Gdf2	ACVRL1_ACVR2A			BMP10 activation receptor		Secreted Signaling	Gdf2 - (Acvrl1+Acvr2a)	KEGG: mmu04350; PMID:26893264	FALSE	Gdf2	TGF-beta	Secreted	Disease variant, Signal, Reference proteome, Disulfide bond, Secreted, Growth factor, Angiogenesis, Cleavage on pair of basic residues, 3D-structure, Cytokine, Glycoprotein	cytokine;growth factor	FALSE	Acvrl1, Acvr2a	Protein kinase superfamily, TKL Ser/Thr protein kinase	Membrane, Cell membrane	Membrane, Disulfide bond, Transmembrane, Kinase, ATP-binding, Receptor, Alternative splicing, Transferase, Glycoprotein, Manganese, Signal, Reference proteome, Metal-binding, Transmembrane helix, Serine/threonine-protein kinase, 3D-structure, Nucleotide-binding, Magnesium, Disease variant, Cell membrane, Phosphoprotein, Angiogenesis	Receptors	Act.TGFB;Kinase			TRUE	CellChatDB v1
GDF9_ACVR1B_BMPR2	GDF	Gdf9	ACVR1B_BMPR2					Secreted Signaling	Gdf9 - (Acvr1b+Bmpr2)	KEGG: mmu04350	FALSE	Gdf9	TGF-beta	Secreted	Signal, Reference proteome, Disulfide bond, Secreted, Phosphoprotein, Growth factor, Premature ovarian failure, Cleavage on pair of basic residues, Cytokine, Glycoprotein	cytokine;growth factor	FALSE	Acvr1b, Bmpr2	Protein kinase superfamily, TKL Ser/Thr protein kinase	Cell membrane	Membrane, Disulfide bond, Transmembrane, Kinase, ATP-binding, Receptor, Alternative splicing, Transferase, Glycoprotein, Manganese, Disease variant, Signal, Reference proteome, Metal-binding, Transmembrane helix, Cell membrane, Phosphoprotein, Serine/threonine-protein kinase, 3D-structure, Nucleotide-binding, Magnesium, Ubl conjugation	Receptors	Act.TGFB;Kinase			TRUE	CellChatDB v1
GDF10_ACVR1B_ACVR2A	GDF	Gdf10	ACVR1B_ACVR2A					Secreted Signaling	Gdf10 - (Acvr1b+Acvr2a)	KEGG: mmu04350	FALSE	Gdf10	TGF-beta	Secreted	Signal, Reference proteome, Disulfide bond, Secreted, Growth factor, Osteogenesis, Cleavage on pair of basic residues, Cytokine, Glycoprotein	cytokine;growth factor	FALSE	Acvr1b, Acvr2a	Protein kinase superfamily, TKL Ser/Thr protein kinase	Cell membrane, Membrane	Membrane, Transmembrane, Kinase, ATP-binding, Receptor, Alternative splicing, Transferase, Glycoprotein, Manganese, Signal, Reference proteome, Metal-binding, Transmembrane helix, Cell membrane, Phosphoprotein, Serine/threonine-protein kinase, 3D-structure, Nucleotide-binding, Magnesium, Ubl conjugation, Disulfide bond	Receptors	Act.TGFB;Kinase			TRUE	CellChatDB v1
GDF11_TGFBR1_ACVR2A	GDF	Gdf11	TGFBR1_ACVR2A					Secreted Signaling	Gdf11 - (Tgfbr1+Acvr2a)	KEGG: mmu04350	FALSE	Gdf11	TGF-beta	Secreted	Disease variant, Signal, Reference proteome, Disulfide bond, Secreted, Growth factor, Cleavage on pair of basic residues, 3D-structure, Cytokine, Glycoprotein	cytokine;growth factor	FALSE	Tgfbr1, Acvr2a	Protein kinase superfamily, TKL Ser/Thr protein kinase	Membrane, Cell surface, Cell membrane, Cell junction, Membrane raft, Tight junction	Membrane, Disulfide bond, Transmembrane, Kinase, ATP-binding, Receptor, Alternative splicing, Transferase, Glycoprotein, Manganese, Signal, Reference proteome, Metal-binding, Transmembrane helix, Serine/threonine-protein kinase, 3D-structure, Nucleotide-binding, Magnesium, Differentiation, Tight junction, Aortic aneurysm, Disease variant, Growth regulation, Cell membrane, Phosphoprotein, Direct p…	Receptors	Act.TGFB;Kinase			TRUE	CellChatDB v1
GDF11_TGFBR1_ACVR2B	GDF	Gdf11	TGFBR1_ACVR2B					Secreted Signaling	Gdf11 - (Tgfbr1+Acvr2b)	KEGG: mmu04350	FALSE	Gdf11	TGF-beta	Secreted	Disease variant, Signal, Reference proteome, Disulfide bond, Secreted, Growth factor, Cleavage on pair of basic residues, 3D-structure, Cytokine, Glycoprotein	cytokine;growth factor	FALSE	Tgfbr1, Acvr2b	Protein kinase superfamily, TKL Ser/Thr protein kinase	Cell membrane, Cell surface, Cell junction, Membrane raft, Tight junction	Membrane, Disulfide bond, Transmembrane, Kinase, ATP-binding, Receptor, Alternative splicing, Heterotaxy, Transferase, Glycoprotein, Manganese, Disease variant, Signal, Reference proteome, Metal-binding, Transmembrane helix, Cell membrane, Phosphoprotein, Serine/threonine-protein kinase, 3D-structure, Nucleotide-binding, Magnesium, Differentiation, Tight junction, Aortic aneurysm, Growth regulati…	Receptors	Act.TGFB;Kinase			TRUE	CellChatDB v1
GDF11_ACVR1B_ACVR2B	GDF	Gdf11	ACVR1B_ACVR2B					Secreted Signaling	Gdf11 - (Acvr1b+Acvr2b)	KEGG: mmu04350	FALSE	Gdf11	TGF-beta	Secreted	Disease variant, Signal, Reference proteome, Disulfide bond, Secreted, Growth factor, Cleavage on pair of basic residues, 3D-structure, Cytokine, Glycoprotein	cytokine;growth factor	FALSE	Acvr1b, Acvr2b	Protein kinase superfamily, TKL Ser/Thr protein kinase	Cell membrane	Membrane, Transmembrane, Kinase, ATP-binding, Receptor, Alternative splicing, Transferase, Glycoprotein, Manganese, Signal, Reference proteome, Metal-binding, Transmembrane helix, Cell membrane, Phosphoprotein, Serine/threonine-protein kinase, 3D-structure, Nucleotide-binding, Magnesium, Ubl conjugation, Disulfide bond, Heterotaxy, Disease variant	Receptors	Act.TGFB;Kinase			TRUE	CellChatDB v1
GDF15_TGFBR2	GDF	Gdf15	Tgfbr2					Secreted Signaling	Gdf15 - Tgfbr2	KEGG: mmu04350	FALSE	Gdf15	TGF-beta	Secreted	Signal, Reference proteome, Disulfide bond, Secreted, Growth factor, Cleavage on pair of basic residues, 3D-structure, Cytokine, Glycoprotein		NA	Tgfbr2	Protein kinase superfamily, TKL Ser/Thr protein kinase	Cell membrane, Secreted, Membrane raft	Membrane, Secreted, Disulfide bond, Kinase, Transmembrane, Differentiation, ATP-binding, Receptor, Alternative splicing, Aortic aneurysm, Transferase, Glycoprotein, Manganese, Disease variant, Growth regulation, Signal, Reference proteome, Metal-binding, Transmembrane helix, Hereditary nonpolyposis colorectal cancer, Cell membrane, Phosphoprotein, Direct protein sequencing, Apoptosis, Craniosynos…	Receptors	Act.TGFB;Kinase			TRUE	CellChatDB v1
MSTN_TGFBR1_ACVR2B	MSTN	Mstn	TGFBR1_ACVR2B					Secreted Signaling	Mstn - (Tgfbr1+Acvr2b)	KEGG: mmu04060	FALSE	Mstn	TGF-beta	Secreted	Signal, Reference proteome, Heparin-binding, Disulfide bond, Secreted, Growth factor, Cleavage on pair of basic residues, 3D-structure, Cytokine, Glycoprotein	cytokine;growth factor	FALSE	Tgfbr1, Acvr2b	Protein kinase superfamily, TKL Ser/Thr protein kinase	Cell membrane, Cell surface, Cell junction, Membrane raft, Tight junction	Membrane, Disulfide bond, Transmembrane, Kinase, ATP-binding, Receptor, Alternative splicing, Heterotaxy, Transferase, Glycoprotein, Manganese, Disease variant, Signal, Reference proteome, Metal-binding, Transmembrane helix, Cell membrane, Phosphoprotein, Serine/threonine-protein kinase, 3D-structure, Nucleotide-binding, Magnesium, Differentiation, Tight junction, Aortic aneurysm, Growth regulati…	Receptors	Act.TGFB;Kinase			TRUE	CellChatDB v1
MSTN_ACVR1B_ACVR2B	MSTN	Mstn	ACVR1B_ACVR2B					Secreted Signaling	Mstn - (Acvr1b+Acvr2b)	KEGG: mmu04060	FALSE	Mstn	TGF-beta	Secreted	Signal, Reference proteome, Heparin-binding, Disulfide bond, Secreted, Growth factor, Cleavage on pair of basic residues, 3D-structure, Cytokine, Glycoprotein	cytokine;growth factor	FALSE	Acvr1b, Acvr2b	Protein kinase superfamily, TKL Ser/Thr protein kinase	Cell membrane	Membrane, Transmembrane, Kinase, ATP-binding, Receptor, Alternative splicing, Transferase, Glycoprotein, Manganese, Signal, Reference proteome, Metal-binding, Transmembrane helix, Cell membrane, Phosphoprotein, Serine/threonine-protein kinase, 3D-structure, Nucleotide-binding, Magnesium, Ubl conjugation, Disulfide bond, Heterotaxy, Disease variant	Receptors	Act.TGFB;Kinase			TRUE	CellChatDB v1
MSTN_ACVR1B_ACVR2A	MSTN	Mstn	ACVR1B_ACVR2A					Secreted Signaling	Mstn - (Acvr1b+Acvr2a)	KEGG: mmu04060	FALSE	Mstn	TGF-beta	Secreted	Signal, Reference proteome, Heparin-binding, Disulfide bond, Secreted, Growth factor, Cleavage on pair of basic residues, 3D-structure, Cytokine, Glycoprotein	cytokine;growth factor	FALSE	Acvr1b, Acvr2a	Protein kinase superfamily, TKL Ser/Thr protein kinase	Cell membrane, Membrane	Membrane, Transmembrane, Kinase, ATP-binding, Receptor, Alternative splicing, Transferase, Glycoprotein, Manganese, Signal, Reference proteome, Metal-binding, Transmembrane helix, Cell membrane, Phosphoprotein, Serine/threonine-protein kinase, 3D-structure, Nucleotide-binding, Magnesium, Ubl conjugation, Disulfide bond	Receptors	Act.TGFB;Kinase			TRUE	CellChatDB v1
MSTN_TGFBR1_ACVR2A	MSTN	Mstn	TGFBR1_ACVR2A					Secreted Signaling	Mstn - (Tgfbr1+Acvr2a)	KEGG: mmu04060	FALSE	Mstn	TGF-beta	Secreted	Signal, Reference proteome, Heparin-binding, Disulfide bond, Secreted, Growth factor, Cleavage on pair of basic residues, 3D-structure, Cytokine, Glycoprotein	cytokine;growth factor	FALSE	Tgfbr1, Acvr2a	Protein kinase superfamily, TKL Ser/Thr protein kinase	Membrane, Cell surface, Cell membrane, Cell junction, Membrane raft, Tight junction	Membrane, Disulfide bond, Transmembrane, Kinase, ATP-binding, Receptor, Alternative splicing, Transferase, Glycoprotein, Manganese, Signal, Reference proteome, Metal-binding, Transmembrane helix, Serine/threonine-protein kinase, 3D-structure, Nucleotide-binding, Magnesium, Differentiation, Tight junction, Aortic aneurysm, Disease variant, Growth regulation, Cell membrane, Phosphoprotein, Direct p…	Receptors	Act.TGFB;Kinase			TRUE	CellChatDB v1
AMH_AMHR2_ACVR1	AMH	Amh	AMHR2_ACVR1					Secreted Signaling	Amh - (Amhr2+Acvr1)	KEGG: mmu04060	FALSE	Amh	TGF-beta	Secreted	Disease variant, Gonadal differentiation, Signal, Reference proteome, Disulfide bond, Differentiation, Secreted, Growth factor, Direct protein sequencing, Pseudohermaphroditism, 3D-structure, Glycoprotein	growth factor	FALSE	Amhr2, Acvr1	Protein kinase superfamily, TKL Ser/Thr protein kinase	Membrane	Membrane, Transmembrane, Kinase, ATP-binding, Receptor, Transferase, Glycoprotein, Manganese, Disease variant, Signal, Reference proteome, Metal-binding, Transmembrane helix, Phosphoprotein, Serine/threonine-protein kinase, 3D-structure, Nucleotide-binding, Magnesium, Disulfide bond, Alternative splicing, Pseudohermaphroditism	Receptors	Act.TGFB;Kinase			TRUE	CellChatDB v1
AMH_AMHR2_BMPR1A	AMH	Amh	AMHR2_BMPR1A					Secreted Signaling	Amh - (Amhr2+Bmpr1a)	KEGG: mmu04060	FALSE	Amh	TGF-beta	Secreted	Disease variant, Gonadal differentiation, Signal, Reference proteome, Disulfide bond, Differentiation, Secreted, Growth factor, Direct protein sequencing, Pseudohermaphroditism, 3D-structure, Glycoprotein	growth factor	FALSE	Amhr2, Bmpr1a	Protein kinase superfamily, TKL Ser/Thr protein kinase	Membrane, Cell membrane, Cell surface	Membrane, Disulfide bond, Transmembrane, Kinase, ATP-binding, Receptor, Alternative splicing, Transferase, Glycoprotein, Manganese, Disease variant, Signal, Reference proteome, Metal-binding, Transmembrane helix, Pseudohermaphroditism, Serine/threonine-protein kinase, 3D-structure, Nucleotide-binding, Magnesium, Cell membrane	Receptors	Act.TGFB;Kinase			TRUE	CellChatDB v1
GDNF_GFRA1	GDNF	Gdnf	GFRA1_RET					Secreted Signaling	Gdnf - Gfra1	PMID: 11544105	FALSE	Gdnf	TGF-beta	Secreted	Disease variant, Signal, Reference proteome, Disulfide bond, Secreted, Growth factor, Direct protein sequencing, Hirschsprung disease, Cleavage on pair of basic residues, Alternative splicing, 3D-structure, Glycoprotein	growth factor	FALSE	Gfra1, Ret	GDNFR, Protein kinase superfamily, Tyr protein kinase	Golgi apparatus, Cell membrane, GPI-anchor, trans-Golgi network, Multivesicular body, Endosome, Endosome membrane	Membrane, Signal, Reference proteome, GPI-anchor, Lipoprotein, Cell membrane, Disulfide bond, Receptor, Golgi apparatus, Alternative splicing, Repeat, 3D-structure, Endosome, Glycoprotein, Transmembrane, Kinase, ATP-binding, Tyrosine-protein kinase, Transferase, Disease variant, Chromosomal rearrangement, Proto-oncogene, Transmembrane helix, Phosphoprotein, Hirschsprung disease, Nucleotide-bindin…	Receptors, NA	Kinase;Other, NA			TRUE	CellChatDB v1
NRTN_GFRA2	GDNF	Nrtn	GFRA2_RET					Secreted Signaling	Nrtn - Gfra2	PMID: 11544105	FALSE	Nrtn	TGF-beta	Secreted	Disease variant, Signal, Reference proteome, Disulfide bond, Secreted, Growth factor, Hirschsprung disease, 3D-structure	growth factor	FALSE	Gfra2, Ret	GDNFR, Protein kinase superfamily, Tyr protein kinase	Cell membrane, GPI-anchor, Endosome membrane	Membrane, Signal, Reference proteome, Lipoprotein, GPI-anchor, Cell membrane, Receptor, Alternative splicing, 3D-structure, Glycoprotein, Disulfide bond, Transmembrane, Kinase, Endosome, ATP-binding, Tyrosine-protein kinase, Transferase, Disease variant, Chromosomal rearrangement, Proto-oncogene, Transmembrane helix, Phosphoprotein, Hirschsprung disease, Nucleotide-binding, Cell adhesion	NA, Receptors	NA, Kinase;Other			TRUE	CellChatDB v1
ARTN_GFRA3	GDNF	Artn	GFRA3_RET					Secreted Signaling	Artn - Gfra3	PMID: 11544105	FALSE	Artn	TGF-beta	Secreted	Signal, Reference proteome, Disulfide bond, Secreted, Growth factor, Alternative splicing, 3D-structure, Glycoprotein	growth factor	FALSE	Gfra3, Ret	GDNFR, Protein kinase superfamily, Tyr protein kinase	Cell membrane, GPI-anchor, Endosome membrane	Membrane, Signal, Reference proteome, Lipoprotein, GPI-anchor, Cell membrane, Direct protein sequencing, Receptor, Alternative splicing, 3D-structure, Glycoprotein, Disulfide bond, Transmembrane, Kinase, Endosome, ATP-binding, Tyrosine-protein kinase, Transferase, Disease variant, Chromosomal rearrangement, Proto-oncogene, Transmembrane helix, Phosphoprotein, Hirschsprung disease, Nucleotide-bind…	Unclassified, Receptors	Unclassified, Kinase;Other			TRUE	CellChatDB v1
PSPN_GFRA4	GDNF	Pspn	GFRA4_RET					Secreted Signaling	Pspn - Gfra4	PMID: 11544105	FALSE	Pspn	TGF-beta	Secreted	Secreted, Signal, Reference proteome, Disulfide bond, Growth factor	growth factor	FALSE	Gfra4, Ret	GDNFR, Protein kinase superfamily, Tyr protein kinase	Secreted, Cell membrane, GPI-anchor, Endosome membrane	Membrane, Signal, Reference proteome, GPI-anchor, Lipoprotein, Cell membrane, Secreted, Receptor, Alternative splicing, Glycoprotein, Disulfide bond, Transmembrane, Kinase, Endosome, ATP-binding, Tyrosine-protein kinase, Transferase, Disease variant, Chromosomal rearrangement, Proto-oncogene, Transmembrane helix, Phosphoprotein, Hirschsprung disease, 3D-structure, Nucleotide-binding, Cell adhesion	Receptors, NA	Kinase;Other, NA			TRUE	CellChatDB v1
ARTN_GFRA1	GDNF	Artn	GFRA1_RET					Secreted Signaling	Artn - Gfra1	PMID: 11544105	FALSE	Artn	TGF-beta	Secreted	Signal, Reference proteome, Disulfide bond, Secreted, Growth factor, Alternative splicing, 3D-structure, Glycoprotein	growth factor	FALSE	Gfra1, Ret	GDNFR, Protein kinase superfamily, Tyr protein kinase	Golgi apparatus, Cell membrane, GPI-anchor, trans-Golgi network, Multivesicular body, Endosome, Endosome membrane	Membrane, Signal, Reference proteome, GPI-anchor, Lipoprotein, Cell membrane, Disulfide bond, Receptor, Golgi apparatus, Alternative splicing, Repeat, 3D-structure, Endosome, Glycoprotein, Transmembrane, Kinase, ATP-binding, Tyrosine-protein kinase, Transferase, Disease variant, Chromosomal rearrangement, Proto-oncogene, Transmembrane helix, Phosphoprotein, Hirschsprung disease, Nucleotide-bindin…	Receptors, NA	Kinase;Other, NA			TRUE	CellChatDB v1
NODAL_ACVR1B_ACVR2A	NODAL	Nodal	ACVR1B_ACVR2A_CFC1	NODAL agonist	NODAL antagonist			Secreted Signaling	Nodal - (Acvr1b+Acvr2a)	KEGG: mmu04350; PMID: 17287255	FALSE	Nodal	TGF-beta	Secreted	Disease variant, Signal, Developmental protein, Reference proteome, Disulfide bond, Secreted, Growth factor, Cleavage on pair of basic residues, 3D-structure, Heterotaxy, Cytokine, Glycoprotein	cytokine;growth factor	FALSE	Acvr1b, Acvr2a, Cfc1	Protein kinase superfamily, TKL Ser/Thr protein kinase, EGF-CFC (Cripto-1/FRL1/Cryptic)	Cell membrane, Membrane, Secreted, GPI-anchor	Membrane, Transmembrane, Kinase, ATP-binding, Receptor, Alternative splicing, Transferase, Glycoprotein, Manganese, Signal, Reference proteome, Metal-binding, Transmembrane helix, Cell membrane, Phosphoprotein, Serine/threonine-protein kinase, 3D-structure, Nucleotide-binding, Magnesium, Ubl conjugation, Disulfide bond, Disease variant, Developmental protein, Lipoprotein, GPI-anchor, Secreted, EG…	Unclassified, Receptors	Unclassified, Act.TGFB;Kinase		secreted	TRUE	CellChatDB v1
NODAL_ACVR1C_ACVR2A	NODAL	Nodal	ACVR1C_ACVR2A_CFC1	NODAL agonist	NODAL antagonist			Secreted Signaling	Nodal - (Acvr1c+Acvr2a)	KEGG: mmu04350; PMID: 17287255	FALSE	Nodal	TGF-beta	Secreted	Disease variant, Signal, Developmental protein, Reference proteome, Disulfide bond, Secreted, Growth factor, Cleavage on pair of basic residues, 3D-structure, Heterotaxy, Cytokine, Glycoprotein	cytokine;growth factor	FALSE	Acvr1c, Acvr2a, Cfc1	Protein kinase superfamily, TKL Ser/Thr protein kinase, EGF-CFC (Cripto-1/FRL1/Cryptic)	Membrane, Secreted, Cell membrane, GPI-anchor	Membrane, Transmembrane, Kinase, ATP-binding, Receptor, Alternative splicing, Transferase, Manganese, Signal, Reference proteome, Metal-binding, Transmembrane helix, Apoptosis, Serine/threonine-protein kinase, Nucleotide-binding, Magnesium, Disulfide bond, Glycoprotein, 3D-structure, Disease variant, Developmental protein, Lipoprotein, GPI-anchor, Cell membrane, Secreted, EGF-like domain, Heterot…	Unclassified, Receptors	Unclassified, Act.TGFB;Kinase		secreted	TRUE	CellChatDB v1
NODAL_ACVR1B_ACVR2B	NODAL	Nodal	ACVR1B_ACVR2B_CFC1	NODAL agonist	NODAL antagonist			Secreted Signaling	Nodal - (Acvr1b+Acvr2b)	KEGG: mmu04350; PMID: 17287255	FALSE	Nodal	TGF-beta	Secreted	Disease variant, Signal, Developmental protein, Reference proteome, Disulfide bond, Secreted, Growth factor, Cleavage on pair of basic residues, 3D-structure, Heterotaxy, Cytokine, Glycoprotein	cytokine;growth factor	FALSE	Acvr1b, Acvr2b, Cfc1	Protein kinase superfamily, TKL Ser/Thr protein kinase, EGF-CFC (Cripto-1/FRL1/Cryptic)	Cell membrane, Secreted, GPI-anchor	Membrane, Transmembrane, Kinase, ATP-binding, Receptor, Alternative splicing, Transferase, Glycoprotein, Manganese, Signal, Reference proteome, Metal-binding, Transmembrane helix, Cell membrane, Phosphoprotein, Serine/threonine-protein kinase, 3D-structure, Nucleotide-binding, Magnesium, Ubl conjugation, Disulfide bond, Heterotaxy, Disease variant, Developmental protein, Lipoprotein, GPI-anchor, …	Unclassified, Receptors	Unclassified, Act.TGFB;Kinase		secreted	TRUE	CellChatDB v1
NODAL_ACVR1C_ACVR2B	NODAL	Nodal	ACVR1C_ACVR2B_CFC1	NODAL agonist	NODAL antagonist			Secreted Signaling	Nodal - (Acvr1c+Acvr2b)	KEGG: mmu04350; PMID: 17287255	FALSE	Nodal	TGF-beta	Secreted	Disease variant, Signal, Developmental protein, Reference proteome, Disulfide bond, Secreted, Growth factor, Cleavage on pair of basic residues, 3D-structure, Heterotaxy, Cytokine, Glycoprotein	cytokine;growth factor	FALSE	Acvr1c, Acvr2b, Cfc1	Protein kinase superfamily, TKL Ser/Thr protein kinase, EGF-CFC (Cripto-1/FRL1/Cryptic)	Membrane, Cell membrane, Secreted, GPI-anchor	Membrane, Transmembrane, Kinase, ATP-binding, Receptor, Alternative splicing, Transferase, Manganese, Signal, Reference proteome, Metal-binding, Transmembrane helix, Apoptosis, Serine/threonine-protein kinase, Nucleotide-binding, Magnesium, Disulfide bond, Heterotaxy, Glycoprotein, Disease variant, Cell membrane, Phosphoprotein, 3D-structure, Developmental protein, Lipoprotein, GPI-anchor, Secret…	Unclassified, Receptors	Unclassified, Act.TGFB;Kinase		secreted	TRUE	CellChatDB v1
GDF1_ACVR1B_ACVR2A	NODAL	Gdf1	ACVR1B_ACVR2A_CFC1	NODAL agonist	NODAL antagonist			Secreted Signaling	Gdf1 - (Acvr1b+Acvr2a)	KEGG: mmu04350; PMID: 17287255	FALSE	Gdf1	TGF-beta	Secreted	Disease variant, Signal, Reference proteome, Disulfide bond, Secreted, Growth factor, Cleavage on pair of basic residues, Cytokine, Glycoprotein	cytokine;growth factor	FALSE	Acvr1b, Acvr2a, Cfc1	Protein kinase superfamily, TKL Ser/Thr protein kinase, EGF-CFC (Cripto-1/FRL1/Cryptic)	Cell membrane, Membrane, Secreted, GPI-anchor	Membrane, Transmembrane, Kinase, ATP-binding, Receptor, Alternative splicing, Transferase, Glycoprotein, Manganese, Signal, Reference proteome, Metal-binding, Transmembrane helix, Cell membrane, Phosphoprotein, Serine/threonine-protein kinase, 3D-structure, Nucleotide-binding, Magnesium, Ubl conjugation, Disulfide bond, Disease variant, Developmental protein, Lipoprotein, GPI-anchor, Secreted, EG…	Unclassified, Receptors	Unclassified, Act.TGFB;Kinase		secreted	TRUE	CellChatDB v1
GDF1_ACVR1B_ACVR2B	NODAL	Gdf1	ACVR1B_ACVR2B_CFC1	NODAL agonist	NODAL antagonist			Secreted Signaling	Gdf1 - (Acvr1b+Acvr2b)	KEGG: mmu04350; PMID: 17287255	FALSE	Gdf1	TGF-beta	Secreted	Disease variant, Signal, Reference proteome, Disulfide bond, Secreted, Growth factor, Cleavage on pair of basic residues, Cytokine, Glycoprotein	cytokine;growth factor	FALSE	Acvr1b, Acvr2b, Cfc1	Protein kinase superfamily, TKL Ser/Thr protein kinase, EGF-CFC (Cripto-1/FRL1/Cryptic)	Cell membrane, Secreted, GPI-anchor	Membrane, Transmembrane, Kinase, ATP-binding, Receptor, Alternative splicing, Transferase, Glycoprotein, Manganese, Signal, Reference proteome, Metal-binding, Transmembrane helix, Cell membrane, Phosphoprotein, Serine/threonine-protein kinase, 3D-structure, Nucleotide-binding, Magnesium, Ubl conjugation, Disulfide bond, Heterotaxy, Disease variant, Developmental protein, Lipoprotein, GPI-anchor, …	Unclassified, Receptors	Unclassified, Act.TGFB;Kinase		secreted	TRUE	CellChatDB v1
GDF1_ACVR1C_ACVR2A	NODAL	Gdf1	ACVR1C_ACVR2A_CFC1	NODAL agonist	NODAL antagonist			Secreted Signaling	Gdf1 - (Acvr1c+Acvr2a)	KEGG: mmu04350; PMID: 17287255	FALSE	Gdf1	TGF-beta	Secreted	Disease variant, Signal, Reference proteome, Disulfide bond, Secreted, Growth factor, Cleavage on pair of basic residues, Cytokine, Glycoprotein	cytokine;growth factor	FALSE	Acvr1c, Acvr2a, Cfc1	Protein kinase superfamily, TKL Ser/Thr protein kinase, EGF-CFC (Cripto-1/FRL1/Cryptic)	Membrane, Secreted, Cell membrane, GPI-anchor	Membrane, Transmembrane, Kinase, ATP-binding, Receptor, Alternative splicing, Transferase, Manganese, Signal, Reference proteome, Metal-binding, Transmembrane helix, Apoptosis, Serine/threonine-protein kinase, Nucleotide-binding, Magnesium, Disulfide bond, Glycoprotein, 3D-structure, Disease variant, Developmental protein, Lipoprotein, GPI-anchor, Cell membrane, Secreted, EGF-like domain, Heterot…	Unclassified, Receptors	Unclassified, Act.TGFB;Kinase		secreted	TRUE	CellChatDB v1
GDF1_ACVR1C_ACVR2B	NODAL	Gdf1	ACVR1C_ACVR2B_CFC1	NODAL agonist	NODAL antagonist			Secreted Signaling	Gdf1 - (Acvr1c+Acvr2b)	KEGG: mmu04350; PMID: 17287255	FALSE	Gdf1	TGF-beta	Secreted	Disease variant, Signal, Reference proteome, Disulfide bond, Secreted, Growth factor, Cleavage on pair of basic residues, Cytokine, Glycoprotein	cytokine;growth factor	FALSE	Acvr1c, Acvr2b, Cfc1	Protein kinase superfamily, TKL Ser/Thr protein kinase, EGF-CFC (Cripto-1/FRL1/Cryptic)	Membrane, Cell membrane, Secreted, GPI-anchor	Membrane, Transmembrane, Kinase, ATP-binding, Receptor, Alternative splicing, Transferase, Manganese, Signal, Reference proteome, Metal-binding, Transmembrane helix, Apoptosis, Serine/threonine-protein kinase, Nucleotide-binding, Magnesium, Disulfide bond, Heterotaxy, Glycoprotein, Disease variant, Cell membrane, Phosphoprotein, 3D-structure, Developmental protein, Lipoprotein, GPI-anchor, Secret…	Unclassified, Receptors	Unclassified, Act.TGFB;Kinase		secreted	TRUE	CellChatDB v1
GDF3_ACVR1B_ACVR2A	NODAL	Gdf3	ACVR1B_ACVR2A_CFC1	NODAL agonist	NODAL antagonist			Secreted Signaling	Gdf3 - (Acvr1b+Acvr2a)	KEGG: mmu04350; PMID: 17287255	FALSE	Gdf3	TGF-beta	Cytoplasm, Secreted	Disease variant, Microphthalmia, Signal, Developmental protein, Reference proteome, Disulfide bond, Secreted, Growth factor, Cleavage on pair of basic residues, Cytoplasm, Cytokine, Glycoprotein	cytokine;growth factor	FALSE	Acvr1b, Acvr2a, Cfc1	Protein kinase superfamily, TKL Ser/Thr protein kinase, EGF-CFC (Cripto-1/FRL1/Cryptic)	Cell membrane, Membrane, Secreted, GPI-anchor	Membrane, Transmembrane, Kinase, ATP-binding, Receptor, Alternative splicing, Transferase, Glycoprotein, Manganese, Signal, Reference proteome, Metal-binding, Transmembrane helix, Cell membrane, Phosphoprotein, Serine/threonine-protein kinase, 3D-structure, Nucleotide-binding, Magnesium, Ubl conjugation, Disulfide bond, Disease variant, Developmental protein, Lipoprotein, GPI-anchor, Secreted, EG…	Unclassified, Receptors	Unclassified, Act.TGFB;Kinase		secreted	TRUE	CellChatDB v1
GDF3_ACVR1B_ACVR2B	NODAL	Gdf3	ACVR1B_ACVR2B_CFC1	NODAL agonist	NODAL antagonist			Secreted Signaling	Gdf3 - (Acvr1b+Acvr2b)	KEGG: mmu04350; PMID: 17287255	FALSE	Gdf3	TGF-beta	Cytoplasm, Secreted	Disease variant, Microphthalmia, Signal, Developmental protein, Reference proteome, Disulfide bond, Secreted, Growth factor, Cleavage on pair of basic residues, Cytoplasm, Cytokine, Glycoprotein	cytokine;growth factor	FALSE	Acvr1b, Acvr2b, Cfc1	Protein kinase superfamily, TKL Ser/Thr protein kinase, EGF-CFC (Cripto-1/FRL1/Cryptic)	Cell membrane, Secreted, GPI-anchor	Membrane, Transmembrane, Kinase, ATP-binding, Receptor, Alternative splicing, Transferase, Glycoprotein, Manganese, Signal, Reference proteome, Metal-binding, Transmembrane helix, Cell membrane, Phosphoprotein, Serine/threonine-protein kinase, 3D-structure, Nucleotide-binding, Magnesium, Ubl conjugation, Disulfide bond, Heterotaxy, Disease variant, Developmental protein, Lipoprotein, GPI-anchor, …	Unclassified, Receptors	Unclassified, Act.TGFB;Kinase		secreted	TRUE	CellChatDB v1
GDF3_ACVR1C_ACVR2A	NODAL	Gdf3	ACVR1C_ACVR2A_CFC1	NODAL agonist	NODAL antagonist			Secreted Signaling	Gdf3 - (Acvr1c+Acvr2a)	KEGG: mmu04350; PMID: 17287255	FALSE	Gdf3	TGF-beta	Cytoplasm, Secreted	Disease variant, Microphthalmia, Signal, Developmental protein, Reference proteome, Disulfide bond, Secreted, Growth factor, Cleavage on pair of basic residues, Cytoplasm, Cytokine, Glycoprotein	cytokine;growth factor	FALSE	Acvr1c, Acvr2a, Cfc1	Protein kinase superfamily, TKL Ser/Thr protein kinase, EGF-CFC (Cripto-1/FRL1/Cryptic)	Membrane, Secreted, Cell membrane, GPI-anchor	Membrane, Transmembrane, Kinase, ATP-binding, Receptor, Alternative splicing, Transferase, Manganese, Signal, Reference proteome, Metal-binding, Transmembrane helix, Apoptosis, Serine/threonine-protein kinase, Nucleotide-binding, Magnesium, Disulfide bond, Glycoprotein, 3D-structure, Disease variant, Developmental protein, Lipoprotein, GPI-anchor, Cell membrane, Secreted, EGF-like domain, Heterot…	Unclassified, Receptors	Unclassified, Act.TGFB;Kinase		secreted	TRUE	CellChatDB v1
GDF3_ACVR1C_ACVR2B	NODAL	Gdf3	ACVR1C_ACVR2B_CFC1	NODAL agonist	NODAL antagonist			Secreted Signaling	Gdf3 - (Acvr1c+Acvr2b)	KEGG: mmu04350; PMID: 17287255	FALSE	Gdf3	TGF-beta	Cytoplasm, Secreted	Disease variant, Microphthalmia, Signal, Developmental protein, Reference proteome, Disulfide bond, Secreted, Growth factor, Cleavage on pair of basic residues, Cytoplasm, Cytokine, Glycoprotein	cytokine;growth factor	FALSE	Acvr1c, Acvr2b, Cfc1	Protein kinase superfamily, TKL Ser/Thr protein kinase, EGF-CFC (Cripto-1/FRL1/Cryptic)	Membrane, Cell membrane, Secreted, GPI-anchor	Membrane, Transmembrane, Kinase, ATP-binding, Receptor, Alternative splicing, Transferase, Manganese, Signal, Reference proteome, Metal-binding, Transmembrane helix, Apoptosis, Serine/threonine-protein kinase, Nucleotide-binding, Magnesium, Disulfide bond, Heterotaxy, Glycoprotein, Disease variant, Cell membrane, Phosphoprotein, 3D-structure, Developmental protein, Lipoprotein, GPI-anchor, Secret…	Unclassified, Receptors	Unclassified, Act.TGFB;Kinase		secreted	TRUE	CellChatDB v1
INHBA_ACVR1B_ACVR2A	ACTIVIN	Inhba	ACVR1B_ACVR2A		ACTIVIN antagonist		ACTIVIN inhibition receptor	Secreted Signaling	Inhba - (Acvr1b+Acvr2a)	KEGG: mmu04350	FALSE	Inhba	TGF-beta	Secreted	Signal, Reference proteome, Disulfide bond, Secreted, Growth factor, Cleavage on pair of basic residues, 3D-structure, Hormone, Glycoprotein	growth factor;hormone	FALSE	Acvr1b, Acvr2a	Protein kinase superfamily, TKL Ser/Thr protein kinase	Cell membrane, Membrane	Membrane, Transmembrane, Kinase, ATP-binding, Receptor, Alternative splicing, Transferase, Glycoprotein, Manganese, Signal, Reference proteome, Metal-binding, Transmembrane helix, Cell membrane, Phosphoprotein, Serine/threonine-protein kinase, 3D-structure, Nucleotide-binding, Magnesium, Ubl conjugation, Disulfide bond	Receptors	Act.TGFB;Kinase			TRUE	CellChatDB v1
INHBA_ACVR1B_ACVR2B	ACTIVIN	Inhba	ACVR1B_ACVR2B		ACTIVIN antagonist		ACTIVIN inhibition receptor	Secreted Signaling	Inhba - (Acvr1b+Acvr2b)	KEGG: mmu04350	FALSE	Inhba	TGF-beta	Secreted	Signal, Reference proteome, Disulfide bond, Secreted, Growth factor, Cleavage on pair of basic residues, 3D-structure, Hormone, Glycoprotein	growth factor;hormone	FALSE	Acvr1b, Acvr2b	Protein kinase superfamily, TKL Ser/Thr protein kinase	Cell membrane	Membrane, Transmembrane, Kinase, ATP-binding, Receptor, Alternative splicing, Transferase, Glycoprotein, Manganese, Signal, Reference proteome, Metal-binding, Transmembrane helix, Cell membrane, Phosphoprotein, Serine/threonine-protein kinase, 3D-structure, Nucleotide-binding, Magnesium, Ubl conjugation, Disulfide bond, Heterotaxy, Disease variant	Receptors	Act.TGFB;Kinase			TRUE	CellChatDB v1
INHBB_ACVR1B_ACVR2A	ACTIVIN	Inhbb	ACVR1B_ACVR2A		ACTIVIN antagonist		ACTIVIN inhibition receptor	Secreted Signaling	Inhbb - (Acvr1b+Acvr2a)	KEGG: mmu04350	FALSE	Inhbb	TGF-beta	Secreted	Signal, Reference proteome, Disulfide bond, Secreted, Growth factor, Direct protein sequencing, Cleavage on pair of basic residues, 3D-structure, Hormone, Glycoprotein	growth factor;hormone	FALSE	Acvr1b, Acvr2a	Protein kinase superfamily, TKL Ser/Thr protein kinase	Cell membrane, Membrane	Membrane, Transmembrane, Kinase, ATP-binding, Receptor, Alternative splicing, Transferase, Glycoprotein, Manganese, Signal, Reference proteome, Metal-binding, Transmembrane helix, Cell membrane, Phosphoprotein, Serine/threonine-protein kinase, 3D-structure, Nucleotide-binding, Magnesium, Ubl conjugation, Disulfide bond	Receptors	Act.TGFB;Kinase			TRUE	CellChatDB v1
INHBB_ACVR1B_ACVR2B	ACTIVIN	Inhbb	ACVR1B_ACVR2B		ACTIVIN antagonist		ACTIVIN inhibition receptor	Secreted Signaling	Inhbb - (Acvr1b+Acvr2b)	KEGG: mmu04350	FALSE	Inhbb	TGF-beta	Secreted	Signal, Reference proteome, Disulfide bond, Secreted, Growth factor, Direct protein sequencing, Cleavage on pair of basic residues, 3D-structure, Hormone, Glycoprotein	growth factor;hormone	FALSE	Acvr1b, Acvr2b	Protein kinase superfamily, TKL Ser/Thr protein kinase	Cell membrane	Membrane, Transmembrane, Kinase, ATP-binding, Receptor, Alternative splicing, Transferase, Glycoprotein, Manganese, Signal, Reference proteome, Metal-binding, Transmembrane helix, Cell membrane, Phosphoprotein, Serine/threonine-protein kinase, 3D-structure, Nucleotide-binding, Magnesium, Ubl conjugation, Disulfide bond, Heterotaxy, Disease variant	Receptors	Act.TGFB;Kinase			TRUE	CellChatDB v1
INHBB_ACVR1C_ACVR2A	ACTIVIN	Inhbb	ACVR1C_ACVR2A		ACTIVIN antagonist		ACTIVIN inhibition receptor	Secreted Signaling	Inhbb - (Acvr1c+Acvr2a)	KEGG: mmu04350	FALSE	Inhbb	TGF-beta	Secreted	Signal, Reference proteome, Disulfide bond, Secreted, Growth factor, Direct protein sequencing, Cleavage on pair of basic residues, 3D-structure, Hormone, Glycoprotein	growth factor;hormone	FALSE	Acvr1c, Acvr2a	Protein kinase superfamily, TKL Ser/Thr protein kinase	Membrane	Membrane, Transmembrane, Kinase, ATP-binding, Receptor, Alternative splicing, Transferase, Manganese, Signal, Reference proteome, Metal-binding, Transmembrane helix, Apoptosis, Serine/threonine-protein kinase, Nucleotide-binding, Magnesium, Disulfide bond, Glycoprotein, 3D-structure	Receptors	Act.TGFB;Kinase			TRUE	CellChatDB v1
INHBB_ACVR1C_ACVR2B	ACTIVIN	Inhbb	ACVR1C_ACVR2B		ACTIVIN antagonist		ACTIVIN inhibition receptor	Secreted Signaling	Inhbb - (Acvr1c+Acvr2b)	KEGG: mmu04350	FALSE	Inhbb	TGF-beta	Secreted	Signal, Reference proteome, Disulfide bond, Secreted, Growth factor, Direct protein sequencing, Cleavage on pair of basic residues, 3D-structure, Hormone, Glycoprotein	growth factor;hormone	FALSE	Acvr1c, Acvr2b	Protein kinase superfamily, TKL Ser/Thr protein kinase	Membrane, Cell membrane	Membrane, Transmembrane, Kinase, ATP-binding, Receptor, Alternative splicing, Transferase, Manganese, Signal, Reference proteome, Metal-binding, Transmembrane helix, Apoptosis, Serine/threonine-protein kinase, Nucleotide-binding, Magnesium, Disulfide bond, Heterotaxy, Glycoprotein, Disease variant, Cell membrane, Phosphoprotein, 3D-structure	Receptors	Act.TGFB;Kinase			TRUE	CellChatDB v1
INHBC_ACVR1B_ACVR2A	ACTIVIN	Inhbc	ACVR1B_ACVR2A		ACTIVIN antagonist		ACTIVIN inhibition receptor	Secreted Signaling	Inhbc - (Acvr1b+Acvr2a)	KEGG: mmu04350	FALSE	Inhbc	TGF-beta	Secreted	Signal, Reference proteome, Disulfide bond, Secreted, Growth factor, Cleavage on pair of basic residues, Hormone, Glycoprotein	growth factor;hormone	FALSE	Acvr1b, Acvr2a	Protein kinase superfamily, TKL Ser/Thr protein kinase	Cell membrane, Membrane	Membrane, Transmembrane, Kinase, ATP-binding, Receptor, Alternative splicing, Transferase, Glycoprotein, Manganese, Signal, Reference proteome, Metal-binding, Transmembrane helix, Cell membrane, Phosphoprotein, Serine/threonine-protein kinase, 3D-structure, Nucleotide-binding, Magnesium, Ubl conjugation, Disulfide bond	Receptors	Act.TGFB;Kinase			TRUE	CellChatDB v1
INHBC_ACVR1B_ACVR2B	ACTIVIN	Inhbc	ACVR1B_ACVR2B		ACTIVIN antagonist		ACTIVIN inhibition receptor	Secreted Signaling	Inhbc - (Acvr1b+Acvr2b)	KEGG: mmu04350	FALSE	Inhbc	TGF-beta	Secreted	Signal, Reference proteome, Disulfide bond, Secreted, Growth factor, Cleavage on pair of basic residues, Hormone, Glycoprotein	growth factor;hormone	FALSE	Acvr1b, Acvr2b	Protein kinase superfamily, TKL Ser/Thr protein kinase	Cell membrane	Membrane, Transmembrane, Kinase, ATP-binding, Receptor, Alternative splicing, Transferase, Glycoprotein, Manganese, Signal, Reference proteome, Metal-binding, Transmembrane helix, Cell membrane, Phosphoprotein, Serine/threonine-protein kinase, 3D-structure, Nucleotide-binding, Magnesium, Ubl conjugation, Disulfide bond, Heterotaxy, Disease variant	Receptors	Act.TGFB;Kinase			TRUE	CellChatDB v1
INHBC_ACVR1C_ACVR2A	ACTIVIN	Inhbc	ACVR1C_ACVR2A		ACTIVIN antagonist		ACTIVIN inhibition receptor	Secreted Signaling	Inhbc - (Acvr1c+Acvr2a)	KEGG: mmu04350	FALSE	Inhbc	TGF-beta	Secreted	Signal, Reference proteome, Disulfide bond, Secreted, Growth factor, Cleavage on pair of basic residues, Hormone, Glycoprotein	growth factor;hormone	FALSE	Acvr1c, Acvr2a	Protein kinase superfamily, TKL Ser/Thr protein kinase	Membrane	Membrane, Transmembrane, Kinase, ATP-binding, Receptor, Alternative splicing, Transferase, Manganese, Signal, Reference proteome, Metal-binding, Transmembrane helix, Apoptosis, Serine/threonine-protein kinase, Nucleotide-binding, Magnesium, Disulfide bond, Glycoprotein, 3D-structure	Receptors	Act.TGFB;Kinase			TRUE	CellChatDB v1
INHBC_ACVR1C_ACVR2B	ACTIVIN	Inhbc	ACVR1C_ACVR2B		ACTIVIN antagonist		ACTIVIN inhibition receptor	Secreted Signaling	Inhbc - (Acvr1c+Acvr2b)	KEGG: mmu04350	FALSE	Inhbc	TGF-beta	Secreted	Signal, Reference proteome, Disulfide bond, Secreted, Growth factor, Cleavage on pair of basic residues, Hormone, Glycoprotein	growth factor;hormone	FALSE	Acvr1c, Acvr2b	Protein kinase superfamily, TKL Ser/Thr protein kinase	Membrane, Cell membrane	Membrane, Transmembrane, Kinase, ATP-binding, Receptor, Alternative splicing, Transferase, Manganese, Signal, Reference proteome, Metal-binding, Transmembrane helix, Apoptosis, Serine/threonine-protein kinase, Nucleotide-binding, Magnesium, Disulfide bond, Heterotaxy, Glycoprotein, Disease variant, Cell membrane, Phosphoprotein, 3D-structure	Receptors	Act.TGFB;Kinase			TRUE	CellChatDB v1
INHBE_ACVR1B_ACVR2A	ACTIVIN	Inhbe	ACVR1B_ACVR2A		ACTIVIN antagonist		ACTIVIN inhibition receptor	Secreted Signaling	Inhbe - (Acvr1b+Acvr2a)	KEGG: mmu04350	FALSE	Inhbe	TGF-beta	Secreted	Signal, Reference proteome, Disulfide bond, Secreted, Growth factor, Cleavage on pair of basic residues, Hormone, Glycoprotein	growth factor;hormone	FALSE	Acvr1b, Acvr2a	Protein kinase superfamily, TKL Ser/Thr protein kinase	Cell membrane, Membrane	Membrane, Transmembrane, Kinase, ATP-binding, Receptor, Alternative splicing, Transferase, Glycoprotein, Manganese, Signal, Reference proteome, Metal-binding, Transmembrane helix, Cell membrane, Phosphoprotein, Serine/threonine-protein kinase, 3D-structure, Nucleotide-binding, Magnesium, Ubl conjugation, Disulfide bond	Receptors	Act.TGFB;Kinase			TRUE	CellChatDB v1
INHBE_ACVR1B_ACVR2B	ACTIVIN	Inhbe	ACVR1B_ACVR2B		ACTIVIN antagonist		ACTIVIN inhibition receptor	Secreted Signaling	Inhbe - (Acvr1b+Acvr2b)	KEGG: mmu04350	FALSE	Inhbe	TGF-beta	Secreted	Signal, Reference proteome, Disulfide bond, Secreted, Growth factor, Cleavage on pair of basic residues, Hormone, Glycoprotein	growth factor;hormone	FALSE	Acvr1b, Acvr2b	Protein kinase superfamily, TKL Ser/Thr protein kinase	Cell membrane	Membrane, Transmembrane, Kinase, ATP-binding, Receptor, Alternative splicing, Transferase, Glycoprotein, Manganese, Signal, Reference proteome, Metal-binding, Transmembrane helix, Cell membrane, Phosphoprotein, Serine/threonine-protein kinase, 3D-structure, Nucleotide-binding, Magnesium, Ubl conjugation, Disulfide bond, Heterotaxy, Disease variant	Receptors	Act.TGFB;Kinase			TRUE	CellChatDB v1
INHBE_ACVR1C_ACVR2A	ACTIVIN	Inhbe	ACVR1C_ACVR2A		ACTIVIN antagonist		ACTIVIN inhibition receptor	Secreted Signaling	Inhbe - (Acvr1c+Acvr2a)	KEGG: mmu04350	FALSE	Inhbe	TGF-beta	Secreted	Signal, Reference proteome, Disulfide bond, Secreted, Growth factor, Cleavage on pair of basic residues, Hormone, Glycoprotein	growth factor;hormone	FALSE	Acvr1c, Acvr2a	Protein kinase superfamily, TKL Ser/Thr protein kinase	Membrane	Membrane, Transmembrane, Kinase, ATP-binding, Receptor, Alternative splicing, Transferase, Manganese, Signal, Reference proteome, Metal-binding, Transmembrane helix, Apoptosis, Serine/threonine-protein kinase, Nucleotide-binding, Magnesium, Disulfide bond, Glycoprotein, 3D-structure	Receptors	Act.TGFB;Kinase			TRUE	CellChatDB v1
INHBE_ACVR1C_ACVR2B	ACTIVIN	Inhbe	ACVR1C_ACVR2B		ACTIVIN antagonist		ACTIVIN inhibition receptor	Secreted Signaling	Inhbe - (Acvr1c+Acvr2b)	KEGG: mmu04350	FALSE	Inhbe	TGF-beta	Secreted	Signal, Reference proteome, Disulfide bond, Secreted, Growth factor, Cleavage on pair of basic residues, Hormone, Glycoprotein	growth factor;hormone	FALSE	Acvr1c, Acvr2b	Protein kinase superfamily, TKL Ser/Thr protein kinase	Membrane, Cell membrane	Membrane, Transmembrane, Kinase, ATP-binding, Receptor, Alternative splicing, Transferase, Manganese, Signal, Reference proteome, Metal-binding, Transmembrane helix, Apoptosis, Serine/threonine-protein kinase, Nucleotide-binding, Magnesium, Disulfide bond, Heterotaxy, Glycoprotein, Disease variant, Cell membrane, Phosphoprotein, 3D-structure	Receptors	Act.TGFB;Kinase			TRUE	CellChatDB v1
INHBABB_ACVR1B_ACVR2A	ACTIVIN	Activin AB	ACVR1B_ACVR2A		ACTIVIN antagonist		ACTIVIN inhibition receptor	Secreted Signaling	Inhbabb - (Acvr1b+Acvr2a)	PMID: 2457849; PMID: 22991378	FALSE	Inhba, Inhbb	TGF-beta	Secreted	Signal, Reference proteome, Disulfide bond, Secreted, Growth factor, Cleavage on pair of basic residues, 3D-structure, Hormone, Glycoprotein, Direct protein sequencing	growth factor;hormone	FALSE	Acvr1b, Acvr2a	Protein kinase superfamily, TKL Ser/Thr protein kinase	Cell membrane, Membrane	Membrane, Transmembrane, Kinase, ATP-binding, Receptor, Alternative splicing, Transferase, Glycoprotein, Manganese, Signal, Reference proteome, Metal-binding, Transmembrane helix, Cell membrane, Phosphoprotein, Serine/threonine-protein kinase, 3D-structure, Nucleotide-binding, Magnesium, Ubl conjugation, Disulfide bond	Receptors	Act.TGFB;Kinase			TRUE	CellChatDB v1
INHBABB_ACVR1B_ACVR2B	ACTIVIN	Activin AB	ACVR1B_ACVR2B		ACTIVIN antagonist		ACTIVIN inhibition receptor	Secreted Signaling	Inhbabb - (Acvr1b+Acvr2b)	PMID: 2457849; PMID: 22991378	FALSE	Inhba, Inhbb	TGF-beta	Secreted	Signal, Reference proteome, Disulfide bond, Secreted, Growth factor, Cleavage on pair of basic residues, 3D-structure, Hormone, Glycoprotein, Direct protein sequencing	growth factor;hormone	FALSE	Acvr1b, Acvr2b	Protein kinase superfamily, TKL Ser/Thr protein kinase	Cell membrane	Membrane, Transmembrane, Kinase, ATP-binding, Receptor, Alternative splicing, Transferase, Glycoprotein, Manganese, Signal, Reference proteome, Metal-binding, Transmembrane helix, Cell membrane, Phosphoprotein, Serine/threonine-protein kinase, 3D-structure, Nucleotide-binding, Magnesium, Ubl conjugation, Disulfide bond, Heterotaxy, Disease variant	Receptors	Act.TGFB;Kinase			TRUE	CellChatDB v1
INHBABB_ACVR1C_ACVR2A	ACTIVIN	Activin AB	ACVR1C_ACVR2A		ACTIVIN antagonist		ACTIVIN inhibition receptor	Secreted Signaling	Inhbabb - (Acvr1c+Acvr2a)	PMID: 2457849; PMID: 22991378	FALSE	Inhba, Inhbb	TGF-beta	Secreted	Signal, Reference proteome, Disulfide bond, Secreted, Growth factor, Cleavage on pair of basic residues, 3D-structure, Hormone, Glycoprotein, Direct protein sequencing	growth factor;hormone	FALSE	Acvr1c, Acvr2a	Protein kinase superfamily, TKL Ser/Thr protein kinase	Membrane	Membrane, Transmembrane, Kinase, ATP-binding, Receptor, Alternative splicing, Transferase, Manganese, Signal, Reference proteome, Metal-binding, Transmembrane helix, Apoptosis, Serine/threonine-protein kinase, Nucleotide-binding, Magnesium, Disulfide bond, Glycoprotein, 3D-structure	Receptors	Act.TGFB;Kinase			TRUE	CellChatDB v1
INHB_ACVR1C_ACVR2B	ACTIVIN	Activin AB	ACVR1C_ACVR2B		ACTIVIN antagonist		ACTIVIN inhibition receptor	Secreted Signaling	Inhb - (Acvr1c+Acvr2b)	PMID: 2457849; PMID: 22991378	FALSE	Inhba, Inhbb	TGF-beta	Secreted	Signal, Reference proteome, Disulfide bond, Secreted, Growth factor, Cleavage on pair of basic residues, 3D-structure, Hormone, Glycoprotein, Direct protein sequencing	growth factor;hormone	FALSE	Acvr1c, Acvr2b	Protein kinase superfamily, TKL Ser/Thr protein kinase	Membrane, Cell membrane	Membrane, Transmembrane, Kinase, ATP-binding, Receptor, Alternative splicing, Transferase, Manganese, Signal, Reference proteome, Metal-binding, Transmembrane helix, Apoptosis, Serine/threonine-protein kinase, Nucleotide-binding, Magnesium, Disulfide bond, Heterotaxy, Glycoprotein, Disease variant, Cell membrane, Phosphoprotein, 3D-structure	Receptors	Act.TGFB;Kinase			TRUE	CellChatDB v1
INHABA_ACVR2A	ACTIVIN	Inhibin A	Acvr2a		ACTIVIN antagonist		ACTIVIN inhibition receptor	Secreted Signaling	Inhaba - Acvr2a	PMID: 15027884	FALSE	Inha, Inhba	TGF-beta	Secreted	Signal, Reference proteome, Disulfide bond, Secreted, Growth factor, Cleavage on pair of basic residues, 3D-structure, Hormone, Glycoprotein, Direct protein sequencing	growth factor;hormone	FALSE	Acvr2a	Protein kinase superfamily, TKL Ser/Thr protein kinase	Membrane	Membrane, Disulfide bond, Transmembrane, Kinase, ATP-binding, Receptor, Alternative splicing, Transferase, Glycoprotein, Manganese, Signal, Reference proteome, Metal-binding, Transmembrane helix, Serine/threonine-protein kinase, 3D-structure, Nucleotide-binding, Magnesium	Receptors	Act.TGFB;Kinase			TRUE	CellChatDB v1
INHABB_ACVR2B	ACTIVIN	Inhibin B	Acvr2b		ACTIVIN antagonist		ACTIVIN inhibition receptor	Secreted Signaling	Inhabb - Acvr2b	PMID: 15027884	FALSE	Inha, Inhbb	TGF-beta	Secreted	Signal, Reference proteome, Disulfide bond, Secreted, Growth factor, Direct protein sequencing, Cleavage on pair of basic residues, Hormone, Glycoprotein, 3D-structure	growth factor;hormone	FALSE	Acvr2b	Protein kinase superfamily, TKL Ser/Thr protein kinase	Cell membrane	Membrane, Disulfide bond, Transmembrane, Kinase, ATP-binding, Receptor, Alternative splicing, Heterotaxy, Transferase, Glycoprotein, Manganese, Disease variant, Signal, Reference proteome, Metal-binding, Transmembrane helix, Cell membrane, Phosphoprotein, Serine/threonine-protein kinase, 3D-structure, Nucleotide-binding, Magnesium	Receptors	Act.TGFB;Kinase			TRUE	CellChatDB v1
WNT1_FZD1_LRP5	WNT	Wnt1	FZD1_LRP5	WNT agonist	WNT antagonist	WNT activation receptor	WNT inhibition receptor	Secreted Signaling	Wnt1 - (Fzd1+Lrp5)	KEGG: mmu04310; PMID: 23209147	FALSE	Wnt1	Wnt	Extracellular matrix, Secreted, Extracellular space	Disease variant, Signal, Developmental protein, Reference proteome, Proto-oncogene, Lipoprotein, Wnt signaling pathway, Disulfide bond, Secreted, Extracellular matrix, Osteogenesis imperfecta, Glycoprotein	wnt family	FALSE	Fzd1, Lrp5	G-protein coupled receptor Fz/Smo, LDLR	Cell membrane, Endoplasmic reticulum, Membrane	Transducer, Ubl conjugation, Membrane, Signal, Developmental protein, Reference proteome, Wnt signaling pathway, Cell membrane, Transmembrane helix, Disulfide bond, Transmembrane, Receptor, G-protein coupled receptor, Glycoprotein, Osteogenesis imperfecta, Osteopetrosis, EGF-like domain, Endoplasmic reticulum, Disease variant, Endocytosis, Phosphoprotein, Repeat, Alternative splicing	Receptors	LDLR;Other_receptors, Frizzled;GPCR			TRUE	CellChatDB v1
WNT1_FZD10_LRP5	WNT	Wnt1	FZD10_LRP5	WNT agonist	WNT antagonist	WNT activation receptor	WNT inhibition receptor	Secreted Signaling	Wnt1 - (Fzd10+Lrp5)	KEGG: mmu04310; PMID: 23209147	FALSE	Wnt1	Wnt	Extracellular matrix, Secreted, Extracellular space	Disease variant, Signal, Developmental protein, Reference proteome, Proto-oncogene, Lipoprotein, Wnt signaling pathway, Disulfide bond, Secreted, Extracellular matrix, Osteogenesis imperfecta, Glycoprotein	wnt family	FALSE	Fzd10, Lrp5	G-protein coupled receptor Fz/Smo, LDLR	Cell membrane, Endoplasmic reticulum, Membrane	Transducer, Ubl conjugation, Membrane, Signal, Developmental protein, Reference proteome, Wnt signaling pathway, Cell membrane, Transmembrane helix, Disulfide bond, Transmembrane, Receptor, G-protein coupled receptor, Glycoprotein, Osteogenesis imperfecta, Osteopetrosis, EGF-like domain, Endoplasmic reticulum, Disease variant, Endocytosis, Phosphoprotein, Repeat, Alternative splicing	Receptors	LDLR;Other_receptors, Frizzled;GPCR			TRUE	CellChatDB v1
WNT1_FZD2_LRP5	WNT	Wnt1	FZD2_LRP5	WNT agonist	WNT antagonist	WNT activation receptor	WNT inhibition receptor	Secreted Signaling	Wnt1 - (Fzd2+Lrp5)	KEGG: mmu04310; PMID: 23209147	FALSE	Wnt1	Wnt	Extracellular matrix, Secreted, Extracellular space	Disease variant, Signal, Developmental protein, Reference proteome, Proto-oncogene, Lipoprotein, Wnt signaling pathway, Disulfide bond, Secreted, Extracellular matrix, Osteogenesis imperfecta, Glycoprotein	wnt family	FALSE	Fzd2, Lrp5	G-protein coupled receptor Fz/Smo, LDLR	Membrane, Cell membrane, Endoplasmic reticulum	Membrane, Disulfide bond, Transmembrane, Receptor, Glycoprotein, Transducer, Disease variant, Signal, Developmental protein, Reference proteome, Wnt signaling pathway, Cell membrane, Transmembrane helix, G-protein coupled receptor, 3D-structure, Ubl conjugation, Osteogenesis imperfecta, Osteopetrosis, EGF-like domain, Endoplasmic reticulum, Endocytosis, Phosphoprotein, Repeat, Alternative splicing	Receptors	LDLR;Other_receptors, Frizzled;GPCR			TRUE	CellChatDB v1
WNT1_FZD3_LRP5	WNT	Wnt1	FZD3_LRP5	WNT agonist	WNT antagonist	WNT activation receptor	WNT inhibition receptor	Secreted Signaling	Wnt1 - (Fzd3+Lrp5)	KEGG: mmu04310; PMID: 23209147	FALSE	Wnt1	Wnt	Extracellular matrix, Secreted, Extracellular space	Disease variant, Signal, Developmental protein, Reference proteome, Proto-oncogene, Lipoprotein, Wnt signaling pathway, Disulfide bond, Secreted, Extracellular matrix, Osteogenesis imperfecta, Glycoprotein	wnt family	FALSE	Fzd3, Lrp5	LDLR, G-protein coupled receptor Fz/Smo	Endoplasmic reticulum, Membrane, Apical cell membrane, Cell surface, Cell membrane	Membrane, Disulfide bond, Transmembrane, Osteogenesis imperfecta, Osteopetrosis, Receptor, EGF-like domain, Endoplasmic reticulum, Glycoprotein, Disease variant, Endocytosis, Signal, Developmental protein, Reference proteome, Wnt signaling pathway, Transmembrane helix, Phosphoprotein, Repeat, Neurogenesis, Alternative splicing, Transducer, Cell membrane, Direct protein sequencing, G-protein coupl…	Receptors	LDLR;Other_receptors, Frizzled;GPCR			TRUE	CellChatDB v1
WNT1_FZD4_LRP5	WNT	Wnt1	FZD4_LRP5	WNT agonist	WNT antagonist	WNT activation receptor	WNT inhibition receptor	Secreted Signaling	Wnt1 - (Fzd4+Lrp5)	KEGG: mmu04310; PMID: 23209147	FALSE	Wnt1	Wnt	Extracellular matrix, Secreted, Extracellular space	Disease variant, Signal, Developmental protein, Reference proteome, Proto-oncogene, Lipoprotein, Wnt signaling pathway, Disulfide bond, Secreted, Extracellular matrix, Osteogenesis imperfecta, Glycoprotein	wnt family	FALSE	Fzd4, Lrp5	G-protein coupled receptor Fz/Smo, LDLR	Cell membrane, Endoplasmic reticulum, Membrane	Membrane, Disulfide bond, Transmembrane, Receptor, Glycoprotein, Transducer, Disease variant, Signal, Developmental protein, Reference proteome, Wnt signaling pathway, Cell membrane, Transmembrane helix, G-protein coupled receptor, 3D-structure, Ubl conjugation, Osteogenesis imperfecta, Osteopetrosis, EGF-like domain, Endoplasmic reticulum, Endocytosis, Phosphoprotein, Repeat, Alternative splicing	Receptors	LDLR;Other_receptors, Frizzled;GPCR			TRUE	CellChatDB v1
WNT1_FZD5_LRP5	WNT	Wnt1	FZD5_LRP5	WNT agonist	WNT antagonist	WNT activation receptor	WNT inhibition receptor	Secreted Signaling	Wnt1 - (Fzd5+Lrp5)	KEGG: mmu04310; PMID: 23209147	FALSE	Wnt1	Wnt	Extracellular matrix, Secreted, Extracellular space	Disease variant, Signal, Developmental protein, Reference proteome, Proto-oncogene, Lipoprotein, Wnt signaling pathway, Disulfide bond, Secreted, Extracellular matrix, Osteogenesis imperfecta, Glycoprotein	wnt family	FALSE	Fzd5, Lrp5	G-protein coupled receptor Fz/Smo, LDLR	Perikaryon, Cell projection, Axon, Synapse, Golgi apparatus membrane, Dendrite, Cell membrane, Endoplasmic reticulum, Membrane	Membrane, Disulfide bond, Transmembrane, Lipid-binding, Receptor, Glycoprotein, Transducer, Cell projection, Developmental protein, Signal, Reference proteome, Wnt signaling pathway, Cell membrane, Transmembrane helix, Golgi apparatus, Synapse, G-protein coupled receptor, 3D-structure, Ubl conjugation, Osteogenesis imperfecta, Osteopetrosis, EGF-like domain, Endoplasmic reticulum, Disease variant…	Receptors	LDLR;Other_receptors, Frizzled;GPCR			TRUE	CellChatDB v1
WNT1_FZD6_LRP5	WNT	Wnt1	FZD6_LRP5	WNT agonist	WNT antagonist	WNT activation receptor	WNT inhibition receptor	Secreted Signaling	Wnt1 - (Fzd6+Lrp5)	KEGG: mmu04310; PMID: 23209147	FALSE	Wnt1	Wnt	Extracellular matrix, Secreted, Extracellular space	Disease variant, Signal, Developmental protein, Reference proteome, Proto-oncogene, Lipoprotein, Wnt signaling pathway, Disulfide bond, Secreted, Extracellular matrix, Osteogenesis imperfecta, Glycoprotein	wnt family	FALSE	Fzd6, Lrp5	G-protein coupled receptor Fz/Smo, LDLR	Endoplasmic reticulum membrane, Cytoplasmic vesicle membrane, Apical cell membrane, Membrane, Cell surface, Cell membrane, Endoplasmic reticulum	Membrane, Disulfide bond, Transmembrane, Receptor, Alternative splicing, Cytoplasmic vesicle, Endoplasmic reticulum, Glycoprotein, Transducer, Disease variant, Developmental protein, Signal, Reference proteome, Wnt signaling pathway, Cell membrane, Transmembrane helix, Phosphoprotein, G-protein coupled receptor, Ubl conjugation, Osteogenesis imperfecta, Osteopetrosis, EGF-like domain, Endocytosis…	Receptors	Frizzled;GPCR, LDLR;Other_receptors			TRUE	CellChatDB v1
WNT1_FZD7_LRP5	WNT	Wnt1	FZD7_LRP5	WNT agonist	WNT antagonist	WNT activation receptor	WNT inhibition receptor	Secreted Signaling	Wnt1 - (Fzd7+Lrp5)	KEGG: mmu04310; PMID: 23209147	FALSE	Wnt1	Wnt	Extracellular matrix, Secreted, Extracellular space	Disease variant, Signal, Developmental protein, Reference proteome, Proto-oncogene, Lipoprotein, Wnt signaling pathway, Disulfide bond, Secreted, Extracellular matrix, Osteogenesis imperfecta, Glycoprotein	wnt family	FALSE	Fzd7, Lrp5	LDLR, G-protein coupled receptor Fz/Smo	Endoplasmic reticulum, Membrane, Endosome membrane, Cell membrane	Membrane, Disulfide bond, Transmembrane, Osteogenesis imperfecta, Osteopetrosis, Receptor, EGF-like domain, Endoplasmic reticulum, Glycoprotein, Disease variant, Endocytosis, Signal, Developmental protein, Reference proteome, Wnt signaling pathway, Transmembrane helix, Phosphoprotein, Repeat, Transducer, Cell membrane, G-protein coupled receptor, 3D-structure, Endosome, Ubl conjugation, Alternati…	Receptors	Frizzled;GPCR, LDLR;Other_receptors			TRUE	CellChatDB v1
WNT1_FZD8_LRP5	WNT	Wnt1	FZD8_LRP5	WNT agonist	WNT antagonist	WNT activation receptor	WNT inhibition receptor	Secreted Signaling	Wnt1 - (Fzd8+Lrp5)	KEGG: mmu04310; PMID: 23209147	FALSE	Wnt1	Wnt	Extracellular matrix, Secreted, Extracellular space	Disease variant, Signal, Developmental protein, Reference proteome, Proto-oncogene, Lipoprotein, Wnt signaling pathway, Disulfide bond, Secreted, Extracellular matrix, Osteogenesis imperfecta, Glycoprotein	wnt family	FALSE	Fzd8, Lrp5	G-protein coupled receptor Fz/Smo, LDLR	Golgi apparatus, Membrane, Cell membrane, Endoplasmic reticulum	Membrane, Disulfide bond, Transmembrane, Receptor, Glycoprotein, Transducer, Signal, Developmental protein, Reference proteome, Wnt signaling pathway, Cell membrane, Transmembrane helix, Golgi apparatus, G-protein coupled receptor, 3D-structure, Ubl conjugation, Osteogenesis imperfecta, Osteopetrosis, EGF-like domain, Endoplasmic reticulum, Disease variant, Endocytosis, Phosphoprotein, Repeat, Al…	Receptors	LDLR;Other_receptors, Frizzled;GPCR			TRUE	CellChatDB v1
WNT1_FZD9_LRP5	WNT	Wnt1	FZD9_LRP5	WNT agonist	WNT antagonist	WNT activation receptor	WNT inhibition receptor	Secreted Signaling	Wnt1 - (Fzd9+Lrp5)	KEGG: mmu04310; PMID: 23209147	FALSE	Wnt1	Wnt	Extracellular matrix, Secreted, Extracellular space	Disease variant, Signal, Developmental protein, Reference proteome, Proto-oncogene, Lipoprotein, Wnt signaling pathway, Disulfide bond, Secreted, Extracellular matrix, Osteogenesis imperfecta, Glycoprotein	wnt family	FALSE	Fzd9, Lrp5	G-protein coupled receptor Fz/Smo, LDLR	Cell membrane, Endoplasmic reticulum, Membrane	Transducer, Ubl conjugation, Membrane, Signal, Developmental protein, Reference proteome, Wnt signaling pathway, Cell membrane, Transmembrane helix, Disulfide bond, Transmembrane, Receptor, G-protein coupled receptor, Glycoprotein, Osteogenesis imperfecta, Osteopetrosis, EGF-like domain, Endoplasmic reticulum, Disease variant, Endocytosis, Phosphoprotein, Repeat, Alternative splicing	Receptors	Frizzled;GPCR, LDLR;Other_receptors			TRUE	CellChatDB v1
WNT10A_FZD1_LRP5	WNT	Wnt10a	FZD1_LRP5	WNT agonist	WNT antagonist	WNT activation receptor	WNT inhibition receptor	Secreted Signaling	Wnt10a - (Fzd1+Lrp5)	KEGG: mmu04310; PMID: 23209147	FALSE	Wnt10a	Wnt	Extracellular matrix, Secreted, Extracellular space	Disease variant, Hypotrichosis, Signal, Developmental protein, Reference proteome, Lipoprotein, Wnt signaling pathway, Palmoplantar keratoderma, Disulfide bond, Phosphoprotein, Secreted, Extracellular matrix, Ectodermal dysplasia, Glycoprotein	secreted	FALSE	Fzd1, Lrp5	G-protein coupled receptor Fz/Smo, LDLR	Cell membrane, Endoplasmic reticulum, Membrane	Transducer, Ubl conjugation, Membrane, Signal, Developmental protein, Reference proteome, Wnt signaling pathway, Cell membrane, Transmembrane helix, Disulfide bond, Transmembrane, Receptor, G-protein coupled receptor, Glycoprotein, Osteogenesis imperfecta, Osteopetrosis, EGF-like domain, Endoplasmic reticulum, Disease variant, Endocytosis, Phosphoprotein, Repeat, Alternative splicing	Receptors	LDLR;Other_receptors, Frizzled;GPCR			TRUE	CellChatDB v1
WNT10A_FZD10_LRP5	WNT	Wnt10a	FZD10_LRP5	WNT agonist	WNT antagonist	WNT activation receptor	WNT inhibition receptor	Secreted Signaling	Wnt10a - (Fzd10+Lrp5)	KEGG: mmu04310; PMID: 23209147	FALSE	Wnt10a	Wnt	Extracellular matrix, Secreted, Extracellular space	Disease variant, Hypotrichosis, Signal, Developmental protein, Reference proteome, Lipoprotein, Wnt signaling pathway, Palmoplantar keratoderma, Disulfide bond, Phosphoprotein, Secreted, Extracellular matrix, Ectodermal dysplasia, Glycoprotein	secreted	FALSE	Fzd10, Lrp5	G-protein coupled receptor Fz/Smo, LDLR	Cell membrane, Endoplasmic reticulum, Membrane	Transducer, Ubl conjugation, Membrane, Signal, Developmental protein, Reference proteome, Wnt signaling pathway, Cell membrane, Transmembrane helix, Disulfide bond, Transmembrane, Receptor, G-protein coupled receptor, Glycoprotein, Osteogenesis imperfecta, Osteopetrosis, EGF-like domain, Endoplasmic reticulum, Disease variant, Endocytosis, Phosphoprotein, Repeat, Alternative splicing	Receptors	LDLR;Other_receptors, Frizzled;GPCR			TRUE	CellChatDB v1
WNT10A_FZD2_LRP5	WNT	Wnt10a	FZD2_LRP5	WNT agonist	WNT antagonist	WNT activation receptor	WNT inhibition receptor	Secreted Signaling	Wnt10a - (Fzd2+Lrp5)	KEGG: mmu04310; PMID: 23209147	FALSE	Wnt10a	Wnt	Extracellular matrix, Secreted, Extracellular space	Disease variant, Hypotrichosis, Signal, Developmental protein, Reference proteome, Lipoprotein, Wnt signaling pathway, Palmoplantar keratoderma, Disulfide bond, Phosphoprotein, Secreted, Extracellular matrix, Ectodermal dysplasia, Glycoprotein	secreted	FALSE	Fzd2, Lrp5	G-protein coupled receptor Fz/Smo, LDLR	Membrane, Cell membrane, Endoplasmic reticulum	Membrane, Disulfide bond, Transmembrane, Receptor, Glycoprotein, Transducer, Disease variant, Signal, Developmental protein, Reference proteome, Wnt signaling pathway, Cell membrane, Transmembrane helix, G-protein coupled receptor, 3D-structure, Ubl conjugation, Osteogenesis imperfecta, Osteopetrosis, EGF-like domain, Endoplasmic reticulum, Endocytosis, Phosphoprotein, Repeat, Alternative splicing	Receptors	LDLR;Other_receptors, Frizzled;GPCR			TRUE	CellChatDB v1
WNT10A_FZD3_LRP5	WNT	Wnt10a	FZD3_LRP5	WNT agonist	WNT antagonist	WNT activation receptor	WNT inhibition receptor	Secreted Signaling	Wnt10a - (Fzd3+Lrp5)	KEGG: mmu04310; PMID: 23209147	FALSE	Wnt10a	Wnt	Extracellular matrix, Secreted, Extracellular space	Disease variant, Hypotrichosis, Signal, Developmental protein, Reference proteome, Lipoprotein, Wnt signaling pathway, Palmoplantar keratoderma, Disulfide bond, Phosphoprotein, Secreted, Extracellular matrix, Ectodermal dysplasia, Glycoprotein	secreted	FALSE	Fzd3, Lrp5	LDLR, G-protein coupled receptor Fz/Smo	Endoplasmic reticulum, Membrane, Apical cell membrane, Cell surface, Cell membrane	Membrane, Disulfide bond, Transmembrane, Osteogenesis imperfecta, Osteopetrosis, Receptor, EGF-like domain, Endoplasmic reticulum, Glycoprotein, Disease variant, Endocytosis, Signal, Developmental protein, Reference proteome, Wnt signaling pathway, Transmembrane helix, Phosphoprotein, Repeat, Neurogenesis, Alternative splicing, Transducer, Cell membrane, Direct protein sequencing, G-protein coupl…	Receptors	LDLR;Other_receptors, Frizzled;GPCR			TRUE	CellChatDB v1
WNT10A_FZD4_LRP5	WNT	Wnt10a	FZD4_LRP5	WNT agonist	WNT antagonist	WNT activation receptor	WNT inhibition receptor	Secreted Signaling	Wnt10a - (Fzd4+Lrp5)	KEGG: mmu04310; PMID: 23209147	FALSE	Wnt10a	Wnt	Extracellular matrix, Secreted, Extracellular space	Disease variant, Hypotrichosis, Signal, Developmental protein, Reference proteome, Lipoprotein, Wnt signaling pathway, Palmoplantar keratoderma, Disulfide bond, Phosphoprotein, Secreted, Extracellular matrix, Ectodermal dysplasia, Glycoprotein	secreted	FALSE	Fzd4, Lrp5	G-protein coupled receptor Fz/Smo, LDLR	Cell membrane, Endoplasmic reticulum, Membrane	Membrane, Disulfide bond, Transmembrane, Receptor, Glycoprotein, Transducer, Disease variant, Signal, Developmental protein, Reference proteome, Wnt signaling pathway, Cell membrane, Transmembrane helix, G-protein coupled receptor, 3D-structure, Ubl conjugation, Osteogenesis imperfecta, Osteopetrosis, EGF-like domain, Endoplasmic reticulum, Endocytosis, Phosphoprotein, Repeat, Alternative splicing	Receptors	LDLR;Other_receptors, Frizzled;GPCR			TRUE	CellChatDB v1
WNT10A_FZD5_LRP5	WNT	Wnt10a	FZD5_LRP5	WNT agonist	WNT antagonist	WNT activation receptor	WNT inhibition receptor	Secreted Signaling	Wnt10a - (Fzd5+Lrp5)	KEGG: mmu04310; PMID: 23209147	FALSE	Wnt10a	Wnt	Extracellular matrix, Secreted, Extracellular space	Disease variant, Hypotrichosis, Signal, Developmental protein, Reference proteome, Lipoprotein, Wnt signaling pathway, Palmoplantar keratoderma, Disulfide bond, Phosphoprotein, Secreted, Extracellular matrix, Ectodermal dysplasia, Glycoprotein	secreted	FALSE	Fzd5, Lrp5	G-protein coupled receptor Fz/Smo, LDLR	Perikaryon, Cell projection, Axon, Synapse, Golgi apparatus membrane, Dendrite, Cell membrane, Endoplasmic reticulum, Membrane	Membrane, Disulfide bond, Transmembrane, Lipid-binding, Receptor, Glycoprotein, Transducer, Cell projection, Developmental protein, Signal, Reference proteome, Wnt signaling pathway, Cell membrane, Transmembrane helix, Golgi apparatus, Synapse, G-protein coupled receptor, 3D-structure, Ubl conjugation, Osteogenesis imperfecta, Osteopetrosis, EGF-like domain, Endoplasmic reticulum, Disease variant…	Receptors	LDLR;Other_receptors, Frizzled;GPCR			TRUE	CellChatDB v1
WNT10A_FZD6_LRP5	WNT	Wnt10a	FZD6_LRP5	WNT agonist	WNT antagonist	WNT activation receptor	WNT inhibition receptor	Secreted Signaling	Wnt10a - (Fzd6+Lrp5)	KEGG: mmu04310; PMID: 23209147	FALSE	Wnt10a	Wnt	Extracellular matrix, Secreted, Extracellular space	Disease variant, Hypotrichosis, Signal, Developmental protein, Reference proteome, Lipoprotein, Wnt signaling pathway, Palmoplantar keratoderma, Disulfide bond, Phosphoprotein, Secreted, Extracellular matrix, Ectodermal dysplasia, Glycoprotein	secreted	FALSE	Fzd6, Lrp5	G-protein coupled receptor Fz/Smo, LDLR	Endoplasmic reticulum membrane, Cytoplasmic vesicle membrane, Apical cell membrane, Membrane, Cell surface, Cell membrane, Endoplasmic reticulum	Membrane, Disulfide bond, Transmembrane, Receptor, Alternative splicing, Cytoplasmic vesicle, Endoplasmic reticulum, Glycoprotein, Transducer, Disease variant, Developmental protein, Signal, Reference proteome, Wnt signaling pathway, Cell membrane, Transmembrane helix, Phosphoprotein, G-protein coupled receptor, Ubl conjugation, Osteogenesis imperfecta, Osteopetrosis, EGF-like domain, Endocytosis…	Receptors	Frizzled;GPCR, LDLR;Other_receptors			TRUE	CellChatDB v1
WNT10A_FZD7_LRP5	WNT	Wnt10a	FZD7_LRP5	WNT agonist	WNT antagonist	WNT activation receptor	WNT inhibition receptor	Secreted Signaling	Wnt10a - (Fzd7+Lrp5)	KEGG: mmu04310; PMID: 23209147	FALSE	Wnt10a	Wnt	Extracellular matrix, Secreted, Extracellular space	Disease variant, Hypotrichosis, Signal, Developmental protein, Reference proteome, Lipoprotein, Wnt signaling pathway, Palmoplantar keratoderma, Disulfide bond, Phosphoprotein, Secreted, Extracellular matrix, Ectodermal dysplasia, Glycoprotein	secreted	FALSE	Fzd7, Lrp5	LDLR, G-protein coupled receptor Fz/Smo	Endoplasmic reticulum, Membrane, Endosome membrane, Cell membrane	Membrane, Disulfide bond, Transmembrane, Osteogenesis imperfecta, Osteopetrosis, Receptor, EGF-like domain, Endoplasmic reticulum, Glycoprotein, Disease variant, Endocytosis, Signal, Developmental protein, Reference proteome, Wnt signaling pathway, Transmembrane helix, Phosphoprotein, Repeat, Transducer, Cell membrane, G-protein coupled receptor, 3D-structure, Endosome, Ubl conjugation, Alternati…	Receptors	Frizzled;GPCR, LDLR;Other_receptors			TRUE	CellChatDB v1
WNT10A_FZD8_LRP5	WNT	Wnt10a	FZD8_LRP5	WNT agonist	WNT antagonist	WNT activation receptor	WNT inhibition receptor	Secreted Signaling	Wnt10a - (Fzd8+Lrp5)	KEGG: mmu04310; PMID: 23209147	FALSE	Wnt10a	Wnt	Extracellular matrix, Secreted, Extracellular space	Disease variant, Hypotrichosis, Signal, Developmental protein, Reference proteome, Lipoprotein, Wnt signaling pathway, Palmoplantar keratoderma, Disulfide bond, Phosphoprotein, Secreted, Extracellular matrix, Ectodermal dysplasia, Glycoprotein	secreted	FALSE	Fzd8, Lrp5	G-protein coupled receptor Fz/Smo, LDLR	Golgi apparatus, Membrane, Cell membrane, Endoplasmic reticulum	Membrane, Disulfide bond, Transmembrane, Receptor, Glycoprotein, Transducer, Signal, Developmental protein, Reference proteome, Wnt signaling pathway, Cell membrane, Transmembrane helix, Golgi apparatus, G-protein coupled receptor, 3D-structure, Ubl conjugation, Osteogenesis imperfecta, Osteopetrosis, EGF-like domain, Endoplasmic reticulum, Disease variant, Endocytosis, Phosphoprotein, Repeat, Al…	Receptors	LDLR;Other_receptors, Frizzled;GPCR			TRUE	CellChatDB v1
WNT10A_FZD9_LRP5	WNT	Wnt10a	FZD9_LRP5	WNT agonist	WNT antagonist	WNT activation receptor	WNT inhibition receptor	Secreted Signaling	Wnt10a - (Fzd9+Lrp5)	KEGG: mmu04310; PMID: 23209147	FALSE	Wnt10a	Wnt	Extracellular matrix, Secreted, Extracellular space	Disease variant, Hypotrichosis, Signal, Developmental protein, Reference proteome, Lipoprotein, Wnt signaling pathway, Palmoplantar keratoderma, Disulfide bond, Phosphoprotein, Secreted, Extracellular matrix, Ectodermal dysplasia, Glycoprotein	secreted	FALSE	Fzd9, Lrp5	G-protein coupled receptor Fz/Smo, LDLR	Cell membrane, Endoplasmic reticulum, Membrane	Transducer, Ubl conjugation, Membrane, Signal, Developmental protein, Reference proteome, Wnt signaling pathway, Cell membrane, Transmembrane helix, Disulfide bond, Transmembrane, Receptor, G-protein coupled receptor, Glycoprotein, Osteogenesis imperfecta, Osteopetrosis, EGF-like domain, Endoplasmic reticulum, Disease variant, Endocytosis, Phosphoprotein, Repeat, Alternative splicing	Receptors	Frizzled;GPCR, LDLR;Other_receptors			TRUE	CellChatDB v1
WNT10B_FZD1_LRP5	WNT	Wnt10b	FZD1_LRP5	WNT agonist	WNT antagonist	WNT activation receptor	WNT inhibition receptor	Secreted Signaling	Wnt10b - (Fzd1+Lrp5)	KEGG: mmu04310; PMID: 23209147	FALSE	Wnt10b	Wnt	Extracellular matrix, Secreted, Extracellular space	Disease variant, Signal, Developmental protein, Reference proteome, Lipoprotein, Wnt signaling pathway, Disulfide bond, Secreted, Phosphoprotein, Extracellular matrix, Alternative splicing, Glycoprotein		NA	Fzd1, Lrp5	G-protein coupled receptor Fz/Smo, LDLR	Cell membrane, Endoplasmic reticulum, Membrane	Transducer, Ubl conjugation, Membrane, Signal, Developmental protein, Reference proteome, Wnt signaling pathway, Cell membrane, Transmembrane helix, Disulfide bond, Transmembrane, Receptor, G-protein coupled receptor, Glycoprotein, Osteogenesis imperfecta, Osteopetrosis, EGF-like domain, Endoplasmic reticulum, Disease variant, Endocytosis, Phosphoprotein, Repeat, Alternative splicing	Receptors	LDLR;Other_receptors, Frizzled;GPCR			TRUE	CellChatDB v1
WNT10B_FZD10_LRP5	WNT	Wnt10b	FZD10_LRP5	WNT agonist	WNT antagonist	WNT activation receptor	WNT inhibition receptor	Secreted Signaling	Wnt10b - (Fzd10+Lrp5)	KEGG: mmu04310; PMID: 23209147	FALSE	Wnt10b	Wnt	Extracellular matrix, Secreted, Extracellular space	Disease variant, Signal, Developmental protein, Reference proteome, Lipoprotein, Wnt signaling pathway, Disulfide bond, Secreted, Phosphoprotein, Extracellular matrix, Alternative splicing, Glycoprotein		NA	Fzd10, Lrp5	G-protein coupled receptor Fz/Smo, LDLR	Cell membrane, Endoplasmic reticulum, Membrane	Transducer, Ubl conjugation, Membrane, Signal, Developmental protein, Reference proteome, Wnt signaling pathway, Cell membrane, Transmembrane helix, Disulfide bond, Transmembrane, Receptor, G-protein coupled receptor, Glycoprotein, Osteogenesis imperfecta, Osteopetrosis, EGF-like domain, Endoplasmic reticulum, Disease variant, Endocytosis, Phosphoprotein, Repeat, Alternative splicing	Receptors	LDLR;Other_receptors, Frizzled;GPCR			TRUE	CellChatDB v1
WNT10B_FZD2_LRP5	WNT	Wnt10b	FZD2_LRP5	WNT agonist	WNT antagonist	WNT activation receptor	WNT inhibition receptor	Secreted Signaling	Wnt10b - (Fzd2+Lrp5)	KEGG: mmu04310; PMID: 23209147	FALSE	Wnt10b	Wnt	Extracellular matrix, Secreted, Extracellular space	Disease variant, Signal, Developmental protein, Reference proteome, Lipoprotein, Wnt signaling pathway, Disulfide bond, Secreted, Phosphoprotein, Extracellular matrix, Alternative splicing, Glycoprotein		NA	Fzd2, Lrp5	G-protein coupled receptor Fz/Smo, LDLR	Membrane, Cell membrane, Endoplasmic reticulum	Membrane, Disulfide bond, Transmembrane, Receptor, Glycoprotein, Transducer, Disease variant, Signal, Developmental protein, Reference proteome, Wnt signaling pathway, Cell membrane, Transmembrane helix, G-protein coupled receptor, 3D-structure, Ubl conjugation, Osteogenesis imperfecta, Osteopetrosis, EGF-like domain, Endoplasmic reticulum, Endocytosis, Phosphoprotein, Repeat, Alternative splicing	Receptors	LDLR;Other_receptors, Frizzled;GPCR			TRUE	CellChatDB v1
WNT10B_FZD3_LRP5	WNT	Wnt10b	FZD3_LRP5	WNT agonist	WNT antagonist	WNT activation receptor	WNT inhibition receptor	Secreted Signaling	Wnt10b - (Fzd3+Lrp5)	KEGG: mmu04310; PMID: 23209147	FALSE	Wnt10b	Wnt	Extracellular matrix, Secreted, Extracellular space	Disease variant, Signal, Developmental protein, Reference proteome, Lipoprotein, Wnt signaling pathway, Disulfide bond, Secreted, Phosphoprotein, Extracellular matrix, Alternative splicing, Glycoprotein		NA	Fzd3, Lrp5	LDLR, G-protein coupled receptor Fz/Smo	Endoplasmic reticulum, Membrane, Apical cell membrane, Cell surface, Cell membrane	Membrane, Disulfide bond, Transmembrane, Osteogenesis imperfecta, Osteopetrosis, Receptor, EGF-like domain, Endoplasmic reticulum, Glycoprotein, Disease variant, Endocytosis, Signal, Developmental protein, Reference proteome, Wnt signaling pathway, Transmembrane helix, Phosphoprotein, Repeat, Neurogenesis, Alternative splicing, Transducer, Cell membrane, Direct protein sequencing, G-protein coupl…	Receptors	LDLR;Other_receptors, Frizzled;GPCR			TRUE	CellChatDB v1
WNT10B_FZD4_LRP5	WNT	Wnt10b	FZD4_LRP5	WNT agonist	WNT antagonist	WNT activation receptor	WNT inhibition receptor	Secreted Signaling	Wnt10b - (Fzd4+Lrp5)	KEGG: mmu04310; PMID: 23209147	FALSE	Wnt10b	Wnt	Extracellular matrix, Secreted, Extracellular space	Disease variant, Signal, Developmental protein, Reference proteome, Lipoprotein, Wnt signaling pathway, Disulfide bond, Secreted, Phosphoprotein, Extracellular matrix, Alternative splicing, Glycoprotein		NA	Fzd4, Lrp5	G-protein coupled receptor Fz/Smo, LDLR	Cell membrane, Endoplasmic reticulum, Membrane	Membrane, Disulfide bond, Transmembrane, Receptor, Glycoprotein, Transducer, Disease variant, Signal, Developmental protein, Reference proteome, Wnt signaling pathway, Cell membrane, Transmembrane helix, G-protein coupled receptor, 3D-structure, Ubl conjugation, Osteogenesis imperfecta, Osteopetrosis, EGF-like domain, Endoplasmic reticulum, Endocytosis, Phosphoprotein, Repeat, Alternative splicing	Receptors	LDLR;Other_receptors, Frizzled;GPCR			TRUE	CellChatDB v1
WNT10B_FZD5_LRP5	WNT	Wnt10b	FZD5_LRP5	WNT agonist	WNT antagonist	WNT activation receptor	WNT inhibition receptor	Secreted Signaling	Wnt10b - (Fzd5+Lrp5)	KEGG: mmu04310; PMID: 23209147	FALSE	Wnt10b	Wnt	Extracellular matrix, Secreted, Extracellular space	Disease variant, Signal, Developmental protein, Reference proteome, Lipoprotein, Wnt signaling pathway, Disulfide bond, Secreted, Phosphoprotein, Extracellular matrix, Alternative splicing, Glycoprotein		NA	Fzd5, Lrp5	G-protein coupled receptor Fz/Smo, LDLR	Perikaryon, Cell projection, Axon, Synapse, Golgi apparatus membrane, Dendrite, Cell membrane, Endoplasmic reticulum, Membrane	Membrane, Disulfide bond, Transmembrane, Lipid-binding, Receptor, Glycoprotein, Transducer, Cell projection, Developmental protein, Signal, Reference proteome, Wnt signaling pathway, Cell membrane, Transmembrane helix, Golgi apparatus, Synapse, G-protein coupled receptor, 3D-structure, Ubl conjugation, Osteogenesis imperfecta, Osteopetrosis, EGF-like domain, Endoplasmic reticulum, Disease variant…	Receptors	LDLR;Other_receptors, Frizzled;GPCR			TRUE	CellChatDB v1
WNT10B_FZD6_LRP5	WNT	Wnt10b	FZD6_LRP5	WNT agonist	WNT antagonist	WNT activation receptor	WNT inhibition receptor	Secreted Signaling	Wnt10b - (Fzd6+Lrp5)	KEGG: mmu04310; PMID: 23209147	FALSE	Wnt10b	Wnt	Extracellular matrix, Secreted, Extracellular space	Disease variant, Signal, Developmental protein, Reference proteome, Lipoprotein, Wnt signaling pathway, Disulfide bond, Secreted, Phosphoprotein, Extracellular matrix, Alternative splicing, Glycoprotein		NA	Fzd6, Lrp5	G-protein coupled receptor Fz/Smo, LDLR	Endoplasmic reticulum membrane, Cytoplasmic vesicle membrane, Apical cell membrane, Membrane, Cell surface, Cell membrane, Endoplasmic reticulum	Membrane, Disulfide bond, Transmembrane, Receptor, Alternative splicing, Cytoplasmic vesicle, Endoplasmic reticulum, Glycoprotein, Transducer, Disease variant, Developmental protein, Signal, Reference proteome, Wnt signaling pathway, Cell membrane, Transmembrane helix, Phosphoprotein, G-protein coupled receptor, Ubl conjugation, Osteogenesis imperfecta, Osteopetrosis, EGF-like domain, Endocytosis…	Receptors	Frizzled;GPCR, LDLR;Other_receptors			TRUE	CellChatDB v1
WNT10B_FZD7_LRP5	WNT	Wnt10b	FZD7_LRP5	WNT agonist	WNT antagonist	WNT activation receptor	WNT inhibition receptor	Secreted Signaling	Wnt10b - (Fzd7+Lrp5)	KEGG: mmu04310; PMID: 23209147	FALSE	Wnt10b	Wnt	Extracellular matrix, Secreted, Extracellular space	Disease variant, Signal, Developmental protein, Reference proteome, Lipoprotein, Wnt signaling pathway, Disulfide bond, Secreted, Phosphoprotein, Extracellular matrix, Alternative splicing, Glycoprotein		NA	Fzd7, Lrp5	LDLR, G-protein coupled receptor Fz/Smo	Endoplasmic reticulum, Membrane, Endosome membrane, Cell membrane	Membrane, Disulfide bond, Transmembrane, Osteogenesis imperfecta, Osteopetrosis, Receptor, EGF-like domain, Endoplasmic reticulum, Glycoprotein, Disease variant, Endocytosis, Signal, Developmental protein, Reference proteome, Wnt signaling pathway, Transmembrane helix, Phosphoprotein, Repeat, Transducer, Cell membrane, G-protein coupled receptor, 3D-structure, Endosome, Ubl conjugation, Alternati…	Receptors	Frizzled;GPCR, LDLR;Other_receptors			TRUE	CellChatDB v1
WNT10B_FZD8_LRP5	WNT	Wnt10b	FZD8_LRP5	WNT agonist	WNT antagonist	WNT activation receptor	WNT inhibition receptor	Secreted Signaling	Wnt10b - (Fzd8+Lrp5)	KEGG: mmu04310; PMID: 23209147	FALSE	Wnt10b	Wnt	Extracellular matrix, Secreted, Extracellular space	Disease variant, Signal, Developmental protein, Reference proteome, Lipoprotein, Wnt signaling pathway, Disulfide bond, Secreted, Phosphoprotein, Extracellular matrix, Alternative splicing, Glycoprotein		NA	Fzd8, Lrp5	G-protein coupled receptor Fz/Smo, LDLR	Golgi apparatus, Membrane, Cell membrane, Endoplasmic reticulum	Membrane, Disulfide bond, Transmembrane, Receptor, Glycoprotein, Transducer, Signal, Developmental protein, Reference proteome, Wnt signaling pathway, Cell membrane, Transmembrane helix, Golgi apparatus, G-protein coupled receptor, 3D-structure, Ubl conjugation, Osteogenesis imperfecta, Osteopetrosis, EGF-like domain, Endoplasmic reticulum, Disease variant, Endocytosis, Phosphoprotein, Repeat, Al…	Receptors	LDLR;Other_receptors, Frizzled;GPCR			TRUE	CellChatDB v1
WNT10B_FZD9_LRP5	WNT	Wnt10b	FZD9_LRP5	WNT agonist	WNT antagonist	WNT activation receptor	WNT inhibition receptor	Secreted Signaling	Wnt10b - (Fzd9+Lrp5)	KEGG: mmu04310; PMID: 23209147	FALSE	Wnt10b	Wnt	Extracellular matrix, Secreted, Extracellular space	Disease variant, Signal, Developmental protein, Reference proteome, Lipoprotein, Wnt signaling pathway, Disulfide bond, Secreted, Phosphoprotein, Extracellular matrix, Alternative splicing, Glycoprotein		NA	Fzd9, Lrp5	G-protein coupled receptor Fz/Smo, LDLR	Cell membrane, Endoplasmic reticulum, Membrane	Transducer, Ubl conjugation, Membrane, Signal, Developmental protein, Reference proteome, Wnt signaling pathway, Cell membrane, Transmembrane helix, Disulfide bond, Transmembrane, Receptor, G-protein coupled receptor, Glycoprotein, Osteogenesis imperfecta, Osteopetrosis, EGF-like domain, Endoplasmic reticulum, Disease variant, Endocytosis, Phosphoprotein, Repeat, Alternative splicing	Receptors	Frizzled;GPCR, LDLR;Other_receptors			TRUE	CellChatDB v1
WNT16_FZD1_LRP5	WNT	Wnt16	FZD1_LRP5	WNT agonist	WNT antagonist	WNT activation receptor	WNT inhibition receptor	Secreted Signaling	Wnt16 - (Fzd1+Lrp5)	KEGG: mmu04310; PMID: 23209147	FALSE	Wnt16	Wnt	Extracellular matrix, Secreted, Extracellular space	Signal, Developmental protein, Reference proteome, Wnt signaling pathway, Lipoprotein, Extracellular matrix, Disulfide bond, Secreted, Alternative splicing, Glycoprotein	wnt family	FALSE	Fzd1, Lrp5	G-protein coupled receptor Fz/Smo, LDLR	Cell membrane, Endoplasmic reticulum, Membrane	Transducer, Ubl conjugation, Membrane, Signal, Developmental protein, Reference proteome, Wnt signaling pathway, Cell membrane, Transmembrane helix, Disulfide bond, Transmembrane, Receptor, G-protein coupled receptor, Glycoprotein, Osteogenesis imperfecta, Osteopetrosis, EGF-like domain, Endoplasmic reticulum, Disease variant, Endocytosis, Phosphoprotein, Repeat, Alternative splicing	Receptors	LDLR;Other_receptors, Frizzled;GPCR			TRUE	CellChatDB v1
WNT16_FZD10_LRP5	WNT	Wnt16	FZD10_LRP5	WNT agonist	WNT antagonist	WNT activation receptor	WNT inhibition receptor	Secreted Signaling	Wnt16 - (Fzd10+Lrp5)	KEGG: mmu04310; PMID: 23209147	FALSE	Wnt16	Wnt	Extracellular matrix, Secreted, Extracellular space	Signal, Developmental protein, Reference proteome, Wnt signaling pathway, Lipoprotein, Extracellular matrix, Disulfide bond, Secreted, Alternative splicing, Glycoprotein	wnt family	FALSE	Fzd10, Lrp5	G-protein coupled receptor Fz/Smo, LDLR	Cell membrane, Endoplasmic reticulum, Membrane	Transducer, Ubl conjugation, Membrane, Signal, Developmental protein, Reference proteome, Wnt signaling pathway, Cell membrane, Transmembrane helix, Disulfide bond, Transmembrane, Receptor, G-protein coupled receptor, Glycoprotein, Osteogenesis imperfecta, Osteopetrosis, EGF-like domain, Endoplasmic reticulum, Disease variant, Endocytosis, Phosphoprotein, Repeat, Alternative splicing	Receptors	LDLR;Other_receptors, Frizzled;GPCR			TRUE	CellChatDB v1
WNT16_FZD2_LRP5	WNT	Wnt16	FZD2_LRP5	WNT agonist	WNT antagonist	WNT activation receptor	WNT inhibition receptor	Secreted Signaling	Wnt16 - (Fzd2+Lrp5)	KEGG: mmu04310; PMID: 23209147	FALSE	Wnt16	Wnt	Extracellular matrix, Secreted, Extracellular space	Signal, Developmental protein, Reference proteome, Wnt signaling pathway, Lipoprotein, Extracellular matrix, Disulfide bond, Secreted, Alternative splicing, Glycoprotein	wnt family	FALSE	Fzd2, Lrp5	G-protein coupled receptor Fz/Smo, LDLR	Membrane, Cell membrane, Endoplasmic reticulum	Membrane, Disulfide bond, Transmembrane, Receptor, Glycoprotein, Transducer, Disease variant, Signal, Developmental protein, Reference proteome, Wnt signaling pathway, Cell membrane, Transmembrane helix, G-protein coupled receptor, 3D-structure, Ubl conjugation, Osteogenesis imperfecta, Osteopetrosis, EGF-like domain, Endoplasmic reticulum, Endocytosis, Phosphoprotein, Repeat, Alternative splicing	Receptors	LDLR;Other_receptors, Frizzled;GPCR			TRUE	CellChatDB v1
WNT16_FZD3_LRP5	WNT	Wnt16	FZD3_LRP5	WNT agonist	WNT antagonist	WNT activation receptor	WNT inhibition receptor	Secreted Signaling	Wnt16 - (Fzd3+Lrp5)	KEGG: mmu04310; PMID: 23209147	FALSE	Wnt16	Wnt	Extracellular matrix, Secreted, Extracellular space	Signal, Developmental protein, Reference proteome, Wnt signaling pathway, Lipoprotein, Extracellular matrix, Disulfide bond, Secreted, Alternative splicing, Glycoprotein	wnt family	FALSE	Fzd3, Lrp5	LDLR, G-protein coupled receptor Fz/Smo	Endoplasmic reticulum, Membrane, Apical cell membrane, Cell surface, Cell membrane	Membrane, Disulfide bond, Transmembrane, Osteogenesis imperfecta, Osteopetrosis, Receptor, EGF-like domain, Endoplasmic reticulum, Glycoprotein, Disease variant, Endocytosis, Signal, Developmental protein, Reference proteome, Wnt signaling pathway, Transmembrane helix, Phosphoprotein, Repeat, Neurogenesis, Alternative splicing, Transducer, Cell membrane, Direct protein sequencing, G-protein coupl…	Receptors	LDLR;Other_receptors, Frizzled;GPCR			TRUE	CellChatDB v1
WNT16_FZD4_LRP5	WNT	Wnt16	FZD4_LRP5	WNT agonist	WNT antagonist	WNT activation receptor	WNT inhibition receptor	Secreted Signaling	Wnt16 - (Fzd4+Lrp5)	KEGG: mmu04310; PMID: 23209147	FALSE	Wnt16	Wnt	Extracellular matrix, Secreted, Extracellular space	Signal, Developmental protein, Reference proteome, Wnt signaling pathway, Lipoprotein, Extracellular matrix, Disulfide bond, Secreted, Alternative splicing, Glycoprotein	wnt family	FALSE	Fzd4, Lrp5	G-protein coupled receptor Fz/Smo, LDLR	Cell membrane, Endoplasmic reticulum, Membrane	Membrane, Disulfide bond, Transmembrane, Receptor, Glycoprotein, Transducer, Disease variant, Signal, Developmental protein, Reference proteome, Wnt signaling pathway, Cell membrane, Transmembrane helix, G-protein coupled receptor, 3D-structure, Ubl conjugation, Osteogenesis imperfecta, Osteopetrosis, EGF-like domain, Endoplasmic reticulum, Endocytosis, Phosphoprotein, Repeat, Alternative splicing	Receptors	LDLR;Other_receptors, Frizzled;GPCR			TRUE	CellChatDB v1
WNT16_FZD5_LRP5	WNT	Wnt16	FZD5_LRP5	WNT agonist	WNT antagonist	WNT activation receptor	WNT inhibition receptor	Secreted Signaling	Wnt16 - (Fzd5+Lrp5)	KEGG: mmu04310; PMID: 23209147	FALSE	Wnt16	Wnt	Extracellular matrix, Secreted, Extracellular space	Signal, Developmental protein, Reference proteome, Wnt signaling pathway, Lipoprotein, Extracellular matrix, Disulfide bond, Secreted, Alternative splicing, Glycoprotein	wnt family	FALSE	Fzd5, Lrp5	G-protein coupled receptor Fz/Smo, LDLR	Perikaryon, Cell projection, Axon, Synapse, Golgi apparatus membrane, Dendrite, Cell membrane, Endoplasmic reticulum, Membrane	Membrane, Disulfide bond, Transmembrane, Lipid-binding, Receptor, Glycoprotein, Transducer, Cell projection, Developmental protein, Signal, Reference proteome, Wnt signaling pathway, Cell membrane, Transmembrane helix, Golgi apparatus, Synapse, G-protein coupled receptor, 3D-structure, Ubl conjugation, Osteogenesis imperfecta, Osteopetrosis, EGF-like domain, Endoplasmic reticulum, Disease variant…	Receptors	LDLR;Other_receptors, Frizzled;GPCR			TRUE	CellChatDB v1
WNT16_FZD6_LRP5	WNT	Wnt16	FZD6_LRP5	WNT agonist	WNT antagonist	WNT activation receptor	WNT inhibition receptor	Secreted Signaling	Wnt16 - (Fzd6+Lrp5)	KEGG: mmu04310; PMID: 23209147	FALSE	Wnt16	Wnt	Extracellular matrix, Secreted, Extracellular space	Signal, Developmental protein, Reference proteome, Wnt signaling pathway, Lipoprotein, Extracellular matrix, Disulfide bond, Secreted, Alternative splicing, Glycoprotein	wnt family	FALSE	Fzd6, Lrp5	G-protein coupled receptor Fz/Smo, LDLR	Endoplasmic reticulum membrane, Cytoplasmic vesicle membrane, Apical cell membrane, Membrane, Cell surface, Cell membrane, Endoplasmic reticulum	Membrane, Disulfide bond, Transmembrane, Receptor, Alternative splicing, Cytoplasmic vesicle, Endoplasmic reticulum, Glycoprotein, Transducer, Disease variant, Developmental protein, Signal, Reference proteome, Wnt signaling pathway, Cell membrane, Transmembrane helix, Phosphoprotein, G-protein coupled receptor, Ubl conjugation, Osteogenesis imperfecta, Osteopetrosis, EGF-like domain, Endocytosis…	Receptors	Frizzled;GPCR, LDLR;Other_receptors			TRUE	CellChatDB v1
WNT16_FZD7_LRP5	WNT	Wnt16	FZD7_LRP5	WNT agonist	WNT antagonist	WNT activation receptor	WNT inhibition receptor	Secreted Signaling	Wnt16 - (Fzd7+Lrp5)	KEGG: mmu04310; PMID: 23209147	FALSE	Wnt16	Wnt	Extracellular matrix, Secreted, Extracellular space	Signal, Developmental protein, Reference proteome, Wnt signaling pathway, Lipoprotein, Extracellular matrix, Disulfide bond, Secreted, Alternative splicing, Glycoprotein	wnt family	FALSE	Fzd7, Lrp5	LDLR, G-protein coupled receptor Fz/Smo	Endoplasmic reticulum, Membrane, Endosome membrane, Cell membrane	Membrane, Disulfide bond, Transmembrane, Osteogenesis imperfecta, Osteopetrosis, Receptor, EGF-like domain, Endoplasmic reticulum, Glycoprotein, Disease variant, Endocytosis, Signal, Developmental protein, Reference proteome, Wnt signaling pathway, Transmembrane helix, Phosphoprotein, Repeat, Transducer, Cell membrane, G-protein coupled receptor, 3D-structure, Endosome, Ubl conjugation, Alternati…	Receptors	Frizzled;GPCR, LDLR;Other_receptors			TRUE	CellChatDB v1
WNT16_FZD8_LRP5	WNT	Wnt16	FZD8_LRP5	WNT agonist	WNT antagonist	WNT activation receptor	WNT inhibition receptor	Secreted Signaling	Wnt16 - (Fzd8+Lrp5)	KEGG: mmu04310; PMID: 23209147	FALSE	Wnt16	Wnt	Extracellular matrix, Secreted, Extracellular space	Signal, Developmental protein, Reference proteome, Wnt signaling pathway, Lipoprotein, Extracellular matrix, Disulfide bond, Secreted, Alternative splicing, Glycoprotein	wnt family	FALSE	Fzd8, Lrp5	G-protein coupled receptor Fz/Smo, LDLR	Golgi apparatus, Membrane, Cell membrane, Endoplasmic reticulum	Membrane, Disulfide bond, Transmembrane, Receptor, Glycoprotein, Transducer, Signal, Developmental protein, Reference proteome, Wnt signaling pathway, Cell membrane, Transmembrane helix, Golgi apparatus, G-protein coupled receptor, 3D-structure, Ubl conjugation, Osteogenesis imperfecta, Osteopetrosis, EGF-like domain, Endoplasmic reticulum, Disease variant, Endocytosis, Phosphoprotein, Repeat, Al…	Receptors	LDLR;Other_receptors, Frizzled;GPCR			TRUE	CellChatDB v1
WNT16_FZD9_LRP5	WNT	Wnt16	FZD9_LRP5	WNT agonist	WNT antagonist	WNT activation receptor	WNT inhibition receptor	Secreted Signaling	Wnt16 - (Fzd9+Lrp5)	KEGG: mmu04310; PMID: 23209147	FALSE	Wnt16	Wnt	Extracellular matrix, Secreted, Extracellular space	Signal, Developmental protein, Reference proteome, Wnt signaling pathway, Lipoprotein, Extracellular matrix, Disulfide bond, Secreted, Alternative splicing, Glycoprotein	wnt family	FALSE	Fzd9, Lrp5	G-protein coupled receptor Fz/Smo, LDLR	Cell membrane, Endoplasmic reticulum, Membrane	Transducer, Ubl conjugation, Membrane, Signal, Developmental protein, Reference proteome, Wnt signaling pathway, Cell membrane, Transmembrane helix, Disulfide bond, Transmembrane, Receptor, G-protein coupled receptor, Glycoprotein, Osteogenesis imperfecta, Osteopetrosis, EGF-like domain, Endoplasmic reticulum, Disease variant, Endocytosis, Phosphoprotein, Repeat, Alternative splicing	Receptors	Frizzled;GPCR, LDLR;Other_receptors			TRUE	CellChatDB v1
WNT2_FZD1_LRP5	WNT	Wnt2	FZD1_LRP5	WNT agonist	WNT antagonist	WNT activation receptor	WNT inhibition receptor	Secreted Signaling	Wnt2 - (Fzd1+Lrp5)	KEGG: mmu04310; PMID: 23209147	FALSE	Wnt2	Wnt	Extracellular matrix, Secreted, Extracellular space	Signal, Developmental protein, Reference proteome, Wnt signaling pathway, Lipoprotein, Extracellular matrix, Disulfide bond, Secreted, Glycoprotein	wnt family	FALSE	Fzd1, Lrp5	G-protein coupled receptor Fz/Smo, LDLR	Cell membrane, Endoplasmic reticulum, Membrane	Transducer, Ubl conjugation, Membrane, Signal, Developmental protein, Reference proteome, Wnt signaling pathway, Cell membrane, Transmembrane helix, Disulfide bond, Transmembrane, Receptor, G-protein coupled receptor, Glycoprotein, Osteogenesis imperfecta, Osteopetrosis, EGF-like domain, Endoplasmic reticulum, Disease variant, Endocytosis, Phosphoprotein, Repeat, Alternative splicing	Receptors	LDLR;Other_receptors, Frizzled;GPCR			TRUE	CellChatDB v1
WNT2_FZD10_LRP5	WNT	Wnt2	FZD10_LRP5	WNT agonist	WNT antagonist	WNT activation receptor	WNT inhibition receptor	Secreted Signaling	Wnt2 - (Fzd10+Lrp5)	KEGG: mmu04310; PMID: 23209147	FALSE	Wnt2	Wnt	Extracellular matrix, Secreted, Extracellular space	Signal, Developmental protein, Reference proteome, Wnt signaling pathway, Lipoprotein, Extracellular matrix, Disulfide bond, Secreted, Glycoprotein	wnt family	FALSE	Fzd10, Lrp5	G-protein coupled receptor Fz/Smo, LDLR	Cell membrane, Endoplasmic reticulum, Membrane	Transducer, Ubl conjugation, Membrane, Signal, Developmental protein, Reference proteome, Wnt signaling pathway, Cell membrane, Transmembrane helix, Disulfide bond, Transmembrane, Receptor, G-protein coupled receptor, Glycoprotein, Osteogenesis imperfecta, Osteopetrosis, EGF-like domain, Endoplasmic reticulum, Disease variant, Endocytosis, Phosphoprotein, Repeat, Alternative splicing	Receptors	LDLR;Other_receptors, Frizzled;GPCR			TRUE	CellChatDB v1
WNT2_FZD2_LRP5	WNT	Wnt2	FZD2_LRP5	WNT agonist	WNT antagonist	WNT activation receptor	WNT inhibition receptor	Secreted Signaling	Wnt2 - (Fzd2+Lrp5)	KEGG: mmu04310; PMID: 23209147	FALSE	Wnt2	Wnt	Extracellular matrix, Secreted, Extracellular space	Signal, Developmental protein, Reference proteome, Wnt signaling pathway, Lipoprotein, Extracellular matrix, Disulfide bond, Secreted, Glycoprotein	wnt family	FALSE	Fzd2, Lrp5	G-protein coupled receptor Fz/Smo, LDLR	Membrane, Cell membrane, Endoplasmic reticulum	Membrane, Disulfide bond, Transmembrane, Receptor, Glycoprotein, Transducer, Disease variant, Signal, Developmental protein, Reference proteome, Wnt signaling pathway, Cell membrane, Transmembrane helix, G-protein coupled receptor, 3D-structure, Ubl conjugation, Osteogenesis imperfecta, Osteopetrosis, EGF-like domain, Endoplasmic reticulum, Endocytosis, Phosphoprotein, Repeat, Alternative splicing	Receptors	LDLR;Other_receptors, Frizzled;GPCR			TRUE	CellChatDB v1
WNT2_FZD3_LRP5	WNT	Wnt2	FZD3_LRP5	WNT agonist	WNT antagonist	WNT activation receptor	WNT inhibition receptor	Secreted Signaling	Wnt2 - (Fzd3+Lrp5)	KEGG: mmu04310; PMID: 23209147	FALSE	Wnt2	Wnt	Extracellular matrix, Secreted, Extracellular space	Signal, Developmental protein, Reference proteome, Wnt signaling pathway, Lipoprotein, Extracellular matrix, Disulfide bond, Secreted, Glycoprotein	wnt family	FALSE	Fzd3, Lrp5	LDLR, G-protein coupled receptor Fz/Smo	Endoplasmic reticulum, Membrane, Apical cell membrane, Cell surface, Cell membrane	Membrane, Disulfide bond, Transmembrane, Osteogenesis imperfecta, Osteopetrosis, Receptor, EGF-like domain, Endoplasmic reticulum, Glycoprotein, Disease variant, Endocytosis, Signal, Developmental protein, Reference proteome, Wnt signaling pathway, Transmembrane helix, Phosphoprotein, Repeat, Neurogenesis, Alternative splicing, Transducer, Cell membrane, Direct protein sequencing, G-protein coupl…	Receptors	LDLR;Other_receptors, Frizzled;GPCR			TRUE	CellChatDB v1
WNT2_FZD4_LRP5	WNT	Wnt2	FZD4_LRP5	WNT agonist	WNT antagonist	WNT activation receptor	WNT inhibition receptor	Secreted Signaling	Wnt2 - (Fzd4+Lrp5)	KEGG: mmu04310; PMID: 23209147	FALSE	Wnt2	Wnt	Extracellular matrix, Secreted, Extracellular space	Signal, Developmental protein, Reference proteome, Wnt signaling pathway, Lipoprotein, Extracellular matrix, Disulfide bond, Secreted, Glycoprotein	wnt family	FALSE	Fzd4, Lrp5	G-protein coupled receptor Fz/Smo, LDLR	Cell membrane, Endoplasmic reticulum, Membrane	Membrane, Disulfide bond, Transmembrane, Receptor, Glycoprotein, Transducer, Disease variant, Signal, Developmental protein, Reference proteome, Wnt signaling pathway, Cell membrane, Transmembrane helix, G-protein coupled receptor, 3D-structure, Ubl conjugation, Osteogenesis imperfecta, Osteopetrosis, EGF-like domain, Endoplasmic reticulum, Endocytosis, Phosphoprotein, Repeat, Alternative splicing	Receptors	LDLR;Other_receptors, Frizzled;GPCR			TRUE	CellChatDB v1
WNT2_FZD5_LRP5	WNT	Wnt2	FZD5_LRP5	WNT agonist	WNT antagonist	WNT activation receptor	WNT inhibition receptor	Secreted Signaling	Wnt2 - (Fzd5+Lrp5)	KEGG: mmu04310; PMID: 23209147	FALSE	Wnt2	Wnt	Extracellular matrix, Secreted, Extracellular space	Signal, Developmental protein, Reference proteome, Wnt signaling pathway, Lipoprotein, Extracellular matrix, Disulfide bond, Secreted, Glycoprotein	wnt family	FALSE	Fzd5, Lrp5	G-protein coupled receptor Fz/Smo, LDLR	Perikaryon, Cell projection, Axon, Synapse, Golgi apparatus membrane, Dendrite, Cell membrane, Endoplasmic reticulum, Membrane	Membrane, Disulfide bond, Transmembrane, Lipid-binding, Receptor, Glycoprotein, Transducer, Cell projection, Developmental protein, Signal, Reference proteome, Wnt signaling pathway, Cell membrane, Transmembrane helix, Golgi apparatus, Synapse, G-protein coupled receptor, 3D-structure, Ubl conjugation, Osteogenesis imperfecta, Osteopetrosis, EGF-like domain, Endoplasmic reticulum, Disease variant…	Receptors	LDLR;Other_receptors, Frizzled;GPCR			TRUE	CellChatDB v1
WNT2_FZD6_LRP5	WNT	Wnt2	FZD6_LRP5	WNT agonist	WNT antagonist	WNT activation receptor	WNT inhibition receptor	Secreted Signaling	Wnt2 - (Fzd6+Lrp5)	KEGG: mmu04310; PMID: 23209147	FALSE	Wnt2	Wnt	Extracellular matrix, Secreted, Extracellular space	Signal, Developmental protein, Reference proteome, Wnt signaling pathway, Lipoprotein, Extracellular matrix, Disulfide bond, Secreted, Glycoprotein	wnt family	FALSE	Fzd6, Lrp5	G-protein coupled receptor Fz/Smo, LDLR	Endoplasmic reticulum membrane, Cytoplasmic vesicle membrane, Apical cell membrane, Membrane, Cell surface, Cell membrane, Endoplasmic reticulum	Membrane, Disulfide bond, Transmembrane, Receptor, Alternative splicing, Cytoplasmic vesicle, Endoplasmic reticulum, Glycoprotein, Transducer, Disease variant, Developmental protein, Signal, Reference proteome, Wnt signaling pathway, Cell membrane, Transmembrane helix, Phosphoprotein, G-protein coupled receptor, Ubl conjugation, Osteogenesis imperfecta, Osteopetrosis, EGF-like domain, Endocytosis…	Receptors	Frizzled;GPCR, LDLR;Other_receptors			TRUE	CellChatDB v1
WNT2_FZD7_LRP5	WNT	Wnt2	FZD7_LRP5	WNT agonist	WNT antagonist	WNT activation receptor	WNT inhibition receptor	Secreted Signaling	Wnt2 - (Fzd7+Lrp5)	KEGG: mmu04310; PMID: 23209147	FALSE	Wnt2	Wnt	Extracellular matrix, Secreted, Extracellular space	Signal, Developmental protein, Reference proteome, Wnt signaling pathway, Lipoprotein, Extracellular matrix, Disulfide bond, Secreted, Glycoprotein	wnt family	FALSE	Fzd7, Lrp5	LDLR, G-protein coupled receptor Fz/Smo	Endoplasmic reticulum, Membrane, Endosome membrane, Cell membrane	Membrane, Disulfide bond, Transmembrane, Osteogenesis imperfecta, Osteopetrosis, Receptor, EGF-like domain, Endoplasmic reticulum, Glycoprotein, Disease variant, Endocytosis, Signal, Developmental protein, Reference proteome, Wnt signaling pathway, Transmembrane helix, Phosphoprotein, Repeat, Transducer, Cell membrane, G-protein coupled receptor, 3D-structure, Endosome, Ubl conjugation, Alternati…	Receptors	Frizzled;GPCR, LDLR;Other_receptors			TRUE	CellChatDB v1
WNT2_FZD8_LRP5	WNT	Wnt2	FZD8_LRP5	WNT agonist	WNT antagonist	WNT activation receptor	WNT inhibition receptor	Secreted Signaling	Wnt2 - (Fzd8+Lrp5)	KEGG: mmu04310; PMID: 23209147	FALSE	Wnt2	Wnt	Extracellular matrix, Secreted, Extracellular space	Signal, Developmental protein, Reference proteome, Wnt signaling pathway, Lipoprotein, Extracellular matrix, Disulfide bond, Secreted, Glycoprotein	wnt family	FALSE	Fzd8, Lrp5	G-protein coupled receptor Fz/Smo, LDLR	Golgi apparatus, Membrane, Cell membrane, Endoplasmic reticulum	Membrane, Disulfide bond, Transmembrane, Receptor, Glycoprotein, Transducer, Signal, Developmental protein, Reference proteome, Wnt signaling pathway, Cell membrane, Transmembrane helix, Golgi apparatus, G-protein coupled receptor, 3D-structure, Ubl conjugation, Osteogenesis imperfecta, Osteopetrosis, EGF-like domain, Endoplasmic reticulum, Disease variant, Endocytosis, Phosphoprotein, Repeat, Al…	Receptors	LDLR;Other_receptors, Frizzled;GPCR			TRUE	CellChatDB v1
WNT2_FZD9_LRP5	WNT	Wnt2	FZD9_LRP5	WNT agonist	WNT antagonist	WNT activation receptor	WNT inhibition receptor	Secreted Signaling	Wnt2 - (Fzd9+Lrp5)	KEGG: mmu04310; PMID: 23209147	FALSE	Wnt2	Wnt	Extracellular matrix, Secreted, Extracellular space	Signal, Developmental protein, Reference proteome, Wnt signaling pathway, Lipoprotein, Extracellular matrix, Disulfide bond, Secreted, Glycoprotein	wnt family	FALSE	Fzd9, Lrp5	G-protein coupled receptor Fz/Smo, LDLR	Cell membrane, Endoplasmic reticulum, Membrane	Transducer, Ubl conjugation, Membrane, Signal, Developmental protein, Reference proteome, Wnt signaling pathway, Cell membrane, Transmembrane helix, Disulfide bond, Transmembrane, Receptor, G-protein coupled receptor, Glycoprotein, Osteogenesis imperfecta, Osteopetrosis, EGF-like domain, Endoplasmic reticulum, Disease variant, Endocytosis, Phosphoprotein, Repeat, Alternative splicing	Receptors	Frizzled;GPCR, LDLR;Other_receptors			TRUE	CellChatDB v1
WNT2B_FZD1_LRP5	WNT	Wnt2b	FZD1_LRP5	WNT agonist	WNT antagonist	WNT activation receptor	WNT inhibition receptor	Secreted Signaling	Wnt2b - (Fzd1+Lrp5)	KEGG: mmu04310; PMID: 23209147	FALSE	Wnt2b	Wnt	Extracellular matrix, Secreted, Extracellular space	Disease variant, Signal, Developmental protein, Reference proteome, Lipoprotein, Wnt signaling pathway, Extracellular matrix, Disulfide bond, Secreted, Alternative splicing, Glycoprotein	wnt family	FALSE	Fzd1, Lrp5	G-protein coupled receptor Fz/Smo, LDLR	Cell membrane, Endoplasmic reticulum, Membrane	Transducer, Ubl conjugation, Membrane, Signal, Developmental protein, Reference proteome, Wnt signaling pathway, Cell membrane, Transmembrane helix, Disulfide bond, Transmembrane, Receptor, G-protein coupled receptor, Glycoprotein, Osteogenesis imperfecta, Osteopetrosis, EGF-like domain, Endoplasmic reticulum, Disease variant, Endocytosis, Phosphoprotein, Repeat, Alternative splicing	Receptors	LDLR;Other_receptors, Frizzled;GPCR			TRUE	CellChatDB v1
WNT2B_FZD10_LRP5	WNT	Wnt2b	FZD10_LRP5	WNT agonist	WNT antagonist	WNT activation receptor	WNT inhibition receptor	Secreted Signaling	Wnt2b - (Fzd10+Lrp5)	KEGG: mmu04310; PMID: 23209147	FALSE	Wnt2b	Wnt	Extracellular matrix, Secreted, Extracellular space	Disease variant, Signal, Developmental protein, Reference proteome, Lipoprotein, Wnt signaling pathway, Extracellular matrix, Disulfide bond, Secreted, Alternative splicing, Glycoprotein	wnt family	FALSE	Fzd10, Lrp5	G-protein coupled receptor Fz/Smo, LDLR	Cell membrane, Endoplasmic reticulum, Membrane	Transducer, Ubl conjugation, Membrane, Signal, Developmental protein, Reference proteome, Wnt signaling pathway, Cell membrane, Transmembrane helix, Disulfide bond, Transmembrane, Receptor, G-protein coupled receptor, Glycoprotein, Osteogenesis imperfecta, Osteopetrosis, EGF-like domain, Endoplasmic reticulum, Disease variant, Endocytosis, Phosphoprotein, Repeat, Alternative splicing	Receptors	LDLR;Other_receptors, Frizzled;GPCR			TRUE	CellChatDB v1
WNT2B_FZD2_LRP5	WNT	Wnt2b	FZD2_LRP5	WNT agonist	WNT antagonist	WNT activation receptor	WNT inhibition receptor	Secreted Signaling	Wnt2b - (Fzd2+Lrp5)	KEGG: mmu04310; PMID: 23209147	FALSE	Wnt2b	Wnt	Extracellular matrix, Secreted, Extracellular space	Disease variant, Signal, Developmental protein, Reference proteome, Lipoprotein, Wnt signaling pathway, Extracellular matrix, Disulfide bond, Secreted, Alternative splicing, Glycoprotein	wnt family	FALSE	Fzd2, Lrp5	G-protein coupled receptor Fz/Smo, LDLR	Membrane, Cell membrane, Endoplasmic reticulum	Membrane, Disulfide bond, Transmembrane, Receptor, Glycoprotein, Transducer, Disease variant, Signal, Developmental protein, Reference proteome, Wnt signaling pathway, Cell membrane, Transmembrane helix, G-protein coupled receptor, 3D-structure, Ubl conjugation, Osteogenesis imperfecta, Osteopetrosis, EGF-like domain, Endoplasmic reticulum, Endocytosis, Phosphoprotein, Repeat, Alternative splicing	Receptors	LDLR;Other_receptors, Frizzled;GPCR			TRUE	CellChatDB v1
WNT2B_FZD3_LRP5	WNT	Wnt2b	FZD3_LRP5	WNT agonist	WNT antagonist	WNT activation receptor	WNT inhibition receptor	Secreted Signaling	Wnt2b - (Fzd3+Lrp5)	KEGG: mmu04310; PMID: 23209147	FALSE	Wnt2b	Wnt	Extracellular matrix, Secreted, Extracellular space	Disease variant, Signal, Developmental protein, Reference proteome, Lipoprotein, Wnt signaling pathway, Extracellular matrix, Disulfide bond, Secreted, Alternative splicing, Glycoprotein	wnt family	FALSE	Fzd3, Lrp5	LDLR, G-protein coupled receptor Fz/Smo	Endoplasmic reticulum, Membrane, Apical cell membrane, Cell surface, Cell membrane	Membrane, Disulfide bond, Transmembrane, Osteogenesis imperfecta, Osteopetrosis, Receptor, EGF-like domain, Endoplasmic reticulum, Glycoprotein, Disease variant, Endocytosis, Signal, Developmental protein, Reference proteome, Wnt signaling pathway, Transmembrane helix, Phosphoprotein, Repeat, Neurogenesis, Alternative splicing, Transducer, Cell membrane, Direct protein sequencing, G-protein coupl…	Receptors	LDLR;Other_receptors, Frizzled;GPCR			TRUE	CellChatDB v1
WNT2B_FZD4_LRP5	WNT	Wnt2b	FZD4_LRP5	WNT agonist	WNT antagonist	WNT activation receptor	WNT inhibition receptor	Secreted Signaling	Wnt2b - (Fzd4+Lrp5)	KEGG: mmu04310; PMID: 23209147	FALSE	Wnt2b	Wnt	Extracellular matrix, Secreted, Extracellular space	Disease variant, Signal, Developmental protein, Reference proteome, Lipoprotein, Wnt signaling pathway, Extracellular matrix, Disulfide bond, Secreted, Alternative splicing, Glycoprotein	wnt family	FALSE	Fzd4, Lrp5	G-protein coupled receptor Fz/Smo, LDLR	Cell membrane, Endoplasmic reticulum, Membrane	Membrane, Disulfide bond, Transmembrane, Receptor, Glycoprotein, Transducer, Disease variant, Signal, Developmental protein, Reference proteome, Wnt signaling pathway, Cell membrane, Transmembrane helix, G-protein coupled receptor, 3D-structure, Ubl conjugation, Osteogenesis imperfecta, Osteopetrosis, EGF-like domain, Endoplasmic reticulum, Endocytosis, Phosphoprotein, Repeat, Alternative splicing	Receptors	LDLR;Other_receptors, Frizzled;GPCR			TRUE	CellChatDB v1
WNT2B_FZD5_LRP5	WNT	Wnt2b	FZD5_LRP5	WNT agonist	WNT antagonist	WNT activation receptor	WNT inhibition receptor	Secreted Signaling	Wnt2b - (Fzd5+Lrp5)	KEGG: mmu04310; PMID: 23209147	FALSE	Wnt2b	Wnt	Extracellular matrix, Secreted, Extracellular space	Disease variant, Signal, Developmental protein, Reference proteome, Lipoprotein, Wnt signaling pathway, Extracellular matrix, Disulfide bond, Secreted, Alternative splicing, Glycoprotein	wnt family	FALSE	Fzd5, Lrp5	G-protein coupled receptor Fz/Smo, LDLR	Perikaryon, Cell projection, Axon, Synapse, Golgi apparatus membrane, Dendrite, Cell membrane, Endoplasmic reticulum, Membrane	Membrane, Disulfide bond, Transmembrane, Lipid-binding, Receptor, Glycoprotein, Transducer, Cell projection, Developmental protein, Signal, Reference proteome, Wnt signaling pathway, Cell membrane, Transmembrane helix, Golgi apparatus, Synapse, G-protein coupled receptor, 3D-structure, Ubl conjugation, Osteogenesis imperfecta, Osteopetrosis, EGF-like domain, Endoplasmic reticulum, Disease variant…	Receptors	LDLR;Other_receptors, Frizzled;GPCR			TRUE	CellChatDB v1
WNT2B_FZD6_LRP5	WNT	Wnt2b	FZD6_LRP5	WNT agonist	WNT antagonist	WNT activation receptor	WNT inhibition receptor	Secreted Signaling	Wnt2b - (Fzd6+Lrp5)	KEGG: mmu04310; PMID: 23209147	FALSE	Wnt2b	Wnt	Extracellular matrix, Secreted, Extracellular space	Disease variant, Signal, Developmental protein, Reference proteome, Lipoprotein, Wnt signaling pathway, Extracellular matrix, Disulfide bond, Secreted, Alternative splicing, Glycoprotein	wnt family	FALSE	Fzd6, Lrp5	G-protein coupled receptor Fz/Smo, LDLR	Endoplasmic reticulum membrane, Cytoplasmic vesicle membrane, Apical cell membrane, Membrane, Cell surface, Cell membrane, Endoplasmic reticulum	Membrane, Disulfide bond, Transmembrane, Receptor, Alternative splicing, Cytoplasmic vesicle, Endoplasmic reticulum, Glycoprotein, Transducer, Disease variant, Developmental protein, Signal, Reference proteome, Wnt signaling pathway, Cell membrane, Transmembrane helix, Phosphoprotein, G-protein coupled receptor, Ubl conjugation, Osteogenesis imperfecta, Osteopetrosis, EGF-like domain, Endocytosis…	Receptors	Frizzled;GPCR, LDLR;Other_receptors			TRUE	CellChatDB v1
WNT2B_FZD7_LRP5	WNT	Wnt2b	FZD7_LRP5	WNT agonist	WNT antagonist	WNT activation receptor	WNT inhibition receptor	Secreted Signaling	Wnt2b - (Fzd7+Lrp5)	KEGG: mmu04310; PMID: 23209147	FALSE	Wnt2b	Wnt	Extracellular matrix, Secreted, Extracellular space	Disease variant, Signal, Developmental protein, Reference proteome, Lipoprotein, Wnt signaling pathway, Extracellular matrix, Disulfide bond, Secreted, Alternative splicing, Glycoprotein	wnt family	FALSE	Fzd7, Lrp5	LDLR, G-protein coupled receptor Fz/Smo	Endoplasmic reticulum, Membrane, Endosome membrane, Cell membrane	Membrane, Disulfide bond, Transmembrane, Osteogenesis imperfecta, Osteopetrosis, Receptor, EGF-like domain, Endoplasmic reticulum, Glycoprotein, Disease variant, Endocytosis, Signal, Developmental protein, Reference proteome, Wnt signaling pathway, Transmembrane helix, Phosphoprotein, Repeat, Transducer, Cell membrane, G-protein coupled receptor, 3D-structure, Endosome, Ubl conjugation, Alternati…	Receptors	Frizzled;GPCR, LDLR;Other_receptors			TRUE	CellChatDB v1
WNT2B_FZD8_LRP5	WNT	Wnt2b	FZD8_LRP5	WNT agonist	WNT antagonist	WNT activation receptor	WNT inhibition receptor	Secreted Signaling	Wnt2b - (Fzd8+Lrp5)	KEGG: mmu04310; PMID: 23209147	FALSE	Wnt2b	Wnt	Extracellular matrix, Secreted, Extracellular space	Disease variant, Signal, Developmental protein, Reference proteome, Lipoprotein, Wnt signaling pathway, Extracellular matrix, Disulfide bond, Secreted, Alternative splicing, Glycoprotein	wnt family	FALSE	Fzd8, Lrp5	G-protein coupled receptor Fz/Smo, LDLR	Golgi apparatus, Membrane, Cell membrane, Endoplasmic reticulum	Membrane, Disulfide bond, Transmembrane, Receptor, Glycoprotein, Transducer, Signal, Developmental protein, Reference proteome, Wnt signaling pathway, Cell membrane, Transmembrane helix, Golgi apparatus, G-protein coupled receptor, 3D-structure, Ubl conjugation, Osteogenesis imperfecta, Osteopetrosis, EGF-like domain, Endoplasmic reticulum, Disease variant, Endocytosis, Phosphoprotein, Repeat, Al…	Receptors	LDLR;Other_receptors, Frizzled;GPCR			TRUE	CellChatDB v1
WNT2B_FZD9_LRP5	WNT	Wnt2b	FZD9_LRP5	WNT agonist	WNT antagonist	WNT activation receptor	WNT inhibition receptor	Secreted Signaling	Wnt2b - (Fzd9+Lrp5)	KEGG: mmu04310; PMID: 23209147	FALSE	Wnt2b	Wnt	Extracellular matrix, Secreted, Extracellular space	Disease variant, Signal, Developmental protein, Reference proteome, Lipoprotein, Wnt signaling pathway, Extracellular matrix, Disulfide bond, Secreted, Alternative splicing, Glycoprotein	wnt family	FALSE	Fzd9, Lrp5	G-protein coupled receptor Fz/Smo, LDLR	Cell membrane, Endoplasmic reticulum, Membrane	Transducer, Ubl conjugation, Membrane, Signal, Developmental protein, Reference proteome, Wnt signaling pathway, Cell membrane, Transmembrane helix, Disulfide bond, Transmembrane, Receptor, G-protein coupled receptor, Glycoprotein, Osteogenesis imperfecta, Osteopetrosis, EGF-like domain, Endoplasmic reticulum, Disease variant, Endocytosis, Phosphoprotein, Repeat, Alternative splicing	Receptors	Frizzled;GPCR, LDLR;Other_receptors			TRUE	CellChatDB v1
WNT3_FZD1_LRP5	WNT	Wnt3	FZD1_LRP5	WNT agonist	WNT antagonist	WNT activation receptor	WNT inhibition receptor	Secreted Signaling	Wnt3 - (Fzd1+Lrp5)	KEGG: mmu04310; PMID: 23209147	FALSE	Wnt3	Wnt	Extracellular matrix, Secreted, Extracellular space	Signal, Developmental protein, Reference proteome, Lipoprotein, Proto-oncogene, Wnt signaling pathway, Disulfide bond, Secreted, Extracellular matrix, 3D-structure, Glycoprotein	wnt family	FALSE	Fzd1, Lrp5	G-protein coupled receptor Fz/Smo, LDLR	Cell membrane, Endoplasmic reticulum, Membrane	Transducer, Ubl conjugation, Membrane, Signal, Developmental protein, Reference proteome, Wnt signaling pathway, Cell membrane, Transmembrane helix, Disulfide bond, Transmembrane, Receptor, G-protein coupled receptor, Glycoprotein, Osteogenesis imperfecta, Osteopetrosis, EGF-like domain, Endoplasmic reticulum, Disease variant, Endocytosis, Phosphoprotein, Repeat, Alternative splicing	Receptors	LDLR;Other_receptors, Frizzled;GPCR			TRUE	CellChatDB v1
WNT3_FZD10_LRP5	WNT	Wnt3	FZD10_LRP5	WNT agonist	WNT antagonist	WNT activation receptor	WNT inhibition receptor	Secreted Signaling	Wnt3 - (Fzd10+Lrp5)	KEGG: mmu04310; PMID: 23209147	FALSE	Wnt3	Wnt	Extracellular matrix, Secreted, Extracellular space	Signal, Developmental protein, Reference proteome, Lipoprotein, Proto-oncogene, Wnt signaling pathway, Disulfide bond, Secreted, Extracellular matrix, 3D-structure, Glycoprotein	wnt family	FALSE	Fzd10, Lrp5	G-protein coupled receptor Fz/Smo, LDLR	Cell membrane, Endoplasmic reticulum, Membrane	Transducer, Ubl conjugation, Membrane, Signal, Developmental protein, Reference proteome, Wnt signaling pathway, Cell membrane, Transmembrane helix, Disulfide bond, Transmembrane, Receptor, G-protein coupled receptor, Glycoprotein, Osteogenesis imperfecta, Osteopetrosis, EGF-like domain, Endoplasmic reticulum, Disease variant, Endocytosis, Phosphoprotein, Repeat, Alternative splicing	Receptors	LDLR;Other_receptors, Frizzled;GPCR			TRUE	CellChatDB v1
WNT3_FZD2_LRP5	WNT	Wnt3	FZD2_LRP5	WNT agonist	WNT antagonist	WNT activation receptor	WNT inhibition receptor	Secreted Signaling	Wnt3 - (Fzd2+Lrp5)	KEGG: mmu04310; PMID: 23209147	FALSE	Wnt3	Wnt	Extracellular matrix, Secreted, Extracellular space	Signal, Developmental protein, Reference proteome, Lipoprotein, Proto-oncogene, Wnt signaling pathway, Disulfide bond, Secreted, Extracellular matrix, 3D-structure, Glycoprotein	wnt family	FALSE	Fzd2, Lrp5	G-protein coupled receptor Fz/Smo, LDLR	Membrane, Cell membrane, Endoplasmic reticulum	Membrane, Disulfide bond, Transmembrane, Receptor, Glycoprotein, Transducer, Disease variant, Signal, Developmental protein, Reference proteome, Wnt signaling pathway, Cell membrane, Transmembrane helix, G-protein coupled receptor, 3D-structure, Ubl conjugation, Osteogenesis imperfecta, Osteopetrosis, EGF-like domain, Endoplasmic reticulum, Endocytosis, Phosphoprotein, Repeat, Alternative splicing	Receptors	LDLR;Other_receptors, Frizzled;GPCR			TRUE	CellChatDB v1
WNT3_FZD3_LRP5	WNT	Wnt3	FZD3_LRP5	WNT agonist	WNT antagonist	WNT activation receptor	WNT inhibition receptor	Secreted Signaling	Wnt3 - (Fzd3+Lrp5)	KEGG: mmu04310; PMID: 23209147	FALSE	Wnt3	Wnt	Extracellular matrix, Secreted, Extracellular space	Signal, Developmental protein, Reference proteome, Lipoprotein, Proto-oncogene, Wnt signaling pathway, Disulfide bond, Secreted, Extracellular matrix, 3D-structure, Glycoprotein	wnt family	FALSE	Fzd3, Lrp5	LDLR, G-protein coupled receptor Fz/Smo	Endoplasmic reticulum, Membrane, Apical cell membrane, Cell surface, Cell membrane	Membrane, Disulfide bond, Transmembrane, Osteogenesis imperfecta, Osteopetrosis, Receptor, EGF-like domain, Endoplasmic reticulum, Glycoprotein, Disease variant, Endocytosis, Signal, Developmental protein, Reference proteome, Wnt signaling pathway, Transmembrane helix, Phosphoprotein, Repeat, Neurogenesis, Alternative splicing, Transducer, Cell membrane, Direct protein sequencing, G-protein coupl…	Receptors	LDLR;Other_receptors, Frizzled;GPCR			TRUE	CellChatDB v1
WNT3_FZD4_LRP5	WNT	Wnt3	FZD4_LRP5	WNT agonist	WNT antagonist	WNT activation receptor	WNT inhibition receptor	Secreted Signaling	Wnt3 - (Fzd4+Lrp5)	KEGG: mmu04310; PMID: 23209147	FALSE	Wnt3	Wnt	Extracellular matrix, Secreted, Extracellular space	Signal, Developmental protein, Reference proteome, Lipoprotein, Proto-oncogene, Wnt signaling pathway, Disulfide bond, Secreted, Extracellular matrix, 3D-structure, Glycoprotein	wnt family	FALSE	Fzd4, Lrp5	G-protein coupled receptor Fz/Smo, LDLR	Cell membrane, Endoplasmic reticulum, Membrane	Membrane, Disulfide bond, Transmembrane, Receptor, Glycoprotein, Transducer, Disease variant, Signal, Developmental protein, Reference proteome, Wnt signaling pathway, Cell membrane, Transmembrane helix, G-protein coupled receptor, 3D-structure, Ubl conjugation, Osteogenesis imperfecta, Osteopetrosis, EGF-like domain, Endoplasmic reticulum, Endocytosis, Phosphoprotein, Repeat, Alternative splicing	Receptors	LDLR;Other_receptors, Frizzled;GPCR			TRUE	CellChatDB v1
WNT3_FZD5_LRP5	WNT	Wnt3	FZD5_LRP5	WNT agonist	WNT antagonist	WNT activation receptor	WNT inhibition receptor	Secreted Signaling	Wnt3 - (Fzd5+Lrp5)	KEGG: mmu04310; PMID: 23209147	FALSE	Wnt3	Wnt	Extracellular matrix, Secreted, Extracellular space	Signal, Developmental protein, Reference proteome, Lipoprotein, Proto-oncogene, Wnt signaling pathway, Disulfide bond, Secreted, Extracellular matrix, 3D-structure, Glycoprotein	wnt family	FALSE	Fzd5, Lrp5	G-protein coupled receptor Fz/Smo, LDLR	Perikaryon, Cell projection, Axon, Synapse, Golgi apparatus membrane, Dendrite, Cell membrane, Endoplasmic reticulum, Membrane	Membrane, Disulfide bond, Transmembrane, Lipid-binding, Receptor, Glycoprotein, Transducer, Cell projection, Developmental protein, Signal, Reference proteome, Wnt signaling pathway, Cell membrane, Transmembrane helix, Golgi apparatus, Synapse, G-protein coupled receptor, 3D-structure, Ubl conjugation, Osteogenesis imperfecta, Osteopetrosis, EGF-like domain, Endoplasmic reticulum, Disease variant…	Receptors	LDLR;Other_receptors, Frizzled;GPCR			TRUE	CellChatDB v1
WNT3_FZD6_LRP5	WNT	Wnt3	FZD6_LRP5	WNT agonist	WNT antagonist	WNT activation receptor	WNT inhibition receptor	Secreted Signaling	Wnt3 - (Fzd6+Lrp5)	KEGG: mmu04310; PMID: 23209147	FALSE	Wnt3	Wnt	Extracellular matrix, Secreted, Extracellular space	Signal, Developmental protein, Reference proteome, Lipoprotein, Proto-oncogene, Wnt signaling pathway, Disulfide bond, Secreted, Extracellular matrix, 3D-structure, Glycoprotein	wnt family	FALSE	Fzd6, Lrp5	G-protein coupled receptor Fz/Smo, LDLR	Endoplasmic reticulum membrane, Cytoplasmic vesicle membrane, Apical cell membrane, Membrane, Cell surface, Cell membrane, Endoplasmic reticulum	Membrane, Disulfide bond, Transmembrane, Receptor, Alternative splicing, Cytoplasmic vesicle, Endoplasmic reticulum, Glycoprotein, Transducer, Disease variant, Developmental protein, Signal, Reference proteome, Wnt signaling pathway, Cell membrane, Transmembrane helix, Phosphoprotein, G-protein coupled receptor, Ubl conjugation, Osteogenesis imperfecta, Osteopetrosis, EGF-like domain, Endocytosis…	Receptors	Frizzled;GPCR, LDLR;Other_receptors			TRUE	CellChatDB v1
WNT3_FZD7_LRP5	WNT	Wnt3	FZD7_LRP5	WNT agonist	WNT antagonist	WNT activation receptor	WNT inhibition receptor	Secreted Signaling	Wnt3 - (Fzd7+Lrp5)	KEGG: mmu04310; PMID: 23209147	FALSE	Wnt3	Wnt	Extracellular matrix, Secreted, Extracellular space	Signal, Developmental protein, Reference proteome, Lipoprotein, Proto-oncogene, Wnt signaling pathway, Disulfide bond, Secreted, Extracellular matrix, 3D-structure, Glycoprotein	wnt family	FALSE	Fzd7, Lrp5	LDLR, G-protein coupled receptor Fz/Smo	Endoplasmic reticulum, Membrane, Endosome membrane, Cell membrane	Membrane, Disulfide bond, Transmembrane, Osteogenesis imperfecta, Osteopetrosis, Receptor, EGF-like domain, Endoplasmic reticulum, Glycoprotein, Disease variant, Endocytosis, Signal, Developmental protein, Reference proteome, Wnt signaling pathway, Transmembrane helix, Phosphoprotein, Repeat, Transducer, Cell membrane, G-protein coupled receptor, 3D-structure, Endosome, Ubl conjugation, Alternati…	Receptors	Frizzled;GPCR, LDLR;Other_receptors			TRUE	CellChatDB v1
WNT3_FZD8_LRP5	WNT	Wnt3	FZD8_LRP5	WNT agonist	WNT antagonist	WNT activation receptor	WNT inhibition receptor	Secreted Signaling	Wnt3 - (Fzd8+Lrp5)	KEGG: mmu04310; PMID: 23209147	FALSE	Wnt3	Wnt	Extracellular matrix, Secreted, Extracellular space	Signal, Developmental protein, Reference proteome, Lipoprotein, Proto-oncogene, Wnt signaling pathway, Disulfide bond, Secreted, Extracellular matrix, 3D-structure, Glycoprotein	wnt family	FALSE	Fzd8, Lrp5	G-protein coupled receptor Fz/Smo, LDLR	Golgi apparatus, Membrane, Cell membrane, Endoplasmic reticulum	Membrane, Disulfide bond, Transmembrane, Receptor, Glycoprotein, Transducer, Signal, Developmental protein, Reference proteome, Wnt signaling pathway, Cell membrane, Transmembrane helix, Golgi apparatus, G-protein coupled receptor, 3D-structure, Ubl conjugation, Osteogenesis imperfecta, Osteopetrosis, EGF-like domain, Endoplasmic reticulum, Disease variant, Endocytosis, Phosphoprotein, Repeat, Al…	Receptors	LDLR;Other_receptors, Frizzled;GPCR			TRUE	CellChatDB v1
WNT3_FZD9_LRP5	WNT	Wnt3	FZD9_LRP5	WNT agonist	WNT antagonist	WNT activation receptor	WNT inhibition receptor	Secreted Signaling	Wnt3 - (Fzd9+Lrp5)	KEGG: mmu04310; PMID: 23209147	FALSE	Wnt3	Wnt	Extracellular matrix, Secreted, Extracellular space	Signal, Developmental protein, Reference proteome, Lipoprotein, Proto-oncogene, Wnt signaling pathway, Disulfide bond, Secreted, Extracellular matrix, 3D-structure, Glycoprotein	wnt family	FALSE	Fzd9, Lrp5	G-protein coupled receptor Fz/Smo, LDLR	Cell membrane, Endoplasmic reticulum, Membrane	Transducer, Ubl conjugation, Membrane, Signal, Developmental protein, Reference proteome, Wnt signaling pathway, Cell membrane, Transmembrane helix, Disulfide bond, Transmembrane, Receptor, G-protein coupled receptor, Glycoprotein, Osteogenesis imperfecta, Osteopetrosis, EGF-like domain, Endoplasmic reticulum, Disease variant, Endocytosis, Phosphoprotein, Repeat, Alternative splicing	Receptors	Frizzled;GPCR, LDLR;Other_receptors			TRUE	CellChatDB v1
WNT3A_FZD1_LRP5	WNT	Wnt3a	FZD1_LRP5	WNT agonist	WNT antagonist	WNT activation receptor	WNT inhibition receptor	Secreted Signaling	Wnt3a - (Fzd1+Lrp5)	KEGG: mmu04310; PMID: 23209147	FALSE	Wnt3a	Wnt	Extracellular matrix, Secreted, Extracellular space	Signal, Developmental protein, Reference proteome, Wnt signaling pathway, Lipoprotein, Extracellular matrix, Disulfide bond, Secreted, Alternative splicing, 3D-structure, Glycoprotein	wnt family	FALSE	Fzd1, Lrp5	G-protein coupled receptor Fz/Smo, LDLR	Cell membrane, Endoplasmic reticulum, Membrane	Transducer, Ubl conjugation, Membrane, Signal, Developmental protein, Reference proteome, Wnt signaling pathway, Cell membrane, Transmembrane helix, Disulfide bond, Transmembrane, Receptor, G-protein coupled receptor, Glycoprotein, Osteogenesis imperfecta, Osteopetrosis, EGF-like domain, Endoplasmic reticulum, Disease variant, Endocytosis, Phosphoprotein, Repeat, Alternative splicing	Receptors	LDLR;Other_receptors, Frizzled;GPCR			TRUE	CellChatDB v1
WNT3A_FZD10_LRP5	WNT	Wnt3a	FZD10_LRP5	WNT agonist	WNT antagonist	WNT activation receptor	WNT inhibition receptor	Secreted Signaling	Wnt3a - (Fzd10+Lrp5)	KEGG: mmu04310; PMID: 23209147	FALSE	Wnt3a	Wnt	Extracellular matrix, Secreted, Extracellular space	Signal, Developmental protein, Reference proteome, Wnt signaling pathway, Lipoprotein, Extracellular matrix, Disulfide bond, Secreted, Alternative splicing, 3D-structure, Glycoprotein	wnt family	FALSE	Fzd10, Lrp5	G-protein coupled receptor Fz/Smo, LDLR	Cell membrane, Endoplasmic reticulum, Membrane	Transducer, Ubl conjugation, Membrane, Signal, Developmental protein, Reference proteome, Wnt signaling pathway, Cell membrane, Transmembrane helix, Disulfide bond, Transmembrane, Receptor, G-protein coupled receptor, Glycoprotein, Osteogenesis imperfecta, Osteopetrosis, EGF-like domain, Endoplasmic reticulum, Disease variant, Endocytosis, Phosphoprotein, Repeat, Alternative splicing	Receptors	LDLR;Other_receptors, Frizzled;GPCR			TRUE	CellChatDB v1
WNT3A_FZD2_LRP5	WNT	Wnt3a	FZD2_LRP5	WNT agonist	WNT antagonist	WNT activation receptor	WNT inhibition receptor	Secreted Signaling	Wnt3a - (Fzd2+Lrp5)	KEGG: mmu04310; PMID: 23209147	FALSE	Wnt3a	Wnt	Extracellular matrix, Secreted, Extracellular space	Signal, Developmental protein, Reference proteome, Wnt signaling pathway, Lipoprotein, Extracellular matrix, Disulfide bond, Secreted, Alternative splicing, 3D-structure, Glycoprotein	wnt family	FALSE	Fzd2, Lrp5	G-protein coupled receptor Fz/Smo, LDLR	Membrane, Cell membrane, Endoplasmic reticulum	Membrane, Disulfide bond, Transmembrane, Receptor, Glycoprotein, Transducer, Disease variant, Signal, Developmental protein, Reference proteome, Wnt signaling pathway, Cell membrane, Transmembrane helix, G-protein coupled receptor, 3D-structure, Ubl conjugation, Osteogenesis imperfecta, Osteopetrosis, EGF-like domain, Endoplasmic reticulum, Endocytosis, Phosphoprotein, Repeat, Alternative splicing	Receptors	LDLR;Other_receptors, Frizzled;GPCR			TRUE	CellChatDB v1
WNT3A_FZD3_LRP5	WNT	Wnt3a	FZD3_LRP5	WNT agonist	WNT antagonist	WNT activation receptor	WNT inhibition receptor	Secreted Signaling	Wnt3a - (Fzd3+Lrp5)	KEGG: mmu04310; PMID: 23209147	FALSE	Wnt3a	Wnt	Extracellular matrix, Secreted, Extracellular space	Signal, Developmental protein, Reference proteome, Wnt signaling pathway, Lipoprotein, Extracellular matrix, Disulfide bond, Secreted, Alternative splicing, 3D-structure, Glycoprotein	wnt family	FALSE	Fzd3, Lrp5	LDLR, G-protein coupled receptor Fz/Smo	Endoplasmic reticulum, Membrane, Apical cell membrane, Cell surface, Cell membrane	Membrane, Disulfide bond, Transmembrane, Osteogenesis imperfecta, Osteopetrosis, Receptor, EGF-like domain, Endoplasmic reticulum, Glycoprotein, Disease variant, Endocytosis, Signal, Developmental protein, Reference proteome, Wnt signaling pathway, Transmembrane helix, Phosphoprotein, Repeat, Neurogenesis, Alternative splicing, Transducer, Cell membrane, Direct protein sequencing, G-protein coupl…	Receptors	LDLR;Other_receptors, Frizzled;GPCR			TRUE	CellChatDB v1
WNT3A_FZD4_LRP5	WNT	Wnt3a	FZD4_LRP5	WNT agonist	WNT antagonist	WNT activation receptor	WNT inhibition receptor	Secreted Signaling	Wnt3a - (Fzd4+Lrp5)	KEGG: mmu04310; PMID: 23209147	FALSE	Wnt3a	Wnt	Extracellular matrix, Secreted, Extracellular space	Signal, Developmental protein, Reference proteome, Wnt signaling pathway, Lipoprotein, Extracellular matrix, Disulfide bond, Secreted, Alternative splicing, 3D-structure, Glycoprotein	wnt family	FALSE	Fzd4, Lrp5	G-protein coupled receptor Fz/Smo, LDLR	Cell membrane, Endoplasmic reticulum, Membrane	Membrane, Disulfide bond, Transmembrane, Receptor, Glycoprotein, Transducer, Disease variant, Signal, Developmental protein, Reference proteome, Wnt signaling pathway, Cell membrane, Transmembrane helix, G-protein coupled receptor, 3D-structure, Ubl conjugation, Osteogenesis imperfecta, Osteopetrosis, EGF-like domain, Endoplasmic reticulum, Endocytosis, Phosphoprotein, Repeat, Alternative splicing	Receptors	LDLR;Other_receptors, Frizzled;GPCR			TRUE	CellChatDB v1
WNT3A_FZD5_LRP5	WNT	Wnt3a	FZD5_LRP5	WNT agonist	WNT antagonist	WNT activation receptor	WNT inhibition receptor	Secreted Signaling	Wnt3a - (Fzd5+Lrp5)	KEGG: mmu04310; PMID: 23209147	FALSE	Wnt3a	Wnt	Extracellular matrix, Secreted, Extracellular space	Signal, Developmental protein, Reference proteome, Wnt signaling pathway, Lipoprotein, Extracellular matrix, Disulfide bond, Secreted, Alternative splicing, 3D-structure, Glycoprotein	wnt family	FALSE	Fzd5, Lrp5	G-protein coupled receptor Fz/Smo, LDLR	Perikaryon, Cell projection, Axon, Synapse, Golgi apparatus membrane, Dendrite, Cell membrane, Endoplasmic reticulum, Membrane	Membrane, Disulfide bond, Transmembrane, Lipid-binding, Receptor, Glycoprotein, Transducer, Cell projection, Developmental protein, Signal, Reference proteome, Wnt signaling pathway, Cell membrane, Transmembrane helix, Golgi apparatus, Synapse, G-protein coupled receptor, 3D-structure, Ubl conjugation, Osteogenesis imperfecta, Osteopetrosis, EGF-like domain, Endoplasmic reticulum, Disease variant…	Receptors	LDLR;Other_receptors, Frizzled;GPCR			TRUE	CellChatDB v1
WNT3A_FZD6_LRP5	WNT	Wnt3a	FZD6_LRP5	WNT agonist	WNT antagonist	WNT activation receptor	WNT inhibition receptor	Secreted Signaling	Wnt3a - (Fzd6+Lrp5)	KEGG: mmu04310; PMID: 23209147	FALSE	Wnt3a	Wnt	Extracellular matrix, Secreted, Extracellular space	Signal, Developmental protein, Reference proteome, Wnt signaling pathway, Lipoprotein, Extracellular matrix, Disulfide bond, Secreted, Alternative splicing, 3D-structure, Glycoprotein	wnt family	FALSE	Fzd6, Lrp5	G-protein coupled receptor Fz/Smo, LDLR	Endoplasmic reticulum membrane, Cytoplasmic vesicle membrane, Apical cell membrane, Membrane, Cell surface, Cell membrane, Endoplasmic reticulum	Membrane, Disulfide bond, Transmembrane, Receptor, Alternative splicing, Cytoplasmic vesicle, Endoplasmic reticulum, Glycoprotein, Transducer, Disease variant, Developmental protein, Signal, Reference proteome, Wnt signaling pathway, Cell membrane, Transmembrane helix, Phosphoprotein, G-protein coupled receptor, Ubl conjugation, Osteogenesis imperfecta, Osteopetrosis, EGF-like domain, Endocytosis…	Receptors	Frizzled;GPCR, LDLR;Other_receptors			TRUE	CellChatDB v1
WNT3A_FZD7_LRP5	WNT	Wnt3a	FZD7_LRP5	WNT agonist	WNT antagonist	WNT activation receptor	WNT inhibition receptor	Secreted Signaling	Wnt3a - (Fzd7+Lrp5)	KEGG: mmu04310; PMID: 23209147	FALSE	Wnt3a	Wnt	Extracellular matrix, Secreted, Extracellular space	Signal, Developmental protein, Reference proteome, Wnt signaling pathway, Lipoprotein, Extracellular matrix, Disulfide bond, Secreted, Alternative splicing, 3D-structure, Glycoprotein	wnt family	FALSE	Fzd7, Lrp5	LDLR, G-protein coupled receptor Fz/Smo	Endoplasmic reticulum, Membrane, Endosome membrane, Cell membrane	Membrane, Disulfide bond, Transmembrane, Osteogenesis imperfecta, Osteopetrosis, Receptor, EGF-like domain, Endoplasmic reticulum, Glycoprotein, Disease variant, Endocytosis, Signal, Developmental protein, Reference proteome, Wnt signaling pathway, Transmembrane helix, Phosphoprotein, Repeat, Transducer, Cell membrane, G-protein coupled receptor, 3D-structure, Endosome, Ubl conjugation, Alternati…	Receptors	Frizzled;GPCR, LDLR;Other_receptors			TRUE	CellChatDB v1
WNT3A_FZD8_LRP5	WNT	Wnt3a	FZD8_LRP5	WNT agonist	WNT antagonist	WNT activation receptor	WNT inhibition receptor	Secreted Signaling	Wnt3a - (Fzd8+Lrp5)	KEGG: mmu04310; PMID: 23209147	FALSE	Wnt3a	Wnt	Extracellular matrix, Secreted, Extracellular space	Signal, Developmental protein, Reference proteome, Wnt signaling pathway, Lipoprotein, Extracellular matrix, Disulfide bond, Secreted, Alternative splicing, 3D-structure, Glycoprotein	wnt family	FALSE	Fzd8, Lrp5	G-protein coupled receptor Fz/Smo, LDLR	Golgi apparatus, Membrane, Cell membrane, Endoplasmic reticulum	Membrane, Disulfide bond, Transmembrane, Receptor, Glycoprotein, Transducer, Signal, Developmental protein, Reference proteome, Wnt signaling pathway, Cell membrane, Transmembrane helix, Golgi apparatus, G-protein coupled receptor, 3D-structure, Ubl conjugation, Osteogenesis imperfecta, Osteopetrosis, EGF-like domain, Endoplasmic reticulum, Disease variant, Endocytosis, Phosphoprotein, Repeat, Al…	Receptors	LDLR;Other_receptors, Frizzled;GPCR			TRUE	CellChatDB v1
WNT3A_FZD9_LRP5	WNT	Wnt3a	FZD9_LRP5	WNT agonist	WNT antagonist	WNT activation receptor	WNT inhibition receptor	Secreted Signaling	Wnt3a - (Fzd9+Lrp5)	KEGG: mmu04310; PMID: 23209147	FALSE	Wnt3a	Wnt	Extracellular matrix, Secreted, Extracellular space	Signal, Developmental protein, Reference proteome, Wnt signaling pathway, Lipoprotein, Extracellular matrix, Disulfide bond, Secreted, Alternative splicing, 3D-structure, Glycoprotein	wnt family	FALSE	Fzd9, Lrp5	G-protein coupled receptor Fz/Smo, LDLR	Cell membrane, Endoplasmic reticulum, Membrane	Transducer, Ubl conjugation, Membrane, Signal, Developmental protein, Reference proteome, Wnt signaling pathway, Cell membrane, Transmembrane helix, Disulfide bond, Transmembrane, Receptor, G-protein coupled receptor, Glycoprotein, Osteogenesis imperfecta, Osteopetrosis, EGF-like domain, Endoplasmic reticulum, Disease variant, Endocytosis, Phosphoprotein, Repeat, Alternative splicing	Receptors	Frizzled;GPCR, LDLR;Other_receptors			TRUE	CellChatDB v1
WNT4_FZD1_LRP5	WNT	Wnt4	FZD1_LRP5	WNT agonist	WNT antagonist	WNT activation receptor	WNT inhibition receptor	Secreted Signaling	Wnt4 - (Fzd1+Lrp5)	KEGG: mmu04310; PMID: 23209147	FALSE	Wnt4	Wnt	Extracellular matrix, Secreted, Extracellular space	Disease variant, Signal, Developmental protein, Reference proteome, Lipoprotein, Wnt signaling pathway, Extracellular matrix, Disulfide bond, Secreted, Alternative splicing, Glycoprotein	wnt family	FALSE	Fzd1, Lrp5	G-protein coupled receptor Fz/Smo, LDLR	Cell membrane, Endoplasmic reticulum, Membrane	Transducer, Ubl conjugation, Membrane, Signal, Developmental protein, Reference proteome, Wnt signaling pathway, Cell membrane, Transmembrane helix, Disulfide bond, Transmembrane, Receptor, G-protein coupled receptor, Glycoprotein, Osteogenesis imperfecta, Osteopetrosis, EGF-like domain, Endoplasmic reticulum, Disease variant, Endocytosis, Phosphoprotein, Repeat, Alternative splicing	Receptors	LDLR;Other_receptors, Frizzled;GPCR			TRUE	CellChatDB v1
WNT4_FZD10_LRP5	WNT	Wnt4	FZD10_LRP5	WNT agonist	WNT antagonist	WNT activation receptor	WNT inhibition receptor	Secreted Signaling	Wnt4 - (Fzd10+Lrp5)	KEGG: mmu04310; PMID: 23209147	FALSE	Wnt4	Wnt	Extracellular matrix, Secreted, Extracellular space	Disease variant, Signal, Developmental protein, Reference proteome, Lipoprotein, Wnt signaling pathway, Extracellular matrix, Disulfide bond, Secreted, Alternative splicing, Glycoprotein	wnt family	FALSE	Fzd10, Lrp5	G-protein coupled receptor Fz/Smo, LDLR	Cell membrane, Endoplasmic reticulum, Membrane	Transducer, Ubl conjugation, Membrane, Signal, Developmental protein, Reference proteome, Wnt signaling pathway, Cell membrane, Transmembrane helix, Disulfide bond, Transmembrane, Receptor, G-protein coupled receptor, Glycoprotein, Osteogenesis imperfecta, Osteopetrosis, EGF-like domain, Endoplasmic reticulum, Disease variant, Endocytosis, Phosphoprotein, Repeat, Alternative splicing	Receptors	LDLR;Other_receptors, Frizzled;GPCR			TRUE	CellChatDB v1
WNT4_FZD2_LRP5	WNT	Wnt4	FZD2_LRP5	WNT agonist	WNT antagonist	WNT activation receptor	WNT inhibition receptor	Secreted Signaling	Wnt4 - (Fzd2+Lrp5)	KEGG: mmu04310; PMID: 23209147	FALSE	Wnt4	Wnt	Extracellular matrix, Secreted, Extracellular space	Disease variant, Signal, Developmental protein, Reference proteome, Lipoprotein, Wnt signaling pathway, Extracellular matrix, Disulfide bond, Secreted, Alternative splicing, Glycoprotein	wnt family	FALSE	Fzd2, Lrp5	G-protein coupled receptor Fz/Smo, LDLR	Membrane, Cell membrane, Endoplasmic reticulum	Membrane, Disulfide bond, Transmembrane, Receptor, Glycoprotein, Transducer, Disease variant, Signal, Developmental protein, Reference proteome, Wnt signaling pathway, Cell membrane, Transmembrane helix, G-protein coupled receptor, 3D-structure, Ubl conjugation, Osteogenesis imperfecta, Osteopetrosis, EGF-like domain, Endoplasmic reticulum, Endocytosis, Phosphoprotein, Repeat, Alternative splicing	Receptors	LDLR;Other_receptors, Frizzled;GPCR			TRUE	CellChatDB v1
WNT4_FZD3_LRP5	WNT	Wnt4	FZD3_LRP5	WNT agonist	WNT antagonist	WNT activation receptor	WNT inhibition receptor	Secreted Signaling	Wnt4 - (Fzd3+Lrp5)	KEGG: mmu04310; PMID: 23209147	FALSE	Wnt4	Wnt	Extracellular matrix, Secreted, Extracellular space	Disease variant, Signal, Developmental protein, Reference proteome, Lipoprotein, Wnt signaling pathway, Extracellular matrix, Disulfide bond, Secreted, Alternative splicing, Glycoprotein	wnt family	FALSE	Fzd3, Lrp5	LDLR, G-protein coupled receptor Fz/Smo	Endoplasmic reticulum, Membrane, Apical cell membrane, Cell surface, Cell membrane	Membrane, Disulfide bond, Transmembrane, Osteogenesis imperfecta, Osteopetrosis, Receptor, EGF-like domain, Endoplasmic reticulum, Glycoprotein, Disease variant, Endocytosis, Signal, Developmental protein, Reference proteome, Wnt signaling pathway, Transmembrane helix, Phosphoprotein, Repeat, Neurogenesis, Alternative splicing, Transducer, Cell membrane, Direct protein sequencing, G-protein coupl…	Receptors	LDLR;Other_receptors, Frizzled;GPCR			TRUE	CellChatDB v1
WNT4_FZD4_LRP5	WNT	Wnt4	FZD4_LRP5	WNT agonist	WNT antagonist	WNT activation receptor	WNT inhibition receptor	Secreted Signaling	Wnt4 - (Fzd4+Lrp5)	KEGG: mmu04310; PMID: 23209147	FALSE	Wnt4	Wnt	Extracellular matrix, Secreted, Extracellular space	Disease variant, Signal, Developmental protein, Reference proteome, Lipoprotein, Wnt signaling pathway, Extracellular matrix, Disulfide bond, Secreted, Alternative splicing, Glycoprotein	wnt family	FALSE	Fzd4, Lrp5	G-protein coupled receptor Fz/Smo, LDLR	Cell membrane, Endoplasmic reticulum, Membrane	Membrane, Disulfide bond, Transmembrane, Receptor, Glycoprotein, Transducer, Disease variant, Signal, Developmental protein, Reference proteome, Wnt signaling pathway, Cell membrane, Transmembrane helix, G-protein coupled receptor, 3D-structure, Ubl conjugation, Osteogenesis imperfecta, Osteopetrosis, EGF-like domain, Endoplasmic reticulum, Endocytosis, Phosphoprotein, Repeat, Alternative splicing	Receptors	LDLR;Other_receptors, Frizzled;GPCR			TRUE	CellChatDB v1
WNT4_FZD5_LRP5	WNT	Wnt4	FZD5_LRP5	WNT agonist	WNT antagonist	WNT activation receptor	WNT inhibition receptor	Secreted Signaling	Wnt4 - (Fzd5+Lrp5)	KEGG: mmu04310; PMID: 23209147	FALSE	Wnt4	Wnt	Extracellular matrix, Secreted, Extracellular space	Disease variant, Signal, Developmental protein, Reference proteome, Lipoprotein, Wnt signaling pathway, Extracellular matrix, Disulfide bond, Secreted, Alternative splicing, Glycoprotein	wnt family	FALSE	Fzd5, Lrp5	G-protein coupled receptor Fz/Smo, LDLR	Perikaryon, Cell projection, Axon, Synapse, Golgi apparatus membrane, Dendrite, Cell membrane, Endoplasmic reticulum, Membrane	Membrane, Disulfide bond, Transmembrane, Lipid-binding, Receptor, Glycoprotein, Transducer, Cell projection, Developmental protein, Signal, Reference proteome, Wnt signaling pathway, Cell membrane, Transmembrane helix, Golgi apparatus, Synapse, G-protein coupled receptor, 3D-structure, Ubl conjugation, Osteogenesis imperfecta, Osteopetrosis, EGF-like domain, Endoplasmic reticulum, Disease variant…	Receptors	LDLR;Other_receptors, Frizzled;GPCR			TRUE	CellChatDB v1
WNT4_FZD6_LRP5	WNT	Wnt4	FZD6_LRP5	WNT agonist	WNT antagonist	WNT activation receptor	WNT inhibition receptor	Secreted Signaling	Wnt4 - (Fzd6+Lrp5)	KEGG: mmu04310; PMID: 23209147	FALSE	Wnt4	Wnt	Extracellular matrix, Secreted, Extracellular space	Disease variant, Signal, Developmental protein, Reference proteome, Lipoprotein, Wnt signaling pathway, Extracellular matrix, Disulfide bond, Secreted, Alternative splicing, Glycoprotein	wnt family	FALSE	Fzd6, Lrp5	G-protein coupled receptor Fz/Smo, LDLR	Endoplasmic reticulum membrane, Cytoplasmic vesicle membrane, Apical cell membrane, Membrane, Cell surface, Cell membrane, Endoplasmic reticulum	Membrane, Disulfide bond, Transmembrane, Receptor, Alternative splicing, Cytoplasmic vesicle, Endoplasmic reticulum, Glycoprotein, Transducer, Disease variant, Developmental protein, Signal, Reference proteome, Wnt signaling pathway, Cell membrane, Transmembrane helix, Phosphoprotein, G-protein coupled receptor, Ubl conjugation, Osteogenesis imperfecta, Osteopetrosis, EGF-like domain, Endocytosis…	Receptors	Frizzled;GPCR, LDLR;Other_receptors			TRUE	CellChatDB v1
WNT4_FZD7_LRP5	WNT	Wnt4	FZD7_LRP5	WNT agonist	WNT antagonist	WNT activation receptor	WNT inhibition receptor	Secreted Signaling	Wnt4 - (Fzd7+Lrp5)	KEGG: mmu04310; PMID: 23209147	FALSE	Wnt4	Wnt	Extracellular matrix, Secreted, Extracellular space	Disease variant, Signal, Developmental protein, Reference proteome, Lipoprotein, Wnt signaling pathway, Extracellular matrix, Disulfide bond, Secreted, Alternative splicing, Glycoprotein	wnt family	FALSE	Fzd7, Lrp5	LDLR, G-protein coupled receptor Fz/Smo	Endoplasmic reticulum, Membrane, Endosome membrane, Cell membrane	Membrane, Disulfide bond, Transmembrane, Osteogenesis imperfecta, Osteopetrosis, Receptor, EGF-like domain, Endoplasmic reticulum, Glycoprotein, Disease variant, Endocytosis, Signal, Developmental protein, Reference proteome, Wnt signaling pathway, Transmembrane helix, Phosphoprotein, Repeat, Transducer, Cell membrane, G-protein coupled receptor, 3D-structure, Endosome, Ubl conjugation, Alternati…	Receptors	Frizzled;GPCR, LDLR;Other_receptors			TRUE	CellChatDB v1
WNT4_FZD8_LRP5	WNT	Wnt4	FZD8_LRP5	WNT agonist	WNT antagonist	WNT activation receptor	WNT inhibition receptor	Secreted Signaling	Wnt4 - (Fzd8+Lrp5)	KEGG: mmu04310; PMID: 23209147	FALSE	Wnt4	Wnt	Extracellular matrix, Secreted, Extracellular space	Disease variant, Signal, Developmental protein, Reference proteome, Lipoprotein, Wnt signaling pathway, Extracellular matrix, Disulfide bond, Secreted, Alternative splicing, Glycoprotein	wnt family	FALSE	Fzd8, Lrp5	G-protein coupled receptor Fz/Smo, LDLR	Golgi apparatus, Membrane, Cell membrane, Endoplasmic reticulum	Membrane, Disulfide bond, Transmembrane, Receptor, Glycoprotein, Transducer, Signal, Developmental protein, Reference proteome, Wnt signaling pathway, Cell membrane, Transmembrane helix, Golgi apparatus, G-protein coupled receptor, 3D-structure, Ubl conjugation, Osteogenesis imperfecta, Osteopetrosis, EGF-like domain, Endoplasmic reticulum, Disease variant, Endocytosis, Phosphoprotein, Repeat, Al…	Receptors	LDLR;Other_receptors, Frizzled;GPCR			TRUE	CellChatDB v1
WNT4_FZD9_LRP5	WNT	Wnt4	FZD9_LRP5	WNT agonist	WNT antagonist	WNT activation receptor	WNT inhibition receptor	Secreted Signaling	Wnt4 - (Fzd9+Lrp5)	KEGG: mmu04310; PMID: 23209147	FALSE	Wnt4	Wnt	Extracellular matrix, Secreted, Extracellular space	Disease variant, Signal, Developmental protein, Reference proteome, Lipoprotein, Wnt signaling pathway, Extracellular matrix, Disulfide bond, Secreted, Alternative splicing, Glycoprotein	wnt family	FALSE	Fzd9, Lrp5	G-protein coupled receptor Fz/Smo, LDLR	Cell membrane, Endoplasmic reticulum, Membrane	Transducer, Ubl conjugation, Membrane, Signal, Developmental protein, Reference proteome, Wnt signaling pathway, Cell membrane, Transmembrane helix, Disulfide bond, Transmembrane, Receptor, G-protein coupled receptor, Glycoprotein, Osteogenesis imperfecta, Osteopetrosis, EGF-like domain, Endoplasmic reticulum, Disease variant, Endocytosis, Phosphoprotein, Repeat, Alternative splicing	Receptors	Frizzled;GPCR, LDLR;Other_receptors			TRUE	CellChatDB v1
WNT6_FZD1_LRP5	WNT	Wnt6	FZD1_LRP5	WNT agonist	WNT antagonist	WNT activation receptor	WNT inhibition receptor	Secreted Signaling	Wnt6 - (Fzd1+Lrp5)	KEGG: mmu04310; PMID: 23209147	FALSE	Wnt6	Wnt	Extracellular matrix, Secreted, Extracellular space	Signal, Developmental protein, Reference proteome, Wnt signaling pathway, Lipoprotein, Extracellular matrix, Disulfide bond, Secreted, Glycoprotein	wnt family	FALSE	Fzd1, Lrp5	G-protein coupled receptor Fz/Smo, LDLR	Cell membrane, Endoplasmic reticulum, Membrane	Transducer, Ubl conjugation, Membrane, Signal, Developmental protein, Reference proteome, Wnt signaling pathway, Cell membrane, Transmembrane helix, Disulfide bond, Transmembrane, Receptor, G-protein coupled receptor, Glycoprotein, Osteogenesis imperfecta, Osteopetrosis, EGF-like domain, Endoplasmic reticulum, Disease variant, Endocytosis, Phosphoprotein, Repeat, Alternative splicing	Receptors	LDLR;Other_receptors, Frizzled;GPCR			TRUE	CellChatDB v1
WNT6_FZD10_LRP5	WNT	Wnt6	FZD10_LRP5	WNT agonist	WNT antagonist	WNT activation receptor	WNT inhibition receptor	Secreted Signaling	Wnt6 - (Fzd10+Lrp5)	KEGG: mmu04310; PMID: 23209147	FALSE	Wnt6	Wnt	Extracellular matrix, Secreted, Extracellular space	Signal, Developmental protein, Reference proteome, Wnt signaling pathway, Lipoprotein, Extracellular matrix, Disulfide bond, Secreted, Glycoprotein	wnt family	FALSE	Fzd10, Lrp5	G-protein coupled receptor Fz/Smo, LDLR	Cell membrane, Endoplasmic reticulum, Membrane	Transducer, Ubl conjugation, Membrane, Signal, Developmental protein, Reference proteome, Wnt signaling pathway, Cell membrane, Transmembrane helix, Disulfide bond, Transmembrane, Receptor, G-protein coupled receptor, Glycoprotein, Osteogenesis imperfecta, Osteopetrosis, EGF-like domain, Endoplasmic reticulum, Disease variant, Endocytosis, Phosphoprotein, Repeat, Alternative splicing	Receptors	LDLR;Other_receptors, Frizzled;GPCR			TRUE	CellChatDB v1
WNT6_FZD2_LRP5	WNT	Wnt6	FZD2_LRP5	WNT agonist	WNT antagonist	WNT activation receptor	WNT inhibition receptor	Secreted Signaling	Wnt6 - (Fzd2+Lrp5)	KEGG: mmu04310; PMID: 23209147	FALSE	Wnt6	Wnt	Extracellular matrix, Secreted, Extracellular space	Signal, Developmental protein, Reference proteome, Wnt signaling pathway, Lipoprotein, Extracellular matrix, Disulfide bond, Secreted, Glycoprotein	wnt family	FALSE	Fzd2, Lrp5	G-protein coupled receptor Fz/Smo, LDLR	Membrane, Cell membrane, Endoplasmic reticulum	Membrane, Disulfide bond, Transmembrane, Receptor, Glycoprotein, Transducer, Disease variant, Signal, Developmental protein, Reference proteome, Wnt signaling pathway, Cell membrane, Transmembrane helix, G-protein coupled receptor, 3D-structure, Ubl conjugation, Osteogenesis imperfecta, Osteopetrosis, EGF-like domain, Endoplasmic reticulum, Endocytosis, Phosphoprotein, Repeat, Alternative splicing	Receptors	LDLR;Other_receptors, Frizzled;GPCR			TRUE	CellChatDB v1
WNT6_FZD3_LRP5	WNT	Wnt6	FZD3_LRP5	WNT agonist	WNT antagonist	WNT activation receptor	WNT inhibition receptor	Secreted Signaling	Wnt6 - (Fzd3+Lrp5)	KEGG: mmu04310; PMID: 23209147	FALSE	Wnt6	Wnt	Extracellular matrix, Secreted, Extracellular space	Signal, Developmental protein, Reference proteome, Wnt signaling pathway, Lipoprotein, Extracellular matrix, Disulfide bond, Secreted, Glycoprotein	wnt family	FALSE	Fzd3, Lrp5	LDLR, G-protein coupled receptor Fz/Smo	Endoplasmic reticulum, Membrane, Apical cell membrane, Cell surface, Cell membrane	Membrane, Disulfide bond, Transmembrane, Osteogenesis imperfecta, Osteopetrosis, Receptor, EGF-like domain, Endoplasmic reticulum, Glycoprotein, Disease variant, Endocytosis, Signal, Developmental protein, Reference proteome, Wnt signaling pathway, Transmembrane helix, Phosphoprotein, Repeat, Neurogenesis, Alternative splicing, Transducer, Cell membrane, Direct protein sequencing, G-protein coupl…	Receptors	LDLR;Other_receptors, Frizzled;GPCR			TRUE	CellChatDB v1
WNT6_FZD4_LRP5	WNT	Wnt6	FZD4_LRP5	WNT agonist	WNT antagonist	WNT activation receptor	WNT inhibition receptor	Secreted Signaling	Wnt6 - (Fzd4+Lrp5)	KEGG: mmu04310; PMID: 23209147	FALSE	Wnt6	Wnt	Extracellular matrix, Secreted, Extracellular space	Signal, Developmental protein, Reference proteome, Wnt signaling pathway, Lipoprotein, Extracellular matrix, Disulfide bond, Secreted, Glycoprotein	wnt family	FALSE	Fzd4, Lrp5	G-protein coupled receptor Fz/Smo, LDLR	Cell membrane, Endoplasmic reticulum, Membrane	Membrane, Disulfide bond, Transmembrane, Receptor, Glycoprotein, Transducer, Disease variant, Signal, Developmental protein, Reference proteome, Wnt signaling pathway, Cell membrane, Transmembrane helix, G-protein coupled receptor, 3D-structure, Ubl conjugation, Osteogenesis imperfecta, Osteopetrosis, EGF-like domain, Endoplasmic reticulum, Endocytosis, Phosphoprotein, Repeat, Alternative splicing	Receptors	LDLR;Other_receptors, Frizzled;GPCR			TRUE	CellChatDB v1
WNT6_FZD5_LRP5	WNT	Wnt6	FZD5_LRP5	WNT agonist	WNT antagonist	WNT activation receptor	WNT inhibition receptor	Secreted Signaling	Wnt6 - (Fzd5+Lrp5)	KEGG: mmu04310; PMID: 23209147	FALSE	Wnt6	Wnt	Extracellular matrix, Secreted, Extracellular space	Signal, Developmental protein, Reference proteome, Wnt signaling pathway, Lipoprotein, Extracellular matrix, Disulfide bond, Secreted, Glycoprotein	wnt family	FALSE	Fzd5, Lrp5	G-protein coupled receptor Fz/Smo, LDLR	Perikaryon, Cell projection, Axon, Synapse, Golgi apparatus membrane, Dendrite, Cell membrane, Endoplasmic reticulum, Membrane	Membrane, Disulfide bond, Transmembrane, Lipid-binding, Receptor, Glycoprotein, Transducer, Cell projection, Developmental protein, Signal, Reference proteome, Wnt signaling pathway, Cell membrane, Transmembrane helix, Golgi apparatus, Synapse, G-protein coupled receptor, 3D-structure, Ubl conjugation, Osteogenesis imperfecta, Osteopetrosis, EGF-like domain, Endoplasmic reticulum, Disease variant…	Receptors	LDLR;Other_receptors, Frizzled;GPCR			TRUE	CellChatDB v1
WNT6_FZD6_LRP5	WNT	Wnt6	FZD6_LRP5	WNT agonist	WNT antagonist	WNT activation receptor	WNT inhibition receptor	Secreted Signaling	Wnt6 - (Fzd6+Lrp5)	KEGG: mmu04310; PMID: 23209147	FALSE	Wnt6	Wnt	Extracellular matrix, Secreted, Extracellular space	Signal, Developmental protein, Reference proteome, Wnt signaling pathway, Lipoprotein, Extracellular matrix, Disulfide bond, Secreted, Glycoprotein	wnt family	FALSE	Fzd6, Lrp5	G-protein coupled receptor Fz/Smo, LDLR	Endoplasmic reticulum membrane, Cytoplasmic vesicle membrane, Apical cell membrane, Membrane, Cell surface, Cell membrane, Endoplasmic reticulum	Membrane, Disulfide bond, Transmembrane, Receptor, Alternative splicing, Cytoplasmic vesicle, Endoplasmic reticulum, Glycoprotein, Transducer, Disease variant, Developmental protein, Signal, Reference proteome, Wnt signaling pathway, Cell membrane, Transmembrane helix, Phosphoprotein, G-protein coupled receptor, Ubl conjugation, Osteogenesis imperfecta, Osteopetrosis, EGF-like domain, Endocytosis…	Receptors	Frizzled;GPCR, LDLR;Other_receptors			TRUE	CellChatDB v1
WNT6_FZD7_LRP5	WNT	Wnt6	FZD7_LRP5	WNT agonist	WNT antagonist	WNT activation receptor	WNT inhibition receptor	Secreted Signaling	Wnt6 - (Fzd7+Lrp5)	KEGG: mmu04310; PMID: 23209147	FALSE	Wnt6	Wnt	Extracellular matrix, Secreted, Extracellular space	Signal, Developmental protein, Reference proteome, Wnt signaling pathway, Lipoprotein, Extracellular matrix, Disulfide bond, Secreted, Glycoprotein	wnt family	FALSE	Fzd7, Lrp5	LDLR, G-protein coupled receptor Fz/Smo	Endoplasmic reticulum, Membrane, Endosome membrane, Cell membrane	Membrane, Disulfide bond, Transmembrane, Osteogenesis imperfecta, Osteopetrosis, Receptor, EGF-like domain, Endoplasmic reticulum, Glycoprotein, Disease variant, Endocytosis, Signal, Developmental protein, Reference proteome, Wnt signaling pathway, Transmembrane helix, Phosphoprotein, Repeat, Transducer, Cell membrane, G-protein coupled receptor, 3D-structure, Endosome, Ubl conjugation, Alternati…	Receptors	Frizzled;GPCR, LDLR;Other_receptors			TRUE	CellChatDB v1
WNT6_FZD8_LRP5	WNT	Wnt6	FZD8_LRP5	WNT agonist	WNT antagonist	WNT activation receptor	WNT inhibition receptor	Secreted Signaling	Wnt6 - (Fzd8+Lrp5)	KEGG: mmu04310; PMID: 23209147	FALSE	Wnt6	Wnt	Extracellular matrix, Secreted, Extracellular space	Signal, Developmental protein, Reference proteome, Wnt signaling pathway, Lipoprotein, Extracellular matrix, Disulfide bond, Secreted, Glycoprotein	wnt family	FALSE	Fzd8, Lrp5	G-protein coupled receptor Fz/Smo, LDLR	Golgi apparatus, Membrane, Cell membrane, Endoplasmic reticulum	Membrane, Disulfide bond, Transmembrane, Receptor, Glycoprotein, Transducer, Signal, Developmental protein, Reference proteome, Wnt signaling pathway, Cell membrane, Transmembrane helix, Golgi apparatus, G-protein coupled receptor, 3D-structure, Ubl conjugation, Osteogenesis imperfecta, Osteopetrosis, EGF-like domain, Endoplasmic reticulum, Disease variant, Endocytosis, Phosphoprotein, Repeat, Al…	Receptors	LDLR;Other_receptors, Frizzled;GPCR			TRUE	CellChatDB v1
WNT6_FZD9_LRP5	WNT	Wnt6	FZD9_LRP5	WNT agonist	WNT antagonist	WNT activation receptor	WNT inhibition receptor	Secreted Signaling	Wnt6 - (Fzd9+Lrp5)	KEGG: mmu04310; PMID: 23209147	FALSE	Wnt6	Wnt	Extracellular matrix, Secreted, Extracellular space	Signal, Developmental protein, Reference proteome, Wnt signaling pathway, Lipoprotein, Extracellular matrix, Disulfide bond, Secreted, Glycoprotein	wnt family	FALSE	Fzd9, Lrp5	G-protein coupled receptor Fz/Smo, LDLR	Cell membrane, Endoplasmic reticulum, Membrane	Transducer, Ubl conjugation, Membrane, Signal, Developmental protein, Reference proteome, Wnt signaling pathway, Cell membrane, Transmembrane helix, Disulfide bond, Transmembrane, Receptor, G-protein coupled receptor, Glycoprotein, Osteogenesis imperfecta, Osteopetrosis, EGF-like domain, Endoplasmic reticulum, Disease variant, Endocytosis, Phosphoprotein, Repeat, Alternative splicing	Receptors	Frizzled;GPCR, LDLR;Other_receptors			TRUE	CellChatDB v1
WNT7A_FZD1_LRP5	WNT	Wnt7a	FZD1_LRP5	WNT agonist	WNT antagonist	WNT activation receptor	WNT inhibition receptor	Secreted Signaling	Wnt7a - (Fzd1+Lrp5)	KEGG: mmu04310; PMID: 23209147	TRUE	Wnt7a	Wnt	Extracellular matrix, Secreted, Extracellular space	Disease variant, Signal, Developmental protein, Reference proteome, Lipoprotein, Wnt signaling pathway, Extracellular matrix, Disulfide bond, Secreted, 3D-structure, Glycoprotein	wnt family	FALSE	Fzd1, Lrp5	G-protein coupled receptor Fz/Smo, LDLR	Cell membrane, Endoplasmic reticulum, Membrane	Transducer, Ubl conjugation, Membrane, Signal, Developmental protein, Reference proteome, Wnt signaling pathway, Cell membrane, Transmembrane helix, Disulfide bond, Transmembrane, Receptor, G-protein coupled receptor, Glycoprotein, Osteogenesis imperfecta, Osteopetrosis, EGF-like domain, Endoplasmic reticulum, Disease variant, Endocytosis, Phosphoprotein, Repeat, Alternative splicing	Receptors	LDLR;Other_receptors, Frizzled;GPCR			TRUE	CellChatDB v1
WNT7A_FZD10_LRP5	WNT	Wnt7a	FZD10_LRP5	WNT agonist	WNT antagonist	WNT activation receptor	WNT inhibition receptor	Secreted Signaling	Wnt7a - (Fzd10+Lrp5)	KEGG: mmu04310; PMID: 23209147	TRUE	Wnt7a	Wnt	Extracellular matrix, Secreted, Extracellular space	Disease variant, Signal, Developmental protein, Reference proteome, Lipoprotein, Wnt signaling pathway, Extracellular matrix, Disulfide bond, Secreted, 3D-structure, Glycoprotein	wnt family	FALSE	Fzd10, Lrp5	G-protein coupled receptor Fz/Smo, LDLR	Cell membrane, Endoplasmic reticulum, Membrane	Transducer, Ubl conjugation, Membrane, Signal, Developmental protein, Reference proteome, Wnt signaling pathway, Cell membrane, Transmembrane helix, Disulfide bond, Transmembrane, Receptor, G-protein coupled receptor, Glycoprotein, Osteogenesis imperfecta, Osteopetrosis, EGF-like domain, Endoplasmic reticulum, Disease variant, Endocytosis, Phosphoprotein, Repeat, Alternative splicing	Receptors	LDLR;Other_receptors, Frizzled;GPCR			TRUE	CellChatDB v1
WNT7A_FZD2_LRP5	WNT	Wnt7a	FZD2_LRP5	WNT agonist	WNT antagonist	WNT activation receptor	WNT inhibition receptor	Secreted Signaling	Wnt7a - (Fzd2+Lrp5)	KEGG: mmu04310; PMID: 23209147	TRUE	Wnt7a	Wnt	Extracellular matrix, Secreted, Extracellular space	Disease variant, Signal, Developmental protein, Reference proteome, Lipoprotein, Wnt signaling pathway, Extracellular matrix, Disulfide bond, Secreted, 3D-structure, Glycoprotein	wnt family	FALSE	Fzd2, Lrp5	G-protein coupled receptor Fz/Smo, LDLR	Membrane, Cell membrane, Endoplasmic reticulum	Membrane, Disulfide bond, Transmembrane, Receptor, Glycoprotein, Transducer, Disease variant, Signal, Developmental protein, Reference proteome, Wnt signaling pathway, Cell membrane, Transmembrane helix, G-protein coupled receptor, 3D-structure, Ubl conjugation, Osteogenesis imperfecta, Osteopetrosis, EGF-like domain, Endoplasmic reticulum, Endocytosis, Phosphoprotein, Repeat, Alternative splicing	Receptors	LDLR;Other_receptors, Frizzled;GPCR			TRUE	CellChatDB v1
WNT7A_FZD3_LRP5	WNT	Wnt7a	FZD3_LRP5	WNT agonist	WNT antagonist	WNT activation receptor	WNT inhibition receptor	Secreted Signaling	Wnt7a - (Fzd3+Lrp5)	KEGG: mmu04310; PMID: 23209147	TRUE	Wnt7a	Wnt	Extracellular matrix, Secreted, Extracellular space	Disease variant, Signal, Developmental protein, Reference proteome, Lipoprotein, Wnt signaling pathway, Extracellular matrix, Disulfide bond, Secreted, 3D-structure, Glycoprotein	wnt family	FALSE	Fzd3, Lrp5	LDLR, G-protein coupled receptor Fz/Smo	Endoplasmic reticulum, Membrane, Apical cell membrane, Cell surface, Cell membrane	Membrane, Disulfide bond, Transmembrane, Osteogenesis imperfecta, Osteopetrosis, Receptor, EGF-like domain, Endoplasmic reticulum, Glycoprotein, Disease variant, Endocytosis, Signal, Developmental protein, Reference proteome, Wnt signaling pathway, Transmembrane helix, Phosphoprotein, Repeat, Neurogenesis, Alternative splicing, Transducer, Cell membrane, Direct protein sequencing, G-protein coupl…	Receptors	LDLR;Other_receptors, Frizzled;GPCR			TRUE	CellChatDB v1
WNT7A_FZD4_LRP5	WNT	Wnt7a	FZD4_LRP5	WNT agonist	WNT antagonist	WNT activation receptor	WNT inhibition receptor	Secreted Signaling	Wnt7a - (Fzd4+Lrp5)	KEGG: mmu04310; PMID: 23209147	TRUE	Wnt7a	Wnt	Extracellular matrix, Secreted, Extracellular space	Disease variant, Signal, Developmental protein, Reference proteome, Lipoprotein, Wnt signaling pathway, Extracellular matrix, Disulfide bond, Secreted, 3D-structure, Glycoprotein	wnt family	FALSE	Fzd4, Lrp5	G-protein coupled receptor Fz/Smo, LDLR	Cell membrane, Endoplasmic reticulum, Membrane	Membrane, Disulfide bond, Transmembrane, Receptor, Glycoprotein, Transducer, Disease variant, Signal, Developmental protein, Reference proteome, Wnt signaling pathway, Cell membrane, Transmembrane helix, G-protein coupled receptor, 3D-structure, Ubl conjugation, Osteogenesis imperfecta, Osteopetrosis, EGF-like domain, Endoplasmic reticulum, Endocytosis, Phosphoprotein, Repeat, Alternative splicing	Receptors	LDLR;Other_receptors, Frizzled;GPCR			TRUE	CellChatDB v1
WNT7A_FZD5_LRP5	WNT	Wnt7a	FZD5_LRP5	WNT agonist	WNT antagonist	WNT activation receptor	WNT inhibition receptor	Secreted Signaling	Wnt7a - (Fzd5+Lrp5)	KEGG: mmu04310; PMID: 23209147	TRUE	Wnt7a	Wnt	Extracellular matrix, Secreted, Extracellular space	Disease variant, Signal, Developmental protein, Reference proteome, Lipoprotein, Wnt signaling pathway, Extracellular matrix, Disulfide bond, Secreted, 3D-structure, Glycoprotein	wnt family	FALSE	Fzd5, Lrp5	G-protein coupled receptor Fz/Smo, LDLR	Perikaryon, Cell projection, Axon, Synapse, Golgi apparatus membrane, Dendrite, Cell membrane, Endoplasmic reticulum, Membrane	Membrane, Disulfide bond, Transmembrane, Lipid-binding, Receptor, Glycoprotein, Transducer, Cell projection, Developmental protein, Signal, Reference proteome, Wnt signaling pathway, Cell membrane, Transmembrane helix, Golgi apparatus, Synapse, G-protein coupled receptor, 3D-structure, Ubl conjugation, Osteogenesis imperfecta, Osteopetrosis, EGF-like domain, Endoplasmic reticulum, Disease variant…	Receptors	LDLR;Other_receptors, Frizzled;GPCR			TRUE	CellChatDB v1
WNT7A_FZD6_LRP5	WNT	Wnt7a	FZD6_LRP5	WNT agonist	WNT antagonist	WNT activation receptor	WNT inhibition receptor	Secreted Signaling	Wnt7a - (Fzd6+Lrp5)	KEGG: mmu04310; PMID: 23209147	TRUE	Wnt7a	Wnt	Extracellular matrix, Secreted, Extracellular space	Disease variant, Signal, Developmental protein, Reference proteome, Lipoprotein, Wnt signaling pathway, Extracellular matrix, Disulfide bond, Secreted, 3D-structure, Glycoprotein	wnt family	FALSE	Fzd6, Lrp5	G-protein coupled receptor Fz/Smo, LDLR	Endoplasmic reticulum membrane, Cytoplasmic vesicle membrane, Apical cell membrane, Membrane, Cell surface, Cell membrane, Endoplasmic reticulum	Membrane, Disulfide bond, Transmembrane, Receptor, Alternative splicing, Cytoplasmic vesicle, Endoplasmic reticulum, Glycoprotein, Transducer, Disease variant, Developmental protein, Signal, Reference proteome, Wnt signaling pathway, Cell membrane, Transmembrane helix, Phosphoprotein, G-protein coupled receptor, Ubl conjugation, Osteogenesis imperfecta, Osteopetrosis, EGF-like domain, Endocytosis…	Receptors	Frizzled;GPCR, LDLR;Other_receptors			TRUE	CellChatDB v1
WNT7A_FZD7_LRP5	WNT	Wnt7a	FZD7_LRP5	WNT agonist	WNT antagonist	WNT activation receptor	WNT inhibition receptor	Secreted Signaling	Wnt7a - (Fzd7+Lrp5)	KEGG: mmu04310; PMID: 23209147	TRUE	Wnt7a	Wnt	Extracellular matrix, Secreted, Extracellular space	Disease variant, Signal, Developmental protein, Reference proteome, Lipoprotein, Wnt signaling pathway, Extracellular matrix, Disulfide bond, Secreted, 3D-structure, Glycoprotein	wnt family	FALSE	Fzd7, Lrp5	LDLR, G-protein coupled receptor Fz/Smo	Endoplasmic reticulum, Membrane, Endosome membrane, Cell membrane	Membrane, Disulfide bond, Transmembrane, Osteogenesis imperfecta, Osteopetrosis, Receptor, EGF-like domain, Endoplasmic reticulum, Glycoprotein, Disease variant, Endocytosis, Signal, Developmental protein, Reference proteome, Wnt signaling pathway, Transmembrane helix, Phosphoprotein, Repeat, Transducer, Cell membrane, G-protein coupled receptor, 3D-structure, Endosome, Ubl conjugation, Alternati…	Receptors	Frizzled;GPCR, LDLR;Other_receptors			TRUE	CellChatDB v1
WNT7A_FZD8_LRP5	WNT	Wnt7a	FZD8_LRP5	WNT agonist	WNT antagonist	WNT activation receptor	WNT inhibition receptor	Secreted Signaling	Wnt7a - (Fzd8+Lrp5)	KEGG: mmu04310; PMID: 23209147	TRUE	Wnt7a	Wnt	Extracellular matrix, Secreted, Extracellular space	Disease variant, Signal, Developmental protein, Reference proteome, Lipoprotein, Wnt signaling pathway, Extracellular matrix, Disulfide bond, Secreted, 3D-structure, Glycoprotein	wnt family	FALSE	Fzd8, Lrp5	G-protein coupled receptor Fz/Smo, LDLR	Golgi apparatus, Membrane, Cell membrane, Endoplasmic reticulum	Membrane, Disulfide bond, Transmembrane, Receptor, Glycoprotein, Transducer, Signal, Developmental protein, Reference proteome, Wnt signaling pathway, Cell membrane, Transmembrane helix, Golgi apparatus, G-protein coupled receptor, 3D-structure, Ubl conjugation, Osteogenesis imperfecta, Osteopetrosis, EGF-like domain, Endoplasmic reticulum, Disease variant, Endocytosis, Phosphoprotein, Repeat, Al…	Receptors	LDLR;Other_receptors, Frizzled;GPCR			TRUE	CellChatDB v1
WNT7A_FZD9_LRP5	WNT	Wnt7a	FZD9_LRP5	WNT agonist	WNT antagonist	WNT activation receptor	WNT inhibition receptor	Secreted Signaling	Wnt7a - (Fzd9+Lrp5)	KEGG: mmu04310; PMID: 23209147	TRUE	Wnt7a	Wnt	Extracellular matrix, Secreted, Extracellular space	Disease variant, Signal, Developmental protein, Reference proteome, Lipoprotein, Wnt signaling pathway, Extracellular matrix, Disulfide bond, Secreted, 3D-structure, Glycoprotein	wnt family	FALSE	Fzd9, Lrp5	G-protein coupled receptor Fz/Smo, LDLR	Cell membrane, Endoplasmic reticulum, Membrane	Transducer, Ubl conjugation, Membrane, Signal, Developmental protein, Reference proteome, Wnt signaling pathway, Cell membrane, Transmembrane helix, Disulfide bond, Transmembrane, Receptor, G-protein coupled receptor, Glycoprotein, Osteogenesis imperfecta, Osteopetrosis, EGF-like domain, Endoplasmic reticulum, Disease variant, Endocytosis, Phosphoprotein, Repeat, Alternative splicing	Receptors	Frizzled;GPCR, LDLR;Other_receptors			TRUE	CellChatDB v1
WNT7B_FZD1_LRP5	WNT	Wnt7b	FZD1_LRP5	WNT agonist	WNT antagonist	WNT activation receptor	WNT inhibition receptor	Secreted Signaling	Wnt7b - (Fzd1+Lrp5)	KEGG: mmu04310; PMID: 23209147	FALSE	Wnt7b	Wnt	Extracellular matrix, Secreted, Extracellular space	Signal, Developmental protein, Reference proteome, Wnt signaling pathway, Lipoprotein, Extracellular matrix, Disulfide bond, Secreted, Glycoprotein	wnt family	FALSE	Fzd1, Lrp5	G-protein coupled receptor Fz/Smo, LDLR	Cell membrane, Endoplasmic reticulum, Membrane	Transducer, Ubl conjugation, Membrane, Signal, Developmental protein, Reference proteome, Wnt signaling pathway, Cell membrane, Transmembrane helix, Disulfide bond, Transmembrane, Receptor, G-protein coupled receptor, Glycoprotein, Osteogenesis imperfecta, Osteopetrosis, EGF-like domain, Endoplasmic reticulum, Disease variant, Endocytosis, Phosphoprotein, Repeat, Alternative splicing	Receptors	LDLR;Other_receptors, Frizzled;GPCR			TRUE	CellChatDB v1
WNT7B_FZD10_LRP5	WNT	Wnt7b	FZD10_LRP5	WNT agonist	WNT antagonist	WNT activation receptor	WNT inhibition receptor	Secreted Signaling	Wnt7b - (Fzd10+Lrp5)	KEGG: mmu04310; PMID: 23209147	FALSE	Wnt7b	Wnt	Extracellular matrix, Secreted, Extracellular space	Signal, Developmental protein, Reference proteome, Wnt signaling pathway, Lipoprotein, Extracellular matrix, Disulfide bond, Secreted, Glycoprotein	wnt family	FALSE	Fzd10, Lrp5	G-protein coupled receptor Fz/Smo, LDLR	Cell membrane, Endoplasmic reticulum, Membrane	Transducer, Ubl conjugation, Membrane, Signal, Developmental protein, Reference proteome, Wnt signaling pathway, Cell membrane, Transmembrane helix, Disulfide bond, Transmembrane, Receptor, G-protein coupled receptor, Glycoprotein, Osteogenesis imperfecta, Osteopetrosis, EGF-like domain, Endoplasmic reticulum, Disease variant, Endocytosis, Phosphoprotein, Repeat, Alternative splicing	Receptors	LDLR;Other_receptors, Frizzled;GPCR			TRUE	CellChatDB v1
WNT7B_FZD2_LRP5	WNT	Wnt7b	FZD2_LRP5	WNT agonist	WNT antagonist	WNT activation receptor	WNT inhibition receptor	Secreted Signaling	Wnt7b - (Fzd2+Lrp5)	KEGG: mmu04310; PMID: 23209147	FALSE	Wnt7b	Wnt	Extracellular matrix, Secreted, Extracellular space	Signal, Developmental protein, Reference proteome, Wnt signaling pathway, Lipoprotein, Extracellular matrix, Disulfide bond, Secreted, Glycoprotein	wnt family	FALSE	Fzd2, Lrp5	G-protein coupled receptor Fz/Smo, LDLR	Membrane, Cell membrane, Endoplasmic reticulum	Membrane, Disulfide bond, Transmembrane, Receptor, Glycoprotein, Transducer, Disease variant, Signal, Developmental protein, Reference proteome, Wnt signaling pathway, Cell membrane, Transmembrane helix, G-protein coupled receptor, 3D-structure, Ubl conjugation, Osteogenesis imperfecta, Osteopetrosis, EGF-like domain, Endoplasmic reticulum, Endocytosis, Phosphoprotein, Repeat, Alternative splicing	Receptors	LDLR;Other_receptors, Frizzled;GPCR			TRUE	CellChatDB v1
WNT7B_FZD3_LRP5	WNT	Wnt7b	FZD3_LRP5	WNT agonist	WNT antagonist	WNT activation receptor	WNT inhibition receptor	Secreted Signaling	Wnt7b - (Fzd3+Lrp5)	KEGG: mmu04310; PMID: 23209147	FALSE	Wnt7b	Wnt	Extracellular matrix, Secreted, Extracellular space	Signal, Developmental protein, Reference proteome, Wnt signaling pathway, Lipoprotein, Extracellular matrix, Disulfide bond, Secreted, Glycoprotein	wnt family	FALSE	Fzd3, Lrp5	LDLR, G-protein coupled receptor Fz/Smo	Endoplasmic reticulum, Membrane, Apical cell membrane, Cell surface, Cell membrane	Membrane, Disulfide bond, Transmembrane, Osteogenesis imperfecta, Osteopetrosis, Receptor, EGF-like domain, Endoplasmic reticulum, Glycoprotein, Disease variant, Endocytosis, Signal, Developmental protein, Reference proteome, Wnt signaling pathway, Transmembrane helix, Phosphoprotein, Repeat, Neurogenesis, Alternative splicing, Transducer, Cell membrane, Direct protein sequencing, G-protein coupl…	Receptors	LDLR;Other_receptors, Frizzled;GPCR			TRUE	CellChatDB v1
WNT7B_FZD4_LRP5	WNT	Wnt7b	FZD4_LRP5	WNT agonist	WNT antagonist	WNT activation receptor	WNT inhibition receptor	Secreted Signaling	Wnt7b - (Fzd4+Lrp5)	KEGG: mmu04310; PMID: 23209147	FALSE	Wnt7b	Wnt	Extracellular matrix, Secreted, Extracellular space	Signal, Developmental protein, Reference proteome, Wnt signaling pathway, Lipoprotein, Extracellular matrix, Disulfide bond, Secreted, Glycoprotein	wnt family	FALSE	Fzd4, Lrp5	G-protein coupled receptor Fz/Smo, LDLR	Cell membrane, Endoplasmic reticulum, Membrane	Membrane, Disulfide bond, Transmembrane, Receptor, Glycoprotein, Transducer, Disease variant, Signal, Developmental protein, Reference proteome, Wnt signaling pathway, Cell membrane, Transmembrane helix, G-protein coupled receptor, 3D-structure, Ubl conjugation, Osteogenesis imperfecta, Osteopetrosis, EGF-like domain, Endoplasmic reticulum, Endocytosis, Phosphoprotein, Repeat, Alternative splicing	Receptors	LDLR;Other_receptors, Frizzled;GPCR			TRUE	CellChatDB v1
WNT7B_FZD5_LRP5	WNT	Wnt7b	FZD5_LRP5	WNT agonist	WNT antagonist	WNT activation receptor	WNT inhibition receptor	Secreted Signaling	Wnt7b - (Fzd5+Lrp5)	KEGG: mmu04310; PMID: 23209147	FALSE	Wnt7b	Wnt	Extracellular matrix, Secreted, Extracellular space	Signal, Developmental protein, Reference proteome, Wnt signaling pathway, Lipoprotein, Extracellular matrix, Disulfide bond, Secreted, Glycoprotein	wnt family	FALSE	Fzd5, Lrp5	G-protein coupled receptor Fz/Smo, LDLR	Perikaryon, Cell projection, Axon, Synapse, Golgi apparatus membrane, Dendrite, Cell membrane, Endoplasmic reticulum, Membrane	Membrane, Disulfide bond, Transmembrane, Lipid-binding, Receptor, Glycoprotein, Transducer, Cell projection, Developmental protein, Signal, Reference proteome, Wnt signaling pathway, Cell membrane, Transmembrane helix, Golgi apparatus, Synapse, G-protein coupled receptor, 3D-structure, Ubl conjugation, Osteogenesis imperfecta, Osteopetrosis, EGF-like domain, Endoplasmic reticulum, Disease variant…	Receptors	LDLR;Other_receptors, Frizzled;GPCR			TRUE	CellChatDB v1
WNT7B_FZD6_LRP5	WNT	Wnt7b	FZD6_LRP5	WNT agonist	WNT antagonist	WNT activation receptor	WNT inhibition receptor	Secreted Signaling	Wnt7b - (Fzd6+Lrp5)	KEGG: mmu04310; PMID: 23209147	FALSE	Wnt7b	Wnt	Extracellular matrix, Secreted, Extracellular space	Signal, Developmental protein, Reference proteome, Wnt signaling pathway, Lipoprotein, Extracellular matrix, Disulfide bond, Secreted, Glycoprotein	wnt family	FALSE	Fzd6, Lrp5	G-protein coupled receptor Fz/Smo, LDLR	Endoplasmic reticulum membrane, Cytoplasmic vesicle membrane, Apical cell membrane, Membrane, Cell surface, Cell membrane, Endoplasmic reticulum	Membrane, Disulfide bond, Transmembrane, Receptor, Alternative splicing, Cytoplasmic vesicle, Endoplasmic reticulum, Glycoprotein, Transducer, Disease variant, Developmental protein, Signal, Reference proteome, Wnt signaling pathway, Cell membrane, Transmembrane helix, Phosphoprotein, G-protein coupled receptor, Ubl conjugation, Osteogenesis imperfecta, Osteopetrosis, EGF-like domain, Endocytosis…	Receptors	Frizzled;GPCR, LDLR;Other_receptors			TRUE	CellChatDB v1
WNT7B_FZD7_LRP5	WNT	Wnt7b	FZD7_LRP5	WNT agonist	WNT antagonist	WNT activation receptor	WNT inhibition receptor	Secreted Signaling	Wnt7b - (Fzd7+Lrp5)	KEGG: mmu04310; PMID: 23209147	FALSE	Wnt7b	Wnt	Extracellular matrix, Secreted, Extracellular space	Signal, Developmental protein, Reference proteome, Wnt signaling pathway, Lipoprotein, Extracellular matrix, Disulfide bond, Secreted, Glycoprotein	wnt family	FALSE	Fzd7, Lrp5	LDLR, G-protein coupled receptor Fz/Smo	Endoplasmic reticulum, Membrane, Endosome membrane, Cell membrane	Membrane, Disulfide bond, Transmembrane, Osteogenesis imperfecta, Osteopetrosis, Receptor, EGF-like domain, Endoplasmic reticulum, Glycoprotein, Disease variant, Endocytosis, Signal, Developmental protein, Reference proteome, Wnt signaling pathway, Transmembrane helix, Phosphoprotein, Repeat, Transducer, Cell membrane, G-protein coupled receptor, 3D-structure, Endosome, Ubl conjugation, Alternati…	Receptors	Frizzled;GPCR, LDLR;Other_receptors			TRUE	CellChatDB v1
WNT7B_FZD8_LRP5	WNT	Wnt7b	FZD8_LRP5	WNT agonist	WNT antagonist	WNT activation receptor	WNT inhibition receptor	Secreted Signaling	Wnt7b - (Fzd8+Lrp5)	KEGG: mmu04310; PMID: 23209147	FALSE	Wnt7b	Wnt	Extracellular matrix, Secreted, Extracellular space	Signal, Developmental protein, Reference proteome, Wnt signaling pathway, Lipoprotein, Extracellular matrix, Disulfide bond, Secreted, Glycoprotein	wnt family	FALSE	Fzd8, Lrp5	G-protein coupled receptor Fz/Smo, LDLR	Golgi apparatus, Membrane, Cell membrane, Endoplasmic reticulum	Membrane, Disulfide bond, Transmembrane, Receptor, Glycoprotein, Transducer, Signal, Developmental protein, Reference proteome, Wnt signaling pathway, Cell membrane, Transmembrane helix, Golgi apparatus, G-protein coupled receptor, 3D-structure, Ubl conjugation, Osteogenesis imperfecta, Osteopetrosis, EGF-like domain, Endoplasmic reticulum, Disease variant, Endocytosis, Phosphoprotein, Repeat, Al…	Receptors	LDLR;Other_receptors, Frizzled;GPCR			TRUE	CellChatDB v1
WNT7B_FZD9_LRP5	WNT	Wnt7b	FZD9_LRP5	WNT agonist	WNT antagonist	WNT activation receptor	WNT inhibition receptor	Secreted Signaling	Wnt7b - (Fzd9+Lrp5)	KEGG: mmu04310; PMID: 23209147	FALSE	Wnt7b	Wnt	Extracellular matrix, Secreted, Extracellular space	Signal, Developmental protein, Reference proteome, Wnt signaling pathway, Lipoprotein, Extracellular matrix, Disulfide bond, Secreted, Glycoprotein	wnt family	FALSE	Fzd9, Lrp5	G-protein coupled receptor Fz/Smo, LDLR	Cell membrane, Endoplasmic reticulum, Membrane	Transducer, Ubl conjugation, Membrane, Signal, Developmental protein, Reference proteome, Wnt signaling pathway, Cell membrane, Transmembrane helix, Disulfide bond, Transmembrane, Receptor, G-protein coupled receptor, Glycoprotein, Osteogenesis imperfecta, Osteopetrosis, EGF-like domain, Endoplasmic reticulum, Disease variant, Endocytosis, Phosphoprotein, Repeat, Alternative splicing	Receptors	Frizzled;GPCR, LDLR;Other_receptors			TRUE	CellChatDB v1
[truncated: 3,118 more rows]
