# Supplementary material for: microRNA-25 drives immune checkpoint therapy resistance by repressing innate and humoral immunity via Syndecan-3
Source: Nat Commun. 2026 May 20;17:6666. doi: 10.1038/s41467-026-73339-y (PMC13381856; doi:10.1038/s41467-026-73339-y)
Supplement: Supplementary file 11 — Supplementary Dataset 9 [file 41467_2026_73339_MOESM11_ESM.xlsx]

## Sheet: 1_DEseq_bulk_B16_invivo
	baseMean	log2FoldChange	lfcSE	stat	pvalue	padj
Myh4	222.559	10.4472	2.39139	4.3687	1.24988e-05	0.00172628
Btn2a2	1202.22	8.40051	0.574151	14.6312	1.77687e-48	3.30516e-44
Xirp2	44.8691	8.13375	2.30095	3.53495	0.000407847	0.0158711
Pvalb	25.358	8.03602	2.28199	3.5215	0.000429117	0.0161834
Krt77	19.108	7.62801	2.49575	3.0564	0.00224015	0.0415445
Myh1	45.2181	7.43437	1.98592	3.74355	0.000181441	0.0100732
Spink5	14.5353	7.23364	2.43762	2.9675	0.00300233	0.0488067
Pof1b	13.7629	7.15518	2.32788	3.07369	0.00211432	0.0405806
Tnnc2	34.5038	7.0205	2.14208	3.27742	0.00104759	0.027828
Trdn	11.9133	6.94908	1.46661	4.7382	2.1562e-06	0.00047747
Tnnt3	58.0005	6.86178	1.83466	3.74009	0.000183957	0.0101537
Acta1	183.664	6.46653	1.59568	4.05252	5.06685e-05	0.00440414
Krt10	13.9018	6.44006	1.54813	4.15991	3.18378e-05	0.00308717
Mybpc2	30.4192	6.35708	1.88282	3.37636	0.000734517	0.0222883
Ighg2c	71.0168	6.32405	1.47978	4.27365	1.92301e-05	0.00222393
Smpx	7.57403	6.29627	1.71063	3.68067	0.000232622	0.0115387
Mb	7.24795	6.23196	1.76268	3.5355	0.000407005	0.0158711
Krt15	10.4625	6.02776	1.53854	3.91783	8.93478e-05	0.00631592
Igkv10-96	6.2276	6.00759	1.78014	3.37478	0.000738754	0.022344
Trav9-4	5.38624	5.7927	1.9099	3.03298	0.00242151	0.0431856
Klhl31	5.13811	5.73727	1.80184	3.18411	0.00145199	0.0331249
Serpinb5	13.4943	5.6997	1.57394	3.6213	0.000293121	0.0134294
Csrp3	4.88228	5.6626	1.86232	3.04061	0.00236098	0.0425962
Asprv1	8.06138	5.65012	1.39557	4.0486	5.15243e-05	0.00445625
Trp63	7.62731	5.56735	1.60458	3.46967	0.000521096	0.0181901
Gm47754	7.1747	5.46517	1.27579	4.28375	1.83772e-05	0.0022197
Cxcr2	7.01956	5.43189	1.50453	3.61035	0.000305781	0.013671
Fam25c	6.83651	5.4056	1.80564	2.99373	0.00275588	0.0463911
Mybpc1	16.5056	5.35124	1.4139	3.78474	0.000153868	0.00894407
Reg1	3.52985	5.17595	1.55963	3.31871	0.000904331	0.0257422
Tmem132e	5.23754	4.99956	1.26142	3.96345	7.38747e-05	0.00584742
Gdf10	26.3573	4.83032	0.971967	4.96964	6.70778e-07	0.000186862
Tnni2	62.5056	4.81202	1.47687	3.25825	0.00112102	0.0289622
Cdcp3	7.70467	4.80372	1.44948	3.3141	0.000919384	0.0259113
Trbv3	10.5692	4.73098	1.12865	4.19171	2.76857e-05	0.00289315
Atp2a1	56.3794	4.66354	1.48695	3.13631	0.00171088	0.0358848
Gm18212	6.87975	4.65442	1.552	2.99898	0.00270882	0.0457231
Cd5l	1486.95	4.65285	1.32834	3.50276	0.00046047	0.0168988
4930555A03Rik	4.09366	4.64108	1.33808	3.46845	0.000523465	0.018234
Ckm	87.1845	4.63148	1.5252	3.03664	0.00239234	0.0429118
Dapl1	3.92756	4.60052	1.4233	3.23229	0.00122801	0.0304904
Fgfr2	8.72271	4.43206	1.12484	3.94018	8.14214e-05	0.00614122
Tmem182	5.78032	4.40335	1.11923	3.93427	8.34504e-05	0.00614122
Cdh3	5.1756	4.23941	1.18229	3.58576	0.000336097	0.0142734
Gm5086	4.83223	4.12987	1.25617	3.28765	0.00101026	0.027274
Clec1b	16.81	4.11987	0.915278	4.50123	6.75622e-06	0.00110003
Scn4b	4.66728	4.09368	1.26068	3.2472	0.00116546	0.0294549
Clca3a2	11.4398	4.07134	1.12401	3.62216	0.000292154	0.0134181
Myoz1	9.53889	3.83493	1.01282	3.78637	0.000152864	0.00891352
Ptpn5	15.6132	3.8102	0.708314	5.37925	7.47966e-08	3.23556e-05
S100a9	25.7537	3.74444	0.782472	4.7854	1.70644e-06	0.000401791
3300005D01Rik	10.9265	3.70148	0.968359	3.82242	0.000132146	0.00827628
Nnat	10.9984	3.67722	1.10864	3.31687	0.000910307	0.0257422
Ror1	17.13	3.65272	0.805674	4.53374	5.79478e-06	0.000979897
Pgr	8.68432	3.6479	1.14409	3.18847	0.00143026	0.032926
Zpbp	6.92185	3.6449	1.07745	3.3829	0.000717248	0.0220886
Fcrl1	19.4512	3.57585	1.09796	3.25681	0.00112672	0.0290278
Naip1	16.5086	3.56378	0.763219	4.66941	3.02067e-06	0.000597738
Stab2	28.9771	3.51771	0.941225	3.73738	0.000185948	0.010203
Gm39556	14.7516	3.44296	1.01944	3.3773	0.000732012	0.0222883
Lonrf2	9.28952	3.44215	0.786954	4.37402	1.21978e-05	0.00170595
Epcam	12.9014	3.40654	0.940108	3.62356	0.000290575	0.0134119
Ksr2	65.1995	3.35806	0.760527	4.41543	1.00808e-05	0.0014485
Gm20658	14.1003	3.33055	0.874207	3.8098	0.000139078	0.00855771
Art2b	15.1429	3.31812	0.977486	3.39454	0.000687428	0.0214905
4933439K11Rik	9.58397	3.28866	0.968138	3.3969	0.000681545	0.0213784
Gm47050	5.43594	3.26116	1.02979	3.16683	0.00154112	0.0339683
Wfdc18	9.04909	3.23315	0.964315	3.35279	0.00080001	0.0237746
Gm37347	6.39629	3.20227	1.03191	3.10326	0.00191405	0.038283
Xlr	11.4359	3.18765	0.94073	3.38849	0.000702789	0.0218301
S100a8	46.7637	3.15817	0.687069	4.59658	4.29473e-06	0.000783199
Pck1	30.8523	3.15816	0.970393	3.25452	0.00113586	0.0290813
Kcnj10	22.7408	3.1474	0.732038	4.2995	1.71181e-05	0.0021087
Ngfr	13.5814	3.14729	0.885468	3.55438	0.000378876	0.0153548
Gm47567	8.64608	3.13534	1.0592	2.96009	0.0030755	0.0494938
Anxa8	14.2288	3.13356	1.02975	3.04304	0.00234205	0.0424213
Syn1	29.4826	3.11701	0.745385	4.18175	2.89278e-05	0.00294036
Gm26912	6.16702	3.11585	0.984025	3.16644	0.00154319	0.0339683
Dlgap2	6.00375	3.06976	0.991819	3.09508	0.00196757	0.0388934
Sertad4	9.20511	3.06772	0.94947	3.23098	0.00123367	0.0305152
Tbxa2r	7.16237	3.05034	0.870742	3.50315	0.000459783	0.0168988
H2-M2	366.247	3.04601	0.84938	3.58615	0.00033559	0.0142734
H19	154.39	3.04183	0.980622	3.10194	0.00192256	0.0383347
Zfyve28	38.2584	3.03203	0.844392	3.59078	0.000329688	0.0142734
Trim29	18.0928	3.03036	0.875604	3.46087	0.000538424	0.0185467
Gm47657	10.339	3.01149	0.810341	3.71632	0.000202142	0.0105323
Mir6353	7.86369	3.00674	1.0102	2.97638	0.00291673	0.0481403
Hc	30.5083	2.98612	0.75561	3.95193	7.75247e-05	0.00600022
Fbln7	14.2894	2.98594	0.70728	4.22172	2.42441e-05	0.00265285
Lefty1	7.99788	2.97879	0.934159	3.18873	0.00142897	0.032926
Eppk1	11.5953	2.97106	0.81829	3.63082	0.00028252	0.0131051
Ttc39a	13.0706	2.95968	0.826493	3.58101	0.000342267	0.0143941
Gm48015	22.4926	2.93126	0.710012	4.12847	3.65191e-05	0.00348355
Rnf150	311.026	2.90986	0.819073	3.55263	0.0003814	0.0153548
Gm43921	58.5324	2.88644	0.758297	3.80647	0.000140962	0.00859686
Gja5	45.998	2.88474	0.653516	4.41419	1.0139e-05	0.0014485
Ephb3	32.7916	2.88416	0.765898	3.76572	0.00016607	0.00938927
Apol7c	187.483	2.87729	0.602522	4.7754	1.79349e-06	0.00041701
Shisa2	68.6314	2.87576	0.571325	5.03349	4.81637e-07	0.000146868
Trabd2b	17.5232	2.86995	0.657255	4.36657	1.26216e-05	0.00172628
Gas1	49.7438	2.82807	0.890456	3.17598	0.00149331	0.0335383
Gm30329	22.4255	2.82441	0.758898	3.72173	0.000197861	0.0103966
Id4	8.08534	2.79772	0.919653	3.04214	0.00234901	0.0424213
Nrap	26.4486	2.78181	0.814658	3.4147	0.000638532	0.0205846
Mmp27	79.717	2.77148	0.72386	3.82874	0.0001288	0.00824908
Pir	11.3096	2.72221	0.909983	2.9915	0.00277611	0.0464792
Olfr111	34.276	2.70574	0.688915	3.92753	8.58211e-05	0.00624946
Gm11455	5.71522	2.69775	0.797777	3.38158	0.000720706	0.0221223
St6galnac2	5.5734	2.68833	0.876185	3.06823	0.00215333	0.0408248
Pde9a	12.6526	2.66883	0.705763	3.78148	0.000155901	0.00898246
Cd36	6258.1	2.66877	0.524846	5.08487	3.67887e-07	0.000124419
Krt19	13.1288	2.66768	0.758575	3.5167	0.000436948	0.0163274
Igf1	1074.03	2.66167	0.524199	5.0776	3.82225e-07	0.000125559
Peli2	40.5638	2.65599	0.564835	4.70225	2.57316e-06	0.000550153
Gucy1a2	14.3406	2.65339	0.841893	3.15169	0.00162326	0.0350182
Cacna2d1	81.9724	2.64546	0.672268	3.93512	8.31552e-05	0.00614122
Tfec	215.369	2.64122	0.484874	5.44723	5.116e-08	2.37907e-05
Ptger2	129.691	2.61925	0.641701	4.08173	4.47013e-05	0.00395948
Gm43181	83.672	2.6184	0.836507	3.13016	0.00174708	0.0363838
Stra6l	127.024	2.61673	0.748873	3.49422	0.000475448	0.0173397
Il13ra2	33.9133	2.58133	0.750459	3.43967	0.000582422	0.0193804
Ago4	80.4459	2.57844	0.52808	4.88267	1.04659e-06	0.000268569
Abcg1	3232.87	2.57194	0.823522	3.1231	0.0017896	0.0368599
Sncg	39.7614	2.56021	0.741557	3.45247	0.000555472	0.018752
Gm10521	40.7562	2.55388	0.777769	3.28359	0.00102493	0.0274707
Pla2g7	4228.8	2.55207	0.719039	3.54928	0.000386284	0.015419
Cd300a	978.333	2.53806	0.740784	3.42619	0.000612116	0.0199055
Gm48569	8.01313	2.53227	0.805658	3.14311	0.00167165	0.0354292
Tm4sf19	73.9487	2.52813	0.517615	4.88418	1.03859e-06	0.000268569
Serpinb1b	19.6402	2.52254	0.802196	3.14454	0.00166349	0.0354034
Clec4d	582.122	2.51202	0.769303	3.26531	0.00109344	0.0287241
Apba1	97.6136	2.50342	0.619462	4.04128	5.316e-05	0.00454464
Clip3	12.1979	2.48411	0.821731	3.02302	0.00250262	0.0441244
Aldh1a2	78.5838	2.45177	0.80408	3.04917	0.00229476	0.0420323
Ly6d	16.6271	2.44622	0.643079	3.80392	0.000142426	0.00860573
Bfsp1	12.5312	2.4355	0.8085	3.01237	0.00259212	0.0448802
Hoxc8	16.3618	2.43114	0.791098	3.07312	0.00211834	0.0405806
Smim24	26.1872	2.42865	0.719881	3.37368	0.000741704	0.0223968
Tlr7	586.103	2.42084	0.614052	3.94241	8.06683e-05	0.00612454
Ctss	37894.8	2.41602	0.722354	3.34465	0.000823862	0.0241587
Hbb-bs	7403.18	2.41382	0.556541	4.33718	1.4432e-05	0.00185137
Snhg18	27.1581	2.41221	0.589529	4.09176	4.2812e-05	0.00388462
Ceacam19	17.229	2.40905	0.766549	3.14272	0.00167389	0.0354292
Ism1	10.5685	2.40136	0.653553	3.67431	0.000238491	0.0116549
Alas2	245.673	2.40021	0.555981	4.31708	1.58109e-05	0.00198716
Hba-a2	473.864	2.3988	0.536869	4.46812	7.89086e-06	0.0012031
Evi2	7.81952	2.39855	0.810916	2.95782	0.00309819	0.0497663
Il12b	36.1545	2.39615	0.697282	3.43642	0.000589465	0.0194805
Perp	63.9545	2.38926	0.649605	3.67803	0.000235046	0.0116279
Cd84	2594.44	2.37937	0.562598	4.22925	2.34469e-05	0.00259604
Eda2r	43.7741	2.37898	0.771199	3.08479	0.00203698	0.0396753
Zfp993	22.6831	2.37832	0.753889	3.15474	0.00160642	0.0348265
Gm48014	15.5336	2.37734	0.688423	3.45331	0.00055375	0.0187278
Gpc4	24.4321	2.36382	0.734128	3.2199	0.00128233	0.0310986
Abcd2	242.525	2.36261	0.559633	4.22171	2.42451e-05	0.00265285
Gm7694	18.6027	2.35569	0.724877	3.24978	0.00115493	0.0293482
Cd300ld	731.939	2.35544	0.755443	3.11795	0.00182111	0.0371363
Ptafr	1424.97	2.34665	0.726764	3.2289	0.00124266	0.0306155
Lpl	6460.22	2.32811	0.536351	4.34065	1.42063e-05	0.00184284
Ms4a14	89.212	2.32658	0.59121	3.93528	8.30999e-05	0.00614122
Cyp27a1	143.773	2.32575	0.660431	3.52156	0.000429022	0.0161834
B3gnt8	49.7253	2.31595	0.665273	3.48119	0.000499183	0.0178802
Gm15922	56.7364	2.30958	0.608568	3.7951	0.000147586	0.00871663
Epb41l3	116.668	2.30286	0.722916	3.18552	0.00144495	0.0331249
Lyz2	30861.5	2.29515	0.720823	3.18407	0.00145218	0.0331249
Stx1b	23.0453	2.28957	0.697438	3.28282	0.00102773	0.0274861
Zfp182	98.7932	2.28839	0.528083	4.3334	1.46827e-05	0.00187064
Clec2i	83.5882	2.2881	0.590369	3.87571	0.000106314	0.00716671
Il7r	1003.59	2.28773	0.583069	3.9236	8.72346e-05	0.00626743
Pi15	30.6079	2.2829	0.69614	3.27936	0.00104041	0.0276863
Asb11	19.6157	2.27709	0.6369	3.57527	0.00034987	0.0145266
Papss2	235.138	2.27383	0.503129	4.51938	6.20214e-06	0.00102634
Tlr8	1264.94	2.27035	0.735527	3.0867	0.00202394	0.0395039
Dpep2	16.677	2.26813	0.666206	3.40455	0.000662735	0.020997
Pf4	457.747	2.2645	0.560404	4.04083	5.32623e-05	0.00454464
Mertk	1452.5	2.24715	0.5876	3.82429	0.000131151	0.00824908
Anpep	1540.33	2.24611	0.563193	3.98818	6.65833e-05	0.00543208
Dhrs9	162.301	2.24116	0.570099	3.93117	8.45333e-05	0.00619056
Trem2	514.478	2.22865	0.592512	3.76136	0.000168994	0.00949683
Hey1	20.8453	2.22538	0.480934	4.6272	3.7065e-06	0.000696411
Tnfsfm13	10.623	2.21625	0.734441	3.0176	0.00254785	0.0446401
Blnk	206.331	2.21487	0.593064	3.73462	0.000188001	0.0102466
Gm13091	17.8544	2.2146	0.586334	3.77703	0.000158708	0.00911149
Hbb-bt	504.623	2.21245	0.553897	3.99434	6.48749e-05	0.00536328
Rbp7	23.4548	2.20969	0.622825	3.54785	0.000388385	0.0154697
Cybb	7467.83	2.20539	0.714463	3.08678	0.00202335	0.0395039
Clec5a	157.949	2.20068	0.599313	3.67201	0.000240654	0.0116911
Mn1	14.1866	2.19595	0.720619	3.04731	0.00230899	0.0421487
Cebpe	21.0182	2.18983	0.661705	3.30937	0.000935055	0.0261236
Slc9a4	19.2266	2.18496	0.711094	3.07268	0.00212146	0.0405806
Ly9	1044.04	2.1846	0.605194	3.60976	0.00030648	0.013671
Abca1	8154.47	2.17828	0.587185	3.7097	0.000207506	0.010692
Slc17a9	25.6758	2.17198	0.617305	3.51849	0.000434008	0.0162762
Tmem26	165.315	2.1706	0.584448	3.71393	0.000204063	0.0106027
Ar	60.1872	2.17058	0.708218	3.06485	0.00217782	0.040891
Gm20056	50.6991	2.16712	0.640861	3.38157	0.00072072	0.0221223
Naip5	188.394	2.16069	0.652829	3.30973	0.000933874	0.0261236
Mmp19	873.971	2.15981	0.590157	3.65971	0.000252498	0.0120867
Clec7a	3813	2.15102	0.495294	4.34291	1.40606e-05	0.00184184
Scin	12.9307	2.14847	0.597314	3.59688	0.000322053	0.0140679
Thbd	131.373	2.14526	0.564777	3.79843	0.000145618	0.00868155
Tlr13	1717.16	2.14402	0.590236	3.63248	0.000280712	0.0130865
Ccl22	92.1758	2.13587	0.672566	3.17571	0.00149472	0.0335383
Lyl1	84.3956	2.13464	0.622282	3.43033	0.000602837	0.0198132
Cnr2	101.855	2.1344	0.635253	3.35992	0.000779641	0.0232864
Ms4a4a	126.238	2.12995	0.604843	3.52149	0.00042913	0.0161834
Cd22	302.767	2.12297	0.554977	3.82532	0.0001306	0.00824908
Hpgd	32.0876	2.12274	0.695143	3.05368	0.00226053	0.0418318
Hba-a1	1597.99	2.12058	0.558669	3.79578	0.000147182	0.00871663
Pcsk5	77.204	2.11971	0.623083	3.40197	0.000669011	0.021092
Chst7	14.6246	2.11475	0.611445	3.45861	0.000542976	0.0186345
Hmgb1-ps5	43.8917	2.1134	0.686766	3.07732	0.00208874	0.0404294
Zfp105	13.7965	2.10859	0.669423	3.14986	0.00163347	0.0350182
Tnfrsf1b	1948.98	2.10513	0.576603	3.65092	0.000261305	0.0123364
Ptgr1	170.592	2.10352	0.570396	3.68782	0.000226183	0.0113098
Eepd1	136.501	2.10227	0.630936	3.33199	0.000862267	0.0248667
Dhrs3	825.994	2.1005	0.550072	3.8186	0.000134212	0.00834372
Nectin1	27.6016	2.09288	0.538069	3.88962	0.000100403	0.00691702
Slc16a10	396.109	2.09255	0.60035	3.48555	0.00049112	0.0177041
Prickle3	31.1764	2.08969	0.439754	4.75194	2.0147e-06	0.000457465
Map3k9	31.8388	2.08472	0.532217	3.91705	8.96405e-05	0.00631592
Nrg4	25.3546	2.08153	0.586329	3.55011	0.000385071	0.0154036
F7	287.676	2.08084	0.479052	4.34367	1.4012e-05	0.00184184
Per2	88.212	2.07994	0.645081	3.22431	0.00126277	0.0308251
Apol7e	30.0285	2.0772	0.649093	3.20016	0.00137353	0.0320968
Clec12a	1826.25	2.07712	0.608755	3.41208	0.000644693	0.0207452
Glipr1	518.345	2.07675	0.577274	3.59752	0.000321265	0.0140679
Greb1	14.4936	2.06933	0.595637	3.47414	0.000512487	0.018136
Tmem37	117.104	2.06429	0.632428	3.26407	0.00109824	0.0287319
Mafb	1031.57	2.05697	0.518369	3.96816	7.24289e-05	0.0057886
P2ry6	419.129	2.05547	0.511873	4.01558	5.92988e-05	0.00497922
Slc39a4	24.2135	2.05405	0.591891	3.47031	0.000519854	0.0181901
Cd3e	127.174	2.04546	0.633304	3.22983	0.00123865	0.0305979
Cacna1d	170.37	2.04448	0.514851	3.97102	7.15652e-05	0.0057627
9330159M07Rik	29.9007	2.04207	0.590431	3.45861	0.000542971	0.0186345
Cd300lb	460.744	2.03711	0.537351	3.79102	0.00015003	0.00880352
Serpine2	238.41	2.03596	0.660463	3.08263	0.0020518	0.0398803
Klk8	23.3593	2.03595	0.647806	3.14283	0.00167321	0.0354292
F730311O21Rik	34.0093	2.03574	0.629632	3.23323	0.00122399	0.0304785
Gm37370	21.1086	2.03552	0.564495	3.60592	0.000311044	0.0137756
Ndnf	21.4091	2.03329	0.57568	3.53198	0.000412468	0.0158847
P2ry14	369.697	2.03238	0.591058	3.43854	0.000584854	0.0194266
Igdcc4	32.5369	2.03171	0.654171	3.10578	0.00189776	0.0381213
Gprc5c	40.413	2.022	0.613586	3.29538	0.000982886	0.0267154
Pknox2	19.6625	2.02182	0.513913	3.93417	8.34853e-05	0.00614122
Tnfaip8l2	363.257	2.02078	0.563275	3.58755	0.000333796	0.0142734
P2ry12	64.8112	2.01267	0.610078	3.29904	0.00097017	0.026656
AI467606	126.994	2.01228	0.566305	3.55335	0.000380364	0.0153548
Gprin3	46.3251	2.01124	0.670107	3.00138	0.00268762	0.045572
Bambi-ps1	26.3024	2.01114	0.625798	3.21371	0.0013103	0.0315303
Clec9a	138.963	2.00958	0.60697	3.31084	0.000930151	0.0261236
Nectin4	70.4769	2.00544	0.602047	3.33103	0.000865242	0.0249139
Slamf7	1994.59	2.00458	0.601005	3.33539	0.000851811	0.0247185
Clec4e	274.031	2.0006	0.650558	3.07521	0.00210353	0.0405806
Pcdh18	46.2121	2.00037	0.57998	3.44903	0.000562606	0.01889
F10	499.886	1.9979	0.510567	3.9131	9.11186e-05	0.00637179
Cd180	1051.45	1.99723	0.569642	3.50612	0.000454693	0.0168146
Klrg1	23.7257	1.993	0.425863	4.67991	2.87007e-06	0.000580285
Matk	92.9327	1.99175	0.443341	4.49259	7.03616e-06	0.00111863
Nlrc4	114.588	1.98792	0.610016	3.25881	0.00111881	0.0289622
Gdf15	92.5576	1.98789	0.635869	3.12625	0.0017705	0.0366329
Igsf6	850.141	1.98647	0.57937	3.42867	0.000606553	0.0198635
Cmklr1	554.659	1.98628	0.577425	3.4399	0.000581935	0.0193804
Macroh2a2	11.7445	1.98204	0.618953	3.20225	0.0013636	0.0320655
Synpo2	48.4668	1.98112	0.646877	3.06259	0.00219427	0.0409981
Cd200r1	550.979	1.97799	0.529711	3.73409	0.000188395	0.0102466
Mefv	231.131	1.97685	0.640395	3.08693	0.00202236	0.0395039
Atp1a3	496.518	1.97632	0.462058	4.27722	1.89241e-05	0.00222393
Ryr1	38.3051	1.97506	0.481257	4.10397	4.06119e-05	0.0037595
Cebpa	751.661	1.9708	0.502709	3.92036	8.84178e-05	0.00631592
Angpt4	14.9003	1.96639	0.567143	3.46719	0.000525924	0.0182578
Ccr7	47.6528	1.96316	0.551251	3.56128	0.000369048	0.0150872
Gm5431	231.022	1.96106	0.605134	3.24071	0.00119232	0.0298899
Adap2	653.852	1.96055	0.57542	3.40717	0.000656405	0.0209217
Rnf144b	213.192	1.96025	0.557893	3.51366	0.000441972	0.0164752
Plxdc2	216.635	1.95719	0.523786	3.73662	0.000186514	0.010204
Arl5c	128.233	1.95107	0.554406	3.51922	0.000432822	0.0162645
Tyrobp	3351.88	1.95098	0.584389	3.33849	0.000842355	0.024559
Tenm4	431.819	1.95009	0.316221	6.16688	6.96515e-10	6.47794e-07
Frmd4b	1441.1	1.9472	0.590013	3.30026	0.000965953	0.0266188
Flrt2	590.788	1.94607	0.454926	4.27778	1.8877e-05	0.00222393
Ephb6	35.083	1.94454	0.40383	4.81524	1.47023e-06	0.00035456
Csf2rb2	428.06	1.93141	0.493475	3.9139	9.08185e-05	0.00637179
Gm6545	116.786	1.92583	0.579934	3.32077	0.0008977	0.0256106
C3ar1	2423.31	1.92535	0.557306	3.45475	0.000550807	0.0187278
Myo1f	2017.88	1.92477	0.555371	3.46574	0.000528765	0.0182817
Gdf3	147.824	1.92451	0.627629	3.06632	0.00216713	0.040891
Zrsr1	43.7785	1.9232	0.599443	3.20831	0.00133518	0.0317303
Ticam2	124.078	1.9211	0.599745	3.2032	0.00135908	0.0320655
Arhgef5	191.454	1.91011	0.418908	4.55975	5.12152e-06	0.000891473
Gm37233	35.3886	1.90934	0.602684	3.16806	0.0015346	0.0339683
Siglech	19.0273	1.90635	0.452628	4.21174	2.53411e-05	0.00275655
Gpr34	33.6597	1.9037	0.51061	3.72829	0.000192784	0.0103342
Dapk1	249.282	1.90118	0.599785	3.16977	0.00152562	0.0338707
Lilr4b	3448.13	1.89998	0.537429	3.53532	0.000407278	0.0158711
2210406H18Rik	29.615	1.89642	0.589708	3.21586	0.00130055	0.0313768
Nfkbid	68.9378	1.88806	0.535872	3.52333	0.000426161	0.0161834
Pirb	1524.77	1.887	0.57145	3.30212	0.000959565	0.0264922
Crispld2	49.6268	1.88105	0.556017	3.38308	0.000716787	0.0220886
Cd48	717.358	1.87985	0.57021	3.29677	0.000978033	0.0267154
Csf1r	4543.54	1.87913	0.527167	3.56459	0.000364432	0.0149642
Inpp5j	96.0929	1.87649	0.551036	3.4054	0.000660683	0.0209716
Il6ra	409.474	1.87419	0.562355	3.33275	0.00085991	0.0248455
Tmem119	108.697	1.87401	0.53651	3.49296	0.000477702	0.0173397
Fcgr3	3606.99	1.8737	0.539884	3.47057	0.00051936	0.0181901
Zfp503	32.5938	1.87186	0.521989	3.58602	0.000335763	0.0142734
Shtn1	769.57	1.86894	0.56458	3.31031	0.000931927	0.0261236
B430306N03Rik	51.5711	1.86876	0.553407	3.37682	0.000733287	0.0222883
Sh2d1a	38.1089	1.86827	0.628561	2.97229	0.00295585	0.048442
Plcl2	581.747	1.86463	0.577764	3.22732	0.00124957	0.0306744
Pmaip1	136.682	1.86209	0.57327	3.24819	0.00116143	0.0294549
Lair1	1547.85	1.85991	0.54901	3.38774	0.000704705	0.021847
Cmya5	34.1462	1.85454	0.625363	2.96554	0.00302151	0.0489148
Pde8b	28.2568	1.85396	0.623485	2.97354	0.00294387	0.0483736
Itgb5	800.838	1.85386	0.52307	3.54419	0.000393816	0.0156191
Cfp	1968.43	1.85171	0.593661	3.11914	0.00181379	0.037075
Ptpro	321.9	1.85009	0.6042	3.06205	0.00219828	0.0409981
AW112010	2905.62	1.84984	0.581452	3.18142	0.00146554	0.0332445
Ggt5	62.2712	1.84888	0.605702	3.05245	0.00226982	0.0418858
Cd38	1382.81	1.84237	0.541214	3.40413	0.000663741	0.020997
Arrdc4	206.195	1.8385	0.608914	3.0193	0.00253356	0.0445011
Pdcd1lg2	526.147	1.83763	0.413326	4.44596	8.74992e-06	0.00131256
Gpr65	445.894	1.83747	0.62038	2.96185	0.00305799	0.0493765
Dram1	802.282	1.83312	0.539071	3.40051	0.0006726	0.0211335
Fat4	101.581	1.83213	0.575503	3.18353	0.0014549	0.0331249
Pid1	714.797	1.83116	0.562055	3.25797	0.00112213	0.0289622
Rbm47	487.293	1.83061	0.510984	3.58251	0.000340311	0.0143626
Gmfg	417.119	1.82783	0.554225	3.298	0.000973764	0.026676
Trpm2	366.671	1.82272	0.568094	3.20849	0.00133434	0.0317303
P2ry10b	142.885	1.82237	0.548189	3.32434	0.00088627	0.0253234
Zfp992	95.486	1.81742	0.365275	4.97549	6.50815e-07	0.000186243
Gm5345	23.9131	1.81686	0.543632	3.34208	0.000831517	0.0242811
Dnmt3aos	14.8933	1.81537	0.591904	3.06701	0.00216214	0.040891
Adam8	3698.98	1.81451	0.495931	3.65878	0.000253417	0.0120867
Laptm5	3208.69	1.81291	0.532348	3.40551	0.000660418	0.0209716
Sqor	250.163	1.81261	0.586947	3.08821	0.00201368	0.0394942
Nlrp3	178.734	1.80474	0.433862	4.1597	3.18659e-05	0.00308717
Vcam1	1807.74	1.80185	0.540539	3.33343	0.000857836	0.0248455
Gm13212	81.7092	1.80069	0.542687	3.31809	0.000906354	0.0257422
Dlx6os1	29.3958	1.79889	0.463474	3.88133	0.000103888	0.00706212
Ptger4	171.554	1.79513	0.465037	3.86019	0.000113301	0.00755378
Gm18068	25.1724	1.78959	0.579553	3.08789	0.00201585	0.0394942
Tm6sf1	669.299	1.78851	0.569853	3.13855	0.00169789	0.0358077
Pgap1	1815.83	1.78783	0.445251	4.01533	5.9362e-05	0.00497922
Arl4c	657.621	1.78767	0.500536	3.57151	0.000354927	0.0146477
Lrmda	94.8542	1.78675	0.593376	3.01115	0.00260256	0.0448802
Vav3	563.982	1.78574	0.53516	3.33684	0.000847364	0.0246278
Dnaja4	31.331	1.7851	0.499161	3.5762	0.000348628	0.0145074
Abcg3	387.881	1.78406	0.586293	3.04294	0.00234279	0.0424213
Ctsh	3790.42	1.78389	0.568765	3.13642	0.00171025	0.0358848
Entpd1	1775.26	1.78378	0.556212	3.20702	0.00134118	0.03178
Selenop	8599.4	1.77794	0.4839	3.67418	0.000238614	0.0116549
Themis2	1402.8	1.77099	0.58533	3.02563	0.00248116	0.0438934
Ugt1a7c	107.787	1.77026	0.552242	3.20558	0.00134789	0.0318984
Adgre1	4563.86	1.769	0.596343	2.96641	0.00301299	0.0488628
Cd68	2978.68	1.76523	0.557256	3.16772	0.0015364	0.0339683
Arhgap25	573.954	1.7651	0.51086	3.45515	0.000549996	0.0187278
Clec4a3	801.154	1.762	0.588946	2.99178	0.00277355	0.0464792
Vldlr	130.548	1.76126	0.30925	5.69526	1.23184e-08	6.73923e-06
BC028528	227.012	1.75846	0.540157	3.25547	0.00113204	0.0290442
Slamf6	123.573	1.75424	0.553498	3.16936	0.00152774	0.0338707
Myrf	26.4022	1.7531	0.582432	3.00996	0.00261283	0.0448802
Ucp2	1746.44	1.7527	0.491875	3.56331	0.000366206	0.015004
Cd53	3036.51	1.75235	0.547728	3.1993	0.0013776	0.0321251
Lilrb4a	1047.17	1.75079	0.485004	3.60985	0.000306371	0.013671
Rasgrp1	269.916	1.75035	0.569081	3.07575	0.00209974	0.0405806
Siglecg	32.4748	1.7503	0.586897	2.9823	0.00286091	0.0475566
Fut4	87.9716	1.75029	0.547505	3.19685	0.00138936	0.0323447
Il2ra	54.3887	1.74965	0.507059	3.45059	0.000559361	0.018815
Acot11	93.3435	1.74883	0.453513	3.85617	0.000115176	0.00762418
Col5a1	1883.22	1.74832	0.549655	3.18076	0.0014689	0.0332543
Aim2	244.099	1.74495	0.551828	3.16212	0.00156623	0.034315
Atp6v0d2	1632.31	1.74157	0.522986	3.33006	0.000868283	0.0249628
Ccl6	6387.3	1.74108	0.476776	3.65178	0.000260426	0.0123364
Pdgfc	241.731	1.73911	0.571384	3.04368	0.00233703	0.0424213
Ramp1	27.1954	1.73909	0.512718	3.39191	0.00069408	0.0216258
Aoc3	126.972	1.73859	0.465769	3.73272	0.000189425	0.0102726
Penk	20.6597	1.73625	0.420926	4.12484	3.70988e-05	0.00352079
Flnc	138.708	1.73437	0.580554	2.98744	0.00281328	0.0469746
Csf2rb	1117.98	1.73207	0.464398	3.72971	0.000191701	0.0103337
Ang	29.6208	1.73086	0.547723	3.1601	0.00157717	0.034433
Neurl3	461.934	1.73061	0.565238	3.06174	0.00220054	0.0409981
Ms4a6d	1844.18	1.73034	0.571079	3.02994	0.002446	0.0434557
Pld2	242.197	1.72873	0.508253	3.40133	0.000670595	0.0211062
Wfdc17	1321.73	1.72662	0.557528	3.09693	0.00195536	0.0387698
Bcl2a1b	136.024	1.7246	0.545039	3.16417	0.00155523	0.0341546
Xist	4612.04	1.72019	0.438879	3.91951	8.87288e-05	0.00631592
Syk	2167.22	1.71899	0.542331	3.16964	0.00152628	0.0338707
Thbs2	1563.64	1.71894	0.572213	3.00402	0.00266441	0.0454268
Ncf1	1156.59	1.71814	0.56789	3.02547	0.00248244	0.0438934
Lpxn	519.138	1.7181	0.518281	3.315	0.00091644	0.0258675
Kcnk6	219.698	1.71243	0.579023	2.95744	0.00310203	0.0497709
Alox5	53.4387	1.71203	0.479782	3.56836	0.000359222	0.0147829
Vsir	1945.15	1.70685	0.559803	3.04903	0.00229583	0.0420323
Rnase6	116.487	1.70652	0.558511	3.05548	0.002247	0.0416299
Cxcl16	1824.48	1.70272	0.535149	3.18178	0.00146375	0.0332444
Fyb	1117.4	1.70186	0.540326	3.1497	0.00163441	0.0350182
Mmp25	54.5795	1.70089	0.496287	3.42723	0.000609763	0.0199042
Apobec1	2466.08	1.69722	0.530159	3.20134	0.0013679	0.0320655
Sox17	18.7031	1.69558	0.49191	3.44694	0.000566971	0.0190022
Gpr176	50.5159	1.69524	0.532989	3.18063	0.00146954	0.0332543
Sema4d	850.216	1.69371	0.54264	3.12124	0.00180094	0.0370158
Tnfrsf13b	107.745	1.69132	0.56218	3.00851	0.00262534	0.0449668
Pak1	337.001	1.68769	0.53947	3.12842	0.00175746	0.0364443
Card9	177.552	1.68638	0.556739	3.02904	0.00245333	0.0434613
Camk1d	473.399	1.68556	0.518073	3.25352	0.00113983	0.0290837
5430427O19Rik	177.374	1.68166	0.532587	3.15754	0.00159108	0.0346149
Tbxas1	945.979	1.67645	0.523737	3.20094	0.0013698	0.0320655
Otulinl	449.911	1.67327	0.549408	3.04558	0.00232229	0.0423084
Hectd2	18.9881	1.67239	0.480188	3.48279	0.000496211	0.0178186
Fam169b	33.435	1.67073	0.552819	3.0222	0.00250945	0.0442029
Gm48550	24.1641	1.66772	0.419929	3.97144	7.14382e-05	0.0057627
Sdc3	3806.12	1.66425	0.47031	3.53863	0.000402205	0.015817
Nckap1l	3359.57	1.66096	0.539612	3.07806	0.00208355	0.0403709
Fes	714.951	1.65425	0.500627	3.30436	0.000951935	0.0263889
Fli1	562.234	1.65235	0.540129	3.05917	0.00221949	0.0412435
Hk3	3593.53	1.64948	0.54378	3.03337	0.00241843	0.043172
Lipa	5854.37	1.64859	0.427802	3.85362	0.000116384	0.00767681
Cd300lf	665.594	1.64681	0.542852	3.03363	0.0024163	0.043172
Itgb2	4817.07	1.64628	0.507732	3.24242	0.00118521	0.0297896
Arhgef6	586.816	1.6456	0.551367	2.98458	0.00283967	0.0473303
Plcl1	46.4863	1.64526	0.477417	3.44617	0.000568599	0.0190225
Gm8995	4075.24	1.64224	0.528568	3.10695	0.00189026	0.0380314
Btk	292.298	1.64162	0.54962	2.98684	0.0028188	0.0470247
Ccl8	5036.15	1.64024	0.477322	3.43634	0.00058962	0.0194805
Rftn1	499.186	1.63727	0.508362	3.22068	0.00127887	0.0310551
Tsc22d3	1206.95	1.6365	0.496769	3.29429	0.000986694	0.0267154
Csf2ra	769.092	1.63572	0.364552	4.48695	7.22512e-06	0.00113894
Lat2	927.419	1.63472	0.535741	3.05132	0.00227835	0.0419705
Trpv4	57.4451	1.63072	0.494886	3.29513	0.000983754	0.0267154
Naip2	773.532	1.63054	0.546928	2.98127	0.00287054	0.0476111
Pag1	253.609	1.62695	0.485878	3.34848	0.000812563	0.024034
Mag	40.3047	1.62455	0.547922	2.96493	0.00302751	0.0489693
Psap	83434.1	1.62347	0.485436	3.34436	0.000824728	0.0241587
Nlrp1b	166.087	1.62237	0.544324	2.98052	0.00287756	0.0476205
Mrc1	4868.96	1.62111	0.426362	3.80219	0.000143421	0.00860573
Gna15	157.066	1.61882	0.513739	3.15104	0.00162688	0.0350182
Slc40a1	377.634	1.61398	0.482586	3.34445	0.000824464	0.0241587
Nos2	2169.57	1.60531	0.45564	3.52321	0.000426353	0.0161834
Fgr	372.567	1.6012	0.522695	3.06335	0.00218871	0.0409981
Cd93	2901.33	1.59872	0.505867	3.16035	0.0015758	0.034433
Aatk	111.034	1.5942	0.302203	5.27526	1.3257e-07	5.36072e-05
Car4	66.0709	1.59197	0.460519	3.45691	0.000546411	0.0187179
Tpm2	154.647	1.58764	0.480534	3.30391	0.000953458	0.0263918
Pmepa1	122.781	1.58651	0.520297	3.04923	0.00229429	0.0420323
Tnip3	257.694	1.58373	0.461687	3.43031	0.000602886	0.0198132
Crip1	1351.89	1.57879	0.475999	3.31678	0.000910616	0.0257422
Lurap1l	37.8944	1.57878	0.478637	3.2985	0.000972034	0.0266679
Syce2	63.8626	1.57535	0.497035	3.1695	0.00152699	0.0338707
Ccl9	2160.25	1.57429	0.473414	3.3254	0.000882915	0.025296
Gm36161	241.515	1.5737	0.527439	2.98367	0.00284813	0.0474289
Notch3	194.114	1.57059	0.493404	3.18317	0.0014567	0.0331249
Cd37	190.75	1.56234	0.49565	3.1521	0.00162102	0.0350182
Blvrb	1249.67	1.56107	0.499651	3.12432	0.00178216	0.0367517
Myof	5486.56	1.55977	0.41361	3.77111	0.000162521	0.00921662
Sla	819.25	1.5596	0.519327	3.00311	0.00267234	0.0454787
Slamf8	1471.62	1.55711	0.513748	3.03087	0.00243849	0.0433637
Rpl10-ps3	27.4156	1.55674	0.430499	3.61613	0.000299045	0.0135341
Rasgrp2	66.764	1.5557	0.496713	3.13199	0.00173624	0.0362332
Dock2	2506.79	1.55566	0.518564	2.99993	0.00270037	0.0456976
Slc7a2	1180.19	1.5552	0.50639	3.07115	0.00213235	0.0406616
C5ar1	517.982	1.55448	0.473218	3.28492	0.00102012	0.027421
B4galnt1	396.274	1.55317	0.491397	3.16072	0.00157377	0.034433
Cd52	2738.95	1.55307	0.521495	2.9781	0.00290041	0.0479134
Tbc1d9	856.602	1.55262	0.515252	3.01332	0.00258408	0.0448382
Ecm1	655.78	1.55123	0.492546	3.14942	0.00163598	0.0350182
Stab1	2261.02	1.5509	0.449318	3.45167	0.000557122	0.0187736
Gm43672	22.2062	1.55058	0.522797	2.96593	0.00301774	0.0488963
Ssh3	300.042	1.54935	0.49656	3.12018	0.00180743	0.0370517
St8sia4	650.108	1.54905	0.486563	3.18366	0.00145426	0.0331249
Cbfa2t3	66.8789	1.54388	0.413731	3.73161	0.00019026	0.0102879
Slc43a2	1672.23	1.54174	0.474755	3.24745	0.00116445	0.0294549
Slpi	28.8067	1.53626	0.456886	3.36245	0.000772534	0.0231399
Spi1	904.472	1.5353	0.516494	2.97253	0.00295353	0.048442
Ltb	141.118	1.53007	0.49778	3.07379	0.00211355	0.0405806
Evi2a	522.03	1.52345	0.507048	3.00454	0.00265986	0.0454268
Gm14636	171.002	1.51943	0.499176	3.04388	0.00233545	0.0424213
Iqgap2	1419.49	1.51707	0.338796	4.47783	7.54054e-06	0.00116885
Rgs2	483.995	1.51116	0.43074	3.50828	0.000451014	0.0167118
Msr1	2928.32	1.51073	0.493139	3.06349	0.00218768	0.0409981
Pgm2l1	186.858	1.50726	0.440835	3.41909	0.000628301	0.02029
Atp2b4	198.801	1.50514	0.478058	3.14844	0.00164142	0.0350541
Fblim1	351.67	1.50474	0.457269	3.29071	0.000999342	0.0270185
Apoe	48296.1	1.5027	0.478349	3.14143	0.00168123	0.035537
Bcl2a1d	270.778	1.49992	0.492983	3.04253	0.00234598	0.0424213
Dnah8	48.7461	1.49345	0.494596	3.01953	0.00253169	0.0445011
Gm37795	40.8392	1.48343	0.389031	3.81313	0.000137216	0.00847957
Prr15	20.1062	1.47341	0.479833	3.07068	0.00213571	0.0406616
Apbb1ip	377.83	1.46731	0.466213	3.1473	0.00164785	0.035151
Sh3tc1	307.464	1.46483	0.476769	3.0724	0.00212343	0.0405806
Vdr	52.1368	1.46296	0.374771	3.90361	9.47673e-05	0.00657748
Dbp	283.647	1.46036	0.403688	3.61753	0.000297426	0.013499
Acap1	139.614	1.45795	0.474166	3.07477	0.00210663	0.0405806
Adam22	52.3028	1.45347	0.398395	3.64832	0.000263961	0.0124302
Cxcr3	111.551	1.45039	0.342115	4.23948	2.2404e-05	0.00249543
Dglucy	235.05	1.44347	0.372751	3.87249	0.000107729	0.00723421
Lrp1	14083.4	1.43084	0.443845	3.22374	0.00126529	0.0308461
Rassf5	282.852	1.43022	0.480978	2.97356	0.0029437	0.0483736
Sgk1	906.796	1.42856	0.411114	3.47485	0.000511137	0.018136
Ehd2	319.054	1.42772	0.413394	3.45367	0.000553021	0.0187278
N4bp2l1	164.875	1.42667	0.475585	2.99982	0.00270137	0.0456976
Dgka	217.318	1.42111	0.456804	3.11098	0.00186469	0.0377012
Gm43727	17.1508	1.41764	0.39499	3.58906	0.000331871	0.0142734
Neurl1b	95.4122	1.41707	0.431495	3.28408	0.00102315	0.0274626
Slc2a9	143.856	1.41634	0.449615	3.15011	0.00163206	0.0350182
Mturn	51.2673	1.41553	0.39548	3.57927	0.000344555	0.0144348
Ctsb	44869.8	1.41507	0.470216	3.00941	0.00261752	0.0448802
Gm37376	32.6069	1.41353	0.453678	3.11571	0.00183502	0.0372633
Thrb	31.7986	1.41169	0.454253	3.10773	0.00188533	0.0379946
Trim47	129.692	1.41169	0.451034	3.1299	0.00174868	0.0363838
Dock4	783.343	1.41104	0.437271	3.22693	0.00125128	0.0306744
Rab3il1	879.926	1.41039	0.41624	3.38841	0.000702986	0.0218301
Ctsk	477.734	1.41025	0.40721	3.46319	0.000533804	0.0184217
Marchf3	49.0239	1.40928	0.363624	3.87565	0.000106339	0.00716671
Prdm9	40.2746	1.40781	0.360077	3.90973	9.23977e-05	0.00643704
Cxcr4	331.275	1.40588	0.451643	3.1128	0.00185319	0.0375443
Ctsl	10432.8	1.40554	0.45009	3.1228	0.00179137	0.0368599
Tmem221	40.044	1.40431	0.436806	3.21495	0.00130469	0.031436
Hebp1	167.227	1.39959	0.453162	3.08849	0.00201176	0.0394942
Sema4a	497.869	1.39167	0.426544	3.26267	0.00110367	0.028793
Mansc1	21.3659	1.38981	0.448955	3.09565	0.00196382	0.0388607
Ass1	613.558	1.38665	0.380854	3.6409	0.000271689	0.0127618
Pkp3	63.2516	1.3863	0.45082	3.07507	0.00210454	0.0405806
Psd3	454.912	1.38157	0.432488	3.19448	0.00140084	0.0325713
Kif5c	153.6	1.37972	0.425234	3.24462	0.00117609	0.0296028
Fam13c	28.5957	1.37841	0.450792	3.05776	0.00222999	0.0413973
Tgfb1i1	33.0461	1.37836	0.462362	2.98113	0.00287187	0.0476111
Pla2g15	1096.91	1.3722	0.411082	3.33802	0.000843764	0.0245616
Fmo5	48.3693	1.36892	0.382723	3.57679	0.000347834	0.0145074
Tarm1	93.604	1.36724	0.441506	3.09676	0.00195651	0.0387698
Elf4	763.893	1.36664	0.359608	3.80037	0.000144478	0.00864125
Ptprf	45.4868	1.36657	0.43157	3.1665	0.00154283	0.0339683
Sh2b2	109.826	1.36511	0.456323	2.99154	0.00277577	0.0464792
Rab11fip5	646.443	1.35423	0.426627	3.17427	0.00150216	0.0336242
Dok2	642.463	1.34728	0.392661	3.43114	0.000601046	0.0198132
Metrnl	680.312	1.34513	0.434016	3.09927	0.00194	0.0385947
G0s2	39.9209	1.34458	0.360825	3.72642	0.000194222	0.0103386
Pdgfrb	515.675	1.34454	0.452054	2.97428	0.00293673	0.0483417
Adssl1	311.074	1.34114	0.413962	3.23976	0.00119631	0.0299495
Dock8	1191.51	1.3406	0.346427	3.86978	0.000108932	0.00728864
Sod3	202.325	1.33478	0.416099	3.20784	0.00133738	0.0317303
Tgfb1	733.941	1.33432	0.380667	3.50521	0.000456241	0.0168384
Bcl2l11	711.828	1.33403	0.340008	3.92351	8.72676e-05	0.00626743
Nfatc1	339.717	1.33354	0.41562	3.20856	0.00133401	0.0317303
Bcar3	158.246	1.32933	0.332932	3.9928	6.52969e-05	0.00537428
Pcdhga1	45.2802	1.32691	0.315565	4.20486	2.61243e-05	0.00282003
Fcgr2b	2184.18	1.32641	0.418204	3.17168	0.00151557	0.0338024
Mab21l3	69.4796	1.32575	0.379544	3.49302	0.0004776	0.0173397
Fam20c	481.319	1.32357	0.336307	3.93561	8.29863e-05	0.00614122
Slc7a8	505.092	1.31478	0.403284	3.26019	0.00111337	0.0289243
Srgn	2173.43	1.31049	0.440601	2.97432	0.00293637	0.0483417
Dok3	199.577	1.30441	0.425532	3.06535	0.00217413	0.040891
Ell2	562.855	1.3031	0.42875	3.0393	0.00237129	0.0426722
Creg1	3622.48	1.29942	0.407164	3.19139	0.00141589	0.0328391
Klf2	249.63	1.2974	0.355183	3.65277	0.000259424	0.0123364
Lif	27.271	1.29623	0.390764	3.31716	0.000909363	0.0257422
Rbms3	277.696	1.29325	0.332697	3.88718	0.000101414	0.00696087
Tst	123.906	1.28863	0.271192	4.75175	2.01667e-06	0.000457465
Tmem8	188.182	1.28372	0.369991	3.4696	0.000521226	0.0181901
Pcdhgc3	156.89	1.27272	0.405859	3.13586	0.00171351	0.0358929
Des	97.1663	1.26393	0.390803	3.23418	0.00121992	0.0304179
Sema3g	120.564	1.25969	0.273196	4.61095	4.00825e-06	0.000745575
Arrb1	839.697	1.24846	0.352078	3.54599	0.000391147	0.0155464
Fkbp1b	62.0125	1.24365	0.418997	2.96816	0.00299593	0.0487553
Slc16a2	93.239	1.23918	0.340608	3.63815	0.000274603	0.0128662
Tnfaip2	3186.69	1.22708	0.410037	2.9926	0.00276612	0.0464792
Capg	4142.22	1.22703	0.370913	3.30813	0.000939209	0.0261922
Evl	1800.69	1.22351	0.358628	3.41164	0.000645744	0.0207452
Itgax	1276.9	1.21731	0.396782	3.06796	0.00215526	0.0408248
Gm2a	4387.43	1.21666	0.385492	3.15612	0.00159883	0.0347266
Vav2	493.918	1.21013	0.342516	3.53307	0.00041077	0.0158847
Kcnn4	794.925	1.2004	0.23484	5.11155	3.19528e-07	0.000112142
4833418N02Rik	30.4038	1.19227	0.372681	3.19918	0.0013782	0.0321251
Rgs14	203.062	1.18286	0.364484	3.2453	0.00117328	0.0296028
Nrros	1286.17	1.18107	0.391425	3.01736	0.00254985	0.0446401
Tns1	644.62	1.18016	0.337421	3.49759	0.000469484	0.0171569
Fth1	36375.3	1.17126	0.358737	3.26494	0.00109486	0.0287241
Gstm4	77.245	1.16072	0.368212	3.15232	0.00161981	0.0350182
Emp1	1971.05	1.15656	0.383587	3.01512	0.00256882	0.0446401
Sirpa	9453.98	1.15403	0.376298	3.0668	0.00216362	0.040891
Fabp5	7834.09	1.15121	0.366317	3.14266	0.00167422	0.0354292
Slc37a2	1375.94	1.14614	0.384291	2.98247	0.00285933	0.0475566
Prkcd	2164.99	1.14174	0.346401	3.296	0.000980713	0.0267154
Efnb2	85.3402	1.14096	0.25807	4.42113	9.81883e-06	0.00142782
Mcf2l	152.884	1.13432	0.277377	4.08945	4.32389e-05	0.00390431
Sat1	3183.99	1.13363	0.375876	3.01597	0.00256159	0.0446401
Svil	783.184	1.13327	0.285723	3.96633	7.29872e-05	0.00580186
Tnfrsf14	562.277	1.13187	0.377328	2.99971	0.0027024	0.0456976
Matn2	175.093	1.1287	0.375007	3.00982	0.00261407	0.0448802
Mfsd12	1668.23	1.12594	0.330363	3.40818	0.000653977	0.0209217
Fam102b	1018.01	1.1241	0.373244	3.01171	0.00259783	0.0448802
Esr1	855.256	1.12347	0.249928	4.49518	6.95114e-06	0.00111464
Baiap2	355.392	1.10721	0.143488	7.71636	1.19701e-14	3.18079e-11
Frem1	158.229	1.10669	0.222719	4.96898	6.73069e-07	0.000186862
Epas1	564.718	1.10288	0.255596	4.31491	1.59665e-05	0.00199138
Notch2	3135.87	1.10082	0.316252	3.48084	0.00049985	0.0178802
Gm17655	31.209	1.09817	0.361527	3.0376	0.00238473	0.042817
Fam160a1	34.8602	1.0969	0.308721	3.55304	0.000380804	0.0153548
Aldh3b1	732.142	1.09282	0.351104	3.11253	0.00185491	0.0375443
Itpr3	334.751	1.08974	0.275856	3.9504	7.80212e-05	0.00600022
C430019N01Rik	21.9796	1.08727	0.35027	3.1041	0.0019086	0.0382151
Coro2b	67.2161	1.08344	0.313494	3.45602	0.000548218	0.0187278
Tbc1d8	293.256	1.08076	0.254478	4.24698	2.16668e-05	0.00245746
Ncf2	1663.83	1.08056	0.292676	3.69199	0.000222504	0.0112146
Pfkfb4	294.211	1.07729	0.362497	2.97185	0.00296007	0.0484685
G530011O06Rik	217.414	1.06604	0.300116	3.55208	0.000382198	0.0153548
Cd82	560.658	1.06176	0.356217	2.98065	0.00287641	0.0476205
Acsbg1	47.9228	1.06121	0.330279	3.21306	0.00131329	0.0315614
Acss1	319.455	1.05149	0.334246	3.14584	0.0016561	0.0352864
Zmiz1	1032.37	1.04316	0.320083	3.25904	0.00111789	0.0289622
Hfe	686.555	1.04056	0.292924	3.55231	0.000381867	0.0153548
Hoxb7	33.7561	1.02461	0.339798	3.01534	0.00256695	0.0446401
Dab2	1091.8	1.02252	0.345622	2.95851	0.00309132	0.0496989
Prr5	44.3122	1.01283	0.34249	2.95726	0.00310382	0.0497709
Slc25a42	29.5986	1.00751	0.309471	3.25558	0.00113159	0.0290442
Inka2	82.2622	1.00553	0.208675	4.81863	1.44548e-06	0.000353782
Ptprd	301.84	1.00205	0.197566	5.07196	3.93735e-07	0.000125559
Padi2	284.187	1.00163	0.234094	4.27873	1.87963e-05	0.00222393
Gm16267	29.6807	-1.00762	0.339166	-2.97089	0.00296941	0.048534
Dach1	79.1505	-1.00933	0.308192	-3.27501	0.00105658	0.0279566
Fabp7	172.51	-1.01553	0.221223	-4.59053	4.42118e-06	0.000798431
Myl9	574.438	-1.01887	0.282969	-3.60063	0.000317445	0.0139924
Platr16	41.81	-1.02415	0.31842	-3.21634	0.00129837	0.0313649
Sox9	110.372	-1.02881	0.294138	-3.49772	0.000469252	0.0171569
Gm49890	289.888	-1.03599	0.234238	-4.42281	9.74275e-06	0.00142782
Ndrg2	189.778	-1.04178	0.238561	-4.36695	1.25996e-05	0.00172628
Higd1a	3896.91	-1.05034	0.252969	-4.15204	3.29519e-05	0.00317584
Gm43823	49.1046	-1.05504	0.35466	-2.97479	0.00293194	0.0483417
Rapsn	342.253	-1.05549	0.246953	-4.27404	1.91963e-05	0.00222393
Tent5d	50.4468	-1.06291	0.313198	-3.39374	0.000689441	0.0215173
Gm26797	56.2977	-1.06853	0.236492	-4.51826	6.23496e-06	0.00102634
Nppb	563.09	-1.0759	0.179472	-5.99481	2.03717e-09	1.47007e-06
4930447F24Rik	59.0602	-1.0837	0.306542	-3.53524	0.000407398	0.0158711
Tmem246	68.0125	-1.10398	0.199106	-5.54469	2.94478e-08	1.52155e-05
Art5	512.698	-1.10707	0.350792	-3.15592	0.00159995	0.0347266
B3galt5	147.154	-1.11468	0.250967	-4.44152	8.93239e-06	0.00132921
Stc1	274.99	-1.11786	0.293989	-3.80238	0.000143315	0.00860573
Nhs	43.4883	-1.12733	0.35114	-3.21049	0.0013251	0.031711
Naalad2	437.041	-1.13242	0.219885	-5.15007	2.60385e-07	9.49689e-05
Amdhd1	155.049	-1.13457	0.276461	-4.1039	4.06247e-05	0.0037595
Enah	3240.97	-1.13996	0.25075	-4.54621	5.46203e-06	0.000932102
Ero1l	11764.3	-1.14002	0.297283	-3.83479	0.00012567	0.00811662
Mgarp	2027.79	-1.14235	0.243328	-4.69471	2.66991e-06	0.000558012
Slit2	541.09	-1.1435	0.216324	-5.28605	1.24983e-07	5.16626e-05
AI429214	175.449	-1.14576	0.298036	-3.84438	0.000120856	0.00788784
Capn6	777.35	-1.14802	0.247165	-4.64477	3.40458e-06	0.000652873
Ndrg1	2574.33	-1.15717	0.230912	-5.01131	5.40594e-07	0.000159613
Hhipl1	1377.79	-1.16252	0.151994	-7.64846	2.03399e-14	4.72929e-11
Tmod1	980.756	-1.17149	0.21247	-5.51366	3.51437e-08	1.72029e-05
Car8	76.8981	-1.17542	0.285514	-4.11684	3.84097e-05	0.00359025
Ppargc1a	5457.08	-1.18029	0.226887	-5.20211	1.97041e-07	7.4799e-05
Pgf	488.699	-1.20003	0.287887	-4.16839	3.06754e-05	0.00301027
Fam71f1	161.099	-1.20875	0.328306	-3.68177	0.000231621	0.0115197
Nlgn1	111.453	-1.20909	0.270147	-4.47569	7.61651e-06	0.00117087
Tram1l1	167.67	-1.21173	0.190425	-6.36331	1.97455e-10	2.04048e-07
Acsl6	53.4664	-1.21921	0.368619	-3.30749	0.000941347	0.0262126
Trim10	35.5765	-1.22454	0.349041	-3.50829	0.000450995	0.0167118
Gm42636	15.5423	-1.22872	0.405629	-3.02916	0.00245231	0.0434613
Gm26519	83.2443	-1.24177	0.217319	-5.71405	1.1032e-08	6.41267e-06
Cxadr	179.715	-1.2687	0.372383	-3.40698	0.000656862	0.0209217
Abca4	97.9104	-1.27383	0.234208	-5.43889	5.36123e-08	2.4323e-05
Gm10067	108.525	-1.27769	0.296199	-4.31364	1.60586e-05	0.00199138
Klhl3	42.5207	-1.27992	0.402088	-3.18318	0.00145665	0.0331249
Gm33460	18.8031	-1.28822	0.427867	-3.0108	0.00260562	0.0448802
Prkcz	170.866	-1.30875	0.395479	-3.30929	0.000935342	0.0261236
Gm3716	29.1156	-1.3184	0.364368	-3.61832	0.000296522	0.013499
Trnp1	21.4369	-1.32839	0.336263	-3.95046	7.80027e-05	0.00600022
Mgll	6207.26	-1.32973	0.376455	-3.53224	0.000412048	0.0158847
Gng4	29.3719	-1.34715	0.408341	-3.29907	0.000970052	0.026656
Gm42615	218.237	-1.36415	0.393588	-3.46593	0.000528396	0.0182817
Rasd2	159.72	-1.38716	0.38331	-3.61889	0.000295866	0.013499
Gm9484	15.7936	-1.40587	0.431132	-3.26088	0.00111069	0.028895
Mlip	76.648	-1.40981	0.316067	-4.4605	8.17697e-06	0.00123658
Gm42528	32.9434	-1.42679	0.372845	-3.82677	0.000129834	0.00824908
2700078F05Rik	87.9363	-1.42944	0.435489	-3.28237	0.00102937	0.0274861
Jph2	700.736	-1.44424	0.227475	-6.34902	2.16695e-10	2.12144e-07
Gm19531	49.0495	-1.461	0.350191	-4.17202	3.01915e-05	0.00300633
Lncbate10	257.679	-1.46858	0.352339	-4.16809	3.07167e-05	0.00301027
Gm38359	61.2067	-1.4771	0.399579	-3.69663	0.000218477	0.0110733
Gm15128	32.7272	-1.48959	0.341723	-4.35905	1.30626e-05	0.00177355
Tnfrsf19	48.6762	-1.50022	0.419766	-3.57394	0.000351651	0.0145681
Arhgdig	26.6057	-1.50972	0.428767	-3.52108	0.000429794	0.0161834
Gm18358	22.5032	-1.51925	0.48978	-3.1019	0.00192282	0.0383347
Kcnk2	57.1554	-1.53051	0.397924	-3.84624	0.000119946	0.00785607
Syt7	17.667	-1.54201	0.369336	-4.1751	2.9786e-05	0.00299486
Ttc21a	108.616	-1.54959	0.253521	-6.11226	9.8227e-10	8.70057e-07
Ugt8a	117.426	-1.55273	0.215966	-7.1897	6.49326e-13	1.09801e-09
Gm42614	154.647	-1.56462	0.401485	-3.89708	9.73581e-05	0.00673218
Edil3	139.865	-1.58331	0.303245	-5.22122	1.77746e-07	6.88804e-05
Gm43605	329.93	-1.58691	0.316109	-5.02013	5.16372e-07	0.00015492
Gabra1	10.2786	-1.6525	0.535186	-3.08771	0.00201707	0.0394942
Epha5	41.6504	-1.67631	0.330647	-5.06979	3.98258e-07	0.000125559
Gm43999	114.149	-1.6884	0.529461	-3.1889	0.00142814	0.032926
Rasef	89.6759	-1.68983	0.460201	-3.67193	0.000240723	0.0116911
Slc26a7	81.9049	-1.70438	0.443511	-3.84294	0.000121571	0.00790682
Arfgef3	7769.57	-1.70496	0.294993	-5.77966	7.4851e-09	4.64101e-06
G630064G18Rik	43.514	-1.70825	0.456261	-3.74403	0.000181096	0.0100732
Olfml1	250.131	-1.74159	0.249181	-6.98928	2.76304e-12	4.28295e-09
Gm44005	148.303	-1.75279	0.47665	-3.67731	0.000235705	0.0116296
Zswim5	42.47	-1.76516	0.299532	-5.89306	3.79112e-09	2.51852e-06
Bnip5	34.7583	-1.77789	0.590468	-3.01098	0.00260404	0.0448802
Dlec1	65.8311	-1.78122	0.277887	-6.40988	1.45638e-10	1.59354e-07
Gm47357	11.7375	-1.80479	0.59848	-3.01562	0.00256451	0.0446401
C030029H02Rik	86.0689	-1.83958	0.512315	-3.59072	0.000329767	0.0142734
Garem2	14.372	-1.86155	0.595272	-3.12722	0.00176465	0.0365527
C230086J09Rik	12.5172	-1.86951	0.614529	-3.04218	0.00234869	0.0424213
Fam81a	61.1503	-1.88741	0.53425	-3.53282	0.000411151	0.0158847
Cabp7	14.5844	-1.89039	0.481671	-3.92465	8.68563e-05	0.00626743
Gm10451	153.306	-1.9193	0.206821	-9.27999	1.69489e-20	1.14033e-16
Gm15728	16.0777	-1.95017	0.605382	-3.22139	0.00127572	0.0310193
Gm30246	18.821	-1.96141	0.51491	-3.80923	0.0001394	0.00855771
Mpp2	272.368	-1.96242	0.526985	-3.72386	0.000196201	0.0103386
Lgr5	32.3717	-1.96517	0.488018	-4.02683	5.65331e-05	0.0048017
Ccdc38	70.351	-1.9652	0.32591	-6.02991	1.64055e-09	1.2715e-06
Gm44001	78.9888	-2.00173	0.506858	-3.94928	7.83857e-05	0.00600022
Gm28863	32.663	-2.05681	0.466095	-4.41286	1.02013e-05	0.0014485
Gm29084	7.28898	-2.0688	0.689245	-3.00155	0.0026861	0.045572
Cdh15	11.887	-2.12218	0.499999	-4.24437	2.1921e-05	0.00247123
Dusp8	93.1315	-2.13397	0.386261	-5.52469	3.30067e-08	1.65935e-05
Wnk3	118.062	-2.16288	0.233288	-9.27129	1.83914e-20	1.14033e-16
Pla2g5	70.7227	-2.18327	0.265061	-8.23686	1.76793e-16	6.57706e-13
Ctf1	10.1989	-2.18674	0.618528	-3.53539	0.000407173	0.0158711
Rasgef1c	12.9982	-2.20337	0.457794	-4.813	1.48679e-06	0.00035456
Zfp985	18.6891	-2.20847	0.492903	-4.48054	7.44544e-06	0.0011638
Pak3	231.231	-2.217	0.38174	-5.80762	6.33675e-09	4.06448e-06
Marchf4	4.91107	-2.24408	0.74	-3.03254	0.00242507	0.0432076
Tbx19	12.8163	-2.29197	0.680037	-3.37037	0.000750685	0.0225946
Efcab6	29.1946	-2.29285	0.561647	-4.08237	4.45788e-05	0.00395948
H3f4	25.3603	-2.35831	0.61754	-3.81888	0.000134061	0.00834372
Ofcc1	12.6542	-2.36639	0.619807	-3.81794	0.000134569	0.00834372
1700057H21Rik	7.79165	-2.38203	0.63163	-3.77123	0.000162443	0.00921662
Kctd16	54.9857	-2.41588	0.575395	-4.19865	2.68508e-05	0.00284091
Gm22000	8.27364	-2.46333	0.649606	-3.79205	0.000149411	0.0087949
Gm26588	11.5811	-2.55012	0.76279	-3.34315	0.000828344	0.0242265
Gucy2f	53.0481	-2.55481	0.393492	-6.49266	8.43353e-11	9.80451e-08
Slco1a4	16.6118	-2.58651	0.504172	-5.13021	2.89425e-07	0.000103531
Kank4os	15.7025	-2.6089	0.562557	-4.63756	3.52539e-06	0.000669141
Gm9111	12.4487	-2.63257	0.746547	-3.52632	0.000421374	0.0161608
Sema5b	50.8015	-2.63348	0.345009	-7.63308	2.29207e-14	4.7372e-11
Gm45426	22.3045	-2.65286	0.531763	-4.98881	6.0752e-07	0.00017657
Ephx4	4.06476	-2.65431	0.864663	-3.06977	0.00214227	0.0407447
Slc4a10	10.4371	-2.66192	0.812276	-3.27712	0.00104873	0.027828
Cacng7	8.68728	-2.81413	0.776109	-3.62594	0.000287912	0.013322
Gm11725	4.5726	-2.82375	0.88186	-3.20203	0.00136461	0.0320655
AC160336.1	15.4018	-2.86795	0.612762	-4.68037	2.86355e-06	0.000580285
Cck	2149.56	-2.96635	0.843532	-3.51659	0.00043713	0.0163274
1700112D23Rik	3.45024	-3.04227	1.00901	-3.01512	0.00256878	0.0446401
Gm12633	27.2629	-3.25607	0.749173	-4.34622	1.38502e-05	0.00184184
Wincr1	9.19301	-3.34249	0.782115	-4.27365	1.92299e-05	0.00222393
Gm8468	3.34578	-3.4521	1.12362	-3.07229	0.00212421	0.0405806
1700042O10Rik	10.75	-3.56697	0.735294	-4.85108	1.22794e-06	0.000304545
Igfn1	5.59145	-3.79142	0.944566	-4.01393	5.97163e-05	0.00497922
Gm9732	7.89204	-4.32638	0.978602	-4.42098	9.82536e-06	0.00142782
Gm5995	3.61621	-4.78965	1.33499	-3.58777	0.000333512	0.0142734

## Sheet: 2_B16_invivo_GO
	ID	Description	GeneRatio	BgRatio	RichFactor	FoldEnrichment	zScore	pvalue	p.adjust	qvalue	geneID	Count	log10_padj
GO:0050900	GO:0050900	leukocyte migration	0.0894454	402/28905	0.124378	6.43139	15.3999	1.06316e-25	4.78526e-22	2.76308e-22	Itgb2/Spi1/Tgfb1/Ccl8/Trpm2/Trpv4/Cxcl16/Ccl6/Ccl9/Aoc3/Syk/Nckap1l/Cd200r1/Pla2g7/Trem2/Myo1f/Csf1r/Adam8/Alox5/Cxcr2/Hc/Vcam1/Ecm1/Padi2/Pf4/Ptpro/F7/Ccl22/Arhgef5/Vav3/Cd300a/P2ry12/Sirpa/Ccr7/Camk1d/Ptger4/C3ar1/Cmklr1/Tnfrsf14/C5ar1/Fut4/Cxcr3/Dock8/Slamf8/Kcnn4/S100a8/S100a9/Ptafr/Fcgr3/Cnr2	50	21.3201
GO:0070661	GO:0070661	leukocyte proliferation	0.0876565	420/28905	0.116667	6.03265	14.5899	5.91884e-24	1.33203e-20	7.69137e-21	Itgb2/Tgfb1/Il7r/Il12b/Tnfrsf13b/Slamf6/H2-M2/Pdcd1lg2/Igf1/Vsir/Dock2/Fkbp1b/Syk/Cd180/Prkcd/Nckap1l/Trem2/Csf1r/Lipa/Rassf5/Fcgr2b/Il2ra/Rasgrp1/Vcam1/Laptm5/Tnfrsf1b/Cd38/Ephb6/Clec2i/Siglecg/Cd22/Tyrobp/Cd37/Elf4/Btk/Cd3e/Vav3/Cd300a/Ccr7/Plcl2/Tnfrsf14/Cxcr4/Dock8/Btn2a2/Tarm1/Csf2ra/Csf2rb/Csf2rb2/Lilrb4a	49	19.8755
GO:0006935	GO:0006935	chemotaxis	0.0894454	465/28905	0.107527	5.56004	13.921	7.9449e-23	1.08266e-19	6.25144e-20	Itgb2/Efnb2/Spi1/Tgfb1/Ccl8/Trpm2/Trpv4/Cxcl16/Ccl6/Ccl9/Dock2/Sema4d/Syk/Sema3g/Prkcd/Nckap1l/Pla2g7/Trem2/Pdgfrb/Csf1r/Adam8/Alox5/Cxcr2/Hc/Vcam1/Sema4a/Padi2/Pf4/Ptpro/F7/Ccl22/Arhgef5/Vav3/Dock4/P2ry12/Ccr7/Camk1d/Lrp1/C3ar1/Cmklr1/Cxcr4/C5ar1/Cxcr3/Fes/Slamf8/S100a8/S100a9/Ptafr/Fcgr3/Cnr2	50	18.9655
GO:0042330	GO:0042330	taxis	0.0894454	467/28905	0.107066	5.53623	13.8785	9.62149e-23	1.08266e-19	6.25144e-20	Itgb2/Efnb2/Spi1/Tgfb1/Ccl8/Trpm2/Trpv4/Cxcl16/Ccl6/Ccl9/Dock2/Sema4d/Syk/Sema3g/Prkcd/Nckap1l/Pla2g7/Trem2/Pdgfrb/Csf1r/Adam8/Alox5/Cxcr2/Hc/Vcam1/Sema4a/Padi2/Pf4/Ptpro/F7/Ccl22/Arhgef5/Vav3/Dock4/P2ry12/Ccr7/Camk1d/Lrp1/C3ar1/Cmklr1/Cxcr4/C5ar1/Cxcr3/Fes/Slamf8/S100a8/S100a9/Ptafr/Fcgr3/Cnr2	50	18.9655
GO:0046651	GO:0046651	lymphocyte proliferation	0.0805009	378/28905	0.119048	6.15576	14.1693	1.93266e-22	1.73978e-19	1.00458e-19	Itgb2/Tgfb1/Il7r/Il12b/Tnfrsf13b/Slamf6/H2-M2/Pdcd1lg2/Igf1/Vsir/Dock2/Fkbp1b/Syk/Cd180/Prkcd/Nckap1l/Csf1r/Lipa/Rassf5/Fcgr2b/Il2ra/Rasgrp1/Vcam1/Laptm5/Tnfrsf1b/Cd38/Ephb6/Clec2i/Siglecg/Cd22/Tyrobp/Cd37/Elf4/Btk/Cd3e/Vav3/Cd300a/Ccr7/Plcl2/Tnfrsf14/Cxcr4/Dock8/Btn2a2/Tarm1/Lilrb4a	45	18.7595
GO:0032943	GO:0032943	mononuclear cell proliferation	0.0805009	385/28905	0.116883	6.04384	13.9912	4.10512e-22	3.07953e-19	1.77817e-19	Itgb2/Tgfb1/Il7r/Il12b/Tnfrsf13b/Slamf6/H2-M2/Pdcd1lg2/Igf1/Vsir/Dock2/Fkbp1b/Syk/Cd180/Prkcd/Nckap1l/Csf1r/Lipa/Rassf5/Fcgr2b/Il2ra/Rasgrp1/Vcam1/Laptm5/Tnfrsf1b/Cd38/Ephb6/Clec2i/Siglecg/Cd22/Tyrobp/Cd37/Elf4/Btk/Cd3e/Vav3/Cd300a/Ccr7/Plcl2/Tnfrsf14/Cxcr4/Dock8/Btn2a2/Tarm1/Lilrb4a	45	18.5115
GO:0002697	GO:0002697	regulation of immune effector process	0.0858676	473/28905	0.10148	5.24736	13.0793	6.96951e-21	4.48139e-18	2.58763e-18	Itgb2/Cfp/Spi1/Tgfb1/Cd36/Il7r/Il12b/Sh2d1a/Hfe/Slamf6/Cd5l/Ncf1/H2-M2/Vsir/Pld2/Syk/Nckap1l/Trem2/Fcgr2b/Card9/Rasgrp1/Pck1/Laptm5/Tnfrsf1b/Fgr/Pf4/Siglecg/Cd22/Tyrobp/Cd37/Btk/Il13ra2/Nlrp3/Cd300a/Nfkbid/Ccr7/Cd84/Tnfrsf14/Tlr7/Fes/Slamf8/Spink5/S100a9/Ticam2/Ptafr/Fcgr3/Clec7a/Lilrb4a	48	17.3486
GO:0002764	GO:0002764	immune response-regulating signaling pathway	0.0858676	497/28905	0.0965795	4.99397	12.6125	5.5473e-20	3.12105e-17	1.80214e-17	Cd36/Sh2b2/Sh2d1a/Esr1/Syk/Nckap1l/Mefv/Trem2/Lpxn/Lipa/Laptm5/Cd38/Clec4e/Clec4d/Clec2i/Cd22/Tyrobp/Btk/Cd3e/Ctsh/Nlrp3/Vav3/Tlr13/Cd300a/Nfkbid/Themis2/Aim2/Ccr7/Plcl2/Rftn1/Tlr8/C3ar1/Lat2/Cmklr1/Tnip3/Tlr7/Cd300lf/C5ar1/Btn2a2/Kcnn4/S100a8/S100a9/Ticam2/Blnk/Nlrp1b/Clec7a/Bcl2a1d/Lilrb4a	48	16.5057
GO:0097529	GO:0097529	myeloid leukocyte migration	0.0626118	255/28905	0.137255	7.09723	13.7334	1.02306e-19	5.11643e-17	2.95431e-17	Itgb2/Spi1/Ccl8/Trpv4/Ccl6/Ccl9/Syk/Nckap1l/Cd200r1/Pla2g7/Trem2/Myo1f/Csf1r/Adam8/Cxcr2/Hc/Pf4/Ptpro/Ccl22/Arhgef5/Vav3/Cd300a/P2ry12/Sirpa/Ccr7/Camk1d/Ptger4/C3ar1/Cmklr1/C5ar1/Fut4/Slamf8/S100a8/S100a9/Fcgr3	35	16.291
GO:0030595	GO:0030595	leukocyte chemotaxis	0.0608229	242/28905	0.140496	7.26482	13.7434	1.63065e-19	7.33956e-17	4.23798e-17	Itgb2/Spi1/Ccl8/Trpm2/Trpv4/Cxcl16/Ccl6/Ccl9/Syk/Nckap1l/Pla2g7/Csf1r/Adam8/Alox5/Cxcr2/Hc/Padi2/Pf4/Ptpro/F7/Ccl22/Arhgef5/Vav3/Ccr7/Camk1d/C3ar1/Cmklr1/C5ar1/Cxcr3/Slamf8/S100a8/S100a9/Fcgr3/Cnr2	34	16.1343
GO:0060326	GO:0060326	cell chemotaxis	0.0697674	334/28905	0.116766	6.03781	13.0044	2.6858e-19	1.09898e-16	6.34569e-17	Itgb2/Spi1/Ccl8/Trpm2/Trpv4/Cxcl16/Ccl6/Ccl9/Syk/Prkcd/Nckap1l/Pla2g7/Pdgfrb/Csf1r/Adam8/Alox5/Cxcr2/Hc/Vcam1/Padi2/Pf4/Ptpro/F7/Ccl22/Arhgef5/Vav3/Dock4/Ccr7/Camk1d/C3ar1/Cmklr1/Cxcr4/C5ar1/Cxcr3/Slamf8/S100a8/S100a9/Fcgr3/Cnr2	39	15.959
GO:0002263	GO:0002263	cell activation involved in immune response	0.0697674	340/28905	0.114706	5.93126	12.8446	5.04191e-19	1.89114e-16	1.09197e-16	Itgb2/Spi1/Tgfb1/Il12b/Ly9/Slamf6/Dock2/Pld2/Syk/Cd180/Nckap1l/Trem2/Myo1f/Apbb1ip/Rasgrp1/Pck1/Notch2/Il6ra/Sema4a/Fgr/Pf4/Clec4e/Clec4d/Tyrobp/Btk/Il13ra2/Nlrp3/Cd300a/Nfkbid/Ccr7/Cd84/Plcl2/Ptger4/Lrp1/Lat2/Fes/Ptafr/Clec7a/Lilrb4a	39	15.7233
GO:0002757	GO:0002757	immune response-activating signaling pathway	0.0822898	486/28905	0.0946502	4.89421	12.1583	7.62098e-19	2.63862e-16	1.52358e-16	Cd36/Sh2b2/Sh2d1a/Esr1/Syk/Nckap1l/Mefv/Trem2/Lpxn/Lipa/Laptm5/Cd38/Clec4e/Clec2i/Cd22/Tyrobp/Btk/Cd3e/Nlrp3/Vav3/Tlr13/Cd300a/Nfkbid/Themis2/Aim2/Ccr7/Plcl2/Rftn1/Tlr8/C3ar1/Lat2/Cmklr1/Tnip3/Tlr7/Cd300lf/C5ar1/Btn2a2/Kcnn4/S100a8/S100a9/Ticam2/Blnk/Nlrp1b/Clec7a/Bcl2a1d/Lilrb4a	46	15.5786
GO:0002366	GO:0002366	leukocyte activation involved in immune response	0.0679785	336/28905	0.113095	5.84797	12.5522	2.34954e-18	7.30714e-16	4.21926e-16	Itgb2/Spi1/Tgfb1/Il12b/Ly9/Slamf6/Dock2/Pld2/Syk/Cd180/Nckap1l/Trem2/Myo1f/Apbb1ip/Rasgrp1/Pck1/Notch2/Il6ra/Sema4a/Fgr/Pf4/Clec4e/Clec4d/Tyrobp/Btk/Il13ra2/Nlrp3/Cd300a/Nfkbid/Ccr7/Cd84/Plcl2/Ptger4/Lat2/Fes/Ptafr/Clec7a/Lilrb4a	38	15.1363
GO:0002274	GO:0002274	myeloid leukocyte activation	0.0626118	281/28905	0.124555	6.44055	12.8697	2.43517e-18	7.30714e-16	4.21926e-16	Itgb2/Spi1/Tgfb1/Cd48/Dock2/Pld2/Syk/Prkcd/Trem2/Myo1f/Csf1r/Cxcr2/Rasgrp1/Notch2/Fgr/Clec4d/Tyrobp/Cd37/Btk/Il13ra2/Slc7a2/Cd300a/Cebpa/Cd84/Lat2/Cd300lf/C5ar1/Fes/Kcnn4/Ptafr/Pirb/Fcgr3/Cnr2/Cd300lb/Lilrb4a	35	15.1363
GO:0007159	GO:0007159	leukocyte cell-cell adhesion	0.0769231	445/28905	0.0966292	4.99654	11.9313	5.08101e-18	1.42935e-15	8.2533e-16	Itgb2/Efnb2/Tgfb1/Il7r/Il12b/Hfe/Zmiz1/Tnfaip8l2/H2-M2/Pdcd1lg2/Igf1/Vsir/Sema4d/Syk/Nckap1l/Adam8/Alox5/Il2ra/Dapl1/Rasgrp1/Pag1/Pck1/Vcam1/Laptm5/Pf4/Ephb6/Cd37/Cd3e/Nlrp3/Cd300a/Nfkbid/Sirpa/Ccr7/Tnfrsf14/Fut4/Dock8/Btn2a2/Tarm1/S100a8/S100a9/Ptafr/Ass1/Lilrb4a	43	14.8449
GO:0050866	GO:0050866	negative regulation of cell activation	0.0572451	241/28905	0.13278	6.86585	12.8413	1.06163e-17	2.81082e-15	1.62301e-15	Tgfb1/Apoe/Hfe/Tnfrsf13b/Tnfaip8l2/Mertk/H2-M2/Pdcd1lg2/Vsir/Prkcd/Trem2/Serpine2/Rassf5/Fcgr2b/Il2ra/Dapl1/Pag1/Laptm5/Fgr/Pf4/Tyrobp/Cd37/Btk/Cd300a/Nfkbid/Cd84/Tnfrsf14/Cd300lf/Btn2a2/Tarm1/Cnr2/Lilrb4a	32	14.5512
GO:0051345	GO:0051345	positive regulation of hydrolase activity	0.078712	488/28905	0.0901639	4.66223	11.4579	2.80678e-17	7.0185e-15	4.05259e-15	Ngfr/Tbc1d8/Psap/Ccl8/Ccl6/Ccl9/Perp/Vsir/Adap2/Sema4d/Syk/Ctsl/Dapk1/Gpr65/Prkcd/Mefv/Pmaip1/Pdgfrb/Card9/Rasgrp1/Bcl2l11/Ctsk/Bcar3/Laptm5/Arhgap25/Fgfr2/Tbc1d9/Ccl22/Ctsh/Nlrp3/Rasgrp2/Arhgef5/Cd300a/Aim2/Ccr7/Ctss/Nlrc4/Dock8/Rgs14/S100a8/S100a9/Nlrp1b/Ang/Clec7a	44	14.1538
GO:0097530	GO:0097530	granulocyte migration	0.0483005	169/28905	0.159763	8.26111	13.2945	3.30122e-17	7.82042e-15	4.51563e-15	Itgb2/Ccl8/Trpv4/Ccl6/Ccl9/Syk/Nckap1l/Myo1f/Csf1r/Adam8/Cxcr2/Pf4/Ccl22/Vav3/Cd300a/Sirpa/Ccr7/Camk1d/Ptger4/C3ar1/Cmklr1/C5ar1/Fut4/Slamf8/S100a8/S100a9/Fcgr3	27	14.1068
GO:1903037	GO:1903037	regulation of leukocyte cell-cell adhesion	0.0715564	405/28905	0.0987654	5.107	11.6888	3.5756e-17	8.04689e-15	4.6464e-15	Itgb2/Efnb2/Tgfb1/Il7r/Il12b/Hfe/Zmiz1/Tnfaip8l2/H2-M2/Pdcd1lg2/Igf1/Vsir/Syk/Nckap1l/Adam8/Alox5/Il2ra/Dapl1/Rasgrp1/Pag1/Pck1/Vcam1/Laptm5/Pf4/Ephb6/Cd37/Cd3e/Nlrp3/Cd300a/Nfkbid/Sirpa/Ccr7/Tnfrsf14/Fut4/Dock8/Btn2a2/Tarm1/Ptafr/Ass1/Lilrb4a	40	14.0944
GO:0071674	GO:0071674	mononuclear cell migration	0.0518784	203/28905	0.142857	7.38692	12.824	4.96811e-17	1.06483e-14	6.1485e-15	Spi1/Tgfb1/Ccl8/Trpm2/Trpv4/Cxcl16/Ccl6/Ccl9/Cd200r1/Pla2g7/Csf1r/Adam8/Alox5/Ecm1/Padi2/Ptpro/Ccl22/Arhgef5/Sirpa/Ccr7/C3ar1/Cmklr1/Tnfrsf14/C5ar1/Fut4/Cxcr3/Dock8/Slamf8/Kcnn4	29	13.9727
GO:0002768	GO:0002768	immune response-regulating cell surface receptor signaling pathway	0.0626118	313/28905	0.111821	5.78209	11.9456	7.57346e-17	1.54946e-14	8.94683e-15	Sh2b2/Sh2d1a/Syk/Nckap1l/Trem2/Lpxn/Lipa/Laptm5/Cd38/Clec4e/Clec4d/Clec2i/Cd22/Tyrobp/Btk/Cd3e/Vav3/Cd300a/Nfkbid/Themis2/Ccr7/Plcl2/Rftn1/C3ar1/Lat2/Cmklr1/Tnip3/C5ar1/Btn2a2/Kcnn4/Ticam2/Blnk/Clec7a/Bcl2a1d/Lilrb4a	35	13.8098
GO:0002696	GO:0002696	positive regulation of leukocyte activation	0.0697674	397/28905	0.0982368	5.07967	11.4941	1.07723e-16	2.10809e-14	1.21724e-14	Efnb2/Spi1/Tgfb1/Il7r/Il12b/Zmiz1/H2-M2/Pdcd1lg2/Igf1/Vsir/Syk/Nckap1l/Trem2/Csf1r/Adam8/Il2ra/Rasgrp1/Pck1/Vcam1/Cd38/Ephb6/Clec4d/Tyrobp/Btk/Cd3e/Nlrp3/Vav3/Cebpa/Nfkbid/Sirpa/Ccr7/Tnfrsf14/Dock8/Btn2a2/Kcnn4/Ticam2/Cd300lb/Clec7a/Lilrb4a	39	13.6761
GO:0050867	GO:0050867	positive regulation of cell activation	0.0715564	421/28905	0.0950119	4.91291	11.3574	1.36914e-16	2.56771e-14	1.48264e-14	Efnb2/Spi1/Tgfb1/Il7r/Il12b/Zmiz1/H2-M2/Pdcd1lg2/Igf1/Vsir/Syk/Nckap1l/Trem2/Pdgfrb/Csf1r/Adam8/Il2ra/Rasgrp1/Pck1/Vcam1/Cd38/Ephb6/Clec4d/Tyrobp/Btk/Cd3e/Nlrp3/Vav3/Cebpa/Nfkbid/Sirpa/Ccr7/Tnfrsf14/Dock8/Btn2a2/Kcnn4/Ticam2/Cd300lb/Clec7a/Lilrb4a	40	13.5905
GO:0070663	GO:0070663	regulation of leukocyte proliferation	0.0608229	307/28905	0.110749	5.72666	11.6922	2.83616e-16	5.10623e-14	2.94842e-14	Tgfb1/Il12b/Tnfrsf13b/H2-M2/Pdcd1lg2/Igf1/Vsir/Syk/Nckap1l/Csf1r/Rassf5/Fcgr2b/Il2ra/Vcam1/Laptm5/Tnfrsf1b/Cd38/Clec2i/Siglecg/Cd22/Tyrobp/Cd37/Btk/Cd3e/Vav3/Cd300a/Ccr7/Tnfrsf14/Btn2a2/Tarm1/Csf2ra/Csf2rb/Csf2rb2/Lilrb4a	34	13.2919
GO:0050727	GO:0050727	regulation of inflammatory response	0.0697674	411/28905	0.0948905	4.90664	11.2018	3.46943e-16	6.00611e-14	3.46802e-14	Tgfb1/Apoe/Il12b/Tnfaip8l2/Trpv4/Lpl/Ncf1/H2-M2/Aoc3/Esr1/Igf1/Mefv/Cd200r1/Trem2/Csf1r/Adam8/Alox5/Fcgr2b/Il2ra/Tnfrsf1b/Pf4/Siglecg/Elf4/Btk/Slc7a2/Nlrp3/Cebpa/Aim2/Sirpa/Ccr7/Ctss/Metrnl/Ptger4/Slamf8/Kcnn4/S100a8/S100a9/Fcgr3/Nlrp1b	39	13.2214
GO:0032675	GO:0032675	regulation of interleukin-6 production	0.0465116	173/28905	0.150289	7.77121	12.5443	5.95432e-16	9.92607e-14	5.73147e-14	Tgfb1/Cd36/Trpv4/Lpl/Arrb1/Nos2/Syk/Nckap1l/Cd200r1/Trem2/Card9/Il6ra/Laptm5/Tyrobp/Elf4/Btk/Cd300ld/Sirpa/Cd84/Tlr8/Tlr7/Klf2/Ticam2/Ptafr/Clec7a/Lilrb4a	26	13.0032
GO:0002429	GO:0002429	immune response-activating cell surface receptor signaling pathway	0.059034	303/28905	0.108911	5.63161	11.3814	1.28493e-15	2.06552e-13	1.19266e-13	Sh2b2/Sh2d1a/Syk/Nckap1l/Trem2/Lpxn/Lipa/Laptm5/Cd38/Clec2i/Cd22/Tyrobp/Btk/Cd3e/Vav3/Cd300a/Nfkbid/Themis2/Ccr7/Plcl2/Rftn1/C3ar1/Lat2/Cmklr1/Tnip3/C5ar1/Btn2a2/Kcnn4/Ticam2/Blnk/Clec7a/Bcl2a1d/Lilrb4a	33	12.685
GO:0032635	GO:0032635	interleukin-6 production	0.0465116	182/28905	0.142857	7.38692	12.1381	2.09903e-15	3.25784e-13	1.88113e-13	Tgfb1/Cd36/Trpv4/Lpl/Arrb1/Nos2/Syk/Nckap1l/Cd200r1/Trem2/Card9/Il6ra/Laptm5/Tyrobp/Elf4/Btk/Cd300ld/Sirpa/Cd84/Tlr8/Tlr7/Klf2/Ticam2/Ptafr/Clec7a/Lilrb4a	26	12.4871
GO:0002685	GO:0002685	regulation of leukocyte migration	0.0536673	253/28905	0.118577	6.13143	11.5123	2.58862e-15	3.88379e-13	2.24256e-13	Spi1/Tgfb1/Trpv4/Aoc3/Nckap1l/Cd200r1/Pla2g7/Trem2/Myo1f/Csf1r/Adam8/Cxcr2/Hc/Ecm1/Padi2/F7/Cd300a/P2ry12/Ccr7/Camk1d/Ptger4/C3ar1/Cmklr1/Tnfrsf14/C5ar1/Fut4/Cxcr3/Dock8/Slamf8/Ptafr	30	12.4107
GO:1903555	GO:1903555	regulation of tumor necrosis factor superfamily cytokine production	0.0500894	219/28905	0.127854	6.61112	11.7051	3.19997e-15	4.64616e-13	2.68276e-13	Tgfb1/Cd36/Il12b/Cybb/Lpl/H2-M2/Igf1/Vsir/Syk/Trem2/Csf1r/Adam8/Fcgr2b/Card9/Rasgrp1/Tyrobp/Elf4/Btk/Cd300ld/Sirpa/Ccr7/Cd84/Ptger4/Kcnn4/Ptafr/Fcgr3/Clec7a/Lilrb4a	28	12.3329
GO:0002695	GO:0002695	negative regulation of leukocyte activation	0.0500894	221/28905	0.126697	6.55129	11.6335	4.05057e-15	5.69738e-13	3.28975e-13	Tgfb1/Hfe/Tnfrsf13b/Tnfaip8l2/Mertk/H2-M2/Pdcd1lg2/Vsir/Rassf5/Fcgr2b/Il2ra/Dapl1/Pag1/Laptm5/Fgr/Pf4/Tyrobp/Cd37/Btk/Cd300a/Nfkbid/Cd84/Tnfrsf14/Cd300lf/Btn2a2/Tarm1/Cnr2/Lilrb4a	28	12.2443
GO:0030098	GO:0030098	lymphocyte differentiation	0.0733453	490/28905	0.0836735	4.32662	10.4296	4.628e-15	6.31231e-13	3.64483e-13	Spi1/Tgfb1/Il7r/Psap/Il12b/Ly9/Zmiz1/Mertk/Slamf6/Vsir/Dock2/Syk/Ctsl/Nckap1l/Lipa/Adam8/Il2ra/Rasgrp1/Pck1/Notch2/Il6ra/Sema4a/Laptm5/Pf4/Clec4e/Clec4d/Btk/Cd3e/Nlrp3/Nfatc1/Lyl1/Ly6d/Nfkbid/Ccr7/Plcl2/Ptger4/Btn2a2/Slamf8/Mafb/Bcl2a1d/Lilrb4a	41	12.1998
GO:0050670	GO:0050670	regulation of lymphocyte proliferation	0.0554562	280/28905	0.110714	5.72486	11.1567	6.02871e-15	7.98094e-13	4.60832e-13	Tgfb1/Il12b/Tnfrsf13b/H2-M2/Pdcd1lg2/Igf1/Vsir/Syk/Nckap1l/Csf1r/Rassf5/Fcgr2b/Il2ra/Vcam1/Laptm5/Tnfrsf1b/Cd38/Clec2i/Siglecg/Cd22/Tyrobp/Cd37/Btk/Cd3e/Vav3/Cd300a/Ccr7/Tnfrsf14/Btn2a2/Tarm1/Lilrb4a	31	12.0979
GO:0071706	GO:0071706	tumor necrosis factor superfamily cytokine production	0.0500894	226/28905	0.123894	6.40635	11.4582	7.21972e-15	9.28456e-13	5.36105e-13	Tgfb1/Cd36/Il12b/Cybb/Lpl/H2-M2/Igf1/Vsir/Syk/Trem2/Csf1r/Adam8/Fcgr2b/Card9/Rasgrp1/Tyrobp/Elf4/Btk/Cd300ld/Sirpa/Ccr7/Cd84/Ptger4/Kcnn4/Ptafr/Fcgr3/Clec7a/Lilrb4a	28	12.0322
GO:0050863	GO:0050863	regulation of T cell activation	0.0661896	408/28905	0.0906863	4.68924	10.5392	8.53468e-15	1.06707e-12	6.16144e-13	Efnb2/Tgfb1/Il7r/Il12b/Hfe/Zmiz1/Tnfaip8l2/H2-M2/Pdcd1lg2/Igf1/Vsir/Syk/Nckap1l/Adam8/Il2ra/Dapl1/Rasgrp1/Pag1/Pck1/Vcam1/Laptm5/Tnfrsf1b/Pf4/Ephb6/Clec2i/Cd37/Cd3e/Nlrp3/Cd300a/Nfkbid/Sirpa/Ccr7/Tnfrsf14/Dock8/Btn2a2/Tarm1/Lilrb4a	37	11.9718
GO:0030099	GO:0030099	myeloid cell differentiation	0.0733453	500/28905	0.082	4.24009	10.2632	9.18319e-15	1.11712e-12	6.45044e-13	Spi1/Scin/Tgfb1/Il12b/Cbfa2t3/Fli1/Mb/Ccl9/Dab2/Nckap1l/Trem2/Epas1/Csf1r/Lipa/Alas2/Adam8/Fam20c/Notch2/Clec5a/Clec1b/Clec2i/Tyrobp/Pir/Nfatc1/Ucp2/Lif/Cebpa/Ccr7/Mturn/Hoxb7/Cd300lf/Nrros/Cebpe/Fes/Klf2/Pirb/Hba-a2/Hba-a1/Evi2/Mafb/Lilrb4a	41	11.9519
GO:0032944	GO:0032944	regulation of mononuclear cell proliferation	0.0554562	285/28905	0.108772	5.62442	11.0175	9.84508e-15	1.16612e-12	6.73338e-13	Tgfb1/Il12b/Tnfrsf13b/H2-M2/Pdcd1lg2/Igf1/Vsir/Syk/Nckap1l/Csf1r/Rassf5/Fcgr2b/Il2ra/Vcam1/Laptm5/Tnfrsf1b/Cd38/Clec2i/Siglecg/Cd22/Tyrobp/Cd37/Btk/Cd3e/Vav3/Cd300a/Ccr7/Tnfrsf14/Btn2a2/Tarm1/Lilrb4a	31	11.9333
GO:0032680	GO:0032680	regulation of tumor necrosis factor production	0.0483005	216/28905	0.125	6.46355	11.3184	1.76352e-14	2.03528e-12	1.1752e-12	Tgfb1/Cd36/Il12b/Cybb/Lpl/H2-M2/Igf1/Vsir/Syk/Trem2/Csf1r/Fcgr2b/Card9/Rasgrp1/Tyrobp/Elf4/Btk/Cd300ld/Sirpa/Ccr7/Cd84/Ptger4/Kcnn4/Ptafr/Fcgr3/Clec7a/Lilrb4a	27	11.6914
GO:0002699	GO:0002699	positive regulation of immune effector process	0.0572451	315/28905	0.101587	5.25292	10.658	2.50649e-14	2.82042e-12	1.62856e-12	Itgb2/Cfp/Spi1/Tgfb1/Cd36/Il12b/Sh2d1a/Hfe/Slamf6/H2-M2/Pld2/Syk/Trem2/Card9/Rasgrp1/Pck1/Laptm5/Fgr/Tyrobp/Cd37/Btk/Nlrp3/Cd300a/Nfkbid/Ccr7/Tnfrsf14/Tlr7/Ticam2/Ptafr/Fcgr3/Clec7a/Lilrb4a	32	11.5497
GO:0006909	GO:0006909	phagocytosis	0.0500894	239/28905	0.117155	6.05789	11.0261	3.02159e-14	3.31712e-12	1.91536e-12	Itgb2/Cfp/Tgfb1/Cd36/Mertk/Abca1/Dock2/Syk/Nckap1l/Trem2/Msr1/Ncf2/Fcgr2b/Fgr/Arhgap25/Tyrobp/Btk/Cd300a/Sirpa/Ccr7/Camk1d/Lrp1/Cd300lf/P2ry6/Cebpe/Ticam2/Fcgr3/Clec7a	28	11.4792
GO:0051251	GO:0051251	positive regulation of lymphocyte activation	0.0608229	360/28905	0.0944444	4.88357	10.4125	3.29163e-14	3.52753e-12	2.03685e-12	Efnb2/Spi1/Tgfb1/Il7r/Il12b/Zmiz1/H2-M2/Pdcd1lg2/Igf1/Vsir/Syk/Nckap1l/Csf1r/Adam8/Il2ra/Rasgrp1/Pck1/Vcam1/Cd38/Ephb6/Tyrobp/Btk/Cd3e/Nlrp3/Vav3/Nfkbid/Sirpa/Ccr7/Tnfrsf14/Dock8/Btn2a2/Ticam2/Clec7a/Lilrb4a	34	11.4525
GO:0019722	GO:0019722	calcium-mediated signaling	0.0483005	223/28905	0.121076	6.26066	11.0746	3.88964e-14	3.89051e-12	2.24644e-12	Trpm2/Cacna1d/Igf1/Fkbp1b/Syk/Trem2/Pdgfrb/Cxcr2/Atp2b4/Vcam1/Siglecg/Cd22/Cd3e/Nfatc1/Gna15/P2ry12/Ccr7/C3ar1/Lat2/Atp1a3/Cmklr1/Cxcr4/Cmya5/Cxcr3/Ksr2/Myoz1/Clec7a	27	11.41
GO:0032640	GO:0032640	tumor necrosis factor production	0.0483005	223/28905	0.121076	6.26066	11.0746	3.88964e-14	3.89051e-12	2.24644e-12	Tgfb1/Cd36/Il12b/Cybb/Lpl/H2-M2/Igf1/Vsir/Syk/Trem2/Csf1r/Fcgr2b/Card9/Rasgrp1/Tyrobp/Elf4/Btk/Cd300ld/Sirpa/Ccr7/Cd84/Ptger4/Kcnn4/Ptafr/Fcgr3/Clec7a/Lilrb4a	27	11.41
GO:0046631	GO:0046631	alpha-beta T cell activation	0.0483005	223/28905	0.121076	6.26066	11.0746	3.88964e-14	3.89051e-12	2.24644e-12	Tgfb1/Psap/Il12b/Ly9/Hfe/Slamf6/H2-M2/Vsir/Dock2/Syk/Ctsl/Nckap1l/Il2ra/Dapl1/Il6ra/Sema4a/Pf4/Elf4/Cd3e/Nlrp3/Cd300a/Nfkbid/Ccr7/Ptger4/Tnfrsf14/Tarm1/Lilrb4a	27	11.41
GO:1990266	GO:1990266	neutrophil migration	0.039356	140/28905	0.157143	8.12561	11.8684	4.08884e-14	4.00084e-12	2.31015e-12	Itgb2/Ccl8/Ccl6/Ccl9/Syk/Nckap1l/Myo1f/Adam8/Cxcr2/Pf4/Ccl22/Vav3/Ccr7/Camk1d/Ptger4/C3ar1/C5ar1/Fut4/Slamf8/S100a8/S100a9/Fcgr3	22	11.3978
GO:0042098	GO:0042098	T cell proliferation	0.0518784	265/28905	0.109434	5.65866	10.6988	6.1888e-14	5.92677e-12	3.42221e-12	Itgb2/Tgfb1/Il12b/H2-M2/Pdcd1lg2/Igf1/Vsir/Dock2/Fkbp1b/Syk/Nckap1l/Lipa/Il2ra/Rasgrp1/Vcam1/Laptm5/Tnfrsf1b/Ephb6/Clec2i/Cd37/Elf4/Cd3e/Ccr7/Tnfrsf14/Cxcr4/Dock8/Btn2a2/Tarm1/Lilrb4a	29	11.2272
GO:0070371	GO:0070371	ERK1 and ERK2 cascade	0.0608229	371/28905	0.0916442	4.73878	10.1783	7.89992e-14	7.40782e-12	4.27739e-12	Tgfb1/Cd36/Apoe/Ccl8/Trpv4/Arrb1/Ccl6/Ccl9/Esr1/Igf1/Syk/Pde8b/Dab2/Trem2/Pdgfrb/Csf1r/Card9/Rasgrp1/Notch2/Pdgfc/Fgfr2/Ccl22/Ctsh/Lif/Sirpa/Mturn/Ptger4/Lrp1/Atp1a3/Cxcr4/P2ry6/C5ar1/Rgs14/Btn2a2	34	11.1303
GO:0050851	GO:0050851	antigen receptor-mediated signaling pathway	0.0447227	194/28905	0.128866	6.66345	11.1147	8.21097e-14	7.54237e-12	4.35508e-12	Sh2b2/Sh2d1a/Syk/Nckap1l/Lpxn/Lipa/Laptm5/Cd38/Clec2i/Cd22/Btk/Cd3e/Vav3/Cd300a/Nfkbid/Themis2/Ccr7/Plcl2/Rftn1/Lat2/Btn2a2/Kcnn4/Blnk/Bcl2a1d/Lilrb4a	25	11.1225
GO:0001818	GO:0001818	negative regulation of cytokine production	0.0554562	312/28905	0.099359	5.13769	10.3192	1.16778e-13	1.03403e-11	5.97064e-12	Tgfb1/Il12b/Hfe/Mertk/Pdcd1lg2/Arrb1/Igf1/Srgn/Vsir/Nckap1l/Mefv/Cd200r1/Trem2/Fcgr2b/Laptm5/Tyrobp/Elf4/Btk/Nlrp3/Sirpa/Ccr7/Cd84/Ptger4/Tlr8/Cmklr1/Serpinb1b/Btn2a2/Klf2/Abcd2/Ticam2/Lilrb4a	31	10.9855
GO:0051250	GO:0051250	negative regulation of lymphocyte activation	0.0447227	197/28905	0.126904	6.56198	11.0002	1.17164e-13	1.03403e-11	5.97064e-12	Tgfb1/Hfe/Tnfrsf13b/Tnfaip8l2/Mertk/H2-M2/Pdcd1lg2/Vsir/Rassf5/Fcgr2b/Il2ra/Dapl1/Pag1/Laptm5/Fgr/Pf4/Tyrobp/Cd37/Btk/Cd300a/Nfkbid/Tnfrsf14/Btn2a2/Tarm1/Lilrb4a	25	10.9855
GO:1903039	GO:1903039	positive regulation of leukocyte cell-cell adhesion	0.0536673	298/28905	0.100671	5.20554	10.2479	2.0745e-13	1.79564e-11	1.03683e-11	Itgb2/Efnb2/Tgfb1/Il7r/Il12b/Zmiz1/H2-M2/Pdcd1lg2/Igf1/Vsir/Syk/Nckap1l/Adam8/Alox5/Il2ra/Rasgrp1/Pck1/Vcam1/Ephb6/Cd3e/Nlrp3/Nfkbid/Sirpa/Ccr7/Tnfrsf14/Fut4/Dock8/Btn2a2/Ptafr/Lilrb4a	30	10.7458
GO:0030217	GO:0030217	T cell differentiation	0.0572451	343/28905	0.0932945	4.82411	10.0051	2.65553e-13	2.25519e-11	1.30218e-11	Spi1/Tgfb1/Il7r/Psap/Il12b/Ly9/Zmiz1/Slamf6/Vsir/Dock2/Syk/Ctsl/Nckap1l/Lipa/Adam8/Il2ra/Rasgrp1/Pck1/Il6ra/Sema4a/Pf4/Clec4e/Clec4d/Cd3e/Nlrp3/Nfkbid/Ccr7/Ptger4/Btn2a2/Mafb/Bcl2a1d/Lilrb4a	32	10.6468
GO:0052547	GO:0052547	regulation of peptidase activity	0.0644007	434/28905	0.0829493	4.28918	9.69549	2.92686e-13	2.43959e-11	1.40866e-11	Ngfr/Wfdc18/Slpi/Arrb1/Perp/Vsir/Syk/Ctsl/Dapk1/Naip1/Anxa8/Trp63/Mefv/Pmaip1/Serpine2/Card9/Bcl2l11/Ecm1/Ctsk/Laptm5/Ctsh/Nlrp3/Aim2/Ctss/Nlrc4/Serpinb1b/Spink5/S100a8/S100a9/Serpinb5/Pi15/Nlrp1b/Naip5/Naip2/Clec7a/Bcl2a1d	36	10.6127
GO:0002532	GO:0002532	production of molecular mediator involved in inflammatory response	0.0339893	109/28905	0.174312	9.01339	11.7707	3.25934e-13	2.66733e-11	1.54016e-11	Ncf1/Nos2/Syk/Mefv/Trem2/Lipa/Alox5/Card9/Btk/Slc7a2/Cd300a/Sirpa/Slamf8/Tarm1/Abcd2/S100a9/Ticam2/Clec7a/Lilrb4a	19	10.5739
GO:0045088	GO:0045088	regulation of innate immune response	0.0679785	486/28905	0.0781893	4.04304	9.50082	3.95751e-13	3.18085e-11	1.83667e-11	Spi1/Tgfb1/Cd36/Apoe/Il12b/Sh2d1a/Slamf6/Ncf1/H2-M2/Esr1/Syk/Mefv/Trem2/Myo1f/Adam8/Card9/Rasgrp1/Fgr/Clec4e/Tyrobp/Btk/Nlrp3/Tlr13/Cd300a/Aim2/Nlrc4/Rftn1/Tlr8/Tnip3/Tlr7/Cd300lf/Slamf8/S100a8/S100a9/Ticam2/Nlrp1b/Rbm47/Clec7a	38	10.4975
GO:0002444	GO:0002444	myeloid leukocyte mediated immunity	0.039356	157/28905	0.140127	7.24576	11.0197	4.57307e-13	3.61112e-11	2.08512e-11	Itgb2/Spi1/Ncf1/H2-M2/Pld2/Syk/Myo1f/Fcgr2b/Card9/Rasgrp1/Fgr/Tyrobp/Btk/Il13ra2/Cd300a/Cd84/Lat2/Fes/Ticam2/Ptafr/Fcgr3/Cd300lb	22	10.4424
GO:0002703	GO:0002703	regulation of leukocyte mediated immunity	0.0536673	311/28905	0.096463	4.98795	9.92959	6.31355e-13	4.89953e-11	2.82907e-11	Itgb2/Spi1/Tgfb1/Il7r/Il12b/Sh2d1a/Hfe/Slamf6/H2-M2/Vsir/Pld2/Syk/Nckap1l/Trem2/Fcgr2b/Rasgrp1/Tnfrsf1b/Fgr/Tyrobp/Btk/Il13ra2/Nlrp3/Cd300a/Cd84/Fes/Ticam2/Ptafr/Fcgr3/Clec7a/Lilrb4a	30	10.3098
GO:0003012	GO:0003012	muscle system process	0.0644007	449/28905	0.0801782	4.14589	9.43448	8.00244e-13	6.10491e-11	3.52507e-11	Trpv4/Ncf1/Cacna1d/Tnnc2/Igf1/Mybpc1/Fkbp1b/Rgs2/Atp2b4/Tpm2/Tnfrsf1b/Cd38/Csrp3/Ryr1/Atp2a1/Pak1/Tnni2/Nfatc1/Tbxa2r/Dock4/Mybpc2/Ptger4/Cacna2d1/Atp1a3/Pde9a/Cxcr4/Scn4b/Ar/Cmya5/Kcnn4/Myh1/Ptafr/Myh4/Gja5/Tnnt3/Myoz1	36	10.2143
GO:0002687	GO:0002687	positive regulation of leukocyte migration	0.0411449	179/28905	0.128492	6.6441	10.6371	8.68497e-13	6.51518e-11	3.76196e-11	Spi1/Tgfb1/Trpv4/Aoc3/Nckap1l/Pla2g7/Trem2/Myo1f/Csf1r/Adam8/Cxcr2/F7/P2ry12/Ccr7/Camk1d/Ptger4/C3ar1/Cmklr1/Tnfrsf14/C5ar1/Fut4/Dock8/Ptafr	23	10.1861
GO:1902107	GO:1902107	positive regulation of leukocyte differentiation	0.0447227	217/28905	0.115207	5.95719	10.2933	1.06902e-12	7.76071e-11	4.48116e-11	Spi1/Tgfb1/Il7r/Il12b/Zmiz1/Ccl9/Vsir/Syk/Nckap1l/Trem2/Csf1r/Adam8/Il2ra/Rasgrp1/Pck1/Notch2/Tyrobp/Nlrp3/Lif/Nfkbid/Ccr7/Fes/Btn2a2/Evi2/Lilrb4a	25	10.1101
GO:1903708	GO:1903708	positive regulation of hemopoiesis	0.0447227	217/28905	0.115207	5.95719	10.2933	1.06902e-12	7.76071e-11	4.48116e-11	Spi1/Tgfb1/Il7r/Il12b/Zmiz1/Ccl9/Vsir/Syk/Nckap1l/Trem2/Csf1r/Adam8/Il2ra/Rasgrp1/Pck1/Notch2/Tyrobp/Nlrp3/Lif/Nfkbid/Ccr7/Fes/Btn2a2/Evi2/Lilrb4a	25	10.1101
GO:0070372	GO:0070372	regulation of ERK1 and ERK2 cascade	0.0554562	343/28905	0.090379	4.67335	9.61069	1.45736e-12	1.0412e-10	6.01207e-11	Tgfb1/Cd36/Apoe/Ccl8/Trpv4/Arrb1/Ccl6/Ccl9/Esr1/Igf1/Syk/Pde8b/Dab2/Trem2/Pdgfrb/Csf1r/Card9/Rasgrp1/Notch2/Pdgfc/Fgfr2/Ccl22/Lif/Sirpa/Mturn/Lrp1/Cxcr4/P2ry6/C5ar1/Rgs14/Btn2a2	31	9.98246
GO:0022409	GO:0022409	positive regulation of cell-cell adhesion	0.0554562	349/28905	0.0888252	4.59301	9.48334	2.29636e-12	1.61499e-10	9.3252e-11	Itgb2/Efnb2/Tgfb1/Il7r/Il12b/Zmiz1/H2-M2/Pdcd1lg2/Igf1/Vsir/Syk/Nckap1l/Adam8/Alox5/Il2ra/Rasgrp1/Pck1/Il6ra/Vcam1/Ephb6/Cd3e/Nlrp3/Nfkbid/Sirpa/Ccr7/Tnfrsf14/Fut4/Dock8/Btn2a2/Ptafr/Lilrb4a	31	9.79183
GO:0071621	GO:0071621	granulocyte chemotaxis	0.0357782	137/28905	0.145985	7.54867	10.7894	2.43719e-12	1.68766e-10	9.74482e-11	Itgb2/Ccl8/Trpv4/Ccl6/Ccl9/Syk/Nckap1l/Csf1r/Cxcr2/Pf4/Ccl22/Vav3/Ccr7/Camk1d/C3ar1/Cmklr1/C5ar1/S100a8/S100a9/Fcgr3	20	9.77271
GO:0032651	GO:0032651	regulation of interleukin-1 beta production	0.0322004	107/28905	0.168224	8.69861	11.2037	2.5786e-12	1.75853e-10	1.0154e-10	Cd36/Lpl/Igf1/Mefv/Trem2/Tyrobp/Elf4/Nlrp3/Aim2/Sirpa/Ccr7/Nlrc4/Tlr8/Serpinb1b/Nlrp1b/Naip5/Clec7a/Lilrb4a	18	9.75485
GO:0002237	GO:0002237	response to molecule of bacterial origin	0.0608229	422/28905	0.0805687	4.16608	9.20077	3.06672e-12	2.03804e-10	1.1768e-10	Spi1/Cd36/Il12b/Abca1/Pdcd1lg2/Slpi/Cd68/Cxcl16/Nos2/Cd180/Trem2/Ncf2/Fcgr2b/Mrc1/Card9/Tnfrsf1b/Pf4/Btk/Nlrp3/Tbxa2r/Ptger2/Sirpa/Ccr7/Cd84/Ptger4/Tnip3/C5ar1/S100a8/S100a9/Ticam2/Ptafr/Cnr2/Cd300lb/Lilrb4a	34	9.69079
GO:0050764	GO:0050764	regulation of phagocytosis	0.0339893	123/28905	0.154472	7.98748	10.9056	3.07902e-12	2.03804e-10	1.1768e-10	Cfp/Tgfb1/Cd36/Mertk/Dock2/Syk/Nckap1l/Trem2/Fcgr2b/Fgr/Btk/Cd300a/Sirpa/Ccr7/Camk1d/Lrp1/Cd300lf/Fcgr3/Clec7a	19	9.69079
GO:0001776	GO:0001776	leukocyte homeostasis	0.0357782	141/28905	0.141844	7.33453	10.5886	4.21338e-12	2.74847e-10	1.58701e-10	Tgfb1/Il7r/Sh2b2/Tnfrsf13b/Mertk/Nckap1l/Pmaip1/Csf1r/Lipa/Slc40a1/Cxcr2/Fcgr2b/Il2ra/Hc/Bcl2l11/Btk/Tsc22d3/Aim2/Pirb/Lilrb4a	20	9.56091
GO:0032652	GO:0032652	regulation of interleukin-1 production	0.0339893	128/28905	0.148438	7.67547	10.6293	6.37615e-12	4.09986e-10	2.36732e-10	Cd36/Lpl/Igf1/Mefv/Trem2/Tyrobp/Elf4/Nlrp3/Aim2/Sirpa/Ccr7/Nlrc4/Ptger4/Tlr8/Serpinb1b/Nlrp1b/Naip5/Clec7a/Lilrb4a	19	9.38723
GO:0032611	GO:0032611	interleukin-1 beta production	0.0322004	113/28905	0.159292	8.23674	10.8239	6.7342e-12	4.2691e-10	2.46505e-10	Cd36/Lpl/Igf1/Mefv/Trem2/Tyrobp/Elf4/Nlrp3/Aim2/Sirpa/Ccr7/Nlrc4/Tlr8/Serpinb1b/Nlrp1b/Naip5/Clec7a/Lilrb4a	18	9.36966
GO:0022408	GO:0022408	negative regulation of cell-cell adhesion	0.0447227	236/28905	0.105932	5.47759	9.69913	6.98771e-12	4.36829e-10	2.52232e-10	Spi1/Tgfb1/Hfe/Tnfaip8l2/Trpv4/H2-M2/Pdcd1lg2/Vsir/Prkcd/Adam8/Serpine2/Il2ra/Dapl1/Pag1/Laptm5/Pf4/Cd37/Cd300a/Nfkbid/Tnfrsf14/Epcam/Btn2a2/Tarm1/Ass1/Lilrb4a	25	9.35969
GO:0007162	GO:0007162	negative regulation of cell adhesion	0.0536673	342/28905	0.0877193	4.53583	9.23721	7.16561e-12	4.41814e-10	2.5511e-10	Spi1/Tgfb1/Hfe/Tnfaip8l2/Trpv4/H2-M2/Pdcd1lg2/Vsir/Sema4d/Prkcd/Myo1f/Lpxn/Adam8/Serpine2/Il2ra/Dapl1/Pag1/Laptm5/Pf4/Cd37/Cd300a/Nfkbid/Lrp1/Coro2b/Tnfrsf14/Epcam/Btn2a2/Tarm1/Ass1/Lilrb4a	30	9.35476
GO:0045807	GO:0045807	positive regulation of endocytosis	0.0411449	201/28905	0.114428	5.91688	9.82326	9.96112e-12	6.05879e-10	3.49844e-10	Cfp/Cd36/Apoe/Hfe/Clip3/Mertk/Arrb1/Dock2/Pld2/Syk/Dab2/Nckap1l/Trem2/Fcgr2b/Ptpn5/Btk/Sirpa/Ccr7/Camk1d/Lrp1/Cd300lf/Fcgr3/Clec7a	23	9.21761
GO:0070374	GO:0070374	positive regulation of ERK1 and ERK2 cascade	0.0447227	240/28905	0.104167	5.38629	9.58222	1.0128e-11	6.07816e-10	3.50962e-10	Tgfb1/Cd36/Apoe/Ccl8/Trpv4/Arrb1/Ccl6/Ccl9/Esr1/Igf1/Pde8b/Trem2/Pdgfrb/Csf1r/Card9/Rasgrp1/Notch2/Pdgfc/Fgfr2/Ccl22/Mturn/Lrp1/Cxcr4/P2ry6/C5ar1	25	9.21623
GO:0032642	GO:0032642	regulation of chemokine production	0.0322004	117/28905	0.153846	7.95514	10.586	1.2348e-11	7.31293e-10	4.2226e-10	Tgfb1/Trpv4/Lpl/Syk/Mefv/Trem2/Csf1r/Hc/Card9/Il6ra/Sirpa/Cd84/Lrp1/Tlr7/Kcnn4/Ticam2/Clec7a/Lilrb4a	18	9.13591
GO:0042060	GO:0042060	wound healing	0.0554562	373/28905	0.0831099	4.29748	9.00139	1.28486e-11	7.51058e-10	4.33673e-10	Cd36/Apoe/Mertk/Igf1/Evl/Syk/Prkcd/Anxa8/Papss2/Alox5/Serpine2/Col5a1/Notch2/Il6ra/Pak1/F7/F10/Nfatc1/Tbxa2r/P2ry12/Ptger4/Cxcr4/Entpd1/Myof/Ndnf/S100a9/Myoz1/Thbd/Clec7a/Lilrb4a/Eppk1	31	9.12433
GO:0050729	GO:0050729	positive regulation of inflammatory response	0.0375671	167/28905	0.125749	6.50225	10.014	1.30338e-11	7.52118e-10	4.34285e-10	Tgfb1/Trpv4/Lpl/H2-M2/Aoc3/Mefv/Trem2/Csf1r/Adam8/Btk/Nlrp3/Cebpa/Aim2/Ccr7/Ctss/Ptger4/Kcnn4/S100a8/S100a9/Fcgr3/Nlrp1b	21	9.12371
GO:0019221	GO:0019221	cytokine-mediated signaling pathway	0.0626118	471/28905	0.07431	3.84245	8.73421	1.4357e-11	8.17988e-10	4.72319e-10	Spi1/Il7r/Il12b/Sh2b2/Ccl8/Ccl6/Ccl9/Syk/Naip1/Trem2/Csf1r/Cxcr2/Il2ra/Il6ra/Ecm1/Laptm5/Padi2/Pf4/Il13ra2/Ccl22/Ptprf/Eda2r/Cebpa/Aim2/Cxcr4/Cd300lf/Ticam2/Pirb/Csf2ra/Rbm47/Naip5/Csf2rb/Csf2rb2/Naip2/Lilrb4a	35	9.08725
GO:0032612	GO:0032612	interleukin-1 production	0.0339893	134/28905	0.141791	7.33179	10.3167	1.46108e-11	8.22042e-10	4.7466e-10	Cd36/Lpl/Igf1/Mefv/Trem2/Tyrobp/Elf4/Nlrp3/Aim2/Sirpa/Ccr7/Nlrc4/Ptger4/Tlr8/Serpinb1b/Nlrp1b/Naip5/Clec7a/Lilrb4a	19	9.08511
GO:0002275	GO:0002275	myeloid cell activation involved in immune response	0.0322004	119/28905	0.151261	7.82144	10.4712	1.65649e-11	9.16809e-10	5.2938e-10	Itgb2/Spi1/Dock2/Pld2/Syk/Trem2/Myo1f/Rasgrp1/Fgr/Tyrobp/Btk/Il13ra2/Cd300a/Cd84/Lat2/Fes/Ptafr/Lilrb4a	18	9.03772
GO:0035710	GO:0035710	CD4-positive, alpha-beta T cell activation	0.0339893	135/28905	0.140741	7.27748	10.2665	1.67026e-11	9.16809e-10	5.2938e-10	Tgfb1/Il12b/Ly9/Slamf6/Vsir/Ctsl/Nckap1l/Il2ra/Il6ra/Sema4a/Pf4/Cd3e/Nlrp3/Nfkbid/Ccr7/Ptger4/Tnfrsf14/Tarm1/Lilrb4a	19	9.03772
GO:0050920	GO:0050920	regulation of chemotaxis	0.0447227	246/28905	0.101626	5.25492	9.41168	1.74205e-11	9.44693e-10	5.45481e-10	Efnb2/Spi1/Tgfb1/Trpv4/Sema4d/Sema3g/Nckap1l/Pla2g7/Trem2/Pdgfrb/Csf1r/Cxcr2/Hc/Sema4a/Padi2/F7/P2ry12/Ccr7/Camk1d/C3ar1/Cmklr1/Cxcr4/C5ar1/Cxcr3/Slamf8	25	9.02471
GO:0045089	GO:0045089	positive regulation of innate immune response	0.0572451	404/28905	0.0792079	4.09572	8.79955	2.1098e-11	1.1305e-09	6.52768e-10	Spi1/Cd36/Il12b/Sh2d1a/Slamf6/H2-M2/Esr1/Syk/Mefv/Trem2/Adam8/Card9/Rasgrp1/Clec4e/Tyrobp/Btk/Nlrp3/Tlr13/Cd300a/Aim2/Nlrc4/Rftn1/Tlr8/Tnip3/Tlr7/Cd300lf/S100a8/S100a9/Ticam2/Nlrp1b/Rbm47/Clec7a	32	8.94673
GO:0042742	GO:0042742	defense response to bacterium	0.059034	430/28905	0.0767442	3.96832	8.70867	2.37136e-11	1.25571e-09	7.25065e-10	Wfdc18/Cd36/Il7r/Il12b/Ncf1/H2-M2/Slpi/Nos2/Syk/Naip1/Rnase6/Prkcd/Trem2/Myo1f/Card9/Notch2/Fgr/Clec4e/Clec4d/Nlrp3/Stab2/Nlrc4/Stab1/Tnfrsf14/C5ar1/Slamf8/Spink5/Lyz2/Wfdc17/Naip5/Ang/Ighg2c/Naip2	33	8.90111
GO:0002833	GO:0002833	positive regulation of response to biotic stimulus	0.059034	431/28905	0.0765661	3.95911	8.6919	2.52232e-11	1.32011e-09	7.62254e-10	Spi1/Cd36/Il12b/Sh2d1a/Slamf6/H2-M2/Esr1/Syk/Cd180/Mefv/Trem2/Adam8/Card9/Rasgrp1/Clec4e/Tyrobp/Btk/Nlrp3/Tlr13/Cd300a/Aim2/Nlrc4/Rftn1/Tlr8/Tnip3/Tlr7/Cd300lf/S100a8/S100a9/Ticam2/Nlrp1b/Rbm47/Clec7a	33	8.87939
GO:0048872	GO:0048872	homeostasis of number of cells	0.0572451	408/28905	0.0784314	4.05556	8.72892	2.72586e-11	1.39561e-09	8.05845e-10	Spi1/Tgfb1/Il7r/Sh2b2/Tnfrsf13b/Mertk/Mb/Nckap1l/Epas1/Pmaip1/Csf1r/Lipa/Alas2/Slc40a1/Cxcr2/Fcgr2b/Il2ra/Hc/Card9/Bcl2l11/Btk/Tsc22d3/Arhgef5/P2ry14/Aim2/Ccr7/Klf2/Pirb/Hba-a2/Hba-a1/Mafb/Lilrb4a	32	8.85524
GO:0050870	GO:0050870	positive regulation of T cell activation	0.0465116	272/28905	0.0955882	4.94272	9.17456	2.72858e-11	1.39561e-09	8.05845e-10	Efnb2/Tgfb1/Il7r/Il12b/Zmiz1/H2-M2/Pdcd1lg2/Igf1/Vsir/Syk/Nckap1l/Adam8/Il2ra/Rasgrp1/Pck1/Vcam1/Ephb6/Cd3e/Nlrp3/Nfkbid/Sirpa/Ccr7/Tnfrsf14/Dock8/Btn2a2/Lilrb4a	26	8.85524
GO:0032613	GO:0032613	interleukin-10 production	0.0250447	67/28905	0.208955	10.8047	11.2831	3.33064e-11	1.6844e-09	9.72601e-10	Il12b/Pdcd1lg2/Vsir/Syk/Prkcd/Trem2/Fcgr2b/Tyrobp/Btk/Cd84/Ptger4/Rbm47/Clec7a/Lilrb4a	14	8.77355
GO:0042113	GO:0042113	B cell activation	0.0500894	319/28905	0.0877743	4.53867	8.92478	3.56737e-11	1.78408e-09	1.03016e-09	Spi1/Tgfb1/Il7r/Tnfrsf13b/Syk/Cd180/Prkcd/Nckap1l/Fcgr2b/Rasgrp1/Notch2/Laptm5/Cd38/Siglecg/Cd22/Tyrobp/Btk/Nfatc1/Vav3/Lyl1/Cd300a/Themis2/Plcl2/Lat2/Slamf8/Fcrl1/Blnk/Lilrb4a	28	8.74859
GO:0050853	GO:0050853	B cell receptor signaling pathway	0.0232558	56/28905	0.232143	12.0037	11.5746	4.07459e-11	2.01535e-09	1.1637e-09	Sh2b2/Syk/Nckap1l/Lpxn/Cd38/Cd22/Btk/Vav3/Cd300a/Plcl2/Rftn1/Lat2/Blnk	13	8.69565
GO:1902105	GO:1902105	regulation of leukocyte differentiation	0.0536673	369/28905	0.0813008	4.20394	8.6984	4.7598e-11	2.32868e-09	1.34461e-09	Spi1/Tgfb1/Il7r/Il12b/Zmiz1/Ccl9/Vsir/Syk/Nckap1l/Trem2/Csf1r/Adam8/Il2ra/Rasgrp1/Pck1/Notch2/Pf4/Clec2i/Tyrobp/Nlrp3/Lif/Nfkbid/Ccr7/Fes/Btn2a2/Slamf8/Pirb/Evi2/Mafb/Lilrb4a	30	8.63289
GO:0032602	GO:0032602	chemokine production	0.0322004	127/28905	0.141732	7.32875	10.0376	5.06612e-11	2.45189e-09	1.41576e-09	Tgfb1/Trpv4/Lpl/Syk/Mefv/Trem2/Csf1r/Hc/Card9/Il6ra/Sirpa/Cd84/Lrp1/Tlr7/Kcnn4/Ticam2/Clec7a/Lilrb4a	18	8.6105
GO:1903557	GO:1903557	positive regulation of tumor necrosis factor superfamily cytokine production	0.0339893	144/28905	0.131944	6.82264	9.83644	5.2869e-11	2.53153e-09	1.46174e-09	Tgfb1/Cd36/Il12b/Cybb/Lpl/H2-M2/Syk/Csf1r/Adam8/Fcgr2b/Card9/Rasgrp1/Tyrobp/Btk/Ccr7/Cd84/Ptafr/Fcgr3/Clec7a	19	8.59662
GO:0030593	GO:0030593	neutrophil chemotaxis	0.0304114	112/28905	0.151786	7.8486	10.1978	5.73282e-11	2.71615e-09	1.56835e-09	Itgb2/Ccl8/Ccl6/Ccl9/Syk/Nckap1l/Cxcr2/Pf4/Ccl22/Vav3/Ccr7/Camk1d/C3ar1/C5ar1/S100a8/S100a9/Fcgr3	17	8.56605
GO:0045576	GO:0045576	mast cell activation	0.0286225	97/28905	0.164948	8.52922	10.4308	5.79417e-11	2.71662e-09	1.56862e-09	Cd48/Pld2/Syk/Rasgrp1/Fgr/Btk/Il13ra2/Cd300a/Cd84/Lat2/Cd300lf/Fes/Fcgr3/Cnr2/Cd300lb/Lilrb4a	16	8.56597
GO:0072593	GO:0072593	reactive oxygen species metabolic process	0.0447227	262/28905	0.0954198	4.93401	8.98288	6.84072e-11	3.17423e-09	1.83285e-09	Ngfr/Itgb2/Tgfb1/Cd36/Cybb/Ncf1/Mb/Nos2/Syk/Prkcd/Pmaip1/Pdgfrb/Lipa/Alox5/Ncf2/Tyrobp/Ucp2/Ptger4/Pid1/Nrros/Abcd2/Hba-a1/Sod3/Hbb-bt/Clec7a	25	8.49836
GO:0032496	GO:0032496	response to lipopolysaccharide	0.0554562	402/28905	0.0771144	3.98746	8.47051	8.55214e-11	3.92787e-09	2.26802e-09	Spi1/Cd36/Il12b/Abca1/Pdcd1lg2/Slpi/Cd68/Cxcl16/Nos2/Cd180/Trem2/Ncf2/Mrc1/Tnfrsf1b/Pf4/Btk/Nlrp3/Tbxa2r/Ptger2/Sirpa/Ccr7/Cd84/Ptger4/Tnip3/S100a8/S100a9/Ticam2/Ptafr/Cnr2/Cd300lb/Lilrb4a	31	8.40584
GO:0018108	GO:0018108	peptidyl-tyrosine phosphorylation	0.0483005	309/28905	0.0873786	4.51821	8.73147	8.88023e-11	4.03736e-09	2.33124e-09	Itgb2/Tgfb1/Cd36/Il12b/Igf1/Sema4d/Syk/Prkcd/Trem2/Pdgfrb/Csf1r/Aatk/Angpt4/Il6ra/Pdgfc/Fgr/Fgfr2/Btk/Cd3e/Lif/Cd300a/Zfyve28/Ptger4/Tnfrsf14/Fes/Clec7a/Lilrb4a	27	8.3939
GO:0002573	GO:0002573	myeloid leukocyte differentiation	0.0465116	287/28905	0.0905923	4.68439	8.80897	8.99577e-11	4.049e-09	2.33795e-09	Spi1/Tgfb1/Il12b/Cbfa2t3/Ccl9/Trem2/Csf1r/Adam8/Fam20c/Notch2/Clec2i/Tyrobp/Pir/Nfatc1/Ucp2/Lif/Cebpa/Ccr7/Cd300lf/Nrros/Cebpe/Fes/Pirb/Evi2/Mafb/Lilrb4a	26	8.39265
GO:0006801	GO:0006801	superoxide metabolic process	0.0250447	72/28905	0.194444	10.0544	10.8024	9.30822e-11	4.14815e-09	2.39521e-09	Itgb2/Tgfb1/Cd36/Cybb/Ncf1/Mb/Nos2/Syk/Prkcd/Ncf2/Tyrobp/Nrros/Sod3/Clec7a	14	8.38215
GO:0018212	GO:0018212	peptidyl-tyrosine modification	0.0483005	311/28905	0.0868167	4.48915	8.68764	1.02766e-10	4.53479e-09	2.61846e-09	Itgb2/Tgfb1/Cd36/Il12b/Igf1/Sema4d/Syk/Prkcd/Trem2/Pdgfrb/Csf1r/Aatk/Angpt4/Il6ra/Pdgfc/Fgr/Fgfr2/Btk/Cd3e/Lif/Cd300a/Zfyve28/Ptger4/Tnfrsf14/Fes/Clec7a/Lilrb4a	27	8.34344
GO:1903706	GO:1903706	regulation of hemopoiesis	0.059034	457/28905	0.0722101	3.73387	8.27273	1.17628e-10	5.14024e-09	2.96805e-09	Spi1/Scin/Tgfb1/Il7r/Il12b/Zmiz1/Ccl9/Vsir/Syk/Nckap1l/Trem2/Csf1r/Adam8/Il2ra/Rasgrp1/Pck1/Notch2/Pf4/Clec2i/Tyrobp/Nlrp3/Lif/Cebpa/Nfkbid/Ccr7/Mturn/Fes/Btn2a2/Slamf8/Pirb/Evi2/Mafb/Lilrb4a	33	8.28902
GO:0052548	GO:0052548	regulation of endopeptidase activity	0.0500894	336/28905	0.0833333	4.30903	8.56766	1.19883e-10	5.18841e-09	2.99587e-09	Ngfr/Arrb1/Perp/Vsir/Syk/Dapk1/Naip1/Anxa8/Trp63/Mefv/Pmaip1/Serpine2/Card9/Bcl2l11/Laptm5/Nlrp3/Aim2/Nlrc4/Serpinb1b/Spink5/S100a8/S100a9/Serpinb5/Nlrp1b/Naip5/Naip2/Clec7a/Bcl2a1d	28	8.28497
GO:0010952	GO:0010952	positive regulation of peptidase activity	0.0375671	188/28905	0.111702	5.77594	9.22587	1.25355e-10	5.37355e-09	3.10277e-09	Ngfr/Perp/Vsir/Syk/Ctsl/Dapk1/Mefv/Pmaip1/Card9/Bcl2l11/Ctsk/Laptm5/Ctsh/Nlrp3/Aim2/Ctss/Nlrc4/S100a8/S100a9/Nlrp1b/Clec7a	21	8.26974
GO:0030100	GO:0030100	regulation of endocytosis	0.0500894	339/28905	0.0825959	4.2709	8.5071	1.47243e-10	6.25225e-09	3.61015e-09	Cfp/Efnb2/Tgfb1/Cd36/Apoe/Hfe/Clip3/Mertk/Arrb1/Dock2/Pld2/Syk/Dab2/Nckap1l/Trem2/Fcgr2b/Fgr/Cd22/Ptpn5/Btk/Cd300a/Sirpa/Ccr7/Camk1d/Lrp1/Cd300lf/Fcgr3/Clec7a	28	8.20396
GO:0050672	GO:0050672	negative regulation of lymphocyte proliferation	0.0304114	120/28905	0.141667	7.32536	9.75061	1.75671e-10	7.38967e-09	4.26691e-09	Tgfb1/Tnfrsf13b/H2-M2/Pdcd1lg2/Vsir/Rassf5/Fcgr2b/Il2ra/Laptm5/Tyrobp/Cd37/Btk/Cd300a/Tnfrsf14/Btn2a2/Tarm1/Lilrb4a	17	8.13137
GO:0002460	GO:0002460	adaptive immune response based on somatic recombination of immune receptors built from immunoglobulin superfamily domains	0.0608229	494/28905	0.0688259	3.55888	8.0558	2.18984e-10	9.12636e-09	5.2697e-09	Tgfb1/Il7r/Il12b/Ly9/Hfe/Slamf6/H2-M2/Vsir/Prkcd/Nckap1l/Trem2/Fcgr2b/Hc/Card9/Il6ra/Sema4a/Tnfrsf1b/Pf4/Ephb6/Btk/Il13ra2/Ctsh/Nlrp3/Nfkbid/Ccr7/Rftn1/C3ar1/Pirb/Fcgr3/Csf2rb/Csf2rb2/Ighg2c/Clec7a/Lilrb4a	34	8.0397
GO:0032945	GO:0032945	negative regulation of mononuclear cell proliferation	0.0304114	122/28905	0.139344	7.20527	9.64521	2.29161e-10	9.46286e-09	5.464e-09	Tgfb1/Tnfrsf13b/H2-M2/Pdcd1lg2/Vsir/Rassf5/Fcgr2b/Il2ra/Laptm5/Tyrobp/Cd37/Btk/Cd300a/Tnfrsf14/Btn2a2/Tarm1/Lilrb4a	17	8.02398
GO:0050766	GO:0050766	positive regulation of phagocytosis	0.0268336	91/28905	0.164835	8.52336	10.0942	2.33333e-10	9.54756e-09	5.51291e-09	Cfp/Cd36/Mertk/Dock2/Nckap1l/Trem2/Fcgr2b/Btk/Sirpa/Ccr7/Camk1d/Lrp1/Cd300lf/Fcgr3/Clec7a	15	8.02011
GO:0032653	GO:0032653	regulation of interleukin-10 production	0.0232558	64/28905	0.203125	10.5033	10.688	2.45929e-10	9.9723e-09	5.75816e-09	Il12b/Pdcd1lg2/Vsir/Syk/Trem2/Fcgr2b/Tyrobp/Btk/Cd84/Ptger4/Rbm47/Clec7a/Lilrb4a	13	8.0012
GO:0006936	GO:0006936	muscle contraction	0.0483005	324/28905	0.0833333	4.30903	8.41151	2.57939e-10	1.03659e-08	5.98545e-09	Trpv4/Ncf1/Cacna1d/Tnnc2/Mybpc1/Fkbp1b/Rgs2/Atp2b4/Tpm2/Cd38/Csrp3/Ryr1/Atp2a1/Tnni2/Tbxa2r/Dock4/Mybpc2/Ptger4/Cacna2d1/Atp1a3/Cxcr4/Scn4b/Myh1/Ptafr/Myh4/Gja5/Tnnt3	27	7.98439
GO:0032760	GO:0032760	positive regulation of tumor necrosis factor production	0.0322004	142/28905	0.126761	6.55459	9.3179	3.32427e-10	1.32412e-08	7.64566e-09	Tgfb1/Cd36/Il12b/Cybb/Lpl/H2-M2/Syk/Csf1r/Fcgr2b/Card9/Rasgrp1/Tyrobp/Btk/Ccr7/Cd84/Ptafr/Fcgr3/Clec7a	18	7.87807
GO:1903038	GO:1903038	negative regulation of leukocyte cell-cell adhesion	0.0357782	179/28905	0.111732	5.77748	9.00381	3.44724e-10	1.36106e-08	7.85895e-09	Tgfb1/Hfe/Tnfaip8l2/H2-M2/Pdcd1lg2/Vsir/Adam8/Il2ra/Dapl1/Pag1/Laptm5/Pf4/Cd37/Cd300a/Nfkbid/Tnfrsf14/Btn2a2/Tarm1/Ass1/Lilrb4a	20	7.86612
GO:2000116	GO:2000116	regulation of cysteine-type endopeptidase activity	0.039356	220/28905	0.1	5.17084	8.7206	3.90803e-10	1.52325e-08	8.79549e-09	Ngfr/Arrb1/Perp/Syk/Dapk1/Naip1/Trp63/Mefv/Pmaip1/Card9/Bcl2l11/Laptm5/Nlrp3/Aim2/Nlrc4/S100a8/S100a9/Nlrp1b/Naip5/Naip2/Clec7a/Bcl2a1d	22	7.81723
GO:0043254	GO:0043254	regulation of protein-containing complex assembly	0.0572451	453/28905	0.0706402	3.65269	7.99132	3.92573e-10	1.52325e-08	8.79549e-09	Scin/Tgfb1/Cd36/Apoe/Fblim1/Clip3/Abca1/Sgk1/Evl/Syk/Prkcd/Nckap1l/Mefv/Trem2/Svil/Pcsk5/Baiap2/Bcl2l11/Clec2i/Pak1/Stx1b/Btk/Arhgef5/Inpp5j/Ssh3/P2ry12/Lefty1/Ptger4/Fes/Capg/Trabd2b/Clec7a	32	7.81723
GO:0045862	GO:0045862	positive regulation of proteolysis	0.0500894	357/28905	0.0784314	4.05556	8.15786	4.81496e-10	1.85232e-08	1.06956e-08	Ngfr/Apoe/Cbfa2t3/Perp/Vsir/Syk/Ctsl/Dapk1/Dab2/Mefv/Trem2/Pmaip1/Adam8/Card9/Bcl2l11/Ctsk/Laptm5/Tnfrsf1b/Tgfb1i1/Ctsh/Nlrp3/Aim2/Ctss/Nlrc4/S100a8/S100a9/Nlrp1b/Clec7a	28	7.73228
GO:0070664	GO:0070664	negative regulation of leukocyte proliferation	0.0304114	128/28905	0.132812	6.86752	9.34278	4.93247e-10	1.88145e-08	1.08638e-08	Tgfb1/Tnfrsf13b/H2-M2/Pdcd1lg2/Vsir/Rassf5/Fcgr2b/Il2ra/Laptm5/Tyrobp/Cd37/Btk/Cd300a/Tnfrsf14/Btn2a2/Tarm1/Lilrb4a	17	7.72551
GO:0043299	GO:0043299	leukocyte degranulation	0.0268336	96/28905	0.15625	8.07944	9.75684	5.09378e-10	1.92665e-08	1.11248e-08	Itgb2/Spi1/Pld2/Syk/Nckap1l/Myo1f/Rasgrp1/Fgr/Btk/Il13ra2/Cd300a/Cd84/Lat2/Fes/Ptafr	15	7.7152
GO:0046634	GO:0046634	regulation of alpha-beta T cell activation	0.0322004	147/28905	0.122449	6.33164	9.10079	5.89917e-10	2.21268e-08	1.27764e-08	Tgfb1/Il12b/Hfe/H2-M2/Vsir/Syk/Nckap1l/Il2ra/Dapl1/Pf4/Cd3e/Nlrp3/Cd300a/Nfkbid/Ccr7/Tnfrsf14/Tarm1/Lilrb4a	18	7.65508
GO:0032755	GO:0032755	positive regulation of interleukin-6 production	0.0286225	113/28905	0.141593	7.32154	9.45509	6.0929e-10	2.26646e-08	1.30869e-08	Tgfb1/Cd36/Trpv4/Lpl/Nos2/Syk/Card9/Il6ra/Laptm5/Tyrobp/Btk/Tlr8/Tlr7/Ticam2/Ptafr/Clec7a	16	7.64465
GO:0002886	GO:0002886	regulation of myeloid leukocyte mediated immunity	0.0268336	99/28905	0.151515	7.83461	9.56596	7.95025e-10	2.93312e-08	1.69363e-08	Itgb2/Spi1/H2-M2/Pld2/Syk/Fgr/Tyrobp/Btk/Il13ra2/Cd300a/Cd84/Fes/Ticam2/Ptafr/Fcgr3	15	7.53267
GO:0006898	GO:0006898	receptor-mediated endocytosis	0.0429338	273/28905	0.0879121	4.54579	8.26624	8.78324e-10	3.21409e-08	1.85587e-08	Itgb2/Efnb2/Cd36/Apoe/Hfe/Arrb1/Cxcl16/Pld2/Syk/Dab2/Vldlr/Msr1/Cxcr2/Fcgr2b/Mrc1/Ptpn5/Ramp1/Cd300a/Stab2/Ccr7/Lrp1/Clec9a/Siglech/Lilrb4a	24	7.49294
GO:0050728	GO:0050728	negative regulation of inflammatory response	0.0339893	172/28905	0.110465	5.71198	8.70394	1.1567e-09	4.19671e-08	2.42325e-08	Apoe/Il12b/Tnfaip8l2/Igf1/Mefv/Cd200r1/Trem2/Alox5/Fcgr2b/Il2ra/Tnfrsf1b/Pf4/Siglecg/Elf4/Nlrp3/Sirpa/Metrnl/Ptger4/Slamf8	19	7.37709
GO:0002700	GO:0002700	regulation of production of molecular mediator of immune response	0.039356	233/28905	0.0944206	4.88234	8.35567	1.16549e-09	4.19671e-08	2.42325e-08	Tgfb1/Cd36/Hfe/H2-M2/Vsir/Syk/Fcgr2b/Card9/Laptm5/Tnfrsf1b/Siglecg/Cd22/Cd37/Btk/Il13ra2/Nlrp3/Tnfrsf14/Tlr7/Spink5/Ticam2/Clec7a/Lilrb4a	22	7.37709
GO:0002292	GO:0002292	T cell differentiation involved in immune response	0.0250447	87/28905	0.16092	8.32089	9.60353	1.29191e-09	4.61499e-08	2.66477e-08	Tgfb1/Il12b/Ly9/Slamf6/Pck1/Il6ra/Sema4a/Pf4/Clec4e/Clec4d/Nlrp3/Nfkbid/Ccr7/Ptger4	14	7.33583
GO:0071216	GO:0071216	cellular response to biotic stimulus	0.0483005	350/28905	0.0771429	3.98893	7.90039	1.41529e-09	5.01591e-08	2.89626e-08	Spi1/Cd36/Il12b/Abca1/Pdcd1lg2/Cd68/Cxcl16/Nos2/Syk/Cd180/Trem2/Fcgr2b/Mrc1/Bcl2l11/Notch2/Tnfrsf1b/Pf4/Btk/Nlrp3/Tbxa2r/Sirpa/Cd84/Tnip3/Ticam2/Cd300lb/Clec7a/Lilrb4a	27	7.29965
GO:1905521	GO:1905521	regulation of macrophage migration	0.019678	49/28905	0.22449	11.608	10.4365	1.9238e-09	6.76487e-08	3.90614e-08	Trpv4/Cd200r1/Trem2/Csf1r/Hc/P2ry12/Ccr7/C3ar1/Cmklr1/C5ar1/Slamf8	11	7.16974
GO:0050868	GO:0050868	negative regulation of T cell activation	0.0322004	162/28905	0.111111	5.74538	8.50553	2.88027e-09	1.00497e-07	5.80284e-08	Tgfb1/Hfe/Tnfaip8l2/H2-M2/Pdcd1lg2/Vsir/Il2ra/Dapl1/Pag1/Laptm5/Pf4/Cd37/Cd300a/Nfkbid/Tnfrsf14/Btn2a2/Tarm1/Lilrb4a	18	6.99785
GO:0032102	GO:0032102	negative regulation of response to external stimulus	0.0554562	470/28905	0.0659574	3.41055	7.39909	3.82111e-09	1.32298e-07	7.63912e-08	Tgfb1/Apoe/Il12b/Tnfaip8l2/H2-M2/Igf1/Sema4d/Sema3g/Prkcd/Mefv/Cd200r1/Trem2/Alox5/Serpine2/Fcgr2b/Il2ra/Hc/Sema4a/Tnfrsf1b/Padi2/Pf4/Siglecg/Elf4/Nlrp3/Sirpa/Metrnl/Ptger4/Slamf8/Spink5/Myoz1/Eppk1	31	6.87845
GO:0006911	GO:0006911	phagocytosis, engulfment	0.0214669	65/28905	0.184615	9.54617	9.68656	3.86121e-09	1.32667e-07	7.66037e-08	Itgb2/Cd36/Abca1/Nckap1l/Trem2/Msr1/Fcgr2b/Arhgap25/Cd300a/Sirpa/Fcgr3/Clec7a	12	6.87724
GO:0050864	GO:0050864	regulation of B cell activation	0.0304114	147/28905	0.115646	5.97988	8.50036	4.29351e-09	1.46402e-07	8.45349e-08	Spi1/Tgfb1/Tnfrsf13b/Syk/Nckap1l/Fcgr2b/Laptm5/Cd38/Siglecg/Cd22/Tyrobp/Btk/Vav3/Cd300a/Themis2/Slamf8/Lilrb4a	17	6.83445
GO:0032693	GO:0032693	negative regulation of interleukin-10 production	0.0143113	22/28905	0.363636	18.8031	11.7307	4.68931e-09	1.58571e-07	9.15614e-08	Il12b/Pdcd1lg2/Vsir/Fcgr2b/Tyrobp/Btk/Cd84/Lilrb4a	8	6.79978
GO:0043281	GO:0043281	regulation of cysteine-type endopeptidase activity involved in apoptotic process	0.0339893	187/28905	0.101604	5.2538	8.1952	4.72085e-09	1.58571e-07	9.15614e-08	Ngfr/Arrb1/Syk/Dapk1/Naip1/Trp63/Pmaip1/Card9/Bcl2l11/Laptm5/Nlrp3/Nlrc4/S100a8/S100a9/Nlrp1b/Naip5/Naip2/Clec7a/Bcl2a1d	19	6.79978
GO:0045730	GO:0045730	respiratory burst	0.0161002	31/28905	0.290323	15.0121	10.9615	4.89823e-09	1.63311e-07	9.42981e-08	Cybb/Ncf1/Trem2/Lipa/Ncf2/Camk1d/Slamf8/S100a9/Clec7a	9	6.78699
GO:0002285	GO:0002285	lymphocyte activation involved in immune response	0.0375671	230/28905	0.0913043	4.7212	7.95673	5.07533e-09	1.67971e-07	9.6989e-08	Spi1/Tgfb1/Il12b/Ly9/Slamf6/Cd180/Nckap1l/Apbb1ip/Pck1/Notch2/Il6ra/Sema4a/Pf4/Clec4e/Clec4d/Nlrp3/Nfkbid/Ccr7/Plcl2/Ptger4/Lilrb4a	21	6.77477
GO:0050921	GO:0050921	positive regulation of chemotaxis	0.0322004	168/28905	0.107143	5.54019	8.28794	5.16448e-09	1.69674e-07	9.79723e-08	Spi1/Tgfb1/Trpv4/Nckap1l/Pla2g7/Trem2/Pdgfrb/Csf1r/Cxcr2/F7/P2ry12/Ccr7/Camk1d/C3ar1/Cmklr1/Cxcr4/C5ar1/Cxcr3	18	6.77039
GO:0050678	GO:0050678	regulation of epithelial cell proliferation	0.0518784	426/28905	0.0680751	3.52006	7.35854	6.05754e-09	1.97572e-07	1.14081e-07	Ngfr/Efnb2/Tgfb1/Apoe/Il12b/Aldh1a2/Esr1/Igf1/Ctsl/Dab2/Vdr/Trp63/Alox5/Notch2/Ecm1/Fgfr2/Btk/Pgr/Nfatc1/Hey1/Ar/C5ar1/Cxcr3/Gas1/Reg1/Cdh3/Serpinb5/Ang/Eppk1	29	6.70427
GO:0050730	GO:0050730	regulation of peptidyl-tyrosine phosphorylation	0.039356	256/28905	0.0859375	4.44369	7.77192	6.73218e-09	2.17997e-07	1.25875e-07	Itgb2/Tgfb1/Cd36/Il12b/Igf1/Sema4d/Syk/Prkcd/Trem2/Pdgfrb/Csf1r/Angpt4/Il6ra/Pdgfc/Cd3e/Lif/Cd300a/Zfyve28/Ptger4/Tnfrsf14/Clec7a/Lilrb4a	22	6.66155
GO:0071675	GO:0071675	regulation of mononuclear cell migration	0.0286225	133/28905	0.120301	6.22056	8.47416	6.89632e-09	2.21717e-07	1.28023e-07	Spi1/Tgfb1/Trpv4/Cd200r1/Pla2g7/Csf1r/Adam8/Ecm1/Padi2/Ccr7/C3ar1/Cmklr1/Tnfrsf14/C5ar1/Dock8/Slamf8	16	6.6542
GO:0002286	GO:0002286	T cell activation involved in immune response	0.0286225	134/28905	0.119403	6.17414	8.43047	7.69348e-09	2.45591e-07	1.41808e-07	Tgfb1/Il12b/Ly9/Slamf6/Nckap1l/Apbb1ip/Pck1/Il6ra/Sema4a/Pf4/Clec4e/Clec4d/Nlrp3/Nfkbid/Ccr7/Ptger4	16	6.60979
GO:0043300	GO:0043300	regulation of leukocyte degranulation	0.019678	56/28905	0.196429	10.157	9.63211	8.70026e-09	2.75774e-07	1.59236e-07	Itgb2/Spi1/Pld2/Syk/Nckap1l/Fgr/Il13ra2/Cd300a/Cd84/Fes/Ptafr	11	6.55945
GO:0030522	GO:0030522	intracellular receptor signaling pathway	0.0465116	356/28905	0.0730337	3.77646	7.40218	8.90756e-09	2.8037e-07	1.6189e-07	Cd36/Zmiz1/Aldh1a2/Esr1/Igf1/Thrb/Dab2/Vdr/Trp63/Mefv/Trem2/Fabp5/Padi2/Pak1/Btk/Pgr/Nlrp3/Tlr13/Rftn1/Tlr8/Tlr7/Ar/Klf2/Dhrs3/Nlrp1b/Mn1	26	6.55227
GO:0032731	GO:0032731	positive regulation of interleukin-1 beta production	0.0214669	70/28905	0.171429	8.8643	9.25099	9.34199e-09	2.92002e-07	1.68607e-07	Cd36/Lpl/Mefv/Tyrobp/Nlrp3/Aim2/Ccr7/Nlrc4/Tlr8/Nlrp1b/Naip5/Clec7a	12	6.53461
GO:0001906	GO:0001906	cell killing	0.0411449	285/28905	0.0807018	4.17296	7.55947	1.01011e-08	3.13551e-07	1.81049e-07	Spi1/Tgfb1/Il7r/Il12b/Sh2d1a/Hfe/Ccl8/Slamf6/Cd5l/Ncf1/H2-M2/Nos2/Syk/Nckap1l/Fcgr2b/Hc/Rasgrp1/Tyrobp/Ccl22/Ctsh/Fcgr3/Lyz2/Clec7a	23	6.50369
GO:0032722	GO:0032722	positive regulation of chemokine production	0.0232558	86/28905	0.151163	7.81639	8.89003	1.1055e-08	3.40813e-07	1.96791e-07	Tgfb1/Trpv4/Lpl/Syk/Csf1r/Hc/Card9/Il6ra/Cd84/Lrp1/Tlr7/Ticam2/Clec7a	13	6.46748
GO:0007596	GO:0007596	blood coagulation	0.0322004	177/28905	0.101695	5.25848	7.98046	1.18267e-08	3.62122e-07	2.09095e-07	Cd36/Apoe/Mertk/Evl/Syk/Prkcd/Anxa8/Papss2/Serpine2/Il6ra/F7/F10/Tbxa2r/P2ry12/Entpd1/S100a9/Thbd/Lilrb4a	18	6.44114
GO:0042129	GO:0042129	regulation of T cell proliferation	0.0357782	221/28905	0.0904977	4.67949	7.71087	1.36741e-08	4.1586e-07	2.40124e-07	Tgfb1/Il12b/H2-M2/Pdcd1lg2/Igf1/Vsir/Syk/Nckap1l/Il2ra/Vcam1/Laptm5/Tnfrsf1b/Clec2i/Cd37/Cd3e/Ccr7/Tnfrsf14/Btn2a2/Tarm1/Lilrb4a	20	6.38105
GO:0007204	GO:0007204	positive regulation of cytosolic calcium ion concentration	0.0339893	200/28905	0.095	4.9123	7.79664	1.43013e-08	4.32015e-07	2.49452e-07	Cd52/Cd36/Trpv4/Esr1/Fkbp1b/Cxcr2/Cd38/Tbxa2r/Ptger2/Ccr7/Ptger4/Cacna2d1/Lrp1/C3ar1/Cmklr1/Itpr3/Cxcr4/C5ar1/Cxcr3	19	6.3645
GO:0050817	GO:0050817	coagulation	0.0322004	180/28905	0.1	5.17084	7.88259	1.54071e-08	4.62314e-07	2.66947e-07	Cd36/Apoe/Mertk/Evl/Syk/Prkcd/Anxa8/Papss2/Serpine2/Il6ra/F7/F10/Tbxa2r/P2ry12/Entpd1/S100a9/Thbd/Lilrb4a	18	6.33506
GO:0031032	GO:0031032	actomyosin structure organization	0.0357782	223/28905	0.0896861	4.63753	7.6576	1.59289e-08	4.74808e-07	2.74161e-07	Arrb1/Mybpc1/Krt19/Evl/Iqgap2/Gpr65/Itgb5/Epb41l3/Pdgfrb/Csrp3/Pak1/Acta1/Arhgef5/Mybpc2/Ptger4/Coro2b/Nrap/Tnnt3/Myoz1/Flnc	20	6.32348
GO:1901342	GO:1901342	regulation of vasculature development	0.0429338	317/28905	0.0757098	3.91483	7.32808	1.67081e-08	4.9438e-07	2.85463e-07	Ngfr/Itgb2/Tgfb1/Cybb/Thbs2/Alox5/Cxcr2/Atp2b4/Hc/Angpt4/Sema4a/Ecm1/Itgax/Ctsh/Lif/Tbxa2r/Ptger4/C3ar1/Stab1/Cxcr4/C5ar1/Cxcr3/Klf2/Ism1	24	6.30594
GO:0007599	GO:0007599	hemostasis	0.0322004	181/28905	0.0994475	5.14227	7.85045	1.68062e-08	4.9438e-07	2.85463e-07	Cd36/Apoe/Mertk/Evl/Syk/Prkcd/Anxa8/Papss2/Serpine2/Il6ra/F7/F10/Tbxa2r/P2ry12/Entpd1/S100a9/Thbd/Lilrb4a	18	6.30594
GO:0042100	GO:0042100	B cell proliferation	0.0268336	123/28905	0.121951	6.3059	8.28115	1.6915e-08	4.9438e-07	2.85463e-07	Il7r/Tnfrsf13b/Cd180/Prkcd/Nckap1l/Fcgr2b/Rasgrp1/Cd38/Siglecg/Cd22/Tyrobp/Btk/Vav3/Cd300a/Plcl2	15	6.30594
GO:0046632	GO:0046632	alpha-beta T cell differentiation	0.0286225	142/28905	0.112676	5.8263	8.09618	1.78254e-08	5.17318e-07	2.98707e-07	Tgfb1/Psap/Il12b/Ly9/Slamf6/Syk/Ctsl/Nckap1l/Il6ra/Sema4a/Pf4/Nlrp3/Nfkbid/Ccr7/Ptger4/Lilrb4a	16	6.28624
GO:0099024	GO:0099024	plasma membrane invagination	0.0214669	74/28905	0.162162	8.38515	8.93273	1.79632e-08	5.17318e-07	2.98707e-07	Itgb2/Cd36/Abca1/Nckap1l/Trem2/Msr1/Fcgr2b/Arhgap25/Cd300a/Sirpa/Fcgr3/Clec7a	12	6.28624
GO:0002437	GO:0002437	inflammatory response to antigenic stimulus	0.0250447	106/28905	0.132075	6.82941	8.44361	1.80446e-08	5.17318e-07	2.98707e-07	Il12b/H2-M2/Cd68/Trem2/Cxcr2/Fcgr2b/Il2ra/Rasgrp1/Notch2/Ephb6/Btk/Ccr7/Fcgr3/Lilrb4a	14	6.28624
GO:0042692	GO:0042692	muscle cell differentiation	0.0536673	476/28905	0.0630252	3.25893	6.97855	1.91211e-08	5.44709e-07	3.14524e-07	Efnb2/Tgfb1/Ccl8/Igf1/Mybpc1/Dock2/Krt19/Svil/Pdgfrb/Csf1r/Rgs2/Notch2/Csrp3/Ryr1/Pak1/Fgfr2/Acta1/Nfatc1/Gdf15/Mybpc2/Hey1/Cd53/Myof/Nrap/Tmem119/Tnnt3/Myoz1/Flnc/Ehd2/Tmem182	30	6.26384
GO:0045621	GO:0045621	positive regulation of lymphocyte differentiation	0.0286225	143/28905	0.111888	5.78556	8.05619	1.97178e-08	5.58175e-07	3.22299e-07	Spi1/Tgfb1/Il7r/Zmiz1/Vsir/Syk/Nckap1l/Adam8/Il2ra/Rasgrp1/Pck1/Nlrp3/Nfkbid/Ccr7/Btn2a2/Lilrb4a	16	6.25323
GO:2001056	GO:2001056	positive regulation of cysteine-type endopeptidase activity	0.0286225	144/28905	0.111111	5.74538	8.01658	2.1792e-08	6.13037e-07	3.53977e-07	Ngfr/Perp/Syk/Dapk1/Mefv/Pmaip1/Card9/Bcl2l11/Laptm5/Nlrp3/Aim2/Nlrc4/S100a8/S100a9/Nlrp1b/Clec7a	16	6.21251
GO:0010950	GO:0010950	positive regulation of endopeptidase activity	0.0304114	164/28905	0.103659	5.36002	7.86318	2.26047e-08	6.31948e-07	3.64896e-07	Ngfr/Perp/Vsir/Syk/Dapk1/Mefv/Pmaip1/Card9/Bcl2l11/Laptm5/Nlrp3/Aim2/Nlrc4/S100a8/S100a9/Nlrp1b/Clec7a	17	6.19932
GO:0045582	GO:0045582	positive regulation of T cell differentiation	0.0268336	127/28905	0.11811	6.10729	8.1003	2.62203e-08	7.28502e-07	4.20648e-07	Tgfb1/Il7r/Zmiz1/Vsir/Syk/Nckap1l/Adam8/Il2ra/Rasgrp1/Pck1/Nlrp3/Nfkbid/Ccr7/Btn2a2/Lilrb4a	15	6.13757
GO:0050878	GO:0050878	regulation of body fluid levels	0.0447227	350/28905	0.0714286	3.69346	7.11938	2.66635e-08	7.34021e-07	4.23835e-07	Cd36/Apoe/Trpv4/Mertk/Evl/Syk/Prkcd/Anxa8/Vdr/Papss2/Serpine2/Il6ra/Ptpro/F7/F10/Tbxa2r/P2ry12/Ptger4/Coro2b/Entpd1/Kcnn4/S100a9/Gja5/Thbd/Lilrb4a	25	6.13429
GO:1902622	GO:1902622	regulation of neutrophil migration	0.019678	62/28905	0.177419	9.17407	9.04801	2.6745e-08	7.34021e-07	4.23835e-07	Nckap1l/Myo1f/Adam8/Cxcr2/Ccr7/Camk1d/Ptger4/C3ar1/C5ar1/Fut4/Slamf8	11	6.13429
GO:0002698	GO:0002698	negative regulation of immune effector process	0.0304114	167/28905	0.101796	5.26373	7.75995	2.96335e-08	8.08367e-07	4.66764e-07	Spi1/Tgfb1/Il7r/Hfe/H2-M2/Vsir/Nckap1l/Fcgr2b/Pf4/Siglecg/Cd22/Il13ra2/Cd300a/Cd84/Slamf8/Spink5/Lilrb4a	17	6.09239
GO:0002758	GO:0002758	innate immune response-activating signaling pathway	0.039356	278/28905	0.0791367	4.09203	7.27474	3.00312e-08	8.1428e-07	4.70178e-07	Cd36/Esr1/Syk/Mefv/Trem2/Clec4e/Tyrobp/Btk/Nlrp3/Tlr13/Cd300a/Aim2/Rftn1/Tlr8/Tnip3/Tlr7/Cd300lf/S100a8/S100a9/Ticam2/Nlrp1b/Clec7a	22	6.08923
GO:0002218	GO:0002218	activation of innate immune response	0.0411449	303/28905	0.0759076	3.92506	7.18782	3.16373e-08	8.52691e-07	4.92357e-07	Cd36/Esr1/Syk/Mefv/Trem2/Clec4e/Tyrobp/Btk/Nlrp3/Tlr13/Cd300a/Aim2/Nlrc4/Rftn1/Tlr8/Tnip3/Tlr7/Cd300lf/S100a8/S100a9/Ticam2/Nlrp1b/Clec7a	23	6.06921
GO:1904646	GO:1904646	cellular response to amyloid-beta	0.0161002	38/28905	0.236842	12.2467	9.74218	3.51105e-08	9.40668e-07	5.43156e-07	Ngfr/Cd36/Igf1/Trem2/Fcgr2b/Vcam1/Cacna2d1/Lrp1/Atp1a3	9	6.02656
GO:0072676	GO:0072676	lymphocyte migration	0.0250447	112/28905	0.125	6.46355	8.13541	3.6887e-08	9.82417e-07	5.67263e-07	Ccl8/Cxcl16/Ccl6/Ccl9/Cd200r1/Adam8/Ecm1/Padi2/Ccl22/Ccr7/Tnfrsf14/Fut4/Cxcr3/Dock8	14	6.0077
GO:1900015	GO:1900015	regulation of cytokine production involved in inflammatory response	0.019678	64/28905	0.171875	8.88738	8.87068	3.77859e-08	1.00044e-06	5.77668e-07	Nos2/Mefv/Trem2/Alox5/Card9/Sirpa/Tarm1/Abcd2/Ticam2/Clec7a/Lilrb4a	11	5.99981
GO:1902624	GO:1902624	positive regulation of neutrophil migration	0.0178891	51/28905	0.196078	10.1389	9.17308	4.2351e-08	1.11475e-06	6.43672e-07	Nckap1l/Myo1f/Adam8/Cxcr2/Ccr7/Camk1d/Ptger4/C3ar1/C5ar1/Fut4	10	5.95282
GO:0007264	GO:0007264	small GTPase-mediated signal transduction	0.0500894	439/28905	0.0637813	3.29803	6.8134	4.44313e-08	1.16056e-06	6.70128e-07	Ngfr/Apoe/Sh2b2/Vav2/Abca1/Arrb1/Igf1/Dock2/Sema4d/Gpr65/Dok2/Pdgfrb/Lipa/Baiap2/Rasgrp1/Notch2/Bcar3/Arhgap25/Psd3/Mcf2l/Rasgrp2/Vav3/Dok3/Dock4/Shtn1/Dock8/P2ry10b/Ksr2	28	5.93533
GO:0032615	GO:0032615	interleukin-12 production	0.019678	65/28905	0.169231	8.75065	8.78489	4.46965e-08	1.16056e-06	6.70128e-07	Cd36/Il12b/Syk/Prkcd/Mefv/Ltb/Laptm5/Ccr7/Tlr8/Cmklr1/Clec7a	11	5.93533
GO:0071402	GO:0071402	cellular response to lipoprotein particle stimulus	0.0161002	39/28905	0.230769	11.9327	9.59413	4.48652e-08	1.16056e-06	6.70128e-07	Itgb2/Tgfb1/Cd36/Apoe/Lpl/Cd68/Syk/Trem2/Abcg1	9	5.93533
GO:0051051	GO:0051051	negative regulation of transport	0.0536673	497/28905	0.0603622	3.12123	6.69861	4.98556e-08	1.28229e-06	7.40412e-07	Spi1/Tgfb1/Cd36/Apoe/Il12b/Sh2b2/Esr1/Trdn/Fkbp1b/Pde8b/Nckap1l/Serpine2/Rgs2/Fcgr2b/Fabp5/Tnfrsf1b/Stx1b/Il13ra2/Ucp2/Lif/Cd300a/P2ry12/Sirpa/Cd84/Slc43a2/Ptger4/Pid1/Cd300lf/Entpd1/Rab11fip5	30	5.89202
GO:0050854	GO:0050854	regulation of antigen receptor-mediated signaling pathway	0.019678	66/28905	0.166667	8.61807	8.70093	5.27084e-08	1.34796e-06	7.78331e-07	Sh2d1a/Lpxn/Lipa/Laptm5/Cd22/Cd300a/Ccr7/Plcl2/Btn2a2/Kcnn4/Lilrb4a	11	5.87032
GO:0010324	GO:0010324	membrane invagination	0.0214669	82/28905	0.146341	7.56708	8.36275	5.89427e-08	1.49046e-06	8.60613e-07	Itgb2/Cd36/Abca1/Nckap1l/Trem2/Msr1/Fcgr2b/Arhgap25/Cd300a/Sirpa/Fcgr3/Clec7a	12	5.82668
GO:0032732	GO:0032732	positive regulation of interleukin-1 production	0.0214669	82/28905	0.146341	7.56708	8.36275	5.89427e-08	1.49046e-06	8.60613e-07	Cd36/Lpl/Mefv/Tyrobp/Nlrp3/Aim2/Ccr7/Nlrc4/Tlr8/Nlrp1b/Naip5/Clec7a	12	5.82668
GO:0090257	GO:0090257	regulation of muscle system process	0.0375671	265/28905	0.0792453	4.09765	7.11389	6.03797e-08	1.51826e-06	8.76669e-07	Trpv4/Ncf1/Tnnc2/Igf1/Fkbp1b/Rgs2/Atp2b4/Tnfrsf1b/Ryr1/Atp2a1/Pak1/Nfatc1/Tbxa2r/Dock4/Ptger4/Pde9a/Cmya5/Kcnn4/Ptafr/Gja5/Tnnt3	21	5.81865
GO:1905517	GO:1905517	macrophage migration	0.019678	67/28905	0.164179	8.48944	8.61873	6.19715e-08	1.54963e-06	8.94782e-07	Trpv4/Cd200r1/Trem2/Csf1r/Hc/P2ry12/Ccr7/C3ar1/Cmklr1/C5ar1/Slamf8	11	5.80977
GO:0051962	GO:0051962	positive regulation of nervous system development	0.0465116	392/28905	0.0663265	3.42964	6.80146	6.23953e-08	1.55161e-06	8.95924e-07	Tgfb1/Apoe/Ephb3/Sgk1/Igf1/Id4/Sema4d/Thbs2/Csf1r/Baiap2/Serpine2/Notch2/Sema4a/Ptprd/Tnfrsf1b/Pak1/Ptprf/Lif/Myrf/Mag/Lrp1/Shtn1/Cxcr4/Flrt2/Tenm4/Rgs14	26	5.80922
GO:0002367	GO:0002367	cytokine production involved in immune response	0.0304114	176/28905	0.0965909	4.99456	7.46456	6.44351e-08	1.58482e-06	9.15101e-07	Tgfb1/Cd36/Il12b/Hfe/H2-M2/Vsir/Syk/Card9/Rasgrp1/Laptm5/Tnfrsf1b/Nlrp3/Tnfrsf14/Tlr7/Ticam2/Clec7a/Lilrb4a	17	5.80002
GO:1903034	GO:1903034	regulation of response to wounding	0.0304114	176/28905	0.0965909	4.99456	7.46456	6.44351e-08	1.58482e-06	9.15101e-07	Cd36/Apoe/Fkbp1b/Prkcd/Alox5/Serpine2/Siglecg/F7/Ptprf/Tbxa2r/Ptger4/Lrp1/Cxcr4/S100a9/Myoz1/Clec7a/Eppk1	17	5.80002
GO:0007015	GO:0007015	actin filament organization	0.0518784	477/28905	0.0607966	3.1437	6.62962	7.16148e-08	1.75184e-06	1.01154e-06	Scin/Trpv4/Arrb1/Evl/Iqgap2/Gpr65/Prkcd/Nckap1l/Itgb5/Svil/Myo1f/Baiap2/Xirp2/Tpm2/Arhgap25/Clec2i/Pak1/Acta1/Arhgef5/Pof1b/Ssh3/Sirpa/Ptger4/Shtn1/Coro2b/Nrap/Synpo2/Capg/Gmfg	29	5.75651
GO:0015711	GO:0015711	organic anion transport	0.0500894	451/28905	0.0620843	3.21028	6.64359	7.80657e-08	1.89932e-06	1.09669e-06	Car4/Slc25a42/Cd36/Apoe/Psap/Slc2a9/Slc16a10/Nos2/Syk/Prkcd/Slc7a8/Slc17a9/Apba1/Rgs2/Fabp5/Rbp7/Abcg3/Pak1/Slc7a2/Slc37a2/Ucp2/Slc16a2/Mfsd12/Slc43a2/Atp1a3/Kcnj10/Abcd2/Per2	28	5.7214
GO:0030316	GO:0030316	osteoclast differentiation	0.0268336	139/28905	0.107914	5.58004	7.6011	8.87071e-08	2.14662e-06	1.23949e-06	Tgfb1/Il12b/Ccl9/Trem2/Csf1r/Adam8/Fam20c/Notch2/Clec2i/Tyrobp/Nfatc1/Cd300lf/Pirb/Mafb/Lilrb4a	15	5.66825
GO:0042119	GO:0042119	neutrophil activation	0.0161002	42/28905	0.214286	11.0804	9.18057	8.96544e-08	2.15794e-06	1.24603e-06	Itgb2/Spi1/Syk/Prkcd/Myo1f/Cxcr2/Tyrobp/Cd300a/Ptafr	9	5.66596
GO:0002688	GO:0002688	regulation of leukocyte chemotaxis	0.0268336	140/28905	0.107143	5.54019	7.56214	9.76084e-08	2.32453e-06	1.34222e-06	Spi1/Trpv4/Nckap1l/Pla2g7/Csf1r/Cxcr2/Hc/Padi2/F7/Ccr7/Camk1d/C3ar1/Cmklr1/C5ar1/Slamf8	15	5.63367
GO:0021782	GO:0021782	glial cell development	0.0268336	140/28905	0.107143	5.54019	7.56214	9.76084e-08	2.32453e-06	1.34222e-06	Tgfb1/Id4/Trem2/Csf1r/Ror1/Myrf/Mag/Lrp1/Adam22/Kcnj10/Tenm4/C5ar1/Nrros/S100a8/S100a9	15	5.63367
GO:0002534	GO:0002534	cytokine production involved in inflammatory response	0.019678	70/28905	0.157143	8.12561	8.38204	9.9032e-08	2.32649e-06	1.34335e-06	Nos2/Mefv/Trem2/Alox5/Card9/Sirpa/Tarm1/Abcd2/Ticam2/Clec7a/Lilrb4a	11	5.6333
GO:0050858	GO:0050858	negative regulation of antigen receptor-mediated signaling pathway	0.0143113	31/28905	0.258065	13.3441	9.65664	9.92414e-08	2.32649e-06	1.34335e-06	Sh2d1a/Lpxn/Laptm5/Cd22/Cd300a/Plcl2/Btn2a2/Lilrb4a	8	5.6333
GO:1905523	GO:1905523	positive regulation of macrophage migration	0.0143113	31/28905	0.258065	13.3441	9.65664	9.92414e-08	2.32649e-06	1.34335e-06	Trpv4/Trem2/Csf1r/P2ry12/Ccr7/C3ar1/Cmklr1/C5ar1	8	5.6333
GO:0043367	GO:0043367	CD4-positive, alpha-beta T cell differentiation	0.0232558	103/28905	0.126214	6.5263	7.89007	1.00791e-07	2.35058e-06	1.35726e-06	Tgfb1/Il12b/Ly9/Slamf6/Ctsl/Nckap1l/Il6ra/Sema4a/Pf4/Nlrp3/Nfkbid/Ccr7/Ptger4	13	5.62882
GO:0070269	GO:0070269	pyroptosis	0.0161002	43/28905	0.209302	10.8227	9.05191	1.11454e-07	2.58584e-06	1.49311e-06	Naip1/Mefv/Trem2/Nlrp3/Aim2/Nlrc4/Nlrp1b/Naip5/Naip2	9	5.5874
GO:0002224	GO:0002224	toll-like receptor signaling pathway	0.019678	71/28905	0.15493	8.01116	8.30626	1.15163e-07	2.65819e-06	1.53488e-06	Cd36/Esr1/Tlr13/Cd300a/Tlr8/Tnip3/Tlr7/Cd300lf/S100a8/S100a9/Ticam2	11	5.57541
GO:0051146	GO:0051146	striated muscle cell differentiation	0.0429338	353/28905	0.0679887	3.51559	6.67801	1.2716e-07	2.92013e-06	1.68613e-06	Efnb2/Tgfb1/Ccl8/Igf1/Mybpc1/Dock2/Krt19/Pdgfrb/Csf1r/Rgs2/Csrp3/Ryr1/Pak1/Acta1/Gdf15/Mybpc2/Cd53/Nrap/Tmem119/Tnnt3/Myoz1/Flnc/Ehd2/Tmem182	24	5.5346
GO:0002819	GO:0002819	regulation of adaptive immune response	0.0357782	253/28905	0.0790514	4.08762	6.92701	1.29471e-07	2.95811e-06	1.70806e-06	Tgfb1/Il7r/Il12b/Hfe/H2-M2/Vsir/Nckap1l/Trem2/Fcgr2b/Card9/Tnfrsf1b/Pf4/Btk/Nlrp3/Nfkbid/Ccr7/Tnfrsf14/Fcgr3/Clec7a/Lilrb4a	20	5.52899
GO:0002279	GO:0002279	mast cell activation involved in immune response	0.019678	72/28905	0.152778	7.8999	8.23195	1.33581e-07	3.0366e-06	1.75338e-06	Pld2/Syk/Rasgrp1/Fgr/Btk/Il13ra2/Cd300a/Cd84/Lat2/Fes/Lilrb4a	11	5.51761
GO:0032660	GO:0032660	regulation of interleukin-17 production	0.0161002	44/28905	0.204545	10.5767	8.92743	1.37726e-07	3.09952e-06	1.78971e-06	Tgfb1/Il12b/Ly9/Slamf6/Vsir/Nckap1l/Card9/Btk/Rftn1	9	5.50871
GO:1904645	GO:1904645	response to amyloid-beta	0.0161002	44/28905	0.204545	10.5767	8.92743	1.37726e-07	3.09952e-06	1.78971e-06	Ngfr/Cd36/Igf1/Trem2/Fcgr2b/Vcam1/Cacna2d1/Lrp1/Atp1a3	9	5.50871
GO:0032970	GO:0032970	regulation of actin filament-based process	0.0465116	409/28905	0.0635697	3.28709	6.54171	1.43788e-07	3.21985e-06	1.85919e-06	Scin/Tgfb1/Trpm2/Evl/Iqgap2/Gpr65/Prkcd/Nckap1l/Svil/Myo1f/Pdgfrb/Csf1r/Baiap2/Fgr/Clec2i/Csrp3/Pak1/Arhgef5/Ssh3/Ptger4/Lrp1/Coro2b/Synpo2/Capg/Gja5/Gmfg	26	5.49216
GO:0002790	GO:0002790	peptide secretion	0.0411449	330/28905	0.069697	3.60392	6.68083	1.49273e-07	3.32614e-06	1.92056e-06	Hfe/Trpm2/Trpv4/Abca1/Cacna1d/Arrb1/Slc16a10/Fkbp1b/Nos2/Pde8b/Abcg1/Alox5/Cd38/Ucp2/Slc16a2/Lif/Ptger4/Lrp1/Rab11fip5/Per2/S100a8/S100a9/Nnat	23	5.47806
GO:0001666	GO:0001666	response to hypoxia	0.0339893	232/28905	0.0818966	4.23474	6.94682	1.53623e-07	3.4062e-06	1.96679e-06	Tgfb1/Cbfa2t3/Cybb/Mb/Nos2/Pld2/Trem2/Epas1/Vldlr/Alas2/Adam8/Cd38/Ryr1/Pak1/Ucp2/Lif/Ndnf/Ang/Sod3	19	5.46773
GO:0032956	GO:0032956	regulation of actin cytoskeleton organization	0.0429338	359/28905	0.0668524	3.45683	6.57792	1.73489e-07	3.82781e-06	2.21024e-06	Scin/Tgfb1/Trpm2/Evl/Iqgap2/Gpr65/Prkcd/Nckap1l/Svil/Myo1f/Pdgfrb/Csf1r/Baiap2/Fgr/Clec2i/Pak1/Arhgef5/Ssh3/Ptger4/Lrp1/Coro2b/Synpo2/Capg/Gmfg	24	5.41705
GO:0050708	GO:0050708	regulation of protein secretion	0.0411449	333/28905	0.0690691	3.57145	6.6278	1.75466e-07	3.85255e-06	2.22452e-06	Tgfb1/Apoe/Il12b/Trpm2/Cacna1d/Arrb1/Igf1/Fkbp1b/Nos2/Pde8b/Trem2/Abcg1/Alox5/Cd38/Ucp2/Ptger4/Lrp1/Rab11fip5/Kcnn4/Per2/Gja5/Nnat/Ang	23	5.41425
GO:0045765	GO:0045765	regulation of angiogenesis	0.039356	310/28905	0.0709677	3.66963	6.6363	2.0371e-07	4.45097e-06	2.57006e-06	Ngfr/Itgb2/Cybb/Thbs2/Alox5/Cxcr2/Atp2b4/Hc/Angpt4/Sema4a/Ecm1/Itgax/Ctsh/Lif/Tbxa2r/C3ar1/Stab1/Cxcr4/C5ar1/Cxcr3/Klf2/Ism1	22	5.35155
GO:0071692	GO:0071692	protein localization to extracellular region	0.0483005	445/28905	0.0606742	3.13736	6.38087	2.10709e-07	4.58165e-06	2.64552e-06	Tgfb1/Apoe/Psap/Il12b/Trpm2/Abca1/Cacna1d/Arrb1/Igf1/Fkbp1b/Nos2/Pde8b/Sncg/Trem2/Abcg1/Alox5/Cd38/Ucp2/Ptger4/Lrp1/Rab11fip5/Nrros/Kcnn4/Per2/Gja5/Nnat/Ang	27	5.33898
GO:0002822	GO:0002822	regulation of adaptive immune response based on somatic recombination of immune receptors built from immunoglobulin superfamily domains	0.0339893	237/28905	0.0801688	4.1454	6.82795	2.14196e-07	4.63507e-06	2.67636e-06	Tgfb1/Il7r/Il12b/Hfe/H2-M2/Vsir/Nckap1l/Trem2/Fcgr2b/Card9/Tnfrsf1b/Pf4/Btk/Nlrp3/Nfkbid/Ccr7/Fcgr3/Clec7a/Lilrb4a	19	5.33394
GO:0010758	GO:0010758	regulation of macrophage chemotaxis	0.0143113	34/28905	0.235294	12.1667	9.14896	2.17041e-07	4.67418e-06	2.69894e-06	Trpv4/Csf1r/Hc/Ccr7/C3ar1/Cmklr1/C5ar1/Slamf8	8	5.33029
GO:0031348	GO:0031348	negative regulation of defense response	0.039356	312/28905	0.0705128	3.64611	6.59924	2.27559e-07	4.87734e-06	2.81625e-06	Tgfb1/Apoe/Il12b/Tnfaip8l2/H2-M2/Igf1/Mefv/Cd200r1/Trem2/Alox5/Fcgr2b/Il2ra/Tnfrsf1b/Pf4/Siglecg/Elf4/Nlrp3/Sirpa/Metrnl/Ptger4/Slamf8/Spink5	22	5.31182
GO:0009620	GO:0009620	response to fungus	0.019678	76/28905	0.144737	7.48411	7.94843	2.36089e-07	5.0362e-06	2.90798e-06	Spi1/Tgfb1/Ncf1/Syk/Card9/Clec4e/Clec4d/Btk/Clec4a3/Ang/Clec7a	11	5.2979
GO:0006959	GO:0006959	humoral immune response	0.0411449	339/28905	0.0678466	3.50824	6.52354	2.41007e-07	5.11685e-06	2.95455e-06	Wfdc18/Cfp/Sh2d1a/Ccl8/Cd5l/H2-M2/Slpi/Rnase6/Trem2/Alox5/Fcgr2b/Hc/Notch2/Pf4/Cd37/Ccl22/Ccr7/Spink5/S100a9/Reg1/Wfdc17/Ang/Ighg2c	23	5.291
GO:0045637	GO:0045637	regulation of myeloid cell differentiation	0.0339893	239/28905	0.0794979	4.11071	6.78132	2.44023e-07	5.15656e-06	2.97748e-06	Spi1/Scin/Tgfb1/Il12b/Ccl9/Nckap1l/Trem2/Csf1r/Adam8/Notch2/Clec2i/Tyrobp/Lif/Mturn/Fes/Pirb/Evi2/Mafb/Lilrb4a	19	5.28764
GO:0002701	GO:0002701	negative regulation of production of molecular mediator of immune response	0.0161002	47/28905	0.191489	9.90161	8.57676	2.51425e-07	5.23918e-06	3.02519e-06	Tgfb1/Hfe/Vsir/Fcgr2b/Siglecg/Cd22/Il13ra2/Spink5/Lilrb4a	9	5.28074
GO:0032620	GO:0032620	interleukin-17 production	0.0161002	47/28905	0.191489	9.90161	8.57676	2.51425e-07	5.23918e-06	3.02519e-06	Tgfb1/Il12b/Ly9/Slamf6/Vsir/Nckap1l/Card9/Btk/Rftn1	9	5.28074
GO:0042554	GO:0042554	superoxide anion generation	0.0161002	47/28905	0.191489	9.90161	8.57676	2.51425e-07	5.23918e-06	3.02519e-06	Itgb2/Tgfb1/Cybb/Ncf1/Syk/Prkcd/Ncf2/Tyrobp/Clec7a	9	5.28074
GO:0046633	GO:0046633	alpha-beta T cell proliferation	0.019678	77/28905	0.142857	7.38692	7.88076	2.70681e-07	5.61444e-06	3.24187e-06	Il12b/H2-M2/Vsir/Dock2/Syk/Il2ra/Elf4/Cd3e/Tnfrsf14/Tarm1/Lilrb4a	11	5.25069
GO:0002440	GO:0002440	production of molecular mediator of immune response	0.0465116	423/28905	0.0614657	3.17829	6.33783	2.75825e-07	5.69491e-06	3.28833e-06	Tgfb1/Cd36/Il7r/Il12b/Hfe/H2-M2/Vsir/Syk/Fcgr2b/Card9/Rasgrp1/Laptm5/Tnfrsf1b/Siglecg/Cd22/Cd37/Btk/Il13ra2/Nlrp3/Tnfrsf14/Tlr7/Spink5/Ticam2/Clec7a/Igkv10-96/Lilrb4a	26	5.24451
GO:0070665	GO:0070665	positive regulation of leukocyte proliferation	0.0304114	195/28905	0.0871795	4.50791	6.90221	2.84496e-07	5.84711e-06	3.37621e-06	Il12b/H2-M2/Pdcd1lg2/Igf1/Syk/Nckap1l/Csf1r/Il2ra/Vcam1/Cd38/Btk/Cd3e/Vav3/Ccr7/Csf2ra/Csf2rb/Csf2rb2	17	5.23306
GO:0050852	GO:0050852	T cell receptor signaling pathway	0.0268336	152/28905	0.0986842	5.1028	7.12197	2.88767e-07	5.9079e-06	3.41131e-06	Sh2d1a/Lipa/Laptm5/Clec2i/Btk/Cd3e/Cd300a/Nfkbid/Themis2/Ccr7/Rftn1/Btn2a2/Kcnn4/Bcl2a1d/Lilrb4a	15	5.22857
GO:0002449	GO:0002449	lymphocyte mediated immunity	0.0500894	482/28905	0.0580913	3.00381	6.22994	3.04494e-07	6.16755e-06	3.56124e-06	Tgfb1/Il7r/Il12b/Sh2d1a/Hfe/Slamf6/H2-M2/Vsir/Prkcd/Nckap1l/Trem2/Fcgr2b/Hc/Card9/Rasgrp1/Tnfrsf1b/Ephb6/Btk/Il13ra2/Ctsh/Nlrp3/Rftn1/Pirb/Fcgr3/Csf2rb/Csf2rb2/Ighg2c/Lilrb4a	28	5.20989
GO:0002705	GO:0002705	positive regulation of leukocyte mediated immunity	0.0304114	196/28905	0.0867347	4.48491	6.87464	3.06029e-07	6.16755e-06	3.56124e-06	Itgb2/Spi1/Tgfb1/Il12b/Sh2d1a/Hfe/Slamf6/H2-M2/Trem2/Rasgrp1/Tyrobp/Btk/Nlrp3/Ticam2/Ptafr/Fcgr3/Clec7a	17	5.20989
GO:1990845	GO:1990845	adaptive thermogenesis	0.0286225	174/28905	0.091954	4.7548	6.97629	3.08232e-07	6.16755e-06	3.56124e-06	Cd36/G0s2/Trpv4/Syk/Epas1/Lipa/Fabp5/Pdgfc/Ucp2/Acot11/Plcl1/Plcl2/Cmklr1/Cxcr4/Per2/Ksr2	16	5.20989
GO:0002221	GO:0002221	pattern recognition receptor signaling pathway	0.0357782	267/28905	0.0749064	3.87329	6.62373	3.08629e-07	6.16755e-06	3.56124e-06	Cd36/Esr1/Mefv/Trem2/Clec4e/Btk/Nlrp3/Tlr13/Cd300a/Aim2/Rftn1/Tlr8/Tnip3/Tlr7/Cd300lf/S100a8/S100a9/Ticam2/Nlrp1b/Clec7a	20	5.20989
GO:0002260	GO:0002260	lymphocyte homeostasis	0.0214669	95/28905	0.126316	6.53159	7.58366	3.09675e-07	6.16755e-06	3.56124e-06	Tgfb1/Il7r/Sh2b2/Tnfrsf13b/Nckap1l/Pmaip1/Slc40a1/Il2ra/Bcl2l11/Tsc22d3/Aim2/Pirb	12	5.20989
GO:0042093	GO:0042093	T-helper cell differentiation	0.019678	78/28905	0.141026	7.29221	7.8143	3.09679e-07	6.16755e-06	3.56124e-06	Tgfb1/Il12b/Ly9/Slamf6/Il6ra/Sema4a/Pf4/Nlrp3/Nfkbid/Ccr7/Ptger4	11	5.20989
GO:0002718	GO:0002718	regulation of cytokine production involved in immune response	0.0268336	153/28905	0.0980392	5.06945	7.08739	3.1454e-07	6.20941e-06	3.58541e-06	Tgfb1/Cd36/Hfe/H2-M2/Vsir/Syk/Card9/Laptm5/Tnfrsf1b/Nlrp3/Tnfrsf14/Tlr7/Ticam2/Clec7a/Lilrb4a	15	5.20695
GO:0031341	GO:0031341	regulation of cell killing	0.0268336	153/28905	0.0980392	5.06945	7.08739	3.1454e-07	6.20941e-06	3.58541e-06	Spi1/Tgfb1/Il7r/Il12b/Sh2d1a/Hfe/Slamf6/Cd5l/H2-M2/Nos2/Syk/Nckap1l/Rasgrp1/Tyrobp/Clec7a	15	5.20695
GO:0010001	GO:0010001	glial cell differentiation	0.0375671	293/28905	0.0716724	3.70606	6.53788	3.26713e-07	6.42155e-06	3.7079e-06	Tgfb1/Igf1/Id4/Trem2/Csf1r/Serpine2/Notch2/Tnfrsf1b/Lif/Ror1/Myrf/Mag/Lrp1/Adam22/Kcnj10/Cxcr4/Tenm4/C5ar1/Nrros/S100a8/S100a9	21	5.19236
GO:0032655	GO:0032655	regulation of interleukin-12 production	0.0178891	63/28905	0.15873	8.20768	8.04252	3.441e-07	6.73388e-06	3.88825e-06	Cd36/Il12b/Syk/Mefv/Ltb/Laptm5/Ccr7/Tlr8/Cmklr1/Clec7a	10	5.17173
GO:0055094	GO:0055094	response to lipoprotein particle	0.0143113	36/28905	0.222222	11.4908	8.84466	3.49639e-07	6.81266e-06	3.93374e-06	Itgb2/Tgfb1/Cd36/Apoe/Lpl/Cd68/Syk/Trem2	8	5.16668
GO:0002262	GO:0002262	myeloid cell homeostasis	0.0322004	221/28905	0.081448	4.21154	6.73022	3.52758e-07	6.82998e-06	3.94374e-06	Spi1/Mertk/Mb/Nckap1l/Epas1/Csf1r/Lipa/Alas2/Cxcr2/Fcgr2b/Hc/Bcl2l11/Btk/Klf2/Hba-a2/Hba-a1/Mafb/Lilrb4a	18	5.16558
GO:0002294	GO:0002294	CD4-positive, alpha-beta T cell differentiation involved in immune response	0.019678	79/28905	0.139241	7.1999	7.74899	3.53563e-07	6.82998e-06	3.94374e-06	Tgfb1/Il12b/Ly9/Slamf6/Il6ra/Sema4a/Pf4/Nlrp3/Nfkbid/Ccr7/Ptger4	11	5.16558
GO:0072538	GO:0072538	T-helper 17 type immune response	0.0161002	49/28905	0.183673	9.49746	8.36004	3.66271e-07	7.04524e-06	4.06803e-06	Tgfb1/Ly9/Slamf6/Card9/Il6ra/Pf4/Nlrp3/Nfkbid/Clec7a	9	5.1521
GO:0043491	GO:0043491	phosphatidylinositol 3-kinase/protein kinase B signal transduction	0.039356	321/28905	0.0685358	3.54388	6.43615	3.70111e-07	7.08881e-06	4.09319e-06	Ngfr/Tgfb1/Vav2/Mertk/Igf1/Pld2/Sema4d/Trem2/Pdgfrb/Csf1r/Adam8/Serpine2/Rasgrp1/Fgr/Vav3/Prr5/P2ry12/Aim2/Gdf15/Atp1a3/Btn2a2/Reg1	22	5.14943
GO:0071219	GO:0071219	cellular response to molecule of bacterial origin	0.039356	322/28905	0.068323	3.53287	6.41839	3.90211e-07	7.44212e-06	4.29719e-06	Spi1/Cd36/Il12b/Abca1/Pdcd1lg2/Cd68/Cxcl16/Nos2/Cd180/Trem2/Fcgr2b/Mrc1/Tnfrsf1b/Pf4/Nlrp3/Tbxa2r/Sirpa/Cd84/Tnip3/Ticam2/Cd300lb/Lilrb4a	22	5.1283
GO:0043616	GO:0043616	keratinocyte proliferation	0.0178891	64/28905	0.15625	8.07944	7.96201	4.00825e-07	7.61229e-06	4.39545e-06	Efnb2/Ctsl/Vdr/Trp63/Notch2/Fgfr2/Nfatc1/Cdh3/Klk8/Eppk1	10	5.11848
GO:0002293	GO:0002293	alpha-beta T cell differentiation involved in immune response	0.019678	80/28905	0.1375	7.10991	7.68482	4.02851e-07	7.61862e-06	4.39911e-06	Tgfb1/Il12b/Ly9/Slamf6/Il6ra/Sema4a/Pf4/Nlrp3/Nfkbid/Ccr7/Ptger4	11	5.11812
GO:0032649	GO:0032649	regulation of type II interferon production	0.0250447	136/28905	0.102941	5.32292	7.09616	4.27214e-07	8.04557e-06	4.64564e-06	Il12b/Slamf6/Pdcd1lg2/Vsir/Rasgrp1/Laptm5/Cd3e/Sirpa/Ccr7/Tlr8/Tlr7/Ticam2/Clec7a/Lilrb4a	14	5.09444
GO:0010837	GO:0010837	regulation of keratinocyte proliferation	0.0161002	50/28905	0.18	9.30751	8.25628	4.39068e-07	8.21236e-06	4.74194e-06	Efnb2/Ctsl/Vdr/Trp63/Notch2/Fgfr2/Nfatc1/Cdh3/Eppk1	9	5.08553
GO:0002761	GO:0002761	regulation of myeloid leukocyte differentiation	0.0268336	157/28905	0.0955414	4.94029	6.95206	4.3972e-07	8.21236e-06	4.74194e-06	Tgfb1/Il12b/Ccl9/Trem2/Csf1r/Adam8/Notch2/Clec2i/Tyrobp/Lif/Fes/Pirb/Evi2/Mafb/Lilrb4a	15	5.08553
GO:0015833	GO:0015833	peptide transport	0.0411449	351/28905	0.0655271	3.3883	6.32191	4.44422e-07	8.26589e-06	4.77285e-06	Hfe/Trpm2/Trpv4/Abca1/Cacna1d/Arrb1/Slc16a10/Fkbp1b/Nos2/Pde8b/Abcg1/Alox5/Cd38/Ucp2/Slc16a2/Lif/Ptger4/Lrp1/Rab11fip5/Per2/S100a8/S100a9/Nnat	23	5.08271
GO:0002287	GO:0002287	alpha-beta T cell activation involved in immune response	0.019678	81/28905	0.135802	7.02213	7.62175	4.58109e-07	8.48539e-06	4.8996e-06	Tgfb1/Il12b/Ly9/Slamf6/Il6ra/Sema4a/Pf4/Nlrp3/Nfkbid/Ccr7/Ptger4	11	5.07133
GO:0072677	GO:0072677	eosinophil migration	0.0125224	26/28905	0.269231	13.9215	9.25651	4.65938e-07	8.59502e-06	4.9629e-06	Ccl8/Ccl6/Ccl9/Adam8/Ccl22/Cd300a/Ptger4	7	5.06575
GO:0045639	GO:0045639	positive regulation of myeloid cell differentiation	0.0232558	118/28905	0.110169	5.69669	7.17916	5.03196e-07	9.24444e-06	5.33788e-06	Scin/Tgfb1/Il12b/Ccl9/Nckap1l/Trem2/Csf1r/Notch2/Tyrobp/Lif/Mturn/Fes/Evi2	13	5.03412
GO:0051402	GO:0051402	neuron apoptotic process	0.0429338	381/28905	0.0629921	3.25722	6.22832	5.10723e-07	9.34456e-06	5.3957e-06	Ngfr/Tgfb1/Apoe/Arrb1/Esr1/Thrb/Ctsb/Trp63/Trem2/Pmaip1/Aatk/Adam8/Ncf2/Fcgr2b/Bcl2l11/Ptpn5/Ptprf/Ucp2/Mag/Lrp1/Ndnf/C5ar1/Nlrp1b/Pcdhgc3	24	5.02944
GO:0045619	GO:0045619	regulation of lymphocyte differentiation	0.0322004	227/28905	0.0792952	4.10023	6.58523	5.23471e-07	9.5116e-06	5.49215e-06	Spi1/Tgfb1/Il7r/Zmiz1/Vsir/Syk/Nckap1l/Adam8/Il2ra/Rasgrp1/Pck1/Pf4/Nlrp3/Nfkbid/Ccr7/Btn2a2/Slamf8/Lilrb4a	18	5.02175
GO:0036230	GO:0036230	granulocyte activation	0.0161002	51/28905	0.176471	9.12501	8.1554	5.24079e-07	9.5116e-06	5.49215e-06	Itgb2/Spi1/Syk/Prkcd/Myo1f/Cxcr2/Tyrobp/Cd300a/Ptafr	9	5.02175
GO:0009306	GO:0009306	protein secretion	0.0465116	438/28905	0.0593607	3.06945	6.12858	5.3604e-07	9.68963e-06	5.59494e-06	Tgfb1/Apoe/Psap/Il12b/Trpm2/Abca1/Cacna1d/Arrb1/Igf1/Fkbp1b/Nos2/Pde8b/Sncg/Trem2/Abcg1/Alox5/Cd38/Ucp2/Ptger4/Lrp1/Rab11fip5/Kcnn4/Per2/Gja5/Nnat/Ang	26	5.01369
GO:0002704	GO:0002704	negative regulation of leukocyte mediated immunity	0.0214669	100/28905	0.12	6.20501	7.32195	5.45265e-07	9.81695e-06	5.66846e-06	Spi1/Tgfb1/Il7r/Hfe/H2-M2/Vsir/Nckap1l/Fcgr2b/Il13ra2/Cd300a/Cd84/Lilrb4a	12	5.00802
GO:0043280	GO:0043280	positive regulation of cysteine-type endopeptidase activity involved in apoptotic process	0.0232558	119/28905	0.109244	5.64882	7.13616	5.5507e-07	9.95367e-06	5.7474e-06	Ngfr/Syk/Dapk1/Pmaip1/Card9/Bcl2l11/Laptm5/Nlrp3/Nlrc4/S100a8/S100a9/Nlrp1b/Clec7a	13	5.00202
GO:0035592	GO:0035592	establishment of protein localization to extracellular region	0.0465116	439/28905	0.0592255	3.06246	6.11495	5.59661e-07	9.99617e-06	5.77194e-06	Tgfb1/Apoe/Psap/Il12b/Trpm2/Abca1/Cacna1d/Arrb1/Igf1/Fkbp1b/Nos2/Pde8b/Sncg/Trem2/Abcg1/Alox5/Cd38/Ucp2/Ptger4/Lrp1/Rab11fip5/Kcnn4/Per2/Gja5/Nnat/Ang	26	5.00017
GO:0051896	GO:0051896	regulation of phosphatidylinositol 3-kinase/protein kinase B signal transduction	0.0357782	278/28905	0.0719424	3.72003	6.39951	5.85721e-07	1.04203e-05	6.01683e-06	Ngfr/Tgfb1/Vav2/Mertk/Igf1/Pld2/Sema4d/Trem2/Pdgfrb/Csf1r/Adam8/Serpine2/Rasgrp1/Fgr/Vav3/Prr5/P2ry12/Aim2/Gdf15/Btn2a2	20	4.98212
GO:2000514	GO:2000514	regulation of CD4-positive, alpha-beta T cell activation	0.019678	83/28905	0.13253	6.85292	7.49875	5.89045e-07	1.04307e-05	6.02286e-06	Tgfb1/Vsir/Nckap1l/Il2ra/Pf4/Cd3e/Nlrp3/Nfkbid/Ccr7/Tnfrsf14/Tarm1	11	4.98169
GO:0050769	GO:0050769	positive regulation of neurogenesis	0.039356	330/28905	0.0666667	3.44723	6.27881	5.90942e-07	1.04307e-05	6.02286e-06	Tgfb1/Apoe/Sgk1/Igf1/Id4/Sema4d/Csf1r/Baiap2/Serpine2/Notch2/Ptprd/Tnfrsf1b/Pak1/Ptprf/Lif/Myrf/Mag/Lrp1/Shtn1/Cxcr4/Tenm4/Rgs14	22	4.98169
GO:0002523	GO:0002523	leukocyte migration involved in inflammatory response	0.0125224	27/28905	0.259259	13.4059	9.0566	6.18552e-07	1.08331e-05	6.25519e-06	Itgb2/Aoc3/Adam8/Alox5/Slamf8/S100a8/S100a9	7	4.96525
GO:0032740	GO:0032740	positive regulation of interleukin-17 production	0.0125224	27/28905	0.259259	13.4059	9.0566	6.18552e-07	1.08331e-05	6.25519e-06	Tgfb1/Il12b/Ly9/Slamf6/Card9/Btk/Rftn1	7	4.96525
GO:0050798	GO:0050798	activated T cell proliferation	0.0161002	52/28905	0.173077	8.94953	8.05725	6.22983e-07	1.08684e-05	6.27558e-06	Itgb2/Il12b/Pdcd1lg2/Igf1/Il2ra/Laptm5/Ephb6/Btn2a2/Lilrb4a	9	4.96383
GO:0042886	GO:0042886	amide transport	0.0429338	386/28905	0.0621762	3.21503	6.15241	6.44823e-07	1.1206e-05	6.4705e-06	Psap/Hfe/Trpm2/Trpv4/Abca1/Cacna1d/Arrb1/Slc16a10/Fkbp1b/Nos2/Pde8b/Abcg1/Alox5/Cd38/Ucp2/Slc16a2/Lif/Ptger4/Lrp1/Rab11fip5/Per2/S100a8/S100a9/Nnat	24	4.95055
GO:0050848	GO:0050848	regulation of calcium-mediated signaling	0.0214669	102/28905	0.117647	6.08334	7.2222	6.77174e-07	1.17229e-05	6.769e-06	Igf1/Syk/Trem2/Pdgfrb/Atp2b4/Siglecg/Cd22/Cd3e/Cmklr1/Cmya5/Myoz1/Clec7a	12	4.93096
GO:0043303	GO:0043303	mast cell degranulation	0.0178891	68/28905	0.147059	7.60418	7.65662	7.17939e-07	1.2381e-05	7.14898e-06	Pld2/Syk/Rasgrp1/Fgr/Btk/Il13ra2/Cd300a/Cd84/Lat2/Fes	10	4.90724
GO:0010927	GO:0010927	cellular component assembly involved in morphogenesis	0.0250447	142/28905	0.0985915	5.09801	6.87447	7.24991e-07	1.24549e-05	7.19166e-06	Mybpc1/Zpbp/Krt19/Epb41l3/Pdgfrb/Csrp3/Acta1/Mag/Mybpc2/Tenm4/Nrap/Tnnt3/Myoz1/Flnc	14	4.90466
GO:0043087	GO:0043087	regulation of GTPase activity	0.0375671	309/28905	0.0679612	3.51416	6.23963	7.79503e-07	1.33405e-05	7.703e-06	Tbc1d8/Ephb3/Ccl8/Vav2/Ccl6/Ccl9/Adap2/Sema4d/Iqgap2/Gpr65/Rasgrp1/Bcar3/Arhgap25/Tbc1d9/Ccl22/Rasgrp2/Arhgef5/Vav3/Ccr7/Dock8/Rgs14	21	4.87483
GO:0031643	GO:0031643	positive regulation of myelination	0.0125224	28/28905	0.25	12.9271	8.867	8.11019e-07	1.38273e-05	7.98408e-06	Ngfr/Igf1/Tnfrsf1b/Itgax/Myrf/Mag/Tenm4	7	4.85926
GO:0030574	GO:0030574	collagen catabolic process	0.0143113	40/28905	0.2	10.3417	8.30249	8.30183e-07	1.41006e-05	8.14189e-06	Vsir/Ctsl/Ctsb/Mmp25/Mmp19/Ctsk/Ctss/Mmp27	8	4.85076
GO:0048247	GO:0048247	lymphocyte chemotaxis	0.0161002	54/28905	0.166667	8.61807	7.86865	8.70112e-07	1.47232e-05	8.50141e-06	Ccl8/Cxcl16/Ccl6/Ccl9/Adam8/Padi2/Ccl22/Ccr7/Cxcr3	9	4.832
GO:0032963	GO:0032963	collagen metabolic process	0.0232558	124/28905	0.104839	5.42104	6.92822	8.93114e-07	1.50558e-05	8.69346e-06	Tgfb1/Vsir/Ctsl/Ctsb/Prkcd/Mmp25/Pdgfrb/Mmp19/Col5a1/Il6ra/Ctsk/Ctss/Mmp27	13	4.8223
GO:0071222	GO:0071222	cellular response to lipopolysaccharide	0.0375671	312/28905	0.0673077	3.48037	6.18591	9.11244e-07	1.53041e-05	8.83685e-06	Spi1/Cd36/Il12b/Abca1/Pdcd1lg2/Cd68/Cxcl16/Nos2/Cd180/Trem2/Mrc1/Tnfrsf1b/Pf4/Nlrp3/Tbxa2r/Sirpa/Cd84/Tnip3/Ticam2/Cd300lb/Lilrb4a	21	4.81519
GO:0002448	GO:0002448	mast cell mediated immunity	0.0178891	70/28905	0.142857	7.38692	7.5131	9.46259e-07	1.57745e-05	9.10844e-06	Pld2/Syk/Rasgrp1/Fgr/Btk/Il13ra2/Cd300a/Cd84/Lat2/Fes	10	4.80204
GO:0097006	GO:0097006	regulation of plasma lipoprotein particle levels	0.0178891	70/28905	0.142857	7.38692	7.5131	9.46259e-07	1.57745e-05	9.10844e-06	Cd36/Apoe/Abca1/Lpl/Pla2g7/Trem2/Abcg1/Lipa/Vldlr/Msr1	10	4.80204
GO:0002446	GO:0002446	neutrophil mediated immunity	0.0143113	41/28905	0.195122	10.0894	8.17881	1.01407e-06	1.67806e-05	9.68935e-06	Itgb2/Spi1/Ncf1/Syk/Myo1f/Card9/Ptafr/Cd300lb	8	4.77519
GO:0032692	GO:0032692	negative regulation of interleukin-1 production	0.0143113	41/28905	0.195122	10.0894	8.17881	1.01407e-06	1.67806e-05	9.68935e-06	Igf1/Mefv/Trem2/Elf4/Nlrp3/Ptger4/Serpinb1b/Lilrb4a	8	4.77519
GO:0042063	GO:0042063	gliogenesis	0.0429338	397/28905	0.0604534	3.12595	5.98968	1.06105e-06	1.74937e-05	1.01011e-05	Tgfb1/Zmiz1/Igf1/Id4/Matn2/Trem2/Csf1r/Serpine2/Notch2/Tnfrsf1b/Lif/Ror1/Myrf/P2ry12/Mag/Lrp1/Adam22/Kcnj10/Cxcr4/Tenm4/C5ar1/Nrros/S100a8/S100a9	24	4.75712
GO:0006809	GO:0006809	nitric oxide biosynthetic process	0.019678	88/28905	0.125	6.46355	7.20827	1.07063e-06	1.75872e-05	1.01551e-05	Itgb2/Cd36/Esr1/Igf1/Nos2/Atp2b4/Slc7a2/Sirpa/Klf2/Ass1/Clec7a	11	4.7548
GO:0007249	GO:0007249	canonical NF-kappaB signal transduction	0.0339893	264/28905	0.0719697	3.72144	6.238	1.11122e-06	1.81836e-05	1.04995e-05	Tgfb1/Cd36/Esr1/Trem2/Ltb/Adam8/Card9/Clec4d/Eda2r/Ror1/Nfkbid/Sirpa/Tlr8/Tnip3/Tlr7/Lurap1l/Ticam2/Clec7a/Lilrb4a	19	4.74032
GO:0033004	GO:0033004	negative regulation of mast cell activation	0.00894454	11/28905	0.454545	23.5038	10.4831	1.11501e-06	1.81836e-05	1.04995e-05	Cd300a/Cd84/Cd300lf/Cnr2/Lilrb4a	5	4.74032
GO:0007009	GO:0007009	plasma membrane organization	0.0268336	169/28905	0.0887574	4.5895	6.57209	1.12923e-06	1.8283e-05	1.05569e-05	Psap/Prkcd/Epb41l3/Baiap2/Col5a1/Csrp3/Myrf/Cxcr4/Ar/Fat4/Myof/Abcd2/S100a9/Ehd2/Mafb	15	4.73795
GO:0050680	GO:0050680	negative regulation of epithelial cell proliferation	0.0268336	169/28905	0.0887574	4.5895	6.57209	1.12923e-06	1.8283e-05	1.05569e-05	Ngfr/Efnb2/Tgfb1/Apoe/Il12b/Ctsl/Dab2/Vdr/Alox5/Fgfr2/Nfatc1/Ar/Cxcr3/Gas1/Eppk1	15	4.73795
GO:0048771	GO:0048771	tissue remodeling	0.0304114	216/28905	0.0787037	4.06964	6.35911	1.19768e-06	1.93216e-05	1.11566e-05	Igf1/Nos2/Syk/Vdr/Epas1/Csf1r/Lipa/Adam8/Notch2/Ctsk/Cd38/Lif/Ctss/Ptger4/Lrp1/Tmem119/Gja5	17	4.71396
GO:0045580	GO:0045580	regulation of T cell differentiation	0.0286225	193/28905	0.0829016	4.28671	6.43349	1.24171e-06	1.99263e-05	1.15057e-05	Tgfb1/Il7r/Zmiz1/Vsir/Syk/Nckap1l/Adam8/Il2ra/Rasgrp1/Pck1/Pf4/Nlrp3/Nfkbid/Ccr7/Btn2a2/Lilrb4a	16	4.70057
GO:0036293	GO:0036293	response to decreased oxygen levels	0.0339893	266/28905	0.0714286	3.69346	6.19742	1.24401e-06	1.99263e-05	1.15057e-05	Tgfb1/Cbfa2t3/Cybb/Mb/Nos2/Pld2/Trem2/Epas1/Vldlr/Alas2/Adam8/Cd38/Ryr1/Pak1/Ucp2/Lif/Ndnf/Ang/Sod3	19	4.70057
GO:0034341	GO:0034341	response to type II interferon	0.0250447	149/28905	0.0939597	4.85851	6.63113	1.298e-06	2.07174e-05	1.19626e-05	Il12b/Ccl8/Cxcl16/Ccl6/Ccl9/Nos2/Evl/Dapk1/Mefv/Mrc1/Ccl22/Sirpa/Rab11fip5/Capg	14	4.68366
GO:0048660	GO:0048660	regulation of smooth muscle cell proliferation	0.0286225	194/28905	0.0824742	4.26461	6.40689	1.32956e-06	2.11461e-05	1.22101e-05	Tgfb1/Apoe/Il12b/Esr1/Igf1/Pdgfrb/Il6ra/Pak1/Fgfr2/Hpgd/Notch3/C3ar1/P2ry6/Kcnn4/Ptafr/Ang	16	4.67477
GO:0032609	GO:0032609	type II interferon production	0.0250447	150/28905	0.0933333	4.82612	6.5976	1.40662e-06	2.2223e-05	1.28319e-05	Il12b/Slamf6/Pdcd1lg2/Vsir/Rasgrp1/Laptm5/Cd3e/Sirpa/Ccr7/Tlr8/Tlr7/Ticam2/Clec7a/Lilrb4a	14	4.6532
GO:0030888	GO:0030888	regulation of B cell proliferation	0.0178891	73/28905	0.136986	7.08334	7.30812	1.40714e-06	2.2223e-05	1.28319e-05	Tnfrsf13b/Nckap1l/Fcgr2b/Cd38/Siglecg/Cd22/Tyrobp/Btk/Vav3/Cd300a	10	4.6532
GO:0051897	GO:0051897	positive regulation of phosphatidylinositol 3-kinase/protein kinase B signal transduction	0.0286225	195/28905	0.0820513	4.24274	6.38046	1.42297e-06	2.23944e-05	1.29309e-05	Ngfr/Tgfb1/Vav2/Mertk/Igf1/Pld2/Sema4d/Trem2/Pdgfrb/Csf1r/Adam8/Fgr/Vav3/Prr5/P2ry12/Gdf15	16	4.64986
GO:0051057	GO:0051057	positive regulation of small GTPase mediated signal transduction	0.019678	91/28905	0.120879	6.25047	7.04459	1.50258e-06	2.35649e-05	1.36067e-05	Ngfr/Arrb1/Igf1/Dock2/Sema4d/Gpr65/Pdgfrb/Rasgrp1/Notch2/Mcf2l/P2ry10b	11	4.62774
GO:0120161	GO:0120161	regulation of cold-induced thermogenesis	0.0250447	151/28905	0.0927152	4.79416	6.56438	1.52329e-06	2.38067e-05	1.37464e-05	Cd36/G0s2/Syk/Epas1/Fabp5/Pdgfc/Ucp2/Acot11/Plcl1/Plcl2/Cmklr1/Cxcr4/Per2/Ksr2	14	4.6233
GO:0031343	GO:0031343	positive regulation of cell killing	0.0214669	110/28905	0.109091	5.64092	6.84827	1.53287e-06	2.38735e-05	1.37849e-05	Spi1/Il12b/Sh2d1a/Hfe/Slamf6/Cd5l/H2-M2/Nos2/Syk/Rasgrp1/Tyrobp/Clec7a	12	4.62208
GO:0035821	GO:0035821	modulation of process of another organism	0.0107335	20/28905	0.3	15.5125	9.11718	1.56751e-06	2.43288e-05	1.40478e-05	Slpi/Nos2/Syk/Bcl2l11/S100a9/Clec7a	6	4.61388
GO:0050767	GO:0050767	regulation of neurogenesis	0.0483005	494/28905	0.0546559	2.82617	5.7491	1.59294e-06	2.46386e-05	1.42267e-05	Tgfb1/Apoe/Sgk1/Igf1/Id4/Sema4d/Sema3g/Trem2/Csf1r/Baiap2/Serpine2/Notch2/Sema4a/Ptprd/Tnfrsf1b/Pak1/Ptprf/Lif/Myrf/Mag/Lrp1/Hey1/Shtn1/Cxcr4/Tenm4/Rgs14/Per2	27	4.60838
GO:0045687	GO:0045687	positive regulation of glial cell differentiation	0.0161002	58/28905	0.155172	8.02372	7.51917	1.62682e-06	2.50764e-05	1.44795e-05	Tgfb1/Csf1r/Serpine2/Tnfrsf1b/Lif/Myrf/Mag/Cxcr4/Tenm4	9	4.60073
GO:0061041	GO:0061041	regulation of wound healing	0.0232558	131/28905	0.0992366	5.13137	6.65531	1.67188e-06	2.56831e-05	1.48298e-05	Cd36/Apoe/Prkcd/Alox5/Serpine2/F7/Tbxa2r/Ptger4/Cxcr4/S100a9/Myoz1/Clec7a/Eppk1	13	4.59035
GO:0042593	GO:0042593	glucose homeostasis	0.0357782	298/28905	0.0671141	3.47036	6.01966	1.72601e-06	2.64244e-05	1.52579e-05	Ngfr/Sh2b2/Trpv4/Cacna1d/Arrb1/Igf1/Fkbp1b/Pde8b/Trem2/Abcg1/Alox5/Hk3/Pck1/Fabp5/Vcam1/Csrp3/Ucp2/Cebpa/Lrp1/Rab11fip5	20	4.57799
GO:0033500	GO:0033500	carbohydrate homeostasis	0.0357782	299/28905	0.0668896	3.45876	6.00152	1.81705e-06	2.77238e-05	1.60082e-05	Ngfr/Sh2b2/Trpv4/Cacna1d/Arrb1/Igf1/Fkbp1b/Pde8b/Trem2/Abcg1/Alox5/Hk3/Pck1/Fabp5/Vcam1/Csrp3/Ucp2/Cebpa/Lrp1/Rab11fip5	20	4.55715
GO:0046209	GO:0046209	nitric oxide metabolic process	0.019678	93/28905	0.11828	6.11605	6.9395	1.86941e-06	2.83373e-05	1.63624e-05	Itgb2/Cd36/Esr1/Igf1/Nos2/Atp2b4/Slc7a2/Sirpa/Klf2/Ass1/Clec7a	11	4.54764
GO:0051047	GO:0051047	positive regulation of secretion	0.0447227	439/28905	0.0569476	2.94467	5.76573	1.86985e-06	2.83373e-05	1.63624e-05	Itgb2/Tgfb1/Hfe/Trpm2/Cacna1d/Arrb1/Igf1/Pld2/Syk/Dab2/Vdr/Trem2/Abcg1/Fgr/Cd38/Stx1b/Lif/Ptger4/Lrp1/Kcnn4/S100a8/S100a9/Ptafr/Nnat/Ang	25	4.54764
GO:0043301	GO:0043301	negative regulation of leukocyte degranulation	0.00894454	12/28905	0.416667	21.5452	9.99639	1.881e-06	2.84106e-05	1.64047e-05	Spi1/Nckap1l/Il13ra2/Cd300a/Cd84	5	4.54652
GO:0106106	GO:0106106	cold-induced thermogenesis	0.0250447	155/28905	0.0903226	4.67044	6.43433	2.08129e-06	3.13308e-05	1.80909e-05	Cd36/G0s2/Syk/Epas1/Fabp5/Pdgfc/Ucp2/Acot11/Plcl1/Plcl2/Cmklr1/Cxcr4/Per2/Ksr2	14	4.50403
GO:0009914	GO:0009914	hormone transport	0.0429338	413/28905	0.0581114	3.00485	5.7628	2.11512e-06	3.17338e-05	1.83236e-05	Hfe/Trpm2/Trpv4/Cacna1d/Arrb1/Slc16a10/Fkbp1b/Nos2/Pde8b/Dab2/Slc7a8/Vdr/Abcg1/Alox5/Cd38/Btk/Ucp2/Slc16a2/Lif/Ptger4/Lrp1/Rab11fip5/Per2/Nnat	24	4.49848
GO:0001780	GO:0001780	neutrophil homeostasis	0.0125224	32/28905	0.21875	11.3112	8.19554	2.15598e-06	3.21327e-05	1.85539e-05	Mertk/Csf1r/Cxcr2/Fcgr2b/Hc/Btk/Lilrb4a	7	4.49305
GO:0031295	GO:0031295	T cell costimulation	0.0125224	32/28905	0.21875	11.3112	8.19554	2.15598e-06	3.21327e-05	1.85539e-05	Efnb2/Pdcd1lg2/Ephb6/Cd3e/Ccr7/Tnfrsf14/Lilrb4a	7	4.49305
GO:0006941	GO:0006941	striated muscle contraction	0.0268336	178/28905	0.0842697	4.35745	6.30977	2.16863e-06	3.22145e-05	1.86012e-05	Trpv4/Cacna1d/Tnnc2/Fkbp1b/Rgs2/Csrp3/Ryr1/Atp2a1/Tnni2/Cacna2d1/Atp1a3/Cxcr4/Scn4b/Gja5/Tnnt3	15	4.49195
GO:0043547	GO:0043547	positive regulation of GTPase activity	0.0304114	226/28905	0.0752212	3.88957	6.12413	2.22908e-06	3.30036e-05	1.90568e-05	Tbc1d8/Ccl8/Ccl6/Ccl9/Adap2/Sema4d/Gpr65/Rasgrp1/Bcar3/Arhgap25/Tbc1d9/Ccl22/Rasgrp2/Arhgef5/Ccr7/Dock8/Rgs14	17	4.48144
GO:0002690	GO:0002690	positive regulation of leukocyte chemotaxis	0.0214669	114/28905	0.105263	5.44299	6.6748	2.24447e-06	3.30143e-05	1.90629e-05	Spi1/Trpv4/Nckap1l/Pla2g7/Csf1r/Cxcr2/F7/Ccr7/Camk1d/C3ar1/Cmklr1/C5ar1	12	4.4813
GO:2000181	GO:2000181	negative regulation of blood vessel morphogenesis	0.0214669	114/28905	0.105263	5.44299	6.6748	2.24447e-06	3.30143e-05	1.90629e-05	Ngfr/Thbs2/Alox5/Atp2b4/Angpt4/Sema4a/Lif/Ptger4/Stab1/Cxcr3/Klf2/Ism1	12	4.4813
GO:0048708	GO:0048708	astrocyte differentiation	0.019678	95/28905	0.115789	5.98729	6.83744	2.3126e-06	3.37654e-05	1.94967e-05	Id4/Trem2/Csf1r/Serpine2/Lif/Ror1/Mag/Lrp1/C5ar1/S100a8/S100a9	11	4.47153
GO:2001057	GO:2001057	reactive nitrogen species metabolic process	0.019678	95/28905	0.115789	5.98729	6.83744	2.3126e-06	3.37654e-05	1.94967e-05	Itgb2/Cd36/Esr1/Igf1/Nos2/Atp2b4/Slc7a2/Sirpa/Klf2/Ass1/Clec7a	11	4.47153
GO:0002763	GO:0002763	positive regulation of myeloid leukocyte differentiation	0.0178891	77/28905	0.12987	6.71538	7.05216	2.3185e-06	3.37654e-05	1.94967e-05	Tgfb1/Il12b/Ccl9/Trem2/Csf1r/Notch2/Tyrobp/Lif/Fes/Evi2	10	4.47153
GO:0001909	GO:0001909	leukocyte mediated cytotoxicity	0.0268336	179/28905	0.0837989	4.33311	6.2817	2.32555e-06	3.37654e-05	1.94967e-05	Spi1/Tgfb1/Il7r/Il12b/Sh2d1a/Hfe/Slamf6/Ncf1/H2-M2/Nckap1l/Fcgr2b/Rasgrp1/Tyrobp/Ctsh/Fcgr3	15	4.47153
GO:0072001	GO:0072001	renal system development	0.039356	359/28905	0.0612813	3.16876	5.80664	2.3813e-06	3.44638e-05	1.98999e-05	Efnb2/Tgfb1/Psap/Aldh1a2/Pdgfrb/Pcsk5/Sox17/Cxcr2/Hc/Bcl2l11/Notch2/Il6ra/Ptpro/Fgfr2/Lif/Notch3/Hoxb7/Hey1/C3ar1/Cxcr4/Epcam/Fat4	22	4.46264
GO:0048659	GO:0048659	smooth muscle cell proliferation	0.0286225	203/28905	0.0788177	4.07554	6.17522	2.41083e-06	3.47794e-05	2.00821e-05	Tgfb1/Apoe/Il12b/Esr1/Igf1/Pdgfrb/Il6ra/Pak1/Fgfr2/Hpgd/Notch3/C3ar1/P2ry6/Kcnn4/Ptafr/Ang	16	4.45868
GO:1901343	GO:1901343	negative regulation of vasculature development	0.0214669	115/28905	0.104348	5.39566	6.63271	2.46256e-06	3.54121e-05	2.04475e-05	Ngfr/Thbs2/Alox5/Atp2b4/Angpt4/Sema4a/Lif/Ptger4/Stab1/Cxcr3/Klf2/Ism1	12	4.45085
GO:0043409	GO:0043409	negative regulation of MAPK cascade	0.0268336	180/28905	0.0833333	4.30903	6.25384	2.49255e-06	3.56781e-05	2.06011e-05	Apoe/Arrb1/Igf1/Prkcd/Dok2/Dab2/Trem2/Rgs2/Lif/Cd300a/Sirpa/Klhl31/Rgs14/Btn2a2/Lilrb4a	15	4.4476
GO:0003018	GO:0003018	vascular process in circulatory system	0.0322004	253/28905	0.0711462	3.67886	6.00996	2.49691e-06	3.56781e-05	2.06011e-05	Tgfb1/Cd36/Apoe/Trpv4/Alox5/Cxcr2/Rgs2/Cd38/Abcg3/Tbxas1/Slc16a2/Tbxa2r/Dock4/Lrp1/Klf2/Per2/Gja5/Sod3	18	4.4476
GO:0045058	GO:0045058	T cell selection	0.0161002	61/28905	0.147541	7.62911	7.27832	2.51649e-06	3.5844e-05	2.06969e-05	Tgfb1/Ly9/Slamf6/Dock2/Syk/Ctsl/Il6ra/Cd3e/Ccr7	9	4.44558
GO:1903532	GO:1903532	positive regulation of secretion by cell	0.0411449	389/28905	0.059126	3.05731	5.73679	2.57742e-06	3.65962e-05	2.11312e-05	Itgb2/Tgfb1/Hfe/Trpm2/Cacna1d/Arrb1/Igf1/Pld2/Syk/Dab2/Vdr/Trem2/Abcg1/Fgr/Cd38/Stx1b/Lif/Ptger4/Lrp1/Kcnn4/Ptafr/Nnat/Ang	23	4.43656
GO:0030239	GO:0030239	myofibril assembly	0.0178891	78/28905	0.128205	6.62928	6.99101	2.61392e-06	3.69976e-05	2.1363e-05	Mybpc1/Krt19/Pdgfrb/Csrp3/Acta1/Mybpc2/Nrap/Tnnt3/Myoz1/Flnc	10	4.43183
GO:0032691	GO:0032691	negative regulation of interleukin-1 beta production	0.0125224	33/28905	0.212121	10.9685	8.0461	2.69099e-06	3.7969e-05	2.19239e-05	Igf1/Mefv/Trem2/Elf4/Nlrp3/Serpinb1b/Lilrb4a	7	4.42057
GO:0007411	GO:0007411	axon guidance	0.0322004	255/28905	0.0705882	3.65001	5.96889	2.79048e-06	3.92498e-05	2.26635e-05	Ngfr/Efnb2/Ephb3/Evl/Sema4d/Sema3g/Matn2/Csf1r/Kif5c/Sema4a/Ephb6/Ptpro/Nectin1/Notch3/Lrp1/Cxcr4/Flrt2/Gas1	18	4.40616
GO:0045670	GO:0045670	regulation of osteoclast differentiation	0.019678	97/28905	0.113402	5.86384	6.73826	2.84531e-06	3.98963e-05	2.30368e-05	Il12b/Ccl9/Trem2/Csf1r/Adam8/Notch2/Clec2i/Tyrobp/Pirb/Mafb/Lilrb4a	11	4.39907
GO:0050731	GO:0050731	positive regulation of peptidyl-tyrosine phosphorylation	0.0268336	182/28905	0.0824176	4.26168	6.19871	2.85912e-06	3.99655e-05	2.30767e-05	Tgfb1/Cd36/Il12b/Igf1/Sema4d/Syk/Trem2/Csf1r/Angpt4/Il6ra/Cd3e/Lif/Ptger4/Tnfrsf14/Clec7a	15	4.39831
GO:0002283	GO:0002283	neutrophil activation involved in immune response	0.0107335	22/28905	0.272727	14.1023	8.63329	2.91974e-06	4.05609e-05	2.34205e-05	Itgb2/Spi1/Syk/Myo1f/Tyrobp/Ptafr	6	4.39189
GO:0061760	GO:0061760	antifungal innate immune response	0.0107335	22/28905	0.272727	14.1023	8.63329	2.91974e-06	4.05609e-05	2.34205e-05	Spi1/Card9/Clec4e/Clec4d/Clec4a3/Clec7a	6	4.39189
GO:0097485	GO:0097485	neuron projection guidance	0.0322004	256/28905	0.0703125	3.63575	5.94851	2.94865e-06	4.08062e-05	2.35621e-05	Ngfr/Efnb2/Ephb3/Evl/Sema4d/Sema3g/Matn2/Csf1r/Kif5c/Sema4a/Ephb6/Ptpro/Nectin1/Notch3/Lrp1/Cxcr4/Flrt2/Gas1	18	4.38927
GO:0048661	GO:0048661	positive regulation of smooth muscle cell proliferation	0.0214669	117/28905	0.102564	5.30343	6.54999	2.95553e-06	4.08062e-05	2.35621e-05	Tgfb1/Igf1/Pdgfrb/Il6ra/Pak1/Fgfr2/Hpgd/Notch3/C3ar1/P2ry6/Kcnn4/Ptafr	12	4.38927
GO:0048246	GO:0048246	macrophage chemotaxis	0.0143113	47/28905	0.170213	8.80143	7.51673	3.01421e-06	4.14892e-05	2.39565e-05	Trpv4/Csf1r/Hc/Ccr7/C3ar1/Cmklr1/C5ar1/Slamf8	8	4.38207
GO:0045685	GO:0045685	regulation of glial cell differentiation	0.019678	98/28905	0.112245	5.804	6.6897	3.14984e-06	4.32239e-05	2.49582e-05	Tgfb1/Id4/Trem2/Csf1r/Serpine2/Tnfrsf1b/Lif/Myrf/Mag/Cxcr4/Tenm4	11	4.36428
GO:0031294	GO:0031294	lymphocyte costimulation	0.0125224	34/28905	0.205882	10.6458	7.90293	3.33238e-06	4.54516e-05	2.62445e-05	Efnb2/Pdcd1lg2/Ephb6/Cd3e/Ccr7/Tnfrsf14/Lilrb4a	7	4.34245
GO:0060512	GO:0060512	prostate gland morphogenesis	0.0125224	34/28905	0.205882	10.6458	7.90293	3.33238e-06	4.54516e-05	2.62445e-05	Esr1/Igf1/Id4/Trp63/Fgfr2/Ar/Serpinb5	7	4.34245
GO:0055002	GO:0055002	striated muscle cell development	0.0178891	81/28905	0.123457	6.38375	6.8138	3.70502e-06	5.03816e-05	2.90911e-05	Mybpc1/Krt19/Pdgfrb/Csrp3/Acta1/Mybpc2/Nrap/Tnnt3/Myoz1/Flnc	10	4.29773
GO:1902903	GO:1902903	regulation of supramolecular fiber organization	0.0411449	398/28905	0.0577889	2.98817	5.60866	3.77053e-06	5.11179e-05	2.95163e-05	Scin/Apoe/Clip3/Trpv4/Sgk1/Evl/Gpr65/Prkcd/Nckap1l/Trem2/Svil/Baiap2/Clec2i/Pak1/Arhgef5/Inpp5j/Ssh3/Ptger4/Coro2b/Synpo2/Fes/Capg/Gmfg	23	4.29143
GO:0050832	GO:0050832	defense response to fungus	0.0161002	64/28905	0.140625	7.27149	7.05334	3.79623e-06	5.13118e-05	2.96282e-05	Spi1/Tgfb1/Ncf1/Card9/Clec4e/Clec4d/Clec4a3/Ang/Clec7a	9	4.28978
GO:0051048	GO:0051048	negative regulation of secretion	0.0286225	211/28905	0.0758294	3.92102	5.98024	3.97651e-06	5.35877e-05	3.09424e-05	Spi1/Apoe/Il12b/Fkbp1b/Pde8b/Nckap1l/Tnfrsf1b/Il13ra2/Ucp2/Lif/Cd300a/P2ry12/Cd84/Ptger4/Entpd1/Rab11fip5	16	4.27093
GO:1903531	GO:1903531	negative regulation of secretion by cell	0.0268336	187/28905	0.0802139	4.14773	6.0643	3.99506e-06	5.3677e-05	3.09939e-05	Spi1/Apoe/Il12b/Fkbp1b/Pde8b/Nckap1l/Tnfrsf1b/Il13ra2/Ucp2/Lif/Cd300a/P2ry12/Cd84/Entpd1/Rab11fip5	15	4.27021
GO:0036336	GO:0036336	dendritic cell migration	0.0125224	35/28905	0.2	10.3417	7.76559	4.09632e-06	5.4388e-05	3.14045e-05	Spi1/Trpm2/Alox5/Arhgef5/Ccr7/Dock8/Slamf8	7	4.2645
GO:0060142	GO:0060142	regulation of syncytium formation by plasma membrane fusion	0.0125224	35/28905	0.2	10.3417	7.76559	4.09632e-06	5.4388e-05	3.14045e-05	Ccl8/Trem2/Tyrobp/Gdf15/Cd53/Ehd2/Tmem182	7	4.2645
GO:0071404	GO:0071404	cellular response to low-density lipoprotein particle stimulus	0.0125224	35/28905	0.2	10.3417	7.76559	4.09632e-06	5.4388e-05	3.14045e-05	Itgb2/Tgfb1/Cd36/Lpl/Cd68/Syk/Trem2	7	4.2645
GO:0072539	GO:0072539	T-helper 17 cell differentiation	0.0125224	35/28905	0.2	10.3417	7.76559	4.09632e-06	5.4388e-05	3.14045e-05	Tgfb1/Ly9/Slamf6/Il6ra/Pf4/Nlrp3/Nfkbid	7	4.2645
GO:0009595	GO:0009595	detection of biotic stimulus	0.0143113	49/28905	0.163265	8.44219	7.32183	4.17865e-06	5.51557e-05	3.18477e-05	Naip1/Trem2/Pak1/Nlrp3/Nlrc4/Naip5/Naip2/Clec7a	8	4.25841
GO:0050856	GO:0050856	regulation of T cell receptor signaling pathway	0.0143113	49/28905	0.163265	8.44219	7.32183	4.17865e-06	5.51557e-05	3.18477e-05	Sh2d1a/Lipa/Laptm5/Cd300a/Ccr7/Btn2a2/Kcnn4/Lilrb4a	8	4.25841
GO:0120162	GO:0120162	positive regulation of cold-induced thermogenesis	0.019678	101/28905	0.108911	5.63161	6.54795	4.24127e-06	5.58185e-05	3.22305e-05	Cd36/G0s2/Syk/Epas1/Fabp5/Pdgfc/Ucp2/Cmklr1/Cxcr4/Per2/Ksr2	11	4.25322
GO:0071346	GO:0071346	cellular response to type II interferon	0.0214669	122/28905	0.0983607	5.08607	6.35122	4.58711e-06	6.00742e-05	3.46878e-05	Il12b/Ccl8/Ccl6/Ccl9/Nos2/Evl/Dapk1/Mrc1/Ccl22/Sirpa/Rab11fip5/Capg	12	4.22131
GO:0060736	GO:0060736	prostate gland growth	0.00894454	14/28905	0.357143	18.4673	9.1801	4.60454e-06	6.00742e-05	3.46878e-05	Psap/Esr1/Igf1/Fgfr2/Ar	5	4.22131
GO:0046942	GO:0046942	carboxylic acid transport	0.039356	374/28905	0.0588235	3.04167	5.58087	4.60466e-06	6.00742e-05	3.46878e-05	Cd36/Apoe/Psap/Slc16a10/Nos2/Syk/Prkcd/Slc7a8/Apba1/Rgs2/Fabp5/Rbp7/Pak1/Slc7a2/Ucp2/Slc16a2/Mfsd12/Slc43a2/Atp1a3/Kcnj10/Abcd2/Per2	22	4.22131
GO:0002706	GO:0002706	regulation of lymphocyte mediated immunity	0.0304114	239/28905	0.0711297	3.678	5.83802	4.74056e-06	6.16684e-05	3.56083e-05	Tgfb1/Il7r/Il12b/Sh2d1a/Hfe/Slamf6/H2-M2/Vsir/Nckap1l/Trem2/Fcgr2b/Rasgrp1/Tnfrsf1b/Btk/Nlrp3/Fcgr3/Lilrb4a	17	4.20994
GO:0060840	GO:0060840	artery development	0.0214669	123/28905	0.097561	5.04472	6.31277	4.99505e-06	6.45988e-05	3.73004e-05	Ngfr/Efnb2/Apoe/Zmiz1/Pdgfrb/Hpgd/Notch3/Ptger4/Lrp1/Hey1/Cxcr4/Gja5	12	4.18978
GO:0050869	GO:0050869	negative regulation of B cell activation	0.0125224	36/28905	0.194444	10.0544	7.63369	5.00069e-06	6.45988e-05	3.73004e-05	Tnfrsf13b/Fcgr2b/Laptm5/Tyrobp/Btk/Cd300a/Lilrb4a	7	4.18978
GO:0015849	GO:0015849	organic acid transport	0.039356	376/28905	0.0585106	3.02549	5.55163	5.01332e-06	6.45988e-05	3.73004e-05	Cd36/Apoe/Psap/Slc16a10/Nos2/Syk/Prkcd/Slc7a8/Apba1/Rgs2/Fabp5/Rbp7/Pak1/Slc7a2/Ucp2/Slc16a2/Mfsd12/Slc43a2/Atp1a3/Kcnj10/Abcd2/Per2	22	4.18978
GO:0046879	GO:0046879	hormone secretion	0.0411449	405/28905	0.0567901	2.93653	5.51147	5.02531e-06	6.45988e-05	3.73004e-05	Hfe/Trpm2/Trpv4/Cacna1d/Arrb1/Slc16a10/Fkbp1b/Nos2/Pde8b/Dab2/Vdr/Abcg1/Alox5/Cd38/Btk/Ucp2/Slc16a2/Lif/Ptger4/Lrp1/Rab11fip5/Per2/Nnat	23	4.18978
GO:0045055	GO:0045055	regulated exocytosis	0.0322004	266/28905	0.0676692	3.49907	5.75014	5.03759e-06	6.45988e-05	3.73004e-05	Itgb2/Spi1/Pld2/Syk/Nckap1l/Myo1f/Rasgrp1/Fgr/Stx1b/Btk/Il13ra2/Cd300a/Syn1/Cd84/Lat2/Rab11fip5/Fes/Ptafr	18	4.18978
GO:0031334	GO:0031334	positive regulation of protein-containing complex assembly	0.0286225	215/28905	0.0744186	3.84807	5.88631	5.05933e-06	6.46933e-05	3.73549e-05	Tgfb1/Cd36/Abca1/Evl/Syk/Nckap1l/Pcsk5/Baiap2/Bcl2l11/Pak1/Btk/Arhgef5/P2ry12/Fes/Trabd2b/Clec7a	16	4.18914
GO:0048844	GO:0048844	artery morphogenesis	0.0178891	84/28905	0.119048	6.15576	6.64534	5.17115e-06	6.59358e-05	3.80724e-05	Efnb2/Apoe/Zmiz1/Pdgfrb/Hpgd/Notch3/Ptger4/Lrp1/Hey1/Gja5	10	4.18088
GO:1901652	GO:1901652	response to peptide	0.0447227	467/28905	0.0535332	2.76812	5.40952	5.54386e-06	7.04884e-05	4.07011e-05	Ngfr/Cd36/Sh2b2/Trpv4/Lpl/Sgk1/Igf1/Pld2/Prkcd/Trem2/Fcgr2b/Card9/Pck1/Vcam1/Bcar3/Csrp3/Atp2a1/Pak1/Ptprf/Gdf15/Cacna2d1/Lrp1/Atp1a3/Pid1/Reg1	25	4.15188
GO:0030072	GO:0030072	peptide hormone secretion	0.0357782	322/28905	0.0621118	3.2117	5.60454	5.5666e-06	7.05782e-05	4.0753e-05	Hfe/Trpm2/Trpv4/Cacna1d/Arrb1/Slc16a10/Fkbp1b/Nos2/Pde8b/Abcg1/Alox5/Cd38/Ucp2/Slc16a2/Lif/Ptger4/Lrp1/Rab11fip5/Per2/Nnat	20	4.15133
GO:0060348	GO:0060348	bone development	0.0304114	242/28905	0.0702479	3.63241	5.77483	5.59806e-06	7.05868e-05	4.07579e-05	Trpv4/Igf1/Sema4d/Lipa/Papss2/Fam20c/Notch2/Pdgfc/Ecm1/Tyrobp/Ryr1/Fgfr2/Ptger4/Fat4/Tmem119/Frem1/Dhrs3	17	4.15128
GO:0001655	GO:0001655	urogenital system development	0.0161002	67/28905	0.134328	6.94591	6.84245	5.59864e-06	7.05868e-05	4.07579e-05	Psap/Ephb3/Esr1/Igf1/Id4/Trp63/Fgfr2/Ar/Serpinb5	9	4.15128
GO:2000377	GO:2000377	regulation of reactive oxygen species metabolic process	0.0250447	169/28905	0.0828402	4.28354	6.01189	5.74739e-06	7.22598e-05	4.17239e-05	Ngfr/Itgb2/Tgfb1/Cd36/Syk/Prkcd/Pdgfrb/Alox5/Ncf2/Tyrobp/Ptger4/Pid1/Abcd2/Clec7a	14	4.1411
GO:0042552	GO:0042552	myelination	0.0268336	193/28905	0.0777202	4.01879	5.90906	5.8785e-06	7.37023e-05	4.25568e-05	Ngfr/Tgfb1/Psap/Igf1/Id4/Epb41l3/Tnfrsf1b/Itgax/Myrf/Mag/Adam22/Kcnj10/Cxcr4/Tenm4/Abcd2	15	4.13252
GO:0043304	GO:0043304	regulation of mast cell degranulation	0.0125224	37/28905	0.189189	9.78267	7.50686	6.06519e-06	7.54127e-05	4.35445e-05	Pld2/Syk/Fgr/Il13ra2/Cd300a/Cd84/Fes	7	4.12256
GO:0090322	GO:0090322	regulation of superoxide metabolic process	0.0125224	37/28905	0.189189	9.78267	7.50686	6.06519e-06	7.54127e-05	4.35445e-05	Itgb2/Tgfb1/Cd36/Syk/Prkcd/Tyrobp/Clec7a	7	4.12256
GO:0097242	GO:0097242	amyloid-beta clearance	0.0125224	37/28905	0.189189	9.78267	7.50686	6.06519e-06	7.54127e-05	4.35445e-05	Itgb2/Cd36/Apoe/Trem2/Msr1/Lrp1/C5ar1	7	4.12256
GO:0002791	GO:0002791	regulation of peptide secretion	0.0322004	270/28905	0.0666667	3.44723	5.67344	6.19319e-06	7.66931e-05	4.42838e-05	Hfe/Trpm2/Cacna1d/Arrb1/Fkbp1b/Nos2/Pde8b/Abcg1/Alox5/Cd38/Ucp2/Lif/Ptger4/Lrp1/Per2/S100a8/S100a9/Nnat	18	4.11524
GO:0042130	GO:0042130	negative regulation of T cell proliferation	0.019678	105/28905	0.104762	5.41707	6.36754	6.20224e-06	7.66931e-05	4.42838e-05	Tgfb1/H2-M2/Pdcd1lg2/Vsir/Il2ra/Laptm5/Cd37/Tnfrsf14/Btn2a2/Tarm1/Lilrb4a	11	4.11524
GO:0000768	GO:0000768	syncytium formation by plasma membrane fusion	0.0161002	68/28905	0.132353	6.84376	6.77502	6.34316e-06	7.77944e-05	4.49197e-05	Ccl8/Dock2/Trem2/Adam8/Tyrobp/Gdf15/Cd53/Ehd2/Tmem182	9	4.10905
GO:0071622	GO:0071622	regulation of granulocyte chemotaxis	0.0161002	68/28905	0.132353	6.84376	6.77502	6.34316e-06	7.77944e-05	4.49197e-05	Trpv4/Nckap1l/Csf1r/Cxcr2/Ccr7/Camk1d/C3ar1/Cmklr1/C5ar1	9	4.10905
GO:0140253	GO:0140253	cell-cell fusion	0.0161002	68/28905	0.132353	6.84376	6.77502	6.34316e-06	7.77944e-05	4.49197e-05	Ccl8/Dock2/Trem2/Adam8/Tyrobp/Gdf15/Cd53/Ehd2/Tmem182	9	4.10905
GO:0070482	GO:0070482	response to oxygen levels	0.0357782	325/28905	0.0615385	3.18206	5.5554	6.3884e-06	7.81364e-05	4.51172e-05	Tgfb1/Cbfa2t3/Cybb/Mb/Nos2/Pld2/Trem2/Epas1/Vldlr/Alas2/Adam8/Cd38/Ryr1/Pak1/Ucp2/Lif/Gucy1a2/Ndnf/Ang/Sod3	20	4.10715
GO:0010759	GO:0010759	positive regulation of macrophage chemotaxis	0.0107335	25/28905	0.24	12.41	8.01487	6.59662e-06	8.04644e-05	4.64614e-05	Trpv4/Csf1r/Ccr7/C3ar1/Cmklr1/C5ar1	6	4.0944
GO:0030850	GO:0030850	prostate gland development	0.0143113	52/28905	0.153846	7.95514	7.04938	6.6271e-06	8.06177e-05	4.65499e-05	Psap/Esr1/Igf1/Id4/Trp63/Fgfr2/Ar/Serpinb5	8	4.09357
GO:0002638	GO:0002638	negative regulation of immunoglobulin production	0.00894454	15/28905	0.333333	17.2361	8.8327	6.79691e-06	8.2239e-05	4.74861e-05	Fcgr2b/Siglecg/Cd22/Il13ra2/Lilrb4a	5	4.08492
GO:0002679	GO:0002679	respiratory burst involved in defense response	0.00894454	15/28905	0.333333	17.2361	8.8327	6.79691e-06	8.2239e-05	4.74861e-05	Ncf1/Trem2/Lipa/Slamf8/S100a9	5	4.08492
GO:0090087	GO:0090087	regulation of peptide transport	0.0322004	272/28905	0.0661765	3.42188	5.63563	6.85603e-06	8.27318e-05	4.77706e-05	Hfe/Trpm2/Cacna1d/Arrb1/Fkbp1b/Nos2/Pde8b/Abcg1/Alox5/Cd38/Ucp2/Lif/Ptger4/Lrp1/Per2/S100a8/S100a9/Nnat	18	4.08233
GO:0033674	GO:0033674	positive regulation of kinase activity	0.0375671	355/28905	0.0591549	3.05881	5.48108	6.93101e-06	8.3413e-05	4.8164e-05	Il12b/Mertk/Igf1/Syk/Prkcd/Trem2/Pdgfrb/Csf1r/Vldlr/Atp2b4/Rasgrp1/Notch2/Il6ra/Pdgfc/Pak1/Fgfr2/Arhgef5/Cd300a/Ror1/Ccr7/Ang	21	4.07877
GO:0048145	GO:0048145	regulation of fibroblast proliferation	0.0214669	127/28905	0.0944882	4.88583	6.16304	6.96354e-06	8.35811e-05	4.8261e-05	Ngfr/Tgfb1/Zmiz1/Esr1/Igf1/Pmaip1/Pdgfrb/Fth1/Pdgfc/Lif/Cd300a/Kcnn4	12	4.07789
GO:0001659	GO:0001659	temperature homeostasis	0.0268336	196/28905	0.0765306	3.95728	5.83378	7.08876e-06	8.44088e-05	4.87389e-05	Cd36/Trpm2/G0s2/Syk/Epas1/Fabp5/Pdgfc/Ucp2/Acot11/Plcl1/Plcl2/Cmklr1/Cxcr4/Per2/Ksr2	15	4.07361
GO:0007272	GO:0007272	ensheathment of neurons	0.0268336	196/28905	0.0765306	3.95728	5.83378	7.08876e-06	8.44088e-05	4.87389e-05	Ngfr/Tgfb1/Psap/Igf1/Id4/Epb41l3/Tnfrsf1b/Itgax/Myrf/Mag/Adam22/Kcnj10/Cxcr4/Tenm4/Abcd2	15	4.07361
GO:0008366	GO:0008366	axon ensheathment	0.0268336	196/28905	0.0765306	3.95728	5.83378	7.08876e-06	8.44088e-05	4.87389e-05	Ngfr/Tgfb1/Psap/Igf1/Id4/Epb41l3/Tnfrsf1b/Itgax/Myrf/Mag/Adam22/Kcnj10/Cxcr4/Tenm4/Abcd2	15	4.07361
GO:0061082	GO:0061082	myeloid leukocyte cytokine production	0.0161002	69/28905	0.130435	6.74457	6.70894	7.17085e-06	8.51609e-05	4.91732e-05	Tgfb1/Cd36/Syk/Card9/Rasgrp1/Laptm5/Nlrp3/Tlr7/Ticam2	9	4.06976
GO:0006949	GO:0006949	syncytium formation	0.0161002	70/28905	0.128571	6.64822	6.64416	8.08923e-06	9.58148e-05	5.5325e-05	Ccl8/Dock2/Trem2/Adam8/Tyrobp/Gdf15/Cd53/Ehd2/Tmem182	9	4.01857
GO:0001773	GO:0001773	myeloid dendritic cell activation	0.0125224	39/28905	0.179487	9.281	7.26709	8.76302e-06	0.000103252	5.96195e-05	Spi1/Tgfb1/Dock2/Notch2/Clec4d/Cd37/Pirb	7	3.9861
GO:0014002	GO:0014002	astrocyte development	0.0125224	39/28905	0.179487	9.281	7.26709	8.76302e-06	0.000103252	5.96195e-05	Trem2/Csf1r/Ror1/Lrp1/C5ar1/S100a8/S100a9	7	3.9861
GO:0032715	GO:0032715	negative regulation of interleukin-6 production	0.0143113	54/28905	0.148148	7.6605	6.87959	8.85741e-06	0.000104092	6.01043e-05	Arrb1/Nckap1l/Cd200r1/Elf4/Sirpa/Cd84/Klf2/Lilrb4a	8	3.98258
GO:0014911	GO:0014911	positive regulation of smooth muscle cell migration	0.0161002	71/28905	0.126761	6.55459	6.58063	9.10634e-06	0.000106739	6.16325e-05	Igf1/Pdgfrb/Pcsk5/Pak1/Pgr/Dock4/Ptger4/Lrp1/P2ry6	9	3.97168
GO:0050671	GO:0050671	positive regulation of lymphocyte proliferation	0.0250447	176/28905	0.0795455	4.11317	5.81752	9.17469e-06	0.00010726	6.19338e-05	Il12b/H2-M2/Pdcd1lg2/Igf1/Syk/Nckap1l/Csf1r/Il2ra/Vcam1/Cd38/Btk/Cd3e/Vav3/Ccr7	14	3.96956
GO:0051090	GO:0051090	regulation of DNA-binding transcription factor activity	0.039356	391/28905	0.056266	2.90942	5.33827	9.2938e-06	0.000108372	6.25754e-05	Spi1/Cd36/Arrb1/Esr1/Syk/Fcgr2b/Card9/Csrp3/Nlrp3/Arhgef5/Eda2r/Ror1/Nfkbid/Aim2/Mturn/Cd84/Camk1d/Nlrc4/Cmklr1/Ar/Ticam2/Clec7a	22	3.96508
GO:0032645	GO:0032645	regulation of granulocyte macrophage colony-stimulating factor production	0.00894454	16/28905	0.3125	16.1589	8.51726	9.72919e-06	0.000112573	6.50016e-05	Il12b/Syk/Card9/Rasgrp1/Cd84	5	3.94856
GO:0043312	GO:0043312	neutrophil degranulation	0.00894454	16/28905	0.3125	16.1589	8.51726	9.72919e-06	0.000112573	6.50016e-05	Itgb2/Spi1/Syk/Myo1f/Ptafr	5	3.94856
GO:0051014	GO:0051014	actin filament severing	0.00894454	16/28905	0.3125	16.1589	8.51726	9.72919e-06	0.000112573	6.50016e-05	Scin/Svil/Csrp3/Capg/Gmfg	5	3.94856
GO:0001678	GO:0001678	intracellular glucose homeostasis	0.0250447	177/28905	0.079096	4.08993	5.79057	9.78909e-06	0.000112976	6.52342e-05	Ngfr/Cacna1d/Arrb1/Igf1/Fkbp1b/Pde8b/Trem2/Abcg1/Hk3/Pck1/Vcam1/Ucp2/Lrp1/Rab11fip5	14	3.94701
GO:0001959	GO:0001959	regulation of cytokine-mediated signaling pathway	0.0232558	154/28905	0.0844156	4.365	5.87973	1.00547e-05	0.000115744	6.68327e-05	Syk/Naip1/Trem2/Ecm1/Laptm5/Padi2/Ptprf/Cxcr4/Cd300lf/Ticam2/Rbm47/Naip5/Naip2	13	3.9365
GO:0002888	GO:0002888	positive regulation of myeloid leukocyte mediated immunity	0.0143113	55/28905	0.145455	7.52122	6.79793	1.0191e-05	0.000116717	6.7394e-05	Itgb2/Spi1/H2-M2/Tyrobp/Btk/Ticam2/Ptafr/Fcgr3	8	3.93287
GO:0043029	GO:0043029	T cell homeostasis	0.0143113	55/28905	0.145455	7.52122	6.79793	1.0191e-05	0.000116717	6.7394e-05	Tgfb1/Il7r/Nckap1l/Pmaip1/Il2ra/Bcl2l11/Tsc22d3/Aim2	8	3.93287
GO:0035025	GO:0035025	positive regulation of Rho protein signal transduction	0.0125224	40/28905	0.175	9.04897	7.15358	1.04457e-05	0.000119317	6.88956e-05	Ngfr/Arrb1/Sema4d/Gpr65/Pdgfrb/Mcf2l/P2ry10b	7	3.9233
GO:0006887	GO:0006887	exocytosis	0.039356	394/28905	0.0558376	2.88727	5.29682	1.04711e-05	0.000119317	6.88956e-05	Itgb2/Spi1/Ccl8/Pld2/Tnfaip2/Syk/Nckap1l/Myo1f/Rab3il1/Rasgrp1/Fgr/Pak1/Stx1b/Btk/Il13ra2/Cd300a/Syn1/Cd84/Lat2/Rab11fip5/Fes/Ptafr	22	3.9233
GO:0010839	GO:0010839	negative regulation of keratinocyte proliferation	0.0107335	27/28905	0.222222	11.4908	7.65851	1.06693e-05	0.000120357	6.94963e-05	Efnb2/Ctsl/Vdr/Fgfr2/Nfatc1/Eppk1	6	3.91953
GO:0032930	GO:0032930	positive regulation of superoxide anion generation	0.0107335	27/28905	0.222222	11.4908	7.65851	1.06693e-05	0.000120357	6.94963e-05	Itgb2/Tgfb1/Syk/Prkcd/Tyrobp/Clec7a	6	3.91953
GO:0035739	GO:0035739	CD4-positive, alpha-beta T cell proliferation	0.0107335	27/28905	0.222222	11.4908	7.65851	1.06693e-05	0.000120357	6.94963e-05	Vsir/Il2ra/Cd3e/Tnfrsf14/Tarm1/Lilrb4a	6	3.91953
GO:0060143	GO:0060143	positive regulation of syncytium formation by plasma membrane fusion	0.0107335	27/28905	0.222222	11.4908	7.65851	1.06693e-05	0.000120357	6.94963e-05	Ccl8/Trem2/Tyrobp/Gdf15/Cd53/Ehd2	6	3.91953
GO:0051235	GO:0051235	maintenance of location	0.0375671	366/28905	0.057377	2.96688	5.31786	1.10138e-05	0.000123933	7.15607e-05	Gm2a/Scin/Tgfb1/Cd36/Apoe/B4galnt1/Trpm2/Lpl/Trdn/Srgn/Fkbp1b/Trem2/Abcg1/Fth1/Lipa/Msr1/Ryr1/Atp2a1/Itpr3/Cxcr3/Nrros	21	3.90681
GO:0032946	GO:0032946	positive regulation of mononuclear cell proliferation	0.0250447	179/28905	0.0782123	4.04423	5.73728	1.11281e-05	0.000124906	7.2123e-05	Il12b/H2-M2/Pdcd1lg2/Igf1/Syk/Nckap1l/Csf1r/Il2ra/Vcam1/Cd38/Btk/Cd3e/Vav3/Ccr7	14	3.90341
GO:0001503	GO:0001503	ossification	0.0447227	487/28905	0.0513347	2.65444	5.17079	1.13633e-05	0.000127229	7.34641e-05	Tgfb1/Igf1/Srgn/Id4/Sema4d/Thrb/Gdf10/Vdr/Trp63/Csf1r/Alox5/Fam20c/Ecm1/Fgr/Clec5a/Ryr1/Fgfr2/Nfatc1/Cebpa/Ptger4/Hey1/Fat4/Tmem119/Dhrs3/Mn1	25	3.89541
GO:0016525	GO:0016525	negative regulation of angiogenesis	0.019678	112/28905	0.0982143	5.0785	6.07303	1.15696e-05	0.000129218	7.46124e-05	Ngfr/Thbs2/Alox5/Atp2b4/Angpt4/Sema4a/Lif/Stab1/Cxcr3/Klf2/Ism1	11	3.88868
GO:0014015	GO:0014015	positive regulation of gliogenesis	0.0178891	93/28905	0.107527	5.56004	6.18533	1.29567e-05	0.000144352	8.3351e-05	Tgfb1/Igf1/Csf1r/Serpine2/Tnfrsf1b/Lif/Myrf/Mag/Cxcr4/Tenm4	10	3.84058
GO:0033003	GO:0033003	regulation of mast cell activation	0.0107335	28/28905	0.214286	11.0804	7.49408	1.3358e-05	0.000148224	8.55869e-05	Cd300a/Cd84/Cd300lf/Cnr2/Cd300lb/Lilrb4a	6	3.82908
GO:0089718	GO:0089718	amino acid import across plasma membrane	0.0143113	57/28905	0.140351	7.25732	6.64059	1.33701e-05	0.000148224	8.55869e-05	Prkcd/Slc7a8/Rgs2/Slc7a2/Slc16a2/Slc43a2/Kcnj10/Per2	8	3.82908
GO:0051347	GO:0051347	positive regulation of transferase activity	0.0411449	431/28905	0.0533643	2.75938	5.16789	1.3736e-05	0.000151906	8.77131e-05	Apoe/Il12b/Mertk/Igf1/Syk/Prkcd/Trem2/Pdgfrb/Csf1r/Vldlr/Atp2b4/Rasgrp1/Notch2/Il6ra/Pdgfc/Pak1/Fgfr2/Arhgef5/Cd300a/Ror1/Ccr7/Arrdc4/Ang	23	3.81842
GO:0001822	GO:0001822	kidney development	0.0357782	343/28905	0.058309	3.01507	5.27207	1.40687e-05	0.000155204	8.96173e-05	Efnb2/Tgfb1/Pdgfrb/Pcsk5/Sox17/Cxcr2/Hc/Bcl2l11/Notch2/Il6ra/Ptpro/Fgfr2/Lif/Notch3/Hoxb7/Hey1/C3ar1/Cxcr4/Epcam/Fat4	20	3.8091
GO:0045428	GO:0045428	regulation of nitric oxide biosynthetic process	0.0161002	75/28905	0.12	6.20501	6.33824	1.43419e-05	0.000157831	9.11341e-05	Itgb2/Cd36/Esr1/Igf1/Atp2b4/Sirpa/Klf2/Ass1/Clec7a	9	3.80181
GO:0098739	GO:0098739	import across plasma membrane	0.0268336	209/28905	0.0717703	3.71113	5.52398	1.52963e-05	0.000167923	9.69614e-05	Cd36/Trpm2/Trpv4/Cacna1d/Prkcd/Slc7a8/Slc9a4/Rgs2/Slc7a2/Slc16a2/Slc43a2/Atp1a3/Kcnj10/Per2/Slc39a4	15	3.77489
GO:1901653	GO:1901653	cellular response to peptide	0.0357782	346/28905	0.0578035	2.98893	5.22666	1.5954e-05	0.000174717	0.000100884	Ngfr/Cd36/Sh2b2/Lpl/Sgk1/Igf1/Prkcd/Trem2/Fcgr2b/Pck1/Vcam1/Bcar3/Csrp3/Pak1/Ptprf/Gdf15/Cacna2d1/Lrp1/Atp1a3/Pid1	20	3.75767
GO:0006919	GO:0006919	activation of cysteine-type endopeptidase activity involved in apoptotic process	0.0161002	76/28905	0.118421	6.12336	6.28038	1.59927e-05	0.000174717	0.000100884	Ngfr/Pmaip1/Bcl2l11/Laptm5/Nlrp3/Nlrc4/S100a8/S100a9/Nlrp1b	9	3.75767
GO:1904018	GO:1904018	positive regulation of vasculature development	0.0250447	185/28905	0.0756757	3.91307	5.58192	1.61671e-05	0.000176194	0.000101737	Itgb2/Tgfb1/Cybb/Cxcr2/Hc/Angpt4/Ecm1/Itgax/Ctsh/Tbxa2r/C3ar1/Cxcr4/C5ar1/Cxcr3	14	3.75401
GO:0097028	GO:0097028	dendritic cell differentiation	0.0125224	43/28905	0.162791	8.41765	6.83559	1.7172e-05	0.000186694	0.0001078	Spi1/Tgfb1/Trpm2/Trem2/Notch2/Ccr7/Pirb	7	3.72887
GO:0051091	GO:0051091	positive regulation of DNA-binding transcription factor activity	0.0286225	238/28905	0.0672269	3.4762	5.38668	1.8125e-05	0.000196579	0.000113508	Cd36/Esr1/Fcgr2b/Card9/Csrp3/Nlrp3/Arhgef5/Eda2r/Ror1/Aim2/Cd84/Camk1d/Nlrc4/Ar/Ticam2/Clec7a	16	3.70646
GO:0032604	GO:0032604	granulocyte macrophage colony-stimulating factor production	0.00894454	18/28905	0.277778	14.3634	7.96421	1.84824e-05	0.000199494	0.000115191	Il12b/Syk/Card9/Rasgrp1/Cd84	5	3.70007
GO:0060263	GO:0060263	regulation of respiratory burst	0.00894454	18/28905	0.277778	14.3634	7.96421	1.84824e-05	0.000199494	0.000115191	Ncf1/Camk1d/Slamf8/S100a9/Clec7a	5	3.70007
GO:0034612	GO:0034612	response to tumor necrosis factor	0.0268336	213/28905	0.0704225	3.64144	5.43361	1.91325e-05	0.000206018	0.000118958	Ccl8/Cxcl16/Ccl6/Ccl9/Nos2/Syk/Naip1/Laptm5/Ccl22/Eda2r/Cebpa/Aim2/Pid1/Naip5/Naip2	15	3.6861
GO:0002820	GO:0002820	negative regulation of adaptive immune response	0.0143113	60/28905	0.133333	6.89445	6.41834	1.96778e-05	0.000211384	0.000122056	Il7r/Hfe/Vsir/Nckap1l/Fcgr2b/Pf4/Tnfrsf14/Lilrb4a	8	3.67493
GO:0060759	GO:0060759	regulation of response to cytokine stimulus	0.0232558	164/28905	0.0792683	4.09884	5.58867	1.97561e-05	0.000211511	0.00012213	Syk/Naip1/Trem2/Ecm1/Laptm5/Padi2/Ptprf/Cxcr4/Cd300lf/Ticam2/Rbm47/Naip5/Naip2	13	3.67467
GO:0080164	GO:0080164	regulation of nitric oxide metabolic process	0.0161002	78/28905	0.115385	5.96635	6.16772	1.97837e-05	0.000211511	0.00012213	Itgb2/Cd36/Esr1/Igf1/Atp2b4/Sirpa/Klf2/Ass1/Clec7a	9	3.67467
GO:0032735	GO:0032735	positive regulation of interleukin-12 production	0.0125224	44/28905	0.159091	8.22634	6.7364	2.00826e-05	0.000213188	0.000123098	Cd36/Il12b/Syk/Ltb/Laptm5/Ccr7/Clec7a	7	3.67124
GO:0043368	GO:0043368	positive T cell selection	0.0125224	44/28905	0.159091	8.22634	6.7364	2.00826e-05	0.000213188	0.000123098	Tgfb1/Ly9/Slamf6/Dock2/Ctsl/Il6ra/Cd3e	7	3.67124
GO:0046006	GO:0046006	regulation of activated T cell proliferation	0.0125224	44/28905	0.159091	8.22634	6.7364	2.00826e-05	0.000213188	0.000123098	Il12b/Pdcd1lg2/Igf1/Il2ra/Laptm5/Btn2a2/Lilrb4a	7	3.67124
GO:0007219	GO:0007219	Notch signaling pathway	0.0250447	189/28905	0.0740741	3.83025	5.48192	2.05557e-05	0.000217697	0.000125702	Tgfb1/Zmiz1/Arrb1/Perp/Krt19/Trp63/Il2ra/Angpt4/Notch2/Neurl1b/Cebpa/Notch3/Hey1/Fat4	14	3.66215
GO:0050777	GO:0050777	negative regulation of immune response	0.0286225	241/28905	0.06639	3.43292	5.32608	2.11424e-05	0.000222862	0.000128684	Spi1/Tgfb1/Il7r/Il12b/Hfe/H2-M2/Vsir/Nckap1l/Trem2/Fcgr2b/Pf4/Cd300a/Tnfrsf14/Slamf8/Spink5/Lilrb4a	16	3.65196
GO:0051056	GO:0051056	regulation of small GTPase mediated signal transduction	0.0286225	241/28905	0.06639	3.43292	5.32608	2.11424e-05	0.000222862	0.000128684	Ngfr/Apoe/Sh2b2/Abca1/Arrb1/Igf1/Dock2/Sema4d/Gpr65/Pdgfrb/Rasgrp1/Notch2/Arhgap25/Psd3/Mcf2l/P2ry10b	16	3.65196
GO:0007254	GO:0007254	JNK cascade	0.0250447	190/28905	0.0736842	3.81009	5.45735	2.18046e-05	0.000229305	0.000132404	Trpv4/Naip1/Dab2/Fcgr2b/Card9/Rasgrp1/Eda2r/Sirpa/Mturn/Ptger4/Tlr7/Klhl31/Naip5/Naip2	14	3.63959
GO:0055001	GO:0055001	muscle cell development	0.0286225	242/28905	0.0661157	3.41874	5.30609	2.22429e-05	0.000233369	0.000134751	Igf1/Mybpc1/Krt19/Pdgfrb/Rgs2/Csrp3/Ryr1/Pak1/Acta1/Mybpc2/Myof/Nrap/Tnnt3/Myoz1/Flnc/Tmem182	16	3.63196
GO:0014013	GO:0014013	regulation of gliogenesis	0.0214669	143/28905	0.0839161	4.33917	5.62129	2.32742e-05	0.000243352	0.000140515	Tgfb1/Igf1/Id4/Trem2/Csf1r/Serpine2/Tnfrsf1b/Lif/Myrf/Mag/Cxcr4/Tenm4	12	3.61377
GO:0045444	GO:0045444	fat cell differentiation	0.0304114	270/28905	0.062963	3.25571	5.22945	2.33025e-05	0.000243352	0.000140515	Tgfb1/Sh2b2/Clip3/Trpv4/Lpl/Mb/Igf1/Id4/Gdf10/Alox5/Rgs2/Gdf3/Tgfb1i1/Cebpa/Metrnl/Cmklr1/Per2	17	3.61377
GO:0097191	GO:0097191	extrinsic apoptotic signaling pathway	0.0286225	243/28905	0.0658436	3.40467	5.28621	2.33939e-05	0.00024374	0.000140739	Spi1/Tgfb1/G0s2/Igf1/Dapk1/Dab2/Ltb/Pmaip1/Bcl2l11/Clca3a2/Tnfrsf1b/Fgfr2/Ar/Gas1/Bcl2a1b/Bcl2a1d	16	3.61307
GO:0006937	GO:0006937	regulation of muscle contraction	0.0232558	167/28905	0.0778443	4.02521	5.50584	2.3942e-05	0.000248302	0.000143374	Trpv4/Ncf1/Tnnc2/Fkbp1b/Rgs2/Ryr1/Atp2a1/Tbxa2r/Dock4/Ptger4/Ptafr/Gja5/Tnnt3	13	3.60502
GO:0009266	GO:0009266	response to temperature stimulus	0.0232558	167/28905	0.0778443	4.02521	5.50584	2.3942e-05	0.000248302	0.000143374	Ngfr/Trpm2/Trpv4/Igf1/Lipa/Tfec/Dnaja4/Ucp2/Acot11/Metrnl/Atp1a3/Cxcr4/Myof	13	3.60502
GO:1990868	GO:1990868	response to chemokine	0.0161002	80/28905	0.1125	5.8172	6.0589	2.43125e-05	0.000250988	0.000144924	Ccl8/Ccl6/Ccl9/Trem2/Padi2/Pf4/Ccl22/Cxcr4/Dock8	9	3.60035
GO:1990869	GO:1990869	cellular response to chemokine	0.0161002	80/28905	0.1125	5.8172	6.0589	2.43125e-05	0.000250988	0.000144924	Ccl8/Ccl6/Ccl9/Trem2/Padi2/Pf4/Ccl22/Cxcr4/Dock8	9	3.60035
GO:0007188	GO:0007188	adenylate cyclase-modulating G protein-coupled receptor signaling pathway	0.0286225	244/28905	0.0655738	3.39072	5.26643	2.45973e-05	0.000253347	0.000146286	Psap/Adgre1/Abca1/Cacna1d/Gpr65/Rgs2/Atp2b4/Ramp1/Gna15/Tbxa2r/P2ry12/Ptger2/Ptger4/Gpr176/Cxcr3/Cnr2	16	3.59628
GO:0033194	GO:0033194	response to hydroperoxide	0.00894454	19/28905	0.263158	13.6075	7.7197	2.46848e-05	0.000253668	0.000146472	Cd36/Trpm2/Dapk1/Prkcd/Cd38	5	3.59573
GO:0032928	GO:0032928	regulation of superoxide anion generation	0.0107335	31/28905	0.193548	10.0081	7.04691	2.48519e-05	0.000254224	0.000146793	Itgb2/Tgfb1/Syk/Prkcd/Tyrobp/Clec7a	6	3.59478
GO:0034121	GO:0034121	regulation of toll-like receptor signaling pathway	0.0107335	31/28905	0.193548	10.0081	7.04691	2.48519e-05	0.000254224	0.000146793	Cd36/Esr1/Cd300a/Cd300lf/S100a8/S100a9	6	3.59478
GO:0030225	GO:0030225	macrophage differentiation	0.0143113	62/28905	0.129032	6.67205	6.27849	2.51385e-05	0.000256572	0.000148149	Spi1/Tgfb1/Csf1r/Ucp2/Lif/Cebpa/Nrros/Cebpe	8	3.59079
GO:1903522	GO:1903522	regulation of blood circulation	0.0304114	273/28905	0.0622711	3.21994	5.1753	2.68183e-05	0.000271966	0.000157038	Cacna1d/Fkbp1b/Thrb/Epas1/Alox5/Rgs2/Atp2b4/Cd38/Tbxas1/Csrp3/Tbxa2r/Dock4/Ptger2/Cacna2d1/Scn4b/Per2/Gja5	17	3.56549
GO:0032418	GO:0032418	lysosome localization	0.0178891	101/28905	0.0990099	5.11964	5.82416	2.6845e-05	0.000271966	0.000157038	Pld2/Syk/Rasgrp1/Fgr/Btk/Il13ra2/Cd300a/Cd84/Lat2/Fes	10	3.56549
GO:1990849	GO:1990849	vacuolar localization	0.0178891	101/28905	0.0990099	5.11964	5.82416	2.6845e-05	0.000271966	0.000157038	Pld2/Syk/Rasgrp1/Fgr/Btk/Il13ra2/Cd300a/Cd84/Lat2/Fes	10	3.56549
GO:1903036	GO:1903036	positive regulation of response to wounding	0.0161002	81/28905	0.111111	5.74538	6.00586	2.68885e-05	0.000271966	0.000157038	Cd36/Fkbp1b/F7/Tbxa2r/Ptger4/Lrp1/Cxcr4/S100a9/Clec7a	9	3.56549
GO:0002702	GO:0002702	positive regulation of production of molecular mediator of immune response	0.0232558	169/28905	0.0769231	3.97757	5.45169	2.71462e-05	0.000273345	0.000157833	Tgfb1/Cd36/H2-M2/Syk/Card9/Laptm5/Cd37/Btk/Nlrp3/Tnfrsf14/Tlr7/Ticam2/Clec7a	13	3.56329
GO:0031333	GO:0031333	negative regulation of protein-containing complex assembly	0.0232558	169/28905	0.0769231	3.97757	5.45169	2.71462e-05	0.000273345	0.000157833	Scin/Clip3/Sgk1/Evl/Prkcd/Mefv/Trem2/Svil/Inpp5j/Ssh3/Lefty1/Ptger4/Capg	13	3.56329
GO:0006816	GO:0006816	calcium ion transport	0.0411449	451/28905	0.0509978	2.63701	4.92049	2.80237e-05	0.000281551	0.000162572	Tgfb1/Ccl8/Trpm2/Trpv4/Cacna1d/Trdn/Igf1/Fkbp1b/Vdr/Pdgfrb/Atp2b4/Ryr1/Atp2a1/Nfatc1/Ramp1/P2ry12/Cd84/Cacna2d1/Itpr3/Cxcr4/Cxcr3/Tmem37/Kcnn4	23	3.55044
GO:0006910	GO:0006910	phagocytosis, recognition	0.0107335	32/28905	0.1875	9.69533	6.91121	3.00894e-05	0.000300961	0.00017378	Cfp/Cd36/Trem2/Sirpa/Fcgr3/Clec7a	6	3.52149
GO:0007263	GO:0007263	nitric oxide mediated signal transduction	0.0107335	32/28905	0.1875	9.69533	6.91121	3.00894e-05	0.000300961	0.00017378	Cd36/Apoe/Nos2/Atp2b4/Gucy1a2/Ndnf	6	3.52149
GO:0061515	GO:0061515	myeloid cell development	0.0178891	103/28905	0.0970874	5.02023	5.73981	3.18481e-05	0.000317845	0.000183529	Fli1/Csf1r/Alas2/Fam20c/Notch2/Tyrobp/Nrros/Klf2/Hba-a2/Hba-a1	10	3.49778
GO:0030889	GO:0030889	negative regulation of B cell proliferation	0.00894454	20/28905	0.25	12.9271	7.49295	3.23906e-05	0.000322545	0.000186242	Tnfrsf13b/Fcgr2b/Tyrobp/Btk/Cd300a	5	3.49141
GO:0014902	GO:0014902	myotube differentiation	0.0214669	148/28905	0.0810811	4.19257	5.46813	3.27586e-05	0.000325489	0.000187942	Ccl8/Igf1/Dock2/Csf1r/Csrp3/Ryr1/Acta1/Gdf15/Cd53/Tmem119/Ehd2/Tmem182	12	3.48746
GO:1905954	GO:1905954	positive regulation of lipid localization	0.019678	126/28905	0.0873016	4.51423	5.55157	3.51421e-05	0.000348402	0.000201173	Cd36/Apoe/Abca1/Lpl/Prkcd/Dab2/Trem2/Abcg1/Msr1/Eepd1/Lrp1	11	3.45792
GO:0032272	GO:0032272	negative regulation of protein polymerization	0.0161002	84/28905	0.107143	5.54019	5.85191	3.60479e-05	0.000354765	0.000204847	Scin/Clip3/Sgk1/Evl/Prkcd/Svil/Inpp5j/Ssh3/Capg	9	3.45006
GO:0046636	GO:0046636	negative regulation of alpha-beta T cell activation	0.0125224	48/28905	0.145833	7.54081	6.36892	3.6095e-05	0.000354765	0.000204847	Hfe/Vsir/Dapl1/Pf4/Cd300a/Tnfrsf14/Tarm1	7	3.45006
GO:0010875	GO:0010875	positive regulation of cholesterol efflux	0.0107335	33/28905	0.181818	9.40153	6.78134	3.6178e-05	0.000354765	0.000204847	Apoe/Abca1/Trem2/Abcg1/Eepd1/Lrp1	6	3.45006
GO:0060740	GO:0060740	prostate gland epithelium morphogenesis	0.0107335	33/28905	0.181818	9.40153	6.78134	3.6178e-05	0.000354765	0.000204847	Esr1/Igf1/Id4/Trp63/Fgfr2/Ar	6	3.45006
GO:0150077	GO:0150077	regulation of neuroinflammatory response	0.0107335	33/28905	0.181818	9.40153	6.78134	3.6178e-05	0.000354765	0.000204847	Igf1/Cd200r1/Trem2/Csf1r/Tnfrsf1b/Kcnn4	6	3.45006
GO:0031345	GO:0031345	negative regulation of cell projection organization	0.0268336	226/28905	0.0663717	3.43197	5.15431	3.81222e-05	0.000373017	0.000215386	Ngfr/Efnb2/Apoe/Trpv4/Evl/Sema4d/Sema3g/Prkcd/Dab2/Sema4a/Cd38/Ptprf/Inpp5j/Mag/Lrp1	15	3.42827
GO:0033002	GO:0033002	muscle cell proliferation	0.0304114	281/28905	0.0604982	3.12827	5.03446	3.86027e-05	0.0003769	0.000217628	Tgfb1/Apoe/Il12b/Esr1/Igf1/Pdgfrb/Il6ra/Pak1/Fgfr2/Hpgd/Notch3/C3ar1/Tenm4/P2ry6/Kcnn4/Ptafr/Ang	17	3.42377
GO:0046883	GO:0046883	regulation of hormone secretion	0.0339893	339/28905	0.0560472	2.89811	4.93669	3.93315e-05	0.000383184	0.000221256	Hfe/Trpm2/Cacna1d/Arrb1/Fkbp1b/Nos2/Pde8b/Dab2/Vdr/Abcg1/Alox5/Cd38/Ucp2/Lif/Ptger4/Lrp1/Rab11fip5/Per2/Nnat	19	3.41659
GO:0050830	GO:0050830	defense response to Gram-positive bacterium	0.0250447	201/28905	0.0696517	3.60158	5.1976	4.0629e-05	0.00039497	0.000228062	Cd36/Il7r/Ncf1/H2-M2/Rnase6/Myo1f/Card9/Fgr/Nlrp3/Stab2/Tnfrsf14/C5ar1/Lyz2/Ang	14	3.40344
GO:0002357	GO:0002357	defense response to tumor cell	0.00715564	11/28905	0.363636	18.8031	8.29328	4.09931e-05	0.000395944	0.000228624	Spi1/Dapk1/Laptm5/Rbms3	4	3.40237
GO:0002536	GO:0002536	respiratory burst involved in inflammatory response	0.00715564	11/28905	0.363636	18.8031	8.29328	4.09931e-05	0.000395944	0.000228624	Ncf1/Lipa/Slamf8/S100a9	4	3.40237
GO:0002887	GO:0002887	negative regulation of myeloid leukocyte mediated immunity	0.00715564	11/28905	0.363636	18.8031	8.29328	4.09931e-05	0.000395944	0.000228624	Spi1/Il13ra2/Cd300a/Cd84	4	3.40237
GO:2001235	GO:2001235	positive regulation of apoptotic signaling pathway	0.0232558	176/28905	0.0738636	3.81937	5.2685	4.15029e-05	0.00040001	0.000230972	Ngfr/G0s2/Ctsl/Prkcd/Trp63/Ltb/Pmaip1/Bcl2l11/Ctsk/Ctsh/Ctss/S100a8/S100a9	13	3.39793
GO:0006590	GO:0006590	thyroid hormone generation	0.00894454	21/28905	0.238095	12.3115	7.28184	4.18381e-05	0.000401521	0.000231844	Slc16a10/Ctsl/Ctsb/Ctsk/Slc16a2	5	3.39629
GO:0150104	GO:0150104	transport across blood-brain barrier	0.00894454	21/28905	0.238095	12.3115	7.28184	4.18381e-05	0.000401521	0.000231844	Cd36/Apoe/Abcg3/Slc16a2/Lrp1	5	3.39629
GO:0048144	GO:0048144	fibroblast proliferation	0.0214669	152/28905	0.0789474	4.08224	5.3504	4.26039e-05	0.000408001	0.000235586	Ngfr/Tgfb1/Zmiz1/Esr1/Igf1/Pmaip1/Pdgfrb/Fth1/Pdgfc/Lif/Cd300a/Kcnn4	12	3.38934
GO:2000379	GO:2000379	positive regulation of reactive oxygen species metabolic process	0.0161002	86/28905	0.104651	5.41135	5.75334	4.35183e-05	0.000415873	0.000240131	Itgb2/Tgfb1/Cd36/Syk/Prkcd/Pdgfrb/Tyrobp/Pid1/Clec7a	9	3.38104
GO:0150076	GO:0150076	neuroinflammatory response	0.0161002	87/28905	0.103448	5.34915	5.7052	4.77187e-05	0.000455046	0.000262751	Igf1/Cd200r1/Trem2/Csf1r/Tnfrsf1b/Tyrobp/Lrp1/C5ar1/Kcnn4	9	3.34194
GO:0031346	GO:0031346	positive regulation of cell projection organization	0.0411449	467/28905	0.0492505	2.54667	4.732	4.79018e-05	0.000455827	0.000263201	Ngfr/Apoe/Sgk1/Fkbp1b/Sema4d/Vldlr/Baiap2/Serpine2/Rgs2/Ptprd/Pak1/Ptpn5/Ptprf/Lif/Ror1/P2ry12/Ccr7/Camk1d/Lrp1/Shtn1/Ndnf/Fes/S100a9	23	3.3412
GO:0002793	GO:0002793	positive regulation of peptide secretion	0.0214669	154/28905	0.0779221	4.02923	5.29303	4.84221e-05	0.000459806	0.000265499	Hfe/Trpm2/Cacna1d/Arrb1/Abcg1/Cd38/Lif/Ptger4/Lrp1/S100a8/S100a9/Nnat	12	3.33743
GO:1902904	GO:1902904	negative regulation of supramolecular fiber organization	0.0232558	179/28905	0.0726257	3.75536	5.19285	4.94451e-05	0.000468531	0.000270537	Scin/Apoe/Clip3/Sgk1/Evl/Prkcd/Trem2/Svil/Inpp5j/Ssh3/Coro2b/Capg/Gmfg	13	3.32926
GO:0001667	GO:0001667	ameboidal-type cell migration	0.0411449	470/28905	0.0489362	2.53041	4.69753	5.2798e-05	0.000499251	0.000288275	Itgb2/Efnb2/Tgfb1/Apoe/Igf1/Evl/Sema4d/Sema3g/Lpxn/Adam8/Sox17/Atp2b4/Angpt4/Sema4a/Pak1/Dnaja4/Ctsh/Tbxa2r/Lefty1/Cxcr4/Tns1/S100a9/Eppk1	23	3.30168
GO:0009749	GO:0009749	response to glucose	0.0250447	206/28905	0.0679612	3.51416	5.08549	5.3106e-05	0.000499655	0.000288508	Cacna1d/Arrb1/Igf1/Fkbp1b/Pde8b/Trem2/Abcg1/Ncf2/Pck1/Vcam1/Ucp2/Lrp1/Rab11fip5/Nnat	14	3.30133
GO:0010232	GO:0010232	vascular transport	0.00894454	22/28905	0.227273	11.7519	7.08459	5.32847e-05	0.000499655	0.000288508	Cd36/Apoe/Abcg3/Slc16a2/Lrp1	5	3.30133
GO:0043373	GO:0043373	CD4-positive, alpha-beta T cell lineage commitment	0.00894454	22/28905	0.227273	11.7519	7.08459	5.32847e-05	0.000499655	0.000288508	Tgfb1/Ly9/Slamf6/Ctsl/Il6ra	5	3.30133
GO:0050849	GO:0050849	negative regulation of calcium-mediated signaling	0.00894454	22/28905	0.227273	11.7519	7.08459	5.32847e-05	0.000499655	0.000288508	Atp2b4/Siglecg/Cd22/Cmya5/Myoz1	5	3.30133
GO:0060135	GO:0060135	maternal process involved in female pregnancy	0.0125224	51/28905	0.137255	7.09723	6.12003	5.39873e-05	0.000505191	0.000291705	Esr1/Ctsl/Ctsb/Vdr/Pgr/Lif/Ar	7	3.29654
GO:0070231	GO:0070231	T cell apoptotic process	0.0143113	69/28905	0.115942	5.99518	5.83374	5.52334e-05	0.000514711	0.000297202	Il7r/Lipa/Adam8/Il2ra/Bcl2l11/Tsc22d3/Nfkbid/Dock8	8	3.28844
GO:0072678	GO:0072678	T cell migration	0.0143113	69/28905	0.115942	5.99518	5.83374	5.52334e-05	0.000514711	0.000297202	Cxcl16/Cd200r1/Adam8/Ecm1/Ccr7/Tnfrsf14/Cxcr3/Dock8	8	3.28844
GO:0045766	GO:0045766	positive regulation of angiogenesis	0.0232558	182/28905	0.0714286	3.69346	5.11882	5.86779e-05	0.00054568	0.000315084	Itgb2/Cybb/Cxcr2/Hc/Angpt4/Ecm1/Itgax/Ctsh/Tbxa2r/C3ar1/Cxcr4/C5ar1/Cxcr3	13	3.26306
GO:0009746	GO:0009746	response to hexose	0.0250447	208/28905	0.0673077	3.48037	5.04161	5.89644e-05	0.000546088	0.00031532	Cacna1d/Arrb1/Igf1/Fkbp1b/Pde8b/Trem2/Abcg1/Ncf2/Pck1/Vcam1/Ucp2/Lrp1/Rab11fip5/Nnat	14	3.26274
GO:0032271	GO:0032271	regulation of protein polymerization	0.0250447	208/28905	0.0673077	3.48037	5.04161	5.89644e-05	0.000546088	0.00031532	Scin/Clip3/Sgk1/Evl/Prkcd/Nckap1l/Svil/Baiap2/Clec2i/Pak1/Inpp5j/Ssh3/Fes/Capg	14	3.26274
GO:0043122	GO:0043122	regulation of canonical NF-kappaB signal transduction	0.0268336	235/28905	0.0638298	3.30054	4.97265	5.95487e-05	0.000548212	0.000316546	Tgfb1/Cd36/Esr1/Trem2/Ltb/Card9/Clec4d/Eda2r/Ror1/Nfkbid/Tnip3/Lurap1l/Ticam2/Clec7a/Lilrb4a	15	3.26105
GO:0050679	GO:0050679	positive regulation of epithelial cell proliferation	0.0268336	235/28905	0.0638298	3.30054	4.97265	5.95487e-05	0.000548212	0.000316546	Tgfb1/Esr1/Igf1/Trp63/Notch2/Ecm1/Fgfr2/Btk/Ar/C5ar1/Gas1/Reg1/Cdh3/Ang/Eppk1	15	3.26105
GO:0043523	GO:0043523	regulation of neuron apoptotic process	0.0322004	320/28905	0.05625	2.9086	4.82125	5.95592e-05	0.000548212	0.000316546	Ngfr/Apoe/Arrb1/Esr1/Trem2/Pmaip1/Adam8/Ncf2/Fcgr2b/Bcl2l11/Ptpn5/Ptprf/Ucp2/Mag/Lrp1/Ndnf/C5ar1/Pcdhgc3	18	3.26105
GO:0043313	GO:0043313	regulation of neutrophil degranulation	0.00715564	12/28905	0.333333	17.2361	7.8998	6.05492e-05	0.000554737	0.000320314	Itgb2/Spi1/Syk/Ptafr	4	3.25591
GO:0060525	GO:0060525	prostate glandular acinus development	0.00715564	12/28905	0.333333	17.2361	7.8998	6.05492e-05	0.000554737	0.000320314	Esr1/Igf1/Trp63/Fgfr2	4	3.25591
GO:0046330	GO:0046330	positive regulation of JNK cascade	0.0178891	111/28905	0.0900901	4.65842	5.42304	6.06378e-05	0.000554737	0.000320314	Trpv4/Naip1/Dab2/Fcgr2b/Card9/Rasgrp1/Eda2r/Mturn/Naip5/Naip2	10	3.25591
GO:0070098	GO:0070098	chemokine-mediated signaling pathway	0.0143113	70/28905	0.114286	5.90953	5.77521	6.13165e-05	0.000559809	0.000323242	Ccl8/Ccl6/Ccl9/Trem2/Padi2/Pf4/Ccl22/Cxcr4	8	3.25196
GO:0034284	GO:0034284	response to monosaccharide	0.0250447	209/28905	0.0669856	3.46372	5.01988	6.20996e-05	0.000565108	0.000326302	Cacna1d/Arrb1/Igf1/Fkbp1b/Pde8b/Trem2/Abcg1/Ncf2/Pck1/Vcam1/Ucp2/Lrp1/Rab11fip5/Nnat	14	3.24787
GO:0022612	GO:0022612	gland morphogenesis	0.0214669	158/28905	0.0759494	3.92722	5.18116	6.21481e-05	0.000565108	0.000326302	Tgfb1/Esr1/Igf1/Id4/Vdr/Trp63/Lipa/Notch2/Fgfr2/Pgr/Ar/Serpinb5	12	3.24787
GO:0002720	GO:0002720	positive regulation of cytokine production involved in immune response	0.0178891	112/28905	0.0892857	4.61682	5.38557	6.54484e-05	0.000593918	0.000342937	Cd36/H2-M2/Syk/Card9/Laptm5/Nlrp3/Tnfrsf14/Tlr7/Ticam2/Clec7a	10	3.22627
GO:0071333	GO:0071333	cellular response to glucose stimulus	0.0214669	159/28905	0.0754717	3.90252	5.15376	6.60629e-05	0.000595356	0.000343768	Cacna1d/Arrb1/Igf1/Fkbp1b/Pde8b/Trem2/Abcg1/Pck1/Vcam1/Ucp2/Lrp1/Rab11fip5	12	3.22522
GO:0071887	GO:0071887	leukocyte apoptotic process	0.0214669	159/28905	0.0754717	3.90252	5.15376	6.60629e-05	0.000595356	0.000343768	Il7r/Mertk/Lipa/Adam8/Cxcr2/Fcgr2b/Il2ra/Bcl2l11/Tsc22d3/Nfkbid/Ccr7/Dock8	12	3.22522
GO:0001910	GO:0001910	regulation of leukocyte mediated cytotoxicity	0.019678	135/28905	0.0814815	4.21328	5.25514	6.62452e-05	0.000595356	0.000343768	Spi1/Tgfb1/Il7r/Il12b/Sh2d1a/Hfe/Slamf6/H2-M2/Nckap1l/Rasgrp1/Tyrobp	11	3.22522
GO:0019882	GO:0019882	antigen processing and presentation	0.019678	135/28905	0.0814815	4.21328	5.25514	6.62452e-05	0.000595356	0.000343768	Psap/Hfe/H2-M2/Cd68/Ctsl/Trem2/Fcgr2b/Ccr7/Ctss/Rftn1/Fcgr3	11	3.22522
GO:0090276	GO:0090276	regulation of peptide hormone secretion	0.0286225	265/28905	0.0603774	3.12202	4.87331	6.62682e-05	0.000595356	0.000343768	Hfe/Trpm2/Cacna1d/Arrb1/Fkbp1b/Nos2/Pde8b/Abcg1/Alox5/Cd38/Ucp2/Lif/Ptger4/Lrp1/Per2/Nnat	16	3.22522
GO:0003177	GO:0003177	pulmonary valve development	0.00894454	23/28905	0.217391	11.241	6.89969	6.70066e-05	0.00060079	0.000346906	Notch2/Tnfrsf1b/Nfatc1/Hey1/Gja5	5	3.22128
GO:0031214	GO:0031214	biomineral tissue development	0.0232558	185/28905	0.0702703	3.63356	5.04634	6.93729e-05	0.000619651	0.000357796	Tgfb1/Igf1/Srgn/Vdr/Csf1r/Alox5/Fam20c/Ecm1/Fgr/Fgfr2/Nectin1/Hey1/Tmem119	13	3.20785
GO:0002507	GO:0002507	tolerance induction	0.0125224	53/28905	0.132075	6.82941	5.96505	6.95232e-05	0.000619651	0.000357796	Tgfb1/H2-M2/Il2ra/Cd3e/Ccr7/C3ar1/Lilrb4a	7	3.20785
GO:0031646	GO:0031646	positive regulation of nervous system process	0.0125224	53/28905	0.132075	6.82941	5.96505	6.95232e-05	0.000619651	0.000357796	Ngfr/Igf1/Tnfrsf1b/Itgax/Myrf/Mag/Tenm4	7	3.20785
GO:0046328	GO:0046328	regulation of JNK cascade	0.0214669	160/28905	0.075	3.87813	5.12659	7.01886e-05	0.000623114	0.000359796	Trpv4/Naip1/Dab2/Fcgr2b/Card9/Rasgrp1/Eda2r/Sirpa/Mturn/Klhl31/Naip5/Naip2	12	3.20543
GO:1903305	GO:1903305	regulation of regulated secretory pathway	0.0214669	160/28905	0.075	3.87813	5.12659	7.01886e-05	0.000623114	0.000359796	Itgb2/Spi1/Pld2/Syk/Nckap1l/Fgr/Il13ra2/Cd300a/Syn1/Cd84/Fes/Ptafr	12	3.20543
GO:0051092	GO:0051092	positive regulation of NF-kappaB transcription factor activity	0.019678	136/28905	0.0808824	4.1823	5.2238	7.08392e-05	0.000627652	0.000362416	Cd36/Card9/Nlrp3/Eda2r/Ror1/Aim2/Cd84/Nlrc4/Ar/Ticam2/Clec7a	11	3.20228
GO:0048710	GO:0048710	regulation of astrocyte differentiation	0.0107335	37/28905	0.162162	8.38515	6.31234	7.11217e-05	0.000627683	0.000362434	Id4/Trem2/Csf1r/Serpine2/Lif/Mag	6	3.20226
GO:0090023	GO:0090023	positive regulation of neutrophil chemotaxis	0.0107335	37/28905	0.162162	8.38515	6.31234	7.11217e-05	0.000627683	0.000362434	Nckap1l/Cxcr2/Ccr7/Camk1d/C3ar1/C5ar1	6	3.20226
GO:0010976	GO:0010976	positive regulation of neuron projection development	0.0268336	239/28905	0.0627615	3.2453	4.89472	7.20549e-05	0.000634675	0.000366471	Ngfr/Apoe/Fkbp1b/Vldlr/Baiap2/Serpine2/Rgs2/Ptpn5/Lif/Ror1/Camk1d/Lrp1/Ndnf/Fes/S100a9	15	3.19745
GO:0033627	GO:0033627	cell adhesion mediated by integrin	0.0161002	92/28905	0.0978261	5.05843	5.47516	7.42197e-05	0.000651194	0.00037601	Itgb2/Syk/Nckap1l/Itgb5/Lpxn/Itgax/Cd3e/Lif/P2ry12	9	3.18629
GO:0035023	GO:0035023	regulation of Rho protein signal transduction	0.0161002	92/28905	0.0978261	5.05843	5.47516	7.42197e-05	0.000651194	0.00037601	Ngfr/Apoe/Abca1/Arrb1/Sema4d/Gpr65/Pdgfrb/Mcf2l/P2ry10b	9	3.18629
GO:0071331	GO:0071331	cellular response to hexose stimulus	0.0214669	161/28905	0.0745342	3.85404	5.09963	7.45346e-05	0.000652685	0.00037687	Cacna1d/Arrb1/Igf1/Fkbp1b/Pde8b/Trem2/Abcg1/Pck1/Vcam1/Ucp2/Lrp1/Rab11fip5	12	3.1853
GO:0046640	GO:0046640	regulation of alpha-beta T cell proliferation	0.0143113	72/28905	0.111111	5.74538	5.6615	7.51608e-05	0.000655618	0.000378564	Il12b/H2-M2/Vsir/Syk/Il2ra/Cd3e/Tnfrsf14/Tarm1	8	3.18335
GO:0050818	GO:0050818	regulation of coagulation	0.0143113	72/28905	0.111111	5.74538	5.6615	7.51608e-05	0.000655618	0.000378564	Cd36/Apoe/Prkcd/Serpine2/F7/Tbxa2r/S100a9/Thbd	8	3.18335
GO:0030101	GO:0030101	natural killer cell activation	0.019678	137/28905	0.080292	4.15177	5.19277	7.57035e-05	0.000657802	0.000379825	Il12b/Mertk/Slamf6/H2-M2/Rasgrp1/Fgr/Tyrobp/Elf4/Slamf7/Ticam2/Lilrb4a	11	3.1819
GO:0043500	GO:0043500	muscle adaptation	0.019678	137/28905	0.080292	4.15177	5.19277	7.57035e-05	0.000657802	0.000379825	Igf1/Rgs2/Atp2b4/Tnfrsf1b/Pak1/Nfatc1/Pde9a/Ar/Cmya5/Kcnn4/Myoz1	11	3.1819
GO:0002347	GO:0002347	response to tumor cell	0.0125224	54/28905	0.12963	6.70294	5.89053	7.85585e-05	0.000681295	0.00039339	Spi1/Tgfb1/Il12b/Dapk1/Notch2/Laptm5/Rbms3	7	3.16667
GO:0010563	GO:0010563	negative regulation of phosphorus metabolic process	0.0375671	419/28905	0.0501193	2.59159	4.60852	7.90689e-05	0.000682138	0.000393877	Tgfb1/Apoe/Cbfa2t3/Arrb1/Igf1/Fkbp1b/Sema4d/Prkcd/Nckap1l/Rgs2/Ptpro/Inpp5j/Cd300a/Zfyve28/Sirpa/Klhl31/Pid1/Cmya5/Entpd1/Rgs14/Lilrb4a	21	3.16613
GO:0045936	GO:0045936	negative regulation of phosphate metabolic process	0.0375671	419/28905	0.0501193	2.59159	4.60852	7.90689e-05	0.000682138	0.000393877	Tgfb1/Apoe/Cbfa2t3/Arrb1/Igf1/Fkbp1b/Sema4d/Prkcd/Nckap1l/Rgs2/Ptpro/Inpp5j/Cd300a/Zfyve28/Sirpa/Klhl31/Pid1/Cmya5/Entpd1/Rgs14/Lilrb4a	21	3.16613
GO:0071326	GO:0071326	cellular response to monosaccharide stimulus	0.0214669	162/28905	0.0740741	3.83025	5.07289	7.91105e-05	0.000682138	0.000393877	Cacna1d/Arrb1/Igf1/Fkbp1b/Pde8b/Trem2/Abcg1/Pck1/Vcam1/Ucp2/Lrp1/Rab11fip5	12	3.16613
GO:0006979	GO:0006979	response to oxidative stress	0.0357782	388/28905	0.0515464	2.66538	4.63785	7.94981e-05	0.00068417	0.00039505	Ngfr/Cd36/Apoe/Psap/Trpm2/Mb/Pld2/Dapk1/Prkcd/Epas1/Pdgfrb/Aldh3b1/Alox5/Hk3/Cd38/Btk/Ucp2/Sirpa/Rgs14/Sod3	20	3.16484
GO:0002526	GO:0002526	acute inflammatory response	0.019678	138/28905	0.0797101	4.12168	5.16203	8.08508e-05	0.000694483	0.000401006	H2-M2/Aoc3/Lipa/Adam8/Cxcr2/Fcgr2b/Ephb6/Btk/Nlrp3/Ccr7/Fcgr3	11	3.15834
GO:0098581	GO:0098581	detection of external biotic stimulus	0.0107335	38/28905	0.157895	8.16449	6.20605	8.30861e-05	0.000711437	0.000410795	Naip1/Trem2/Nlrc4/Naip5/Naip2/Clec7a	6	3.14786
GO:0002363	GO:0002363	alpha-beta T cell lineage commitment	0.00894454	24/28905	0.208333	10.7726	6.72586	8.32987e-05	0.000711437	0.000410795	Tgfb1/Ly9/Slamf6/Ctsl/Il6ra	5	3.14786
GO:0006691	GO:0006691	leukotriene metabolic process	0.00894454	24/28905	0.208333	10.7726	6.72586	8.32987e-05	0.000711437	0.000410795	Ggt5/Ncf1/Syk/Alox5/Dpep2	5	3.14786
GO:0008037	GO:0008037	cell recognition	0.0214669	163/28905	0.0736196	3.80675	5.04636	8.39263e-05	0.00071544	0.000413106	Cfp/Cd36/Ephb3/Dock2/Zpbp/Trem2/Clec2i/Sirpa/Ccr7/Dock8/Fcgr3/Clec7a	12	3.14543
GO:0051346	GO:0051346	negative regulation of hydrolase activity	0.0322004	329/28905	0.0547112	2.82903	4.68552	8.48105e-05	0.000721611	0.000416669	Wfdc18/Slpi/Arrb1/Fkbp1b/Naip1/Anxa8/Nckap1l/Serpine2/Rgs2/Ecm1/Cmya5/Serpinb1b/Spink5/Serpinb5/Pi15/Naip5/Naip2/Bcl2a1d	18	3.1417
GO:0032725	GO:0032725	positive regulation of granulocyte macrophage colony-stimulating factor production	0.00715564	13/28905	0.307692	15.9103	7.55106	8.6123e-05	0.000730985	0.000422082	Il12b/Syk/Card9/Rasgrp1	4	3.13609
GO:0050714	GO:0050714	positive regulation of protein secretion	0.0232558	189/28905	0.0687831	3.55666	4.95201	8.62371e-05	0.000730985	0.000422082	Tgfb1/Trpm2/Cacna1d/Arrb1/Igf1/Trem2/Abcg1/Cd38/Ptger4/Lrp1/Kcnn4/Nnat/Ang	13	3.13609
GO:0002064	GO:0002064	epithelial cell development	0.0268336	243/28905	0.0617284	3.19188	4.81842	8.68012e-05	0.000734384	0.000424045	Tgfb1/Psap/Krt10/Esr1/Trp63/Epas1/Slc9a4/Bfsp1/Notch2/Fgfr2/Pgr/Pof1b/Cebpa/Cxcr4/Ar	15	3.13408
GO:0002823	GO:0002823	negative regulation of adaptive immune response based on somatic recombination of immune receptors built from immunoglobulin superfamily domains	0.0125224	55/28905	0.127273	6.58107	5.81788	8.85288e-05	0.000746195	0.000430864	Il7r/Hfe/Vsir/Nckap1l/Fcgr2b/Pf4/Lilrb4a	7	3.12715
GO:0045214	GO:0045214	sarcomere organization	0.0125224	55/28905	0.127273	6.58107	5.81788	8.85288e-05	0.000746195	0.000430864	Mybpc1/Krt19/Csrp3/Mybpc2/Tnnt3/Myoz1/Flnc	7	3.12715
GO:0002456	GO:0002456	T cell mediated immunity	0.0214669	164/28905	0.0731707	3.78354	5.02005	8.89924e-05	0.0007487	0.000432311	Il7r/Il12b/Hfe/H2-M2/Vsir/Nckap1l/Tnfrsf1b/Ephb6/Ctsh/Nlrp3/Rftn1/Lilrb4a	12	3.12569
GO:0048678	GO:0048678	response to axon injury	0.0143113	74/28905	0.108108	5.5901	5.55197	9.15039e-05	0.000768394	0.000443682	Fkbp1b/Matn2/Trem2/Tyrobp/Ptprf/P2ry12/Mag/Lrp1	8	3.11442
GO:0072006	GO:0072006	nephron development	0.0214669	165/28905	0.0727273	3.76061	4.99393	9.43193e-05	0.000790561	0.000456482	Tgfb1/Pdgfrb/Hc/Notch2/Il6ra/Ptpro/Lif/Notch3/Hoxb7/Hey1/C3ar1/Fat4	12	3.10206
GO:0048754	GO:0048754	branching morphogenesis of an epithelial tube	0.0232558	191/28905	0.0680628	3.51942	4.9058	9.59247e-05	0.000802523	0.000463389	Tgfb1/Esr1/Igf1/Vdr/Pak1/Fgfr2/Pgr/Ctsh/Nfatc1/Hoxb7/Cxcr4/Ar/Fat4	13	3.09554
GO:0034381	GO:0034381	plasma lipoprotein particle clearance	0.0107335	39/28905	0.153846	7.95514	6.10357	9.65994e-05	0.000806667	0.000465782	Cd36/Apoe/Trem2/Lipa/Vldlr/Msr1	6	3.09331
GO:0042445	GO:0042445	hormone metabolic process	0.0268336	246/28905	0.0609756	3.15295	4.76223	9.95283e-05	0.000829587	0.000479016	Hfe/Aldh1a2/Esr1/Slc16a10/Igf1/Ctsl/Pde8b/Ctsb/Dab2/Pcsk5/Papss2/Dhrs9/Ctsk/Slc16a2/Ugt1a7c	15	3.08114
GO:0001558	GO:0001558	regulation of cell growth	0.039356	458/28905	0.0480349	2.48381	4.49502	9.98452e-05	0.00083069	0.000479653	Tgfb1/Apoe/Cxcl16/Sgk1/Igf1/Sema4d/Sema3g/Dab2/Sox17/Serpine2/Rgs2/Sema4a/Cd38/Pak1/Prr5/Mag/Lrp1/Shtn1/Cxcr4/Gas1/Reg1/Csf2rb	22	3.08056
GO:0010633	GO:0010633	negative regulation of epithelial cell migration	0.0143113	75/28905	0.106667	5.51556	5.49869	0.000100717	0.000834859	0.000482061	Tgfb1/Apoe/Evl/Atp2b4/Angpt4/Dnaja4/Tbxa2r/Eppk1	8	3.07839
GO:0032814	GO:0032814	regulation of natural killer cell activation	0.0143113	75/28905	0.106667	5.51556	5.49869	0.000100717	0.000834859	0.000482061	Il12b/H2-M2/Rasgrp1/Fgr/Tyrobp/Slamf7/Ticam2/Lilrb4a	8	3.07839
GO:0040013	GO:0040013	negative regulation of locomotion	0.0339893	364/28905	0.0521978	2.69907	4.58105	0.000101114	0.000834976	0.000482128	Ngfr/Tgfb1/Apoe/Evl/Sema4d/Sema3g/Cd200r1/Atp2b4/Hc/Angpt4/Sema4a/Padi2/Dnaja4/Cd300a/Tbxa2r/Ptger4/Lrp1/Slamf8/Eppk1	19	3.07833
GO:1904951	GO:1904951	positive regulation of establishment of protein localization	0.0339893	364/28905	0.0521978	2.69907	4.58105	0.000101114	0.000834976	0.000482128	Tgfb1/Trpm2/Cacna1d/Arrb1/Igf1/Prkcd/Trem2/Abcg1/Pmaip1/Cd38/Pak1/Ptpn5/Arhgef5/Ptger4/Lrp1/Coro2b/Kcnn4/Nnat/Ang	19	3.07833
GO:0060562	GO:0060562	epithelial tube morphogenesis	0.0357782	395/28905	0.0506329	2.61815	4.54734	0.000101288	0.000834976	0.000482128	Efnb2/Tgfb1/Aldh1a2/Esr1/Igf1/Vdr/Sox17/Cxcr2/Notch2/Pak1/Itgax/Fgfr2/Pgr/Ctsh/Nfatc1/Hoxb7/Hey1/Cxcr4/Ar/Fat4	20	3.07833
GO:0002710	GO:0002710	negative regulation of T cell mediated immunity	0.00894454	25/28905	0.2	10.3417	6.56199	0.000102474	0.00083709	0.000483349	Il7r/Hfe/Vsir/Nckap1l/Lilrb4a	5	3.07723
GO:0050765	GO:0050765	negative regulation of phagocytosis	0.00894454	25/28905	0.2	10.3417	6.56199	0.000102474	0.00083709	0.000483349	Tgfb1/Fcgr2b/Cd300a/Sirpa/Cd300lf	5	3.07723
GO:1900016	GO:1900016	negative regulation of cytokine production involved in inflammatory response	0.00894454	25/28905	0.2	10.3417	6.56199	0.000102474	0.00083709	0.000483349	Mefv/Trem2/Sirpa/Abcd2/Lilrb4a	5	3.07723
GO:1901739	GO:1901739	regulation of myoblast fusion	0.00894454	25/28905	0.2	10.3417	6.56199	0.000102474	0.00083709	0.000483349	Ccl8/Gdf15/Cd53/Ehd2/Tmem182	5	3.07723
GO:1903306	GO:1903306	negative regulation of regulated secretory pathway	0.00894454	25/28905	0.2	10.3417	6.56199	0.000102474	0.00083709	0.000483349	Spi1/Nckap1l/Il13ra2/Cd300a/Cd84	5	3.07723
GO:0051147	GO:0051147	regulation of muscle cell differentiation	0.0214669	167/28905	0.0718563	3.71557	4.94232	0.0001058	0.000862693	0.000498132	Efnb2/Tgfb1/Igf1/Csf1r/Rgs2/Notch2/Csrp3/Pak1/Fgfr2/Nfatc1/Hey1/Tmem119	12	3.06414
GO:0071356	GO:0071356	cellular response to tumor necrosis factor	0.0232558	193/28905	0.0673575	3.48295	4.8602	0.000106539	0.000867149	0.000500705	Ccl8/Ccl6/Ccl9/Syk/Naip1/Laptm5/Ccl22/Eda2r/Cebpa/Aim2/Pid1/Naip5/Naip2	13	3.06191
GO:0014909	GO:0014909	smooth muscle cell migration	0.0178891	119/28905	0.0840336	4.34524	5.13511	0.000109107	0.000886444	0.000511846	Igf1/Pdgfrb/Pcsk5/Pak1/Pgr/Dock4/Ptger4/Lrp1/P2ry6/Kcnn4	10	3.05235
GO:0045672	GO:0045672	positive regulation of osteoclast differentiation	0.0107335	40/28905	0.15	7.75626	6.00468	0.000111803	0.000901626	0.000520613	Il12b/Ccl9/Trem2/Csf1r/Notch2/Tyrobp	6	3.04497
GO:0071624	GO:0071624	positive regulation of granulocyte chemotaxis	0.0107335	40/28905	0.15	7.75626	6.00468	0.000111803	0.000901626	0.000520613	Nckap1l/Cxcr2/Ccr7/Camk1d/C3ar1/C5ar1	6	3.04497
GO:1905314	GO:1905314	semi-lunar valve development	0.0107335	40/28905	0.15	7.75626	6.00468	0.000111803	0.000901626	0.000520613	Tgfb1/Notch2/Tnfrsf1b/Nfatc1/Hey1/Gja5	6	3.04497
GO:0010977	GO:0010977	negative regulation of neuron projection development	0.0214669	168/28905	0.0714286	3.69346	4.91681	0.000111977	0.000901626	0.000520613	Ngfr/Efnb2/Apoe/Trpv4/Sema4d/Sema3g/Dab2/Sema4a/Cd38/Inpp5j/Mag/Lrp1	12	3.04497
GO:0043405	GO:0043405	regulation of MAP kinase activity	0.0214669	168/28905	0.0714286	3.69346	4.91681	0.000111977	0.000901626	0.000520613	Apoe/Syk/Prkcd/Pdgfrb/Rgs2/Rasgrp1/Pdgfc/Pak1/Arhgef5/Cd300a/Ccr7/Rgs14	12	3.04497
GO:0030278	GO:0030278	regulation of ossification	0.019678	144/28905	0.0763889	3.94995	4.98348	0.00011846	0.0009509	0.000549064	Tgfb1/Srgn/Thrb/Vdr/Csf1r/Alox5/Fam20c/Ecm1/Ptger4/Tmem119/Dhrs3	11	3.02187
GO:0018119	GO:0018119	peptidyl-cysteine S-nitrosylation	0.00715564	14/28905	0.285714	14.7738	7.23896	0.00011873	0.0009509	0.000549064	Nos2/Atp2b4/S100a8/S100a9	4	3.02187
GO:0032494	GO:0032494	response to peptidoglycan	0.00715564	14/28905	0.285714	14.7738	7.23896	0.00011873	0.0009509	0.000549064	Trem2/Card9/Nlrp3/C5ar1	4	3.02187
GO:0045860	GO:0045860	positive regulation of protein kinase activity	0.0304114	308/28905	0.0551948	2.85404	4.5938	0.000119093	0.000952112	0.000549764	Il12b/Igf1/Syk/Prkcd/Pdgfrb/Csf1r/Vldlr/Atp2b4/Rasgrp1/Notch2/Il6ra/Pdgfc/Pak1/Arhgef5/Cd300a/Ccr7/Ang	17	3.02131
GO:0030168	GO:0030168	platelet activation	0.0161002	98/28905	0.0918367	4.74873	5.2202	0.000121383	0.000968695	0.00055934	Apoe/Mertk/Evl/Syk/Prkcd/Serpine2/Il6ra/P2ry12/Entpd1	9	3.01381
GO:0033630	GO:0033630	positive regulation of cell adhesion mediated by integrin	0.00894454	26/28905	0.192308	9.94392	6.40712	0.000124864	0.000991207	0.000572338	Syk/Nckap1l/Cd3e/Lif/P2ry12	5	3.00384
GO:0043369	GO:0043369	CD4-positive or CD8-positive, alpha-beta T cell lineage commitment	0.00894454	26/28905	0.192308	9.94392	6.40712	0.000124864	0.000991207	0.000572338	Tgfb1/Ly9/Slamf6/Ctsl/Il6ra	5	3.00384
GO:2000561	GO:2000561	regulation of CD4-positive, alpha-beta T cell proliferation	0.00894454	26/28905	0.192308	9.94392	6.40712	0.000124864	0.000991207	0.000572338	Vsir/Il2ra/Cd3e/Tnfrsf14/Tarm1	5	3.00384
GO:0071322	GO:0071322	cellular response to carbohydrate stimulus	0.0214669	170/28905	0.0705882	3.65001	4.86636	0.000125264	0.000992631	0.000573161	Cacna1d/Arrb1/Igf1/Fkbp1b/Pde8b/Trem2/Abcg1/Pck1/Vcam1/Ucp2/Lrp1/Rab11fip5	12	3.00321
GO:0060603	GO:0060603	mammary gland duct morphogenesis	0.0107335	41/28905	0.146341	7.56708	5.90915	0.000128846	0.00101922	0.000588511	Tgfb1/Esr1/Vdr/Fgfr2/Pgr/Ar	6	2.99173
GO:0009743	GO:0009743	response to carbohydrate	0.0250447	224/28905	0.0625	3.23178	4.70887	0.000129903	0.00102577	0.000592298	Cacna1d/Arrb1/Igf1/Fkbp1b/Pde8b/Trem2/Abcg1/Ncf2/Pck1/Vcam1/Ucp2/Lrp1/Rab11fip5/Nnat	14	2.98895
GO:0046637	GO:0046637	regulation of alpha-beta T cell differentiation	0.0143113	78/28905	0.102564	5.30343	5.34442	0.000133073	0.00104714	0.000604634	Tgfb1/Syk/Nckap1l/Pf4/Nlrp3/Nfkbid/Ccr7/Lilrb4a	8	2.98
GO:1902893	GO:1902893	regulation of miRNA transcription	0.0143113	78/28905	0.102564	5.30343	5.34442	0.000133073	0.00104714	0.000604634	Ngfr/Spi1/Tgfb1/Esr1/Notch2/Notch3/Ar/Lilrb4a	8	2.98
GO:0048638	GO:0048638	regulation of developmental growth	0.0357782	404/28905	0.049505	2.55982	4.43379	0.000136976	0.00107597	0.000621281	H19/Apoe/Igf1/Sema4d/Sema3g/Rgs2/Bcl2l11/Sema4a/Pak1/Fgfr2/Mag/Gdf15/Ptger4/Lrp1/Shtn1/Cxcr4/Ar/Reg1/Myoz1/Eppk1	20	2.9682
GO:0140747	GO:0140747	regulation of ncRNA transcription	0.0161002	100/28905	0.09	4.65376	5.13978	0.000141817	0.00111006	0.000640967	Ngfr/Spi1/Tgfb1/Esr1/Macroh2a2/Notch2/Notch3/Ar/Lilrb4a	9	2.95465
GO:0007266	GO:0007266	Rho protein signal transduction	0.019678	147/28905	0.0748299	3.86934	4.89779	0.000142278	0.00111006	0.000640967	Ngfr/Apoe/Abca1/Arrb1/Sema4d/Gpr65/Pdgfrb/Baiap2/Mcf2l/Shtn1/P2ry10b	11	2.95465
GO:1905039	GO:1905039	carboxylic acid transmembrane transport	0.019678	147/28905	0.0748299	3.86934	4.89779	0.000142278	0.00111006	0.000640967	Cd36/Prkcd/Slc7a8/Rgs2/Slc7a2/Slc16a2/Mfsd12/Slc43a2/Kcnj10/Abcd2/Per2	11	2.95465
GO:0110053	GO:0110053	regulation of actin filament organization	0.0286225	283/28905	0.0565371	2.92344	4.56627	0.000142303	0.00111006	0.000640967	Scin/Evl/Gpr65/Prkcd/Nckap1l/Svil/Baiap2/Clec2i/Pak1/Arhgef5/Ssh3/Ptger4/Coro2b/Synpo2/Capg/Gmfg	16	2.95465
GO:0035304	GO:0035304	regulation of protein dephosphorylation	0.0143113	79/28905	0.101266	5.23629	5.29476	0.000145594	0.00112986	0.0006524	Tgfb1/Fkbp1b/Prkcd/Nckap1l/Pdgfrb/Cd300a/Cmya5/Pirb	8	2.94697
GO:0045669	GO:0045669	positive regulation of osteoblast differentiation	0.0143113	79/28905	0.101266	5.23629	5.29476	0.000145594	0.00112986	0.0006524	Igf1/Gdf10/Trp63/Fam20c/Cebpa/Ptger4/Hey1/Tmem119	8	2.94697
GO:0048146	GO:0048146	positive regulation of fibroblast proliferation	0.0143113	79/28905	0.101266	5.23629	5.29476	0.000145594	0.00112986	0.0006524	Ngfr/Tgfb1/Zmiz1/Esr1/Igf1/Pdgfrb/Pdgfc/Lif	8	2.94697
GO:0031099	GO:0031099	regeneration	0.0214669	173/28905	0.0693642	3.58671	4.79211	0.00014772	0.00114437	0.000660774	Tgfb1/Igf1/Fkbp1b/Matn2/Ptprf/Lif/Mag/Lrp1/Reg1/Myoz1/Tmem182/Eppk1	12	2.94144
GO:0048545	GO:0048545	response to steroid hormone	0.0268336	255/28905	0.0588235	3.04167	4.59867	0.000147972	0.00114437	0.000660774	Tgfb1/Zmiz1/Esr1/Sgk1/Igf1/Dab2/Trp63/Pck1/Padi2/Pak1/Pgr/Acsbg1/Ptger2/Ar/Ass1	15	2.94144
GO:1903825	GO:1903825	organic acid transmembrane transport	0.019678	148/28905	0.0743243	3.84319	4.86972	0.000151072	0.00116634	0.000673461	Cd36/Prkcd/Slc7a8/Rgs2/Slc7a2/Slc16a2/Mfsd12/Slc43a2/Kcnj10/Abcd2/Per2	11	2.93318
GO:0007229	GO:0007229	integrin-mediated signaling pathway	0.0161002	101/28905	0.0891089	4.60768	5.10037	0.000153064	0.0011797	0.000681174	Itgb2/Syk/Dab2/Itgb5/Pcsk5/Fgr/Tyrobp/Itgax/Vav3	9	2.92823
GO:0043401	GO:0043401	steroid hormone mediated signaling pathway	0.0178891	124/28905	0.0806452	4.17003	4.96776	0.000153582	0.00118166	0.000682308	Zmiz1/Esr1/Sgk1/Igf1/Dab2/Trp63/Padi2/Pak1/Pgr/Ar	10	2.92751
GO:0002438	GO:0002438	acute inflammatory response to antigenic stimulus	0.0125224	60/28905	0.116667	6.03265	5.47994	0.00015504	0.00119084	0.000687611	H2-M2/Cxcr2/Fcgr2b/Ephb6/Btk/Ccr7/Fcgr3	7	2.92415
GO:0002673	GO:0002673	regulation of acute inflammatory response	0.0143113	80/28905	0.1	5.17084	5.24594	0.00015907	0.00121014	0.000698751	H2-M2/Aoc3/Adam8/Fcgr2b/Btk/Nlrp3/Ccr7/Fcgr3	8	2.91717
GO:0061614	GO:0061614	miRNA transcription	0.0143113	80/28905	0.1	5.17084	5.24594	0.00015907	0.00121014	0.000698751	Ngfr/Spi1/Tgfb1/Esr1/Notch2/Notch3/Ar/Lilrb4a	8	2.91717
GO:0017014	GO:0017014	protein nitrosylation	0.00715564	15/28905	0.266667	13.7889	6.95736	0.000159434	0.00121014	0.000698751	Nos2/Atp2b4/S100a8/S100a9	4	2.91717
GO:0048711	GO:0048711	positive regulation of astrocyte differentiation	0.00715564	15/28905	0.266667	13.7889	6.95736	0.000159434	0.00121014	0.000698751	Csf1r/Serpine2/Lif/Mag	4	2.91717
GO:0060742	GO:0060742	epithelial cell differentiation involved in prostate gland development	0.00715564	15/28905	0.266667	13.7889	6.95736	0.000159434	0.00121014	0.000698751	Psap/Trp63/Fgfr2/Ar	4	2.91717
GO:0072540	GO:0072540	T-helper 17 cell lineage commitment	0.00715564	15/28905	0.266667	13.7889	6.95736	0.000159434	0.00121014	0.000698751	Tgfb1/Ly9/Slamf6/Il6ra	4	2.91717
GO:0150079	GO:0150079	negative regulation of neuroinflammatory response	0.00715564	15/28905	0.266667	13.7889	6.95736	0.000159434	0.00121014	0.000698751	Igf1/Cd200r1/Trem2/Tnfrsf1b	4	2.91717
GO:0045598	GO:0045598	regulation of fat cell differentiation	0.019678	149/28905	0.0738255	3.8174	4.84191	0.000160323	0.00121484	0.000701466	Tgfb1/Trpv4/Lpl/Igf1/Id4/Alox5/Gdf3/Tgfb1i1/Cebpa/Metrnl/Cmklr1	11	2.91548
GO:0061138	GO:0061138	morphogenesis of a branching epithelium	0.0250447	229/28905	0.0611354	3.16121	4.611	0.000163627	0.00123779	0.000714719	Tgfb1/Esr1/Igf1/Vdr/Trp63/Pak1/Fgfr2/Pgr/Ctsh/Nfatc1/Hoxb7/Cxcr4/Ar/Fat4	14	2.90735
GO:0003333	GO:0003333	amino acid transmembrane transport	0.0161002	102/28905	0.0882353	4.56251	5.06146	0.000165046	0.00124434	0.000718501	Prkcd/Slc7a8/Rgs2/Slc7a2/Slc16a2/Mfsd12/Slc43a2/Kcnj10/Per2	9	2.90506
GO:0019915	GO:0019915	lipid storage	0.0161002	102/28905	0.0882353	4.56251	5.06146	0.000165046	0.00124434	0.000718501	Gm2a/Cd36/Apoe/B4galnt1/Lpl/Trem2/Abcg1/Lipa/Msr1	9	2.90506
GO:0015850	GO:0015850	organic hydroxy compound transport	0.0304114	317/28905	0.0536278	2.77301	4.45745	0.000167951	0.00126207	0.000728739	Cd36/Apoe/Abca1/Syk/Dab2/Sncg/Trem2/Abcg1/Lipa/Msr1/Stra6l/Cd300a/P2ry12/Eepd1/Lrp1/Entpd1/Fcgr3	17	2.89892
GO:0002335	GO:0002335	mature B cell differentiation	0.0107335	43/28905	0.139535	7.21513	5.72743	0.00016908	0.00126207	0.000728739	Spi1/Notch2/Nfatc1/Plcl2/Slamf8/Lilrb4a	6	2.89892
GO:0032733	GO:0032733	positive regulation of interleukin-10 production	0.0107335	43/28905	0.139535	7.21513	5.72743	0.00016908	0.00126207	0.000728739	Il12b/Syk/Trem2/Ptger4/Rbm47/Clec7a	6	2.89892
GO:0043277	GO:0043277	apoptotic cell clearance	0.0107335	43/28905	0.139535	7.21513	5.72743	0.00016908	0.00126207	0.000728739	Cd36/Mertk/Trem2/Tyrobp/Lrp1/Cd300lf	6	2.89892
GO:0061081	GO:0061081	positive regulation of myeloid leukocyte cytokine production involved in immune response	0.0107335	43/28905	0.139535	7.21513	5.72743	0.00016908	0.00126207	0.000728739	Cd36/Syk/Card9/Laptm5/Tlr7/Ticam2	6	2.89892
GO:2001185	GO:2001185	regulation of CD8-positive, alpha-beta T cell activation	0.0107335	43/28905	0.139535	7.21513	5.72743	0.00016908	0.00126207	0.000728739	Hfe/H2-M2/Vsir/Nckap1l/Dapl1/Lilrb4a	6	2.89892
GO:0031623	GO:0031623	receptor internalization	0.019678	150/28905	0.0733333	3.79195	4.81433	0.000170051	0.00126721	0.000731709	Itgb2/Efnb2/Cd36/Arrb1/Pld2/Syk/Dab2/Cxcr2/Ptpn5/Ramp1/Lilrb4a	11	2.89715
GO:0045453	GO:0045453	bone resorption	0.0143113	81/28905	0.0987654	5.107	5.19792	0.000173556	0.0012912	0.000745557	Syk/Csf1r/Adam8/Ctsk/Cd38/Ctss/Ptger4/Tmem119	8	2.88901
GO:2000106	GO:2000106	regulation of leukocyte apoptotic process	0.0178891	126/28905	0.0793651	4.10384	4.90327	0.000175216	0.0013014	0.000751446	Il7r/Mertk/Adam8/Cxcr2/Fcgr2b/Bcl2l11/Tsc22d3/Nfkbid/Ccr7/Dock8	10	2.88559
GO:0046635	GO:0046635	positive regulation of alpha-beta T cell activation	0.0161002	103/28905	0.0873786	4.51821	5.02306	0.000177799	0.00131841	0.000761268	Il12b/H2-M2/Syk/Nckap1l/Cd3e/Nlrp3/Nfkbid/Ccr7/Lilrb4a	9	2.87995
GO:0002407	GO:0002407	dendritic cell chemotaxis	0.00894454	28/28905	0.178571	9.23364	6.12116	0.0001807	0.00133552	0.00077115	Spi1/Trpm2/Arhgef5/Ccr7/Slamf8	5	2.87435
GO:0072012	GO:0072012	glomerulus vasculature development	0.00894454	28/28905	0.178571	9.23364	6.12116	0.0001807	0.00133552	0.00077115	Pdgfrb/Notch2/Il6ra/Notch3/C3ar1	5	2.87435
GO:0043542	GO:0043542	endothelial cell migration	0.0250447	232/28905	0.0603448	3.12033	4.55356	0.000187293	0.00138198	0.000797974	Itgb2/Efnb2/Tgfb1/Apoe/Igf1/Lpxn/Adam8/Atp2b4/Angpt4/Sema4a/Dnaja4/Tbxa2r/Cxcr4/S100a9	14	2.8595
GO:0098781	GO:0098781	ncRNA transcription	0.019678	152/28905	0.0723684	3.74206	4.75987	0.000191015	0.00140713	0.000812499	Ngfr/Ell2/Spi1/Tgfb1/Esr1/Macroh2a2/Notch2/Notch3/Ar/Ang/Lilrb4a	11	2.85167
GO:0001782	GO:0001782	B cell homeostasis	0.0107335	44/28905	0.136364	7.05115	5.64089	0.000192606	0.00141192	0.000815264	Il7r/Sh2b2/Tnfrsf13b/Nckap1l/Bcl2l11/Pirb	6	2.85019
GO:0010517	GO:0010517	regulation of phospholipase activity	0.0107335	44/28905	0.136364	7.05115	5.64089	0.000192606	0.00141192	0.000815264	Anxa8/Pdgfrb/Rgs2/Fgfr2/Lrp1/Ang	6	2.85019
GO:0010874	GO:0010874	regulation of cholesterol efflux	0.0107335	44/28905	0.136364	7.05115	5.64089	0.000192606	0.00141192	0.000815264	Apoe/Abca1/Trem2/Abcg1/Eepd1/Lrp1	6	2.85019
GO:0006869	GO:0006869	lipid transport	0.0375671	447/28905	0.0469799	2.42925	4.27661	0.000193115	0.00141335	0.000816089	Gm2a/Cd36/Apoe/Psap/Abca1/Nos2/Syk/Prkcd/Dab2/Trem2/Abcg1/Lipa/Vldlr/Msr1/Fabp5/Stra6l/Rbp7/Eepd1/Lrp1/Kcnn4/Abcd2	21	2.84975
GO:0046777	GO:0046777	protein autophosphorylation	0.0232558	206/28905	0.0631068	3.26315	4.57776	0.000203555	0.00148734	0.000858813	Ephb3/Syk/Dapk1/Pdgfrb/Csf1r/Aatk/Fam20c/Pdgfc/Fgr/Pak1/Fgfr2/Map3k9/Fes	13	2.82759
GO:0046007	GO:0046007	negative regulation of activated T cell proliferation	0.00715564	16/28905	0.25	12.9271	6.70143	0.000209335	0.00152462	0.000880341	Pdcd1lg2/Laptm5/Btn2a2/Lilrb4a	4	2.81684
GO:0070341	GO:0070341	fat cell proliferation	0.00715564	16/28905	0.25	12.9271	6.70143	0.000209335	0.00152462	0.000880341	Trem2/Lipa/Pid1/Per2	4	2.81684
GO:0048260	GO:0048260	positive regulation of receptor-mediated endocytosis	0.0125224	63/28905	0.111111	5.74538	5.29502	0.000211307	0.0015365	0.000887199	Hfe/Arrb1/Pld2/Syk/Dab2/Ptpn5/Ccr7	7	2.81347
GO:0003279	GO:0003279	cardiac septum development	0.0178891	129/28905	0.0775194	4.0084	4.809	0.000212439	0.00154224	0.000890513	Pcsk5/Xirp2/Notch2/Fgfr2/Nfatc1/Lrp1/Hey1/Cxcr4/Gja5/Dhrs3	10	2.81185
GO:0006865	GO:0006865	amino acid transport	0.0214669	180/28905	0.0666667	3.44723	4.62508	0.000213876	0.00154511	0.000892171	Slc16a10/Prkcd/Slc7a8/Apba1/Rgs2/Pak1/Slc7a2/Slc16a2/Mfsd12/Slc43a2/Kcnj10/Per2	12	2.81104
GO:0010878	GO:0010878	cholesterol storage	0.00894454	29/28905	0.172414	8.91524	5.98872	0.000214894	0.00154511	0.000892171	Cd36/Lpl/Trem2/Lipa/Msr1	5	2.81104
GO:0060444	GO:0060444	branching involved in mammary gland duct morphogenesis	0.00894454	29/28905	0.172414	8.91524	5.98872	0.000214894	0.00154511	0.000892171	Tgfb1/Esr1/Vdr/Pgr/Ar	5	2.81104
GO:0061437	GO:0061437	renal system vasculature development	0.00894454	29/28905	0.172414	8.91524	5.98872	0.000214894	0.00154511	0.000892171	Pdgfrb/Notch2/Il6ra/Notch3/C3ar1	5	2.81104
GO:0061440	GO:0061440	kidney vasculature development	0.00894454	29/28905	0.172414	8.91524	5.98872	0.000214894	0.00154511	0.000892171	Pdgfrb/Notch2/Il6ra/Notch3/C3ar1	5	2.81104
GO:0098543	GO:0098543	detection of other organism	0.00894454	29/28905	0.172414	8.91524	5.98872	0.000214894	0.00154511	0.000892171	Naip1/Nlrc4/Naip5/Naip2/Clec7a	5	2.81104
GO:0002524	GO:0002524	hypersensitivity	0.0107335	45/28905	0.133333	6.89445	5.557	0.000218639	0.00156454	0.000903389	H2-M2/Fcgr2b/Ephb6/Btk/Ccr7/Fcgr3	6	2.80561
GO:0090022	GO:0090022	regulation of neutrophil chemotaxis	0.0107335	45/28905	0.133333	6.89445	5.557	0.000218639	0.00156454	0.000903389	Nckap1l/Cxcr2/Ccr7/Camk1d/C3ar1/C5ar1	6	2.80561
GO:0140632	GO:0140632	canonical inflammasome complex assembly	0.0107335	45/28905	0.133333	6.89445	5.557	0.000218639	0.00156454	0.000903389	Cd36/Mefv/Trem2/Btk/Nlrp3/Nlrp1b	6	2.80561
GO:0003007	GO:0003007	heart morphogenesis	0.0286225	294/28905	0.0544218	2.81406	4.39034	0.000219409	0.00156755	0.00090513	Tgfb1/Zmiz1/Aldh1a2/Sox17/Col5a1/Xirp2/Notch2/Ryr1/Fgfr2/Nfatc1/Lefty1/Hey1/Fat4/Flrt2/Gja5/Dhrs3	16	2.80478
GO:0032147	GO:0032147	activation of protein kinase activity	0.0143113	84/28905	0.0952381	4.92461	5.05849	0.000223655	0.00159347	0.000920092	Il12b/Igf1/Prkcd/Notch2/Il6ra/Pdgfc/Cd300a/Ang	8	2.79766
GO:0007179	GO:0007179	transforming growth factor beta receptor signaling pathway	0.0232558	208/28905	0.0625	3.23178	4.53631	0.000223744	0.00159347	0.000920092	Spi1/Tgfb1/Zmiz1/Dab2/Itgb5/Lpxn/Ryr1/Tgfb1i1/Hpgd/Pmepa1/Lrp1/Nrros/Cdh3	13	2.79766
GO:0031400	GO:0031400	negative regulation of protein modification process	0.0375671	453/28905	0.0463576	2.39708	4.20874	0.000231157	0.00164366	0.000949075	Tgfb1/Apoe/Arrb1/Igf1/Fkbp1b/Sema4d/Prkcd/Nckap1l/Rgs2/Atp2b4/Ptpro/Inpp5j/Cd300a/Zfyve28/Sirpa/Klhl31/Pid1/Cmya5/Rgs14/Per2/Lilrb4a	21	2.78419
GO:0090303	GO:0090303	positive regulation of wound healing	0.0125224	64/28905	0.109375	5.65561	5.23601	0.00023335	0.00165664	0.000956568	Cd36/F7/Tbxa2r/Ptger4/Cxcr4/S100a9/Clec7a	7	2.78077
GO:0014910	GO:0014910	regulation of smooth muscle cell migration	0.0161002	107/28905	0.0841121	4.34931	4.87421	0.000237314	0.00167948	0.000969757	Igf1/Pdgfrb/Pcsk5/Pak1/Pgr/Dock4/Ptger4/Lrp1/P2ry6	9	2.77483
GO:0070167	GO:0070167	regulation of biomineral tissue development	0.0161002	107/28905	0.0841121	4.34931	4.87421	0.000237314	0.00167948	0.000969757	Tgfb1/Srgn/Vdr/Csf1r/Alox5/Fam20c/Ecm1/Hey1/Tmem119	9	2.77483
GO:0071695	GO:0071695	anatomical structure maturation	0.0304114	327/28905	0.0519878	2.6882	4.31144	0.00024198	0.00170713	0.000985724	Tgfb1/Aldh1a2/Igf1/Sema4d/Ctsl/Epas1/Fam20c/Bfsp1/Ryr1/Btk/Pgr/Lyl1/Cebpa/Fat4/Klf2/Cdh3/Clec7a	17	2.76773
GO:0090287	GO:0090287	regulation of cellular response to growth factor stimulus	0.0304114	327/28905	0.0519878	2.6882	4.31144	0.00024198	0.00170713	0.000985724	Ngfr/Tgfb1/Il12b/Vsir/Fam20c/Atp2b4/Notch2/Gdf3/Ryr1/Tgfb1i1/Ptprf/Pmepa1/Lrp1/Shisa2/Myof/Nrros/Cdh3	17	2.76773
GO:0034599	GO:0034599	cellular response to oxidative stress	0.0250447	238/28905	0.0588235	3.04167	4.44142	0.000243597	0.00171585	0.000990759	Ngfr/Cd36/Psap/Trpm2/Mb/Dapk1/Prkcd/Pdgfrb/Aldh3b1/Alox5/Hk3/Btk/Sirpa/Sod3	14	2.76552
GO:0032373	GO:0032373	positive regulation of sterol transport	0.0107335	46/28905	0.130435	6.74457	5.47564	0.000247366	0.00173696	0.00100295	Apoe/Abca1/Trem2/Abcg1/Eepd1/Lrp1	6	2.76021
GO:0032376	GO:0032376	positive regulation of cholesterol transport	0.0107335	46/28905	0.130435	6.74457	5.47564	0.000247366	0.00173696	0.00100295	Apoe/Abca1/Trem2/Abcg1/Eepd1/Lrp1	6	2.76021
GO:0141091	GO:0141091	transforming growth factor beta receptor superfamily signaling pathway	0.0322004	359/28905	0.0501393	2.59262	4.26409	0.000249828	0.00175152	0.00101135	Spi1/Tgfb1/Hfe/Zmiz1/Vsir/Dab2/Itgb5/Lpxn/Notch2/Gdf3/Ryr1/Tgfb1i1/Hpgd/Pmepa1/Lefty1/Lrp1/Nrros/Cdh3	18	2.75659
GO:0072073	GO:0072073	kidney epithelium development	0.019678	157/28905	0.0700637	3.62288	4.62768	0.000253212	0.00176794	0.00102084	Efnb2/Tgfb1/Cxcr2/Notch2/Ptpro/Fgfr2/Lif/Hoxb7/Hey1/Epcam/Fat4	11	2.75253
GO:0022010	GO:0022010	central nervous system myelination	0.00894454	30/28905	0.166667	8.61807	5.86251	0.000253799	0.00176794	0.00102084	Id4/Myrf/Mag/Kcnj10/Tenm4	5	2.75253
GO:0032291	GO:0032291	axon ensheathment in central nervous system	0.00894454	30/28905	0.166667	8.61807	5.86251	0.000253799	0.00176794	0.00102084	Id4/Myrf/Mag/Kcnj10/Tenm4	5	2.75253
GO:0045932	GO:0045932	negative regulation of muscle contraction	0.00894454	30/28905	0.166667	8.61807	5.86251	0.000253799	0.00176794	0.00102084	Ncf1/Rgs2/Atp2a1/Dock4/Ptger4	5	2.75253
GO:0043502	GO:0043502	regulation of muscle adaptation	0.0161002	108/28905	0.0833333	4.30903	4.83814	0.000254527	0.00176794	0.00102084	Igf1/Rgs2/Atp2b4/Tnfrsf1b/Pak1/Nfatc1/Pde9a/Cmya5/Kcnn4	9	2.75253
GO:0046849	GO:0046849	bone remodeling	0.0161002	108/28905	0.0833333	4.30903	4.83814	0.000254527	0.00176794	0.00102084	Syk/Csf1r/Adam8/Notch2/Ctsk/Cd38/Ctss/Ptger4/Tmem119	9	2.75253
GO:0002548	GO:0002548	monocyte chemotaxis	0.0125224	65/28905	0.107692	5.5686	5.17823	0.000257208	0.00177833	0.00102683	Ccl8/Ccl6/Ccl9/Pla2g7/Ptpro/Ccl22/Slamf8	7	2.74999
GO:0002861	GO:0002861	regulation of inflammatory response to antigenic stimulus	0.0125224	65/28905	0.107692	5.5686	5.17823	0.000257208	0.00177833	0.00102683	Il12b/H2-M2/Trem2/Fcgr2b/Btk/Ccr7/Fcgr3	7	2.74999
GO:0031641	GO:0031641	regulation of myelination	0.0125224	65/28905	0.107692	5.5686	5.17823	0.000257208	0.00177833	0.00102683	Ngfr/Igf1/Tnfrsf1b/Itgax/Myrf/Mag/Tenm4	7	2.74999
GO:0010631	GO:0010631	epithelial cell migration	0.0304114	329/28905	0.0516717	2.67186	4.28289	0.000259788	0.00179341	0.00103554	Itgb2/Efnb2/Tgfb1/Apoe/Igf1/Evl/Lpxn/Adam8/Atp2b4/Angpt4/Sema4a/Dnaja4/Ctsh/Tbxa2r/Cxcr4/S100a9/Eppk1	17	2.74632
GO:0060047	GO:0060047	heart contraction	0.0250447	240/28905	0.0583333	3.01632	4.40483	0.000265343	0.00182896	0.00105607	Cacna1d/Trdn/Fkbp1b/Thrb/Epas1/Rgs2/Atp2b4/Csrp3/Tnni2/Cacna2d1/Atp1a3/Cxcr4/Scn4b/Gja5	14	2.7378
GO:0098742	GO:0098742	cell-cell adhesion via plasma-membrane adhesion molecules	0.0232558	212/28905	0.0613208	3.1708	4.45491	0.000269307	0.00184961	0.00106799	Nectin4/Vcam1/Ptprd/Gpc4/Nectin1/Ptprf/Mag/Pcdh18/Epcam/Fat4/Tenm4/Cdh3/Pcdhgc3	13	2.73292
GO:0086012	GO:0086012	membrane depolarization during cardiac muscle cell action potential	0.00715564	17/28905	0.235294	12.1667	6.46739	0.000269572	0.00184961	0.00106799	Cacna1d/Cacna2d1/Scn4b/Gja5	4	2.73292
GO:2000318	GO:2000318	positive regulation of T-helper 17 type immune response	0.00715564	17/28905	0.235294	12.1667	6.46739	0.000269572	0.00184961	0.00106799	Card9/Nlrp3/Nfkbid/Clec7a	4	2.73292
GO:0042102	GO:0042102	positive regulation of T cell proliferation	0.0178891	133/28905	0.075188	3.88785	4.68764	0.000272203	0.00186482	0.00107677	Il12b/H2-M2/Pdcd1lg2/Igf1/Syk/Nckap1l/Il2ra/Vcam1/Cd3e/Ccr7	10	2.72936
GO:0007178	GO:0007178	transmembrane receptor protein serine/threonine kinase signaling pathway	0.0339893	394/28905	0.0482234	2.49355	4.19181	0.000277674	0.00189941	0.00109675	Spi1/Tgfb1/Hfe/Zmiz1/Vsir/Dab2/Itgb5/Lpxn/Notch2/Gdf3/Ryr1/Tgfb1i1/Hpgd/Pmepa1/Gdf15/Lefty1/Lrp1/Nrros/Cdh3	19	2.72138
GO:0090132	GO:0090132	epithelium migration	0.0304114	331/28905	0.0513595	2.65572	4.25455	0.000278723	0.00190369	0.00109922	Itgb2/Efnb2/Tgfb1/Apoe/Igf1/Evl/Lpxn/Adam8/Atp2b4/Angpt4/Sema4a/Dnaja4/Ctsh/Tbxa2r/Cxcr4/S100a9/Eppk1	17	2.7204
GO:0097696	GO:0097696	receptor signaling pathway via STAT	0.0232558	213/28905	0.0610329	3.15591	4.43486	0.000281862	0.00192116	0.00110931	Tgfb1/Il7r/Il12b/Igf1/Csf1r/Il6ra/Ptprd/Lif/Cd300a/Ptger4/Csf2ra/Csf2rb/Csf2rb2	13	2.71644
GO:0045778	GO:0045778	positive regulation of ossification	0.0125224	66/28905	0.106061	5.48423	5.12163	0.000282989	0.00192116	0.00110931	Thrb/Vdr/Csf1r/Alox5/Fam20c/Ptger4/Tmem119	7	2.71644
GO:1903409	GO:1903409	reactive oxygen species biosynthetic process	0.0125224	66/28905	0.106061	5.48423	5.12163	0.000282989	0.00192116	0.00110931	Cd36/Cybb/Ncf1/Lipa/Alox5/Ncf2/Abcd2	7	2.71644
GO:2000401	GO:2000401	regulation of lymphocyte migration	0.0125224	66/28905	0.106061	5.48423	5.12163	0.000282989	0.00192116	0.00110931	Cd200r1/Adam8/Ecm1/Padi2/Ccr7/Tnfrsf14/Dock8	7	2.71644
GO:0002707	GO:0002707	negative regulation of lymphocyte mediated immunity	0.0143113	87/28905	0.091954	4.7548	4.92553	0.000285033	0.00193213	0.00111564	Tgfb1/Il7r/Hfe/H2-M2/Vsir/Nckap1l/Fcgr2b/Lilrb4a	8	2.71396
GO:0014812	GO:0014812	muscle cell migration	0.0178891	134/28905	0.0746269	3.85884	4.65804	0.000289162	0.00195423	0.0011284	Igf1/Pdgfrb/Pcsk5/Pak1/Pgr/Dock4/Ptger4/Lrp1/P2ry6/Kcnn4	10	2.70902
GO:0060048	GO:0060048	cardiac muscle contraction	0.0178891	134/28905	0.0746269	3.85884	4.65804	0.000289162	0.00195423	0.0011284	Cacna1d/Fkbp1b/Rgs2/Csrp3/Tnni2/Cacna2d1/Atp1a3/Cxcr4/Scn4b/Gja5	10	2.70902
GO:0010586	GO:0010586	miRNA metabolic process	0.0161002	110/28905	0.0818182	4.23069	4.76729	0.000292066	0.0019709	0.00113803	Ngfr/Spi1/Tgfb1/Esr1/Notch2/Notch3/Ago4/Ar/Lilrb4a	9	2.70534
GO:0042391	GO:0042391	regulation of membrane potential	0.039356	495/28905	0.0444444	2.29815	4.09102	0.000296829	0.00200004	0.00115485	Ngfr/Cd36/Cacna1d/Trdn/Fkbp1b/Trem2/Pmaip1/Lipa/Baiap2/Stx1b/Ucp2/Gna15/Cacna2d1/Atp1a3/Shtn1/Kcnj10/Pid1/Kcnk6/Scn4b/Kcnn4/Gja5/Cnr2	22	2.69896
GO:0090130	GO:0090130	tissue migration	0.0304114	333/28905	0.0510511	2.63977	4.22643	0.000298846	0.00201062	0.00116096	Itgb2/Efnb2/Tgfb1/Apoe/Igf1/Evl/Lpxn/Adam8/Atp2b4/Angpt4/Sema4a/Dnaja4/Ctsh/Tbxa2r/Cxcr4/S100a9/Eppk1	17	2.69667
GO:0071383	GO:0071383	cellular response to steroid hormone stimulus	0.0214669	187/28905	0.0641711	3.31819	4.46613	0.000303759	0.00204062	0.00117829	Tgfb1/Zmiz1/Esr1/Sgk1/Igf1/Dab2/Trp63/Pck1/Padi2/Pak1/Pgr/Ar	12	2.69024
GO:0030193	GO:0030193	regulation of blood coagulation	0.0125224	67/28905	0.104478	5.40237	5.06618	0.000310805	0.00208174	0.00120203	Cd36/Apoe/Prkcd/Serpine2/F7/Tbxa2r/S100a9	7	2.68157
GO:0033344	GO:0033344	cholesterol efflux	0.0125224	67/28905	0.104478	5.40237	5.06618	0.000310805	0.00208174	0.00120203	Apoe/Abca1/Trem2/Abcg1/Lipa/Eepd1/Lrp1	7	2.68157
GO:0002637	GO:0002637	regulation of immunoglobulin production	0.0161002	111/28905	0.0810811	4.19257	4.7325	0.000312486	0.0020899	0.00120674	Tgfb1/H2-M2/Fcgr2b/Siglecg/Cd22/Cd37/Btk/Il13ra2/Lilrb4a	9	2.67988
GO:0007265	GO:0007265	Ras protein signal transduction	0.0161002	112/28905	0.0803571	4.15514	4.69811	0.000334072	0.00223095	0.00128818	Sh2b2/Igf1/Dok2/Rasgrp1/Notch2/Rasgrp2/Dok3/Shtn1/Ksr2	9	2.65151
GO:0032720	GO:0032720	negative regulation of tumor necrosis factor production	0.0125224	68/28905	0.102941	5.32292	5.01183	0.000340772	0.00225587	0.00130257	Igf1/Vsir/Trem2/Elf4/Sirpa/Ptger4/Lilrb4a	7	2.64669
GO:0046434	GO:0046434	organophosphate catabolic process	0.0250447	246/28905	0.0569106	2.94275	4.29728	0.00034087	0.00225587	0.00130257	Cbfa2t3/Ncf1/Igf1/Pld2/Prkcd/Pla2g7/Lipa/Hk3/Ncf2/Art2b/Pla2g15/Ucp2/Pde9a/Entpd1	14	2.64669
GO:1903828	GO:1903828	negative regulation of protein localization	0.0250447	246/28905	0.0569106	2.94275	4.29728	0.00034087	0.00225587	0.00130257	Spi1/Tgfb1/Cd36/Apoe/Il12b/Fkbp1b/Pde8b/Dab2/Trim29/Ucp2/Coro2b/Pid1/Rab11fip5/Lilrb4a	14	2.64669
GO:0001771	GO:0001771	immunological synapse formation	0.00715564	18/28905	0.222222	11.4908	6.25217	0.000341312	0.00225587	0.00130257	Dock2/Clec2i/Ccr7/Dock8	4	2.64669
GO:0033623	GO:0033623	regulation of integrin activation	0.00715564	18/28905	0.222222	11.4908	6.25217	0.000341312	0.00225587	0.00130257	Fblim1/Pcsk5/P2ry12/Ptger4	4	2.64669
GO:0043217	GO:0043217	myelin maintenance	0.00715564	18/28905	0.222222	11.4908	6.25217	0.000341312	0.00225587	0.00130257	Epb41l3/Myrf/Cxcr4/Abcd2	4	2.64669
GO:0050855	GO:0050855	regulation of B cell receptor signaling pathway	0.00715564	18/28905	0.222222	11.4908	6.25217	0.000341312	0.00225587	0.00130257	Lpxn/Cd22/Cd300a/Plcl2	4	2.64669
GO:0071605	GO:0071605	monocyte chemotactic protein-1 production	0.00894454	32/28905	0.15625	8.07944	5.62687	0.000347408	0.00228629	0.00132014	Trpv4/Syk/Cd84/Kcnn4/Clec7a	5	2.64087
GO:0071637	GO:0071637	regulation of monocyte chemotactic protein-1 production	0.00894454	32/28905	0.15625	8.07944	5.62687	0.000347408	0.00228629	0.00132014	Trpv4/Syk/Cd84/Kcnn4/Clec7a	5	2.64087
GO:0031589	GO:0031589	cell-substrate adhesion	0.0322004	369/28905	0.0487805	2.52236	4.13308	0.000347438	0.00228629	0.00132014	Itgb2/Cd36/Ephb3/Mertk/Dab2/Itgb5/Lpxn/Pcsk5/Adam8/Bcl2l11/Vcam1/Itgax/Cd3e/Sirpa/Lrp1/Coro2b/Ndnf/Frem1	18	2.64087
GO:0008643	GO:0008643	carbohydrate transport	0.019678	163/28905	0.0674847	3.48952	4.47601	0.000349636	0.00229739	0.00132655	Sh2b2/Slc2a9/Clip3/Aoc3/Esr1/Igf1/Prkcd/Fabp5/Slc37a2/Mfsd12/Pid1	11	2.63877
GO:0014003	GO:0014003	oligodendrocyte development	0.0107335	49/28905	0.122449	6.33164	5.24542	0.000351665	0.00230399	0.00133036	Tgfb1/Id4/Myrf/Mag/Kcnj10/Tenm4	6	2.63752
GO:0033173	GO:0033173	calcineurin-NFAT signaling cascade	0.0107335	49/28905	0.122449	6.33164	5.24542	0.000351665	0.00230399	0.00133036	Igf1/Atp2b4/Nfatc1/Cmya5/Myoz1/Clec7a	6	2.63752
GO:0030282	GO:0030282	bone mineralization	0.0178891	138/28905	0.0724638	3.74699	4.54242	0.000366095	0.00239505	0.00138294	Igf1/Srgn/Vdr/Csf1r/Alox5/Fam20c/Ecm1/Fgr/Fgfr2/Tmem119	10	2.62069
GO:1900046	GO:1900046	regulation of hemostasis	0.0125224	69/28905	0.101449	5.24578	4.95854	0.00037301	0.00243322	0.00140498	Cd36/Apoe/Prkcd/Serpine2/F7/Tbxa2r/S100a9	7	2.61382
GO:1903556	GO:1903556	negative regulation of tumor necrosis factor superfamily cytokine production	0.0125224	69/28905	0.101449	5.24578	4.95854	0.00037301	0.00243322	0.00140498	Igf1/Vsir/Trem2/Elf4/Sirpa/Ptger4/Lilrb4a	7	2.61382
GO:0042116	GO:0042116	macrophage activation	0.0161002	114/28905	0.0789474	4.08224	4.63052	0.000380945	0.00247376	0.00142839	Syk/Trem2/Csf1r/Tyrobp/Slc7a2/Cebpa/Cd84/C5ar1/Kcnn4	9	2.60664
GO:0045165	GO:0045165	cell fate commitment	0.0286225	309/28905	0.0517799	2.67746	4.1631	0.000381424	0.00247376	0.00142839	Tgfb1/Ly9/Slamf6/Ctsl/Epas1/Sox17/Notch2/Il6ra/Gdf3/Tgfb1i1/Fgfr2/Notch3/Ar/Tenm4/Gas1/Slamf8	16	2.60664
GO:0050807	GO:0050807	regulation of synapse organization	0.0286225	309/28905	0.0517799	2.67746	4.1631	0.000381424	0.00247376	0.00142839	Apoe/Ephb3/Srgn/Sema4d/Thbs2/Trem2/Baiap2/Fcgr2b/Sema4a/Ptprd/Ptpro/Gpc4/Nectin1/Ptprf/Flrt2/Klk8	16	2.60664
GO:0051222	GO:0051222	positive regulation of protein transport	0.0286225	309/28905	0.0517799	2.67746	4.1631	0.000381424	0.00247376	0.00142839	Tgfb1/Trpm2/Cacna1d/Arrb1/Igf1/Prkcd/Trem2/Abcg1/Cd38/Ptpn5/Arhgef5/Ptger4/Lrp1/Kcnn4/Nnat/Ang	16	2.60664
GO:0001763	GO:0001763	morphogenesis of a branching structure	0.0250447	249/28905	0.0562249	2.9073	4.24473	0.000385076	0.00249385	0.00143999	Tgfb1/Esr1/Igf1/Vdr/Trp63/Pak1/Fgfr2/Pgr/Ctsh/Nfatc1/Hoxb7/Cxcr4/Ar/Fat4	14	2.60313
GO:1905952	GO:1905952	regulation of lipid localization	0.0214669	192/28905	0.0625	3.23178	4.35713	0.000386014	0.00249633	0.00144142	Cd36/Apoe/Abca1/Lpl/Syk/Prkcd/Dab2/Trem2/Abcg1/Msr1/Eepd1/Lrp1	12	2.6027
GO:0031644	GO:0031644	regulation of nervous system process	0.019678	165/28905	0.0666667	3.44723	4.42702	0.00038795	0.00250471	0.00144626	Ngfr/Igf1/Baiap2/Fabp5/Tnfrsf1b/Itgax/Stx1b/Myrf/Mag/Dlgap2/Tenm4	11	2.60124
GO:0016485	GO:0016485	protein processing	0.0268336	279/28905	0.0537634	2.78002	4.19552	0.000388422	0.00250471	0.00144626	Cd5l/Perp/Srgn/Vsir/Pcsk5/Serpine2/F7/Ctsh/Asprv1/Myrf/Ctss/Anpep/Nlrc4/Gas1/Mafb	15	2.60124
GO:0002686	GO:0002686	negative regulation of leukocyte migration	0.0107335	50/28905	0.12	6.20501	5.17291	0.000393161	0.00252442	0.00145764	Cd200r1/Hc/Padi2/Cd300a/Ptger4/Slamf8	6	2.59784
GO:0007157	GO:0007157	heterophilic cell-cell adhesion via plasma membrane cell adhesion molecules	0.0107335	50/28905	0.12	6.20501	5.17291	0.000393161	0.00252442	0.00145764	Nectin4/Vcam1/Ptprd/Nectin1/Fat4/Tenm4	6	2.59784
GO:0070232	GO:0070232	regulation of T cell apoptotic process	0.0107335	50/28905	0.12	6.20501	5.17291	0.000393161	0.00252442	0.00145764	Il7r/Adam8/Bcl2l11/Tsc22d3/Nfkbid/Dock8	6	2.59784
GO:0045662	GO:0045662	negative regulation of myoblast differentiation	0.00894454	33/28905	0.151515	7.83461	5.51659	0.000402985	0.00258013	0.00148981	Tgfb1/Ccl9/Gdf3/Csrp3/Tmem182	5	2.58836
GO:2000316	GO:2000316	regulation of T-helper 17 type immune response	0.00894454	33/28905	0.151515	7.83461	5.51659	0.000402985	0.00258013	0.00148981	Card9/Pf4/Nlrp3/Nfkbid/Clec7a	5	2.58836
GO:0000302	GO:0000302	response to reactive oxygen species	0.0214669	193/28905	0.0621762	3.21503	4.33576	0.000404543	0.00258643	0.00149344	Cd36/Psap/Trpm2/Mb/Pld2/Prkcd/Pdgfrb/Hk3/Btk/Ucp2/Sirpa/Sod3	12	2.5873
GO:0032835	GO:0032835	glomerulus development	0.0125224	70/28905	0.1	5.17084	4.90627	0.000407643	0.00260255	0.00150276	Pdgfrb/Hc/Notch2/Il6ra/Ptpro/Notch3/C3ar1	7	2.5846
GO:0010466	GO:0010466	negative regulation of peptidase activity	0.0250447	251/28905	0.0557769	2.88413	4.21013	0.000417192	0.00265394	0.00153242	Wfdc18/Slpi/Arrb1/Naip1/Anxa8/Serpine2/Ecm1/Serpinb1b/Spink5/Serpinb5/Pi15/Naip5/Naip2/Bcl2a1d	14	2.57611
GO:0030323	GO:0030323	respiratory tube development	0.0250447	251/28905	0.0557769	2.88413	4.21013	0.000417192	0.00265394	0.00153242	Tgfb1/Aldh1a2/Igf1/Thrb/Epas1/Pdgfrb/Pcsk5/Lipa/Fgfr2/Pgr/Ctsh/Lif/Cebpa/Klf2	14	2.57611
GO:0010827	GO:0010827	regulation of glucose transmembrane transport	0.0143113	92/28905	0.0869565	4.49638	4.71691	0.00041746	0.00265394	0.00153242	Sh2b2/Clip3/Aoc3/Esr1/Igf1/Prkcd/Fabp5/Pid1	8	2.57611
GO:0019730	GO:0019730	antimicrobial humoral response	0.0232558	222/28905	0.0585586	3.02797	4.25956	0.00041918	0.00265737	0.0015344	Wfdc18/Ccl8/H2-M2/Slpi/Rnase6/Pf4/Ccl22/Spink5/S100a9/Reg1/Wfdc17/Ang/Ighg2c	13	2.57555
GO:0050796	GO:0050796	regulation of insulin secretion	0.0232558	222/28905	0.0585586	3.02797	4.25956	0.00041918	0.00265737	0.0015344	Trpm2/Cacna1d/Arrb1/Fkbp1b/Nos2/Pde8b/Abcg1/Alox5/Cd38/Ucp2/Lrp1/Per2/Nnat	13	2.57555
GO:0002295	GO:0002295	T-helper cell lineage commitment	0.00715564	19/28905	0.210526	10.886	6.05329	0.000425746	0.00267264	0.00154322	Tgfb1/Ly9/Slamf6/Il6ra	4	2.57306
GO:0003184	GO:0003184	pulmonary valve morphogenesis	0.00715564	19/28905	0.210526	10.886	6.05329	0.000425746	0.00267264	0.00154322	Notch2/Nfatc1/Hey1/Gja5	4	2.57306
GO:0032695	GO:0032695	negative regulation of interleukin-12 production	0.00715564	19/28905	0.210526	10.886	6.05329	0.000425746	0.00267264	0.00154322	Mefv/Ccr7/Tlr8/Cmklr1	4	2.57306
GO:0032700	GO:0032700	negative regulation of interleukin-17 production	0.00715564	19/28905	0.210526	10.886	6.05329	0.000425746	0.00267264	0.00154322	Tgfb1/Il12b/Vsir/Nckap1l	4	2.57306
GO:0045986	GO:0045986	negative regulation of smooth muscle contraction	0.00715564	19/28905	0.210526	10.886	6.05329	0.000425746	0.00267264	0.00154322	Ncf1/Rgs2/Dock4/Ptger4	4	2.57306
GO:0070486	GO:0070486	leukocyte aggregation	0.00715564	19/28905	0.210526	10.886	6.05329	0.000425746	0.00267264	0.00154322	Sema4d/Adam8/S100a8/S100a9	4	2.57306
GO:1901741	GO:1901741	positive regulation of myoblast fusion	0.00715564	19/28905	0.210526	10.886	6.05329	0.000425746	0.00267264	0.00154322	Ccl8/Gdf15/Cd53/Ehd2	4	2.57306
GO:0002824	GO:0002824	positive regulation of adaptive immune response based on somatic recombination of immune receptors built from immunoglobulin superfamily domains	0.019678	167/28905	0.0658683	3.40594	4.37879	0.000429728	0.00269388	0.00155549	Tgfb1/Il12b/Hfe/H2-M2/Trem2/Card9/Btk/Nlrp3/Nfkbid/Fcgr3/Clec7a	11	2.56962
GO:0016042	GO:0016042	lipid catabolic process	0.0304114	344/28905	0.0494186	2.55536	4.07532	0.000433595	0.00271366	0.00156691	Gm2a/Acap1/Apoe/Psap/Lpl/Pld2/Prkcd/Pla2g7/Lipa/Cyp27a1/Pck1/Hpgd/Pla2g15/Lrp1/Dpep2/Abcd2/Ugt1a7c	17	2.56645
GO:0003015	GO:0003015	heart process	0.0250447	252/28905	0.0555556	2.87269	4.19295	0.000434089	0.00271366	0.00156691	Cacna1d/Trdn/Fkbp1b/Thrb/Epas1/Rgs2/Atp2b4/Csrp3/Tnni2/Cacna2d1/Atp1a3/Cxcr4/Scn4b/Gja5	14	2.56645
GO:0007520	GO:0007520	myoblast fusion	0.0107335	51/28905	0.117647	6.08334	5.10235	0.000438384	0.00272914	0.00157585	Ccl8/Dock2/Gdf15/Cd53/Ehd2/Tmem182	6	2.56397
GO:0045429	GO:0045429	positive regulation of nitric oxide biosynthetic process	0.0107335	51/28905	0.117647	6.08334	5.10235	0.000438384	0.00272914	0.00157585	Itgb2/Cd36/Esr1/Klf2/Ass1/Clec7a	6	2.56397
GO:2000404	GO:2000404	regulation of T cell migration	0.0107335	51/28905	0.117647	6.08334	5.10235	0.000438384	0.00272914	0.00157585	Cd200r1/Adam8/Ecm1/Ccr7/Tnfrsf14/Dock8	6	2.56397
GO:0062197	GO:0062197	cellular response to chemical stress	0.0286225	313/28905	0.0511182	2.64324	4.10478	0.000439028	0.00272937	0.00157598	Ngfr/Cd36/Psap/Trpm2/Trpv4/Mb/Dapk1/Prkcd/Pdgfrb/Aldh3b1/Alox5/Hk3/Btk/Nlrp3/Sirpa/Sod3	16	2.56394
GO:0046887	GO:0046887	positive regulation of hormone secretion	0.0214669	195/28905	0.0615385	3.18206	4.29344	0.00044386	0.00275561	0.00159113	Hfe/Trpm2/Cacna1d/Arrb1/Dab2/Vdr/Abcg1/Cd38/Lif/Ptger4/Lrp1/Nnat	12	2.55978
GO:0002360	GO:0002360	T cell lineage commitment	0.00894454	34/28905	0.147059	7.60418	5.41086	0.000465014	0.00287899	0.00166237	Tgfb1/Ly9/Slamf6/Ctsl/Il6ra	5	2.54076
GO:0048799	GO:0048799	animal organ maturation	0.00894454	34/28905	0.147059	7.60418	5.41086	0.000465014	0.00287899	0.00166237	Aldh1a2/Igf1/Sema4d/Ryr1/Fat4	5	2.54076
GO:0002708	GO:0002708	positive regulation of lymphocyte mediated immunity	0.019678	169/28905	0.0650888	3.36564	4.33129	0.000475211	0.00293808	0.0016965	Tgfb1/Il12b/Sh2d1a/Hfe/Slamf6/H2-M2/Trem2/Rasgrp1/Btk/Nlrp3/Fcgr3	11	2.53194
GO:0017157	GO:0017157	regulation of exocytosis	0.0232558	225/28905	0.0577778	2.9876	4.20309	0.000476047	0.00293921	0.00169715	Itgb2/Spi1/Pld2/Syk/Nckap1l/Fgr/Stx1b/Il13ra2/Cd300a/Syn1/Cd84/Fes/Ptafr	13	2.53177
GO:0034614	GO:0034614	cellular response to reactive oxygen species	0.0178891	143/28905	0.0699301	3.61597	4.40383	0.000485539	0.00299372	0.00172862	Cd36/Psap/Trpm2/Mb/Prkcd/Pdgfrb/Hk3/Btk/Sirpa/Sod3	10	2.52379
GO:0010934	GO:0010934	macrophage cytokine production	0.0107335	52/28905	0.115385	5.96635	5.03365	0.000487562	0.00299797	0.00173108	Tgfb1/Cd36/Card9/Laptm5/Nlrp3/Tlr7	6	2.52317
GO:0033628	GO:0033628	regulation of cell adhesion mediated by integrin	0.0107335	52/28905	0.115385	5.96635	5.03365	0.000487562	0.00299797	0.00173108	Syk/Nckap1l/Lpxn/Cd3e/Lif/P2ry12	6	2.52317
GO:0006939	GO:0006939	smooth muscle contraction	0.0161002	118/28905	0.0762712	3.94386	4.49986	0.000491007	0.00301504	0.00174093	Ncf1/Fkbp1b/Rgs2/Atp2b4/Cd38/Tbxa2r/Dock4/Ptger4/Ptafr	9	2.52071
GO:0050803	GO:0050803	regulation of synapse structure or activity	0.0286225	317/28905	0.0504732	2.60989	4.04737	0.000503958	0.00309035	0.00178442	Apoe/Ephb3/Srgn/Sema4d/Thbs2/Trem2/Baiap2/Fcgr2b/Sema4a/Ptprd/Ptpro/Gpc4/Nectin1/Ptprf/Flrt2/Klk8	16	2.50999
GO:0002520	GO:0002520	immune system development	0.0250447	256/28905	0.0546875	2.8278	4.12509	0.000507641	0.0031087	0.00179501	Tgfb1/Il7r/Ephb3/H2-M2/Ltb/Lipa/Slc40a1/Il2ra/Bcl2l11/Cd3e/Ccr7/C3ar1/Mafb/Lilrb4a	14	2.50742
GO:0032729	GO:0032729	positive regulation of type II interferon production	0.0143113	95/28905	0.0842105	4.35439	4.59878	0.000518379	0.00316584	0.001828	Il12b/Slamf6/Rasgrp1/Cd3e/Tlr8/Tlr7/Ticam2/Clec7a	8	2.49951
GO:2000628	GO:2000628	regulation of miRNA metabolic process	0.0143113	95/28905	0.0842105	4.35439	4.59878	0.000518379	0.00316584	0.001828	Ngfr/Spi1/Tgfb1/Esr1/Notch2/Notch3/Ar/Lilrb4a	8	2.49951
GO:0051258	GO:0051258	protein polymerization	0.0268336	287/28905	0.0522648	2.70253	4.07057	0.000521607	0.00318087	0.00183668	Scin/Clip3/Trpv4/Sgk1/Evl/Prkcd/Nckap1l/Svil/Baiap2/Clec2i/Pak1/Inpp5j/Ssh3/Fes/Capg	15	2.49745
GO:0030518	GO:0030518	intracellular steroid hormone receptor signaling pathway	0.0161002	119/28905	0.0756303	3.91072	4.46809	0.000522253	0.00318087	0.00183668	Zmiz1/Esr1/Igf1/Dab2/Trp63/Padi2/Pak1/Pgr/Ar	9	2.49745
GO:0002643	GO:0002643	regulation of tolerance induction	0.00715564	20/28905	0.2	10.3417	5.86871	0.000524085	0.00318341	0.00183815	Il2ra/Cd3e/Ccr7/Lilrb4a	4	2.49711
GO:0060099	GO:0060099	regulation of phagocytosis, engulfment	0.00715564	20/28905	0.2	10.3417	5.86871	0.000524085	0.00318341	0.00183815	Cd36/Nckap1l/Trem2/Cd300a	4	2.49711
GO:0032535	GO:0032535	regulation of cellular component size	0.0339893	415/28905	0.0457831	2.36737	3.94007	0.00052543	0.00318728	0.00184038	Scin/Apoe/Il7r/Evl/Sema4d/Sema3g/Prkcd/Nckap1l/Svil/Baiap2/Sema4a/Clec2i/Pak1/Ssh3/Mag/Lrp1/Shtn1/Kcnn4/Capg	19	2.49658
GO:0051341	GO:0051341	regulation of oxidoreductase activity	0.0125224	73/28905	0.0958904	4.95834	4.75528	0.000527199	0.0031937	0.00184409	Apoe/Aoc3/Esr1/Vdr/Atp2b4/Slamf8/Cdh3	7	2.49571
GO:0030336	GO:0030336	negative regulation of cell migration	0.0286225	319/28905	0.0501567	2.59353	4.01899	0.000539402	0.00325497	0.00187947	Ngfr/Tgfb1/Apoe/Evl/Cd200r1/Atp2b4/Hc/Angpt4/Padi2/Dnaja4/Cd300a/Tbxa2r/Ptger4/Lrp1/Slamf8/Eppk1	16	2.48745
GO:0002920	GO:0002920	regulation of humoral immune response	0.0107335	53/28905	0.113208	5.85378	4.96671	0.000540929	0.00325497	0.00187947	Cd5l/Trem2/Fcgr2b/Cd37/Ccr7/Spink5	6	2.48745
GO:0006687	GO:0006687	glycosphingolipid metabolic process	0.0107335	53/28905	0.113208	5.85378	4.96671	0.000540929	0.00325497	0.00187947	Gm2a/Psap/B4galnt1/Prkcd/St8sia4/Fut4	6	2.48745
GO:0097720	GO:0097720	calcineurin-mediated signaling	0.0107335	53/28905	0.113208	5.85378	4.96671	0.000540929	0.00325497	0.00187947	Igf1/Atp2b4/Nfatc1/Cmya5/Myoz1/Clec7a	6	2.48745
GO:1904407	GO:1904407	positive regulation of nitric oxide metabolic process	0.0107335	53/28905	0.113208	5.85378	4.96671	0.000540929	0.00325497	0.00187947	Itgb2/Cd36/Esr1/Klf2/Ass1/Clec7a	6	2.48745
GO:0009755	GO:0009755	hormone-mediated signaling pathway	0.019678	172/28905	0.0639535	3.30693	4.26136	0.000550943	0.00331081	0.00191171	Zmiz1/Esr1/Sgk1/Igf1/Thrb/Dab2/Trp63/Padi2/Pak1/Pgr/Ar	11	2.48007
GO:1903076	GO:1903076	regulation of protein localization to plasma membrane	0.0161002	120/28905	0.075	3.87813	4.43667	0.000555111	0.00333141	0.00192361	Tgfb1/Clip3/Dab2/Trem2/Atp2b4/Csrp3/Lrp1/Pid1/Ar	9	2.47737
GO:0006470	GO:0006470	protein dephosphorylation	0.0232558	230/28905	0.0565217	2.92265	4.11104	0.000585337	0.00350813	0.00202565	Tgfb1/Fkbp1b/Prkcd/Nckap1l/Pdgfrb/Ptprd/Ptpro/Ptpn5/Ptprf/Ssh3/Cd300a/Cmya5/Pirb	13	2.45492
GO:0002709	GO:0002709	regulation of T cell mediated immunity	0.0161002	121/28905	0.0743802	3.84608	4.40558	0.000589644	0.00352924	0.00203784	Il7r/Il12b/Hfe/H2-M2/Vsir/Nckap1l/Tnfrsf1b/Nlrp3/Lilrb4a	9	2.45232
GO:0006066	GO:0006066	alcohol metabolic process	0.0304114	354/28905	0.0480226	2.48317	3.94295	0.000598687	0.00356935	0.002061	Apoe/Abca1/Thrb/Dab2/Abcg1/Lipa/Vldlr/Cyp27a1/Dhrs9/Pck1/Fmo5/Slc37a2/Cebpa/Lrp1/Myof/P2ry6/Ptafr	17	2.44741
GO:0045124	GO:0045124	regulation of bone resorption	0.0107335	54/28905	0.111111	5.74538	4.90147	0.000598725	0.00356935	0.002061	Syk/Csf1r/Adam8/Cd38/Ptger4/Tmem119	6	2.44741
GO:0050732	GO:0050732	negative regulation of peptidyl-tyrosine phosphorylation	0.0107335	54/28905	0.111111	5.74538	4.90147	0.000598725	0.00356935	0.002061	Igf1/Sema4d/Prkcd/Cd300a/Zfyve28/Lilrb4a	6	2.44741
GO:0045216	GO:0045216	cell-cell junction organization	0.0232558	231/28905	0.0562771	2.91	4.09292	0.000609563	0.00362406	0.00209259	Efnb2/Tgfb1/Trpv4/Perp/Epb41l3/Csf1r/Xirp2/Ptpro/Nectin1/Pof1b/Pkp3/Gja5/Cdh3	13	2.4408
GO:0032768	GO:0032768	regulation of monooxygenase activity	0.00894454	36/28905	0.138889	7.18172	5.21175	0.000610318	0.00362406	0.00209259	Apoe/Esr1/Vdr/Atp2b4/Cdh3	5	2.4408
GO:0043537	GO:0043537	negative regulation of blood vessel endothelial cell migration	0.00894454	36/28905	0.138889	7.18172	5.21175	0.000610318	0.00362406	0.00209259	Tgfb1/Apoe/Atp2b4/Angpt4/Tbxa2r	5	2.4408
GO:0045926	GO:0045926	negative regulation of growth	0.0250447	261/28905	0.0536398	2.77363	4.04209	0.000614262	0.00364268	0.00210334	H19/Tgfb1/Sema4d/Sema3g/Dab2/Sox17/Serpine2/Rgs2/Sema4a/Pak1/Mag/Gdf15/Gas1/Myoz1	14	2.43858
GO:0032677	GO:0032677	regulation of interleukin-8 production	0.0125224	75/28905	0.0933333	4.82612	4.65914	0.000621307	0.00367961	0.00212466	Arrb1/Nos2/Syk/Ptger4/Tlr8/Tlr7/Clec7a	7	2.4342
GO:1904659	GO:1904659	glucose transmembrane transport	0.0161002	122/28905	0.0737705	3.81455	4.37482	0.000625915	0.00370203	0.00213761	Sh2b2/Slc2a9/Clip3/Aoc3/Esr1/Igf1/Prkcd/Fabp5/Pid1	9	2.43156
GO:0002821	GO:0002821	positive regulation of adaptive immune response	0.019678	175/28905	0.0628571	3.25024	4.19295	0.000636493	0.00374138	0.00216033	Tgfb1/Il12b/Hfe/H2-M2/Trem2/Card9/Btk/Nlrp3/Nfkbid/Fcgr3/Clec7a	11	2.42697
GO:0002577	GO:0002577	regulation of antigen processing and presentation	0.00715564	21/28905	0.190476	9.84922	5.69672	0.000637555	0.00374138	0.00216033	Hfe/Cd68/Trem2/Ccr7	4	2.42697
GO:0043117	GO:0043117	positive regulation of vascular permeability	0.00715564	21/28905	0.190476	9.84922	5.69672	0.000637555	0.00374138	0.00216033	Tgfb1/Apoe/Trpv4/Cxcr2	4	2.42697
GO:0048143	GO:0048143	astrocyte activation	0.00715564	21/28905	0.190476	9.84922	5.69672	0.000637555	0.00374138	0.00216033	Trem2/Csf1r/Lrp1/C5ar1	4	2.42697
GO:0071639	GO:0071639	positive regulation of monocyte chemotactic protein-1 production	0.00715564	21/28905	0.190476	9.84922	5.69672	0.000637555	0.00374138	0.00216033	Trpv4/Syk/Cd84/Clec7a	4	2.42697
GO:1905153	GO:1905153	regulation of membrane invagination	0.00715564	21/28905	0.190476	9.84922	5.69672	0.000637555	0.00374138	0.00216033	Cd36/Nckap1l/Trem2/Cd300a	4	2.42697
GO:0046394	GO:0046394	carboxylic acid biosynthetic process	0.0286225	325/28905	0.0492308	2.54564	3.93513	0.000658835	0.00386122	0.00222953	Ggt5/Aldh1a2/Lpl/Syk/Alox5/Cyp27a1/Atp2b4/Dhrs9/Acss1/Fabp5/Gstm4/Tbxas1/Acsbg1/Abcd2/Per2/Ass1	16	2.41328
GO:0046638	GO:0046638	positive regulation of alpha-beta T cell differentiation	0.0107335	55/28905	0.109091	5.64092	4.83784	0.000661198	0.00386626	0.00223244	Syk/Nckap1l/Nlrp3/Nfkbid/Ccr7/Lilrb4a	6	2.41271
GO:0048732	GO:0048732	gland development	0.0375671	491/28905	0.0427699	2.21156	3.80241	0.000663271	0.00386626	0.00223244	Tgfb1/Psap/Ephb3/Esr1/Igf1/Id4/Vdr/Trp63/Pdgfrb/Lipa/Serpine2/Bcl2l11/Pck1/Notch2/Fgfr2/Pgr/Cebpa/Ar/Serpinb5/Mafb/Ugt1a7c	21	2.41271
GO:0008645	GO:0008645	hexose transmembrane transport	0.0161002	123/28905	0.0731707	3.78354	4.34439	0.00066399	0.00386626	0.00223244	Sh2b2/Slc2a9/Clip3/Aoc3/Esr1/Igf1/Prkcd/Fabp5/Pid1	9	2.41271
GO:0014897	GO:0014897	striated muscle hypertrophy	0.0161002	123/28905	0.0731707	3.78354	4.34439	0.00066399	0.00386626	0.00223244	Igf1/Rgs2/Atp2b4/Tnfrsf1b/Csrp3/Pak1/Pde9a/Ar/Kcnn4	9	2.41271
GO:0030301	GO:0030301	cholesterol transport	0.0161002	123/28905	0.0731707	3.78354	4.34439	0.00066399	0.00386626	0.00223244	Cd36/Apoe/Abca1/Trem2/Abcg1/Lipa/Msr1/Eepd1/Lrp1	9	2.41271
GO:0009991	GO:0009991	response to extracellular stimulus	0.0357782	457/28905	0.0437637	2.26295	3.82171	0.000666347	0.00387497	0.00223747	Apoe/Hfe/Trpv4/Lpl/Cd68/Vdr/Pmaip1/Lipa/Dapl1/Pck1/Vcam1/Gdf3/F7/Cd3e/Prr5/Gdf15/Fes/Slc39a4/Mn1/Lilrb4a	20	2.41173
GO:0032637	GO:0032637	interleukin-8 production	0.0125224	76/28905	0.0921053	4.76262	4.61234	0.00067311	0.00390421	0.00225435	Arrb1/Nos2/Syk/Ptger4/Tlr8/Tlr7/Clec7a	7	2.40847
GO:0045109	GO:0045109	intermediate filament organization	0.0125224	76/28905	0.0921053	4.76262	4.61234	0.00067311	0.00390421	0.00225435	Krt10/Krt19/Des/Bfsp1/Krt15/Krt77/Eppk1	7	2.40847
GO:0001933	GO:0001933	negative regulation of protein phosphorylation	0.0286225	326/28905	0.0490798	2.53784	3.92134	0.000680789	0.00394367	0.00227714	Tgfb1/Apoe/Arrb1/Igf1/Sema4d/Prkcd/Rgs2/Ptpro/Inpp5j/Cd300a/Zfyve28/Sirpa/Klhl31/Pid1/Rgs14/Lilrb4a	16	2.4041
GO:0007259	GO:0007259	receptor signaling pathway via JAK-STAT	0.0214669	205/28905	0.0585366	3.02683	4.08972	0.000692211	0.00400288	0.00231132	Il7r/Il12b/Igf1/Csf1r/Il6ra/Ptprd/Lif/Cd300a/Ptger4/Csf2ra/Csf2rb/Csf2rb2	12	2.39763
GO:0010614	GO:0010614	negative regulation of cardiac muscle hypertrophy	0.00894454	37/28905	0.135135	6.98762	5.11783	0.000694567	0.00400288	0.00231132	Rgs2/Atp2b4/Tnfrsf1b/Pak1/Kcnn4	5	2.39763
GO:0043302	GO:0043302	positive regulation of leukocyte degranulation	0.00894454	37/28905	0.135135	6.98762	5.11783	0.000694567	0.00400288	0.00231132	Itgb2/Pld2/Syk/Fgr/Ptafr	5	2.39763
GO:0045920	GO:0045920	negative regulation of exocytosis	0.00894454	37/28905	0.135135	6.98762	5.11783	0.000694567	0.00400288	0.00231132	Spi1/Nckap1l/Il13ra2/Cd300a/Cd84	5	2.39763
GO:0051494	GO:0051494	negative regulation of cytoskeleton organization	0.019678	177/28905	0.0621469	3.21352	4.14816	0.000699456	0.0040259	0.00232462	Scin/Clip3/Sgk1/Evl/Prkcd/Svil/Inpp5j/Ssh3/Coro2b/Capg/Gmfg	11	2.39514
GO:0090277	GO:0090277	positive regulation of peptide hormone secretion	0.0178891	150/28905	0.0666667	3.44723	4.2199	0.000705544	0.00405575	0.00234185	Hfe/Trpm2/Cacna1d/Arrb1/Abcg1/Cd38/Lif/Ptger4/Lrp1/Nnat	10	2.39193
GO:0016053	GO:0016053	organic acid biosynthetic process	0.0286225	328/28905	0.0487805	2.52236	3.8939	0.000726575	0.00417132	0.00240859	Ggt5/Aldh1a2/Lpl/Syk/Alox5/Cyp27a1/Atp2b4/Dhrs9/Acss1/Fabp5/Gstm4/Tbxas1/Acsbg1/Abcd2/Per2/Ass1	16	2.37973
GO:0036037	GO:0036037	CD8-positive, alpha-beta T cell activation	0.0107335	56/28905	0.107143	5.54019	4.77575	0.000728601	0.00417231	0.00240916	Hfe/H2-M2/Vsir/Nckap1l/Dapl1/Lilrb4a	6	2.37962
GO:0042531	GO:0042531	positive regulation of tyrosine phosphorylation of STAT protein	0.0107335	56/28905	0.107143	5.54019	4.77575	0.000728601	0.00417231	0.00240916	Il12b/Igf1/Csf1r/Il6ra/Lif/Ptger4	6	2.37962
GO:0001912	GO:0001912	positive regulation of leukocyte mediated cytotoxicity	0.0143113	100/28905	0.08	4.13667	4.41239	0.000729797	0.00417385	0.00241004	Spi1/Il12b/Sh2d1a/Hfe/Slamf6/H2-M2/Rasgrp1/Tyrobp	8	2.37946
GO:0014896	GO:0014896	muscle hypertrophy	0.0161002	125/28905	0.072	3.72301	4.28447	0.000745818	0.00425466	0.00245671	Igf1/Rgs2/Atp2b4/Tnfrsf1b/Csrp3/Pak1/Pde9a/Ar/Kcnn4	9	2.37113
GO:0043534	GO:0043534	blood vessel endothelial cell migration	0.0161002	125/28905	0.072	3.72301	4.28447	0.000745818	0.00425466	0.00245671	Efnb2/Tgfb1/Apoe/Igf1/Adam8/Atp2b4/Angpt4/Tbxa2r/Cxcr4	9	2.37113
GO:0030073	GO:0030073	insulin secretion	0.0250447	267/28905	0.0524345	2.7113	3.94503	0.000766735	0.00436116	0.0025182	Trpm2/Cacna1d/Arrb1/Fkbp1b/Nos2/Pde8b/Abcg1/Alox5/Cd38/Ucp2/Lrp1/Rab11fip5/Per2/Nnat	14	2.3604
GO:0048245	GO:0048245	eosinophil chemotaxis	0.00715564	22/28905	0.181818	9.40153	5.53589	0.000767393	0.00436116	0.0025182	Ccl8/Ccl6/Ccl9/Ccl22	4	2.3604
GO:1900120	GO:1900120	regulation of receptor binding	0.00715564	22/28905	0.181818	9.40153	5.53589	0.000767393	0.00436116	0.0025182	Hfe/Ptprf/Plcl1/Plcl2	4	2.3604
GO:0002725	GO:0002725	negative regulation of T cell cytokine production	0.00536673	10/28905	0.3	15.5125	6.44571	0.000780107	0.0043923	0.00253618	Hfe/Vsir/Lilrb4a	3	2.35731
GO:0002934	GO:0002934	desmosome organization	0.00536673	10/28905	0.3	15.5125	6.44571	0.000780107	0.0043923	0.00253618	Perp/Nectin1/Pkp3	3	2.35731
GO:0016068	GO:0016068	type I hypersensitivity	0.00536673	10/28905	0.3	15.5125	6.44571	0.000780107	0.0043923	0.00253618	Fcgr2b/Btk/Fcgr3	3	2.35731
GO:0034351	GO:0034351	negative regulation of glial cell apoptotic process	0.00536673	10/28905	0.3	15.5125	6.44571	0.000780107	0.0043923	0.00253618	Igf1/Prkcd/Trem2	3	2.35731
GO:0070327	GO:0070327	thyroid hormone transport	0.00536673	10/28905	0.3	15.5125	6.44571	0.000780107	0.0043923	0.00253618	Slc16a10/Slc7a8/Slc16a2	3	2.35731
GO:0071447	GO:0071447	cellular response to hydroperoxide	0.00536673	10/28905	0.3	15.5125	6.44571	0.000780107	0.0043923	0.00253618	Cd36/Dapk1/Prkcd	3	2.35731
GO:0071649	GO:0071649	regulation of chemokine (C-C motif) ligand 5 production	0.00536673	10/28905	0.3	15.5125	6.44571	0.000780107	0.0043923	0.00253618	Trpv4/Sirpa/Ticam2	3	2.35731
GO:0006639	GO:0006639	acylglycerol metabolic process	0.0178891	152/28905	0.0657895	3.40187	4.16935	0.000781655	0.0043923	0.00253618	Apoe/Lpl/Esr1/Thrb/Lipa/Dgka/Pck1/Pla2g15/Apobec1/Ang	10	2.35731
GO:0008203	GO:0008203	cholesterol metabolic process	0.0178891	152/28905	0.0657895	3.40187	4.16935	0.000781655	0.0043923	0.00253618	Apoe/Abca1/Thrb/Abcg1/Lipa/Vldlr/Cyp27a1/Fmo5/Cebpa/Lrp1	10	2.35731
GO:0032088	GO:0032088	negative regulation of NF-kappaB transcription factor activity	0.0125224	78/28905	0.0897436	4.6405	4.52113	0.000786957	0.00440704	0.00254469	Spi1/Arrb1/Nlrp3/Nfkbid/Aim2/Mturn/Cmklr1	7	2.35585
GO:0045577	GO:0045577	regulation of B cell differentiation	0.00894454	38/28905	0.131579	6.80374	5.02733	0.000787216	0.00440704	0.00254469	Spi1/Syk/Nckap1l/Slamf8/Lilrb4a	5	2.35585
GO:0051150	GO:0051150	regulation of smooth muscle cell differentiation	0.00894454	38/28905	0.131579	6.80374	5.02733	0.000787216	0.00440704	0.00254469	Tgfb1/Notch2/Fgfr2/Nfatc1/Hey1	5	2.35585
GO:0015749	GO:0015749	monosaccharide transmembrane transport	0.0161002	126/28905	0.0714286	3.69346	4.25497	0.000789711	0.00441004	0.00254642	Sh2b2/Slc2a9/Clip3/Aoc3/Esr1/Igf1/Prkcd/Fabp5/Pid1	9	2.35556
GO:0015918	GO:0015918	sterol transport	0.0161002	126/28905	0.0714286	3.69346	4.25497	0.000789711	0.00441004	0.00254642	Cd36/Apoe/Abca1/Trem2/Abcg1/Lipa/Msr1/Eepd1/Lrp1	9	2.35556
GO:1901136	GO:1901136	carbohydrate derivative catabolic process	0.0250447	268/28905	0.0522388	2.70119	3.92911	0.000795021	0.00443419	0.00256037	Gm2a/Tgfb1/Psap/Cbfa2t3/Igf1/Ctsl/Prkcd/Lipa/Hk3/Btk/Ucp2/Stab2/Pde9a/Entpd1	14	2.35319
GO:0002369	GO:0002369	T cell cytokine production	0.0107335	57/28905	0.105263	5.44299	4.71513	0.000801194	0.00445757	0.00257387	Il12b/Hfe/Vsir/Tnfrsf1b/Nlrp3/Lilrb4a	6	2.3509
GO:0010596	GO:0010596	negative regulation of endothelial cell migration	0.0107335	57/28905	0.105263	5.44299	4.71513	0.000801194	0.00445757	0.00257387	Tgfb1/Apoe/Atp2b4/Angpt4/Dnaja4/Tbxa2r	6	2.3509
GO:0061572	GO:0061572	actin filament bundle organization	0.019678	180/28905	0.0611111	3.15996	4.08217	0.000803547	0.00446218	0.00257653	Arrb1/Evl/Gpr65/Itgb5/Baiap2/Pak1/Arhgef5/Ptger4/Shtn1/Coro2b/Synpo2	11	2.35045
GO:0007160	GO:0007160	cell-matrix adhesion	0.0232558	238/28905	0.0546218	2.82441	3.96879	0.000804005	0.00446218	0.00257653	Itgb2/Cd36/Itgb5/Pcsk5/Adam8/Bcl2l11/Vcam1/Itgax/Cd3e/Sirpa/Lrp1/Coro2b/Frem1	13	2.35045
GO:0030307	GO:0030307	positive regulation of cell growth	0.0214669	209/28905	0.0574163	2.9689	4.01168	0.000819818	0.00453875	0.00262074	Apoe/Cxcl16/Sgk1/Igf1/Sema4d/Cd38/Pak1/Prr5/Lrp1/Shtn1/Cxcr4/Reg1	12	2.34306
GO:0044703	GO:0044703	multi-organism reproductive process	0.0214669	209/28905	0.0574163	2.9689	4.01168	0.000819818	0.00453875	0.00262074	Esr1/Ctsl/Ctsb/Vdr/Pcsk5/Serpine2/Hpgd/Pgr/Lif/Ar/Ptafr/Thbd	12	2.34306
GO:2000146	GO:2000146	negative regulation of cell motility	0.0286225	332/28905	0.0481928	2.49197	3.83964	0.000826069	0.00456774	0.00263748	Ngfr/Tgfb1/Apoe/Evl/Cd200r1/Atp2b4/Hc/Angpt4/Padi2/Dnaja4/Cd300a/Tbxa2r/Ptger4/Lrp1/Slamf8/Eppk1	16	2.3403
GO:0007200	GO:0007200	phospholipase C-activating G protein-coupled receptor signaling pathway	0.0143113	102/28905	0.0784314	4.05556	4.34121	0.000831695	0.00458757	0.00264894	Esr1/Cxcr2/Gna15/P2ry12/C3ar1/Cmklr1/C5ar1/Ptafr	8	2.33842
GO:0035773	GO:0035773	insulin secretion involved in cellular response to glucose stimulus	0.0143113	102/28905	0.0784314	4.05556	4.34121	0.000831695	0.00458757	0.00264894	Cacna1d/Arrb1/Fkbp1b/Pde8b/Abcg1/Ucp2/Lrp1/Rab11fip5	8	2.33842
GO:0006638	GO:0006638	neutral lipid metabolic process	0.0178891	154/28905	0.0649351	3.35769	4.11964	0.000864395	0.00476211	0.00274972	Apoe/Lpl/Esr1/Thrb/Lipa/Dgka/Pck1/Pla2g15/Apobec1/Ang	10	2.3222
GO:0002675	GO:0002675	positive regulation of acute inflammatory response	0.0107335	58/28905	0.103448	5.34915	4.65593	0.000879241	0.00480599	0.00277505	H2-M2/Aoc3/Adam8/Btk/Ccr7/Fcgr3	6	2.31822
GO:0032757	GO:0032757	positive regulation of interleukin-8 production	0.0107335	58/28905	0.103448	5.34915	4.65593	0.000879241	0.00480599	0.00277505	Nos2/Syk/Ptger4/Tlr8/Tlr7/Clec7a	6	2.31822
GO:0043370	GO:0043370	regulation of CD4-positive, alpha-beta T cell differentiation	0.0107335	58/28905	0.103448	5.34915	4.65593	0.000879241	0.00480599	0.00277505	Tgfb1/Nckap1l/Pf4/Nlrp3/Nfkbid/Ccr7	6	2.31822
GO:0050850	GO:0050850	positive regulation of calcium-mediated signaling	0.0107335	58/28905	0.103448	5.34915	4.65593	0.000879241	0.00480599	0.00277505	Igf1/Syk/Trem2/Pdgfrb/Cd3e/Clec7a	6	2.31822
GO:0050922	GO:0050922	negative regulation of chemotaxis	0.0107335	58/28905	0.103448	5.34915	4.65593	0.000879241	0.00480599	0.00277505	Sema4d/Sema3g/Hc/Sema4a/Padi2/Slamf8	6	2.31822
GO:1902895	GO:1902895	positive regulation of miRNA transcription	0.0107335	58/28905	0.103448	5.34915	4.65593	0.000879241	0.00480599	0.00277505	Ngfr/Spi1/Tgfb1/Notch2/Notch3/Ar	6	2.31822
GO:0030183	GO:0030183	B cell differentiation	0.019678	182/28905	0.0604396	3.12523	4.03893	0.000879835	0.00480599	0.00277505	Spi1/Syk/Nckap1l/Notch2/Laptm5/Btk/Nfatc1/Lyl1/Plcl2/Slamf8/Lilrb4a	11	2.31822
GO:0048534	GO:0048534	hematopoietic or lymphoid organ development	0.0161002	128/28905	0.0703125	3.63575	4.19687	0.000883809	0.00481601	0.00278084	Tgfb1/Il7r/Ephb3/Ltb/Lipa/Slc40a1/Bcl2l11/Ccr7/Mafb	9	2.31731
GO:0048640	GO:0048640	negative regulation of developmental growth	0.0161002	128/28905	0.0703125	3.63575	4.19687	0.000883809	0.00481601	0.00278084	H19/Sema4d/Sema3g/Rgs2/Sema4a/Pak1/Mag/Gdf15/Myoz1	9	2.31731
GO:0032370	GO:0032370	positive regulation of lipid transport	0.0143113	103/28905	0.0776699	4.01619	4.3063	0.00088676	0.00482556	0.00278635	Apoe/Abca1/Prkcd/Dab2/Trem2/Abcg1/Eepd1/Lrp1	8	2.31645
GO:0014741	GO:0014741	negative regulation of muscle hypertrophy	0.00894454	39/28905	0.128205	6.62928	4.94005	0.000888777	0.00482556	0.00278635	Rgs2/Atp2b4/Tnfrsf1b/Pak1/Kcnn4	5	2.31645
GO:0042403	GO:0042403	thyroid hormone metabolic process	0.00894454	39/28905	0.128205	6.62928	4.94005	0.000888777	0.00482556	0.00278635	Slc16a10/Ctsl/Ctsb/Ctsk/Slc16a2	5	2.31645
GO:0010885	GO:0010885	regulation of cholesterol storage	0.00715564	23/28905	0.173913	8.99277	5.38501	0.000914843	0.00495512	0.00286116	Cd36/Lpl/Trem2/Msr1	4	2.30495
GO:0043501	GO:0043501	skeletal muscle adaptation	0.00715564	23/28905	0.173913	8.99277	5.38501	0.000914843	0.00495512	0.00286116	Nfatc1/Ar/Cmya5/Myoz1	4	2.30495
GO:2001233	GO:2001233	regulation of apoptotic signaling pathway	0.0339893	436/28905	0.043578	2.25335	3.70312	0.000945352	0.00511422	0.00295303	Ngfr/G0s2/Igf1/Ctsl/Prkcd/Dab2/Trp63/Trem2/Ltb/Pmaip1/Fcgr2b/Bcl2l11/Ctsk/Ctsh/Ctss/Ar/Gas1/S100a8/S100a9	19	2.29122
GO:1904375	GO:1904375	regulation of protein localization to cell periphery	0.0178891	156/28905	0.0641026	3.31464	4.07074	0.000954194	0.00515586	0.00297707	Tgfb1/Clip3/Dab2/Trem2/Atp2b4/Csrp3/Gpc4/Lrp1/Pid1/Ar	10	2.2877
GO:0001961	GO:0001961	positive regulation of cytokine-mediated signaling pathway	0.0107335	59/28905	0.101695	5.25848	4.59809	0.000963014	0.00517864	0.00299023	Trem2/Laptm5/Cxcr4/Cd300lf/Ticam2/Rbm47	6	2.28578
GO:0061900	GO:0061900	glial cell activation	0.0107335	59/28905	0.101695	5.25848	4.59809	0.000963014	0.00517864	0.00299023	Trem2/Csf1r/Tyrobp/Lrp1/C5ar1/Kcnn4	6	2.28578
GO:0070527	GO:0070527	platelet aggregation	0.0107335	59/28905	0.101695	5.25848	4.59809	0.000963014	0.00517864	0.00299023	Syk/Prkcd/Serpine2/Il6ra/P2ry12/Entpd1	6	2.28578
GO:0141084	GO:0141084	inflammasome-mediated signaling pathway	0.0107335	59/28905	0.101695	5.25848	4.59809	0.000963014	0.00517864	0.00299023	Cd36/Mefv/Trem2/Btk/Nlrp3/Nlrp1b	6	2.28578
GO:0019724	GO:0019724	B cell mediated immunity	0.0268336	305/28905	0.0491803	2.54304	3.80436	0.00096958	0.00520773	0.00300703	Tgfb1/Il12b/H2-M2/Prkcd/Trem2/Fcgr2b/Hc/Card9/Btk/Il13ra2/Pirb/Fcgr3/Csf2rb/Csf2rb2/Ighg2c	15	2.28335
GO:1905332	GO:1905332	positive regulation of morphogenesis of an epithelium	0.00894454	40/28905	0.125	6.46355	4.85577	0.000999773	0.0053635	0.00309697	Tgfb1/Itgax/Lif/Hoxb7/Ar	5	2.27055
GO:0001890	GO:0001890	placenta development	0.019678	185/28905	0.0594595	3.07455	3.97519	0.00100544	0.00538615	0.00311005	Krt19/Ctsl/Ctsb/Epas1/Notch2/Vcam1/Fgfr2/Lif/Cebpa/Hey1/Xist	11	2.26872
GO:0044706	GO:0044706	multi-multicellular organism process	0.0214669	214/28905	0.0560748	2.89954	3.9167	0.00100639	0.00538615	0.00311005	Esr1/Ctsl/Ctsb/Vdr/Pcsk5/Serpine2/Hpgd/Pgr/Lif/Ar/Ptafr/Thbd	12	2.26872
GO:0006195	GO:0006195	purine nucleotide catabolic process	0.0178891	158/28905	0.0632911	3.27268	4.02263	0.0010515	0.00558688	0.00322595	Cbfa2t3/Ncf1/Igf1/Lipa/Hk3/Ncf2/Art2b/Ucp2/Pde9a/Entpd1	10	2.25283
GO:0060443	GO:0060443	mammary gland morphogenesis	0.0107335	60/28905	0.1	5.17084	4.54154	0.00105279	0.00558688	0.00322595	Tgfb1/Esr1/Vdr/Fgfr2/Pgr/Ar	6	2.25283
GO:1900271	GO:1900271	regulation of long-term synaptic potentiation	0.0107335	60/28905	0.1	5.17084	4.54154	0.00105279	0.00558688	0.00322595	Apoe/Tyrobp/Pak1/Ptpn5/Pde9a/Pirb	6	2.25283
GO:0022604	GO:0022604	regulation of cell morphogenesis	0.0250447	276/28905	0.0507246	2.62289	3.80434	0.0010547	0.00558688	0.00322595	Fblim1/Sgk1/Sema4d/Epb41l3/Csf1r/Baiap2/Sema4a/Ptprd/Fgr/Ptprf/Ago4/Cxcr4/Fes/Reg1	14	2.25283
GO:0043568	GO:0043568	positive regulation of insulin-like growth factor receptor signaling pathway	0.00536673	11/28905	0.272727	14.1023	6.1035	0.00105727	0.00558688	0.00322595	Igf1/Ar/Cdh3	3	2.25283
GO:0051712	GO:0051712	positive regulation of killing of cells of another organism	0.00536673	11/28905	0.272727	14.1023	6.1035	0.00105727	0.00558688	0.00322595	Nos2/Syk/Clec7a	3	2.25283
GO:0071415	GO:0071415	cellular response to purine-containing compound	0.00536673	11/28905	0.272727	14.1023	6.1035	0.00105727	0.00558688	0.00322595	Trpm2/Ryr1/P2ry6	3	2.25283
GO:0071609	GO:0071609	chemokine (C-C motif) ligand 5 production	0.00536673	11/28905	0.272727	14.1023	6.1035	0.00105727	0.00558688	0.00322595	Trpv4/Sirpa/Ticam2	3	2.25283
GO:0072102	GO:0072102	glomerulus morphogenesis	0.00536673	11/28905	0.272727	14.1023	6.1035	0.00105727	0.00558688	0.00322595	Pdgfrb/Notch2/Notch3	3	2.25283
GO:0150078	GO:0150078	positive regulation of neuroinflammatory response	0.00536673	11/28905	0.272727	14.1023	6.1035	0.00105727	0.00558688	0.00322595	Trem2/Csf1r/Kcnn4	3	2.25283
GO:0010611	GO:0010611	regulation of cardiac muscle hypertrophy	0.0125224	82/28905	0.0853659	4.41413	4.34767	0.00106003	0.00558688	0.00322595	Igf1/Rgs2/Atp2b4/Tnfrsf1b/Pak1/Pde9a/Kcnn4	7	2.25283
GO:0032092	GO:0032092	positive regulation of protein binding	0.0125224	82/28905	0.0853659	4.41413	4.34767	0.00106003	0.00558688	0.00322595	Apoe/Hfe/Arrb1/Ephb6/Plcl1/Plcl2/Lrp1	7	2.25283
GO:0045123	GO:0045123	cellular extravasation	0.0125224	82/28905	0.0853659	4.41413	4.34767	0.00106003	0.00558688	0.00322595	Itgb2/Adam8/Vcam1/Sirpa/Ptger4/Fut4/Ptafr	7	2.25283
GO:0033077	GO:0033077	T cell differentiation in thymus	0.0143113	106/28905	0.0754717	3.90252	4.20415	0.0010697	0.00563125	0.00325157	Il7r/Dock2/Adam8/Rasgrp1/Cd3e/Nfkbid/Ccr7/Mafb	8	2.2494
GO:0000303	GO:0000303	response to superoxide	0.00715564	24/28905	0.166667	8.61807	5.24304	0.00108115	0.00565187	0.00326348	Cd36/Mb/Ucp2/Sod3	4	2.24781
GO:0032770	GO:0032770	positive regulation of monooxygenase activity	0.00715564	24/28905	0.166667	8.61807	5.24304	0.00108115	0.00565187	0.00326348	Apoe/Esr1/Vdr/Cdh3	4	2.24781
GO:0043011	GO:0043011	myeloid dendritic cell differentiation	0.00715564	24/28905	0.166667	8.61807	5.24304	0.00108115	0.00565187	0.00326348	Spi1/Tgfb1/Notch2/Pirb	4	2.24781
GO:0045591	GO:0045591	positive regulation of regulatory T cell differentiation	0.00715564	24/28905	0.166667	8.61807	5.24304	0.00108115	0.00565187	0.00326348	Tgfb1/Vsir/Btn2a2/Lilrb4a	4	2.24781
GO:0098801	GO:0098801	regulation of renal system process	0.00715564	24/28905	0.166667	8.61807	5.24304	0.00108115	0.00565187	0.00326348	Ptpro/Coro2b/Kcnn4/Gja5	4	2.24781
GO:1904754	GO:1904754	positive regulation of vascular associated smooth muscle cell migration	0.00715564	24/28905	0.166667	8.61807	5.24304	0.00108115	0.00565187	0.00326348	Pcsk5/Pak1/Dock4/Lrp1	4	2.24781
GO:0042476	GO:0042476	odontogenesis	0.0161002	132/28905	0.0681818	3.52557	4.08407	0.00109935	0.00574034	0.00331456	Ngfr/Tgfb1/Perp/Trp63/Fam20c/Bcl2l11/Fgfr2/Nectin1/Gas1	9	2.24106
GO:0002883	GO:0002883	regulation of hypersensitivity	0.00894454	41/28905	0.121951	6.3059	4.77433	0.00112074	0.00584523	0.00337513	H2-M2/Fcgr2b/Btk/Ccr7/Fcgr3	5	2.2332
GO:0043588	GO:0043588	skin development	0.0286225	342/28905	0.0467836	2.41911	3.70736	0.00112678	0.00586993	0.00338939	Ngfr/Psap/Krt10/Macroh2a2/Ctsl/Vdr/Trp63/Ltb/Col5a1/Ryr1/Fgfr2/Asprv1/Mfsd12/Cdh3/Krt77/Mafb	16	2.23137
GO:0051651	GO:0051651	maintenance of location in cell	0.0232558	247/28905	0.0526316	2.7215	3.81567	0.00112824	0.00587078	0.00338988	Gm2a/Scin/Tgfb1/Apoe/Trpm2/Trdn/Srgn/Fkbp1b/Fth1/Ryr1/Atp2a1/Itpr3/Cxcr3	13	2.2313
GO:0001960	GO:0001960	negative regulation of cytokine-mediated signaling pathway	0.0125224	83/28905	0.0843373	4.36095	4.30604	0.00113871	0.00591158	0.00341344	Naip1/Trem2/Ecm1/Padi2/Ptprf/Naip5/Naip2	7	2.2283
GO:0070373	GO:0070373	negative regulation of ERK1 and ERK2 cascade	0.0125224	83/28905	0.0843373	4.36095	4.30604	0.00113871	0.00591158	0.00341344	Arrb1/Igf1/Dab2/Lif/Sirpa/Rgs14/Btn2a2	7	2.2283
GO:0062013	GO:0062013	positive regulation of small molecule metabolic process	0.019678	188/28905	0.0585106	3.02549	3.91272	0.00114549	0.0059399	0.00342979	Apoe/Igf1/Nos2/Dab2/Trem2/Abcg1/Pmaip1/Pid1/P2ry6/Abcd2/Ptafr	11	2.22622
GO:0060191	GO:0060191	regulation of lipase activity	0.0107335	61/28905	0.0983607	5.08607	4.48624	0.00114885	0.00595047	0.0034359	Anxa8/Pdgfrb/Rgs2/Fgfr2/Lrp1/Ang	6	2.22545
GO:0007189	GO:0007189	adenylate cyclase-activating G protein-coupled receptor signaling pathway	0.0178891	160/28905	0.0625	3.23178	3.97529	0.00115678	0.00598465	0.00345563	Adgre1/Abca1/Gpr65/Atp2b4/Ramp1/Tbxa2r/Ptger2/Ptger4/Cxcr3/Cnr2	10	2.22296
GO:0030324	GO:0030324	lung development	0.0232558	248/28905	0.0524194	2.71052	3.79908	0.0011702	0.00604715	0.00349172	Tgfb1/Aldh1a2/Igf1/Thrb/Epas1/Pdgfrb/Lipa/Fgfr2/Pgr/Ctsh/Lif/Cebpa/Klf2	13	2.21845
GO:0051153	GO:0051153	regulation of striated muscle cell differentiation	0.0143113	108/28905	0.0740741	3.83025	4.13811	0.00120756	0.00623305	0.00359906	Efnb2/Tgfb1/Igf1/Csf1r/Rgs2/Csrp3/Pak1/Tmem119	8	2.2053
GO:0048738	GO:0048738	cardiac muscle tissue development	0.0250447	280/28905	0.05	2.58542	3.7436	0.0012092	0.00623435	0.00359981	Efnb2/Tgfb1/Aldh1a2/Igf1/Pdgfrb/Rgs2/Xirp2/Csrp3/Pak1/Fgfr2/Hey1/Tenm4/Nrap/Gja5	14	2.20521
GO:0048002	GO:0048002	antigen processing and presentation of peptide antigen	0.0125224	84/28905	0.0833333	4.30903	4.26506	0.0012219	0.00628544	0.00362931	Hfe/H2-M2/Ctsl/Trem2/Fcgr2b/Ctss/Fcgr3	7	2.20166
GO:0071677	GO:0071677	positive regulation of mononuclear cell migration	0.0125224	84/28905	0.0833333	4.30903	4.26506	0.0012219	0.00628544	0.00362931	Spi1/Tgfb1/Pla2g7/Adam8/Ccr7/Tnfrsf14/Dock8	7	2.20166
GO:0044546	GO:0044546	NLRP3 inflammasome complex assembly	0.00894454	42/28905	0.119048	6.15576	4.69554	0.0012522	0.00641932	0.00370661	Cd36/Mefv/Trem2/Btk/Nlrp3	5	2.19251
GO:0071827	GO:0071827	plasma lipoprotein particle organization	0.00894454	42/28905	0.119048	6.15576	4.69554	0.0012522	0.00641932	0.00370661	Apoe/Abca1/Lpl/Pla2g7/Abcg1	5	2.19251
GO:1904738	GO:1904738	vascular associated smooth muscle cell migration	0.00894454	42/28905	0.119048	6.15576	4.69554	0.0012522	0.00641932	0.00370661	Pcsk5/Pak1/Dock4/Lrp1/Kcnn4	5	2.19251
GO:0071560	GO:0071560	cellular response to transforming growth factor beta stimulus	0.0232558	250/28905	0.052	2.68884	3.76614	0.00125802	0.0064418	0.0037196	Spi1/Tgfb1/Zmiz1/Dab2/Itgb5/Lpxn/Ryr1/Tgfb1i1/Hpgd/Pmepa1/Lrp1/Nrros/Cdh3	13	2.19099
GO:0000305	GO:0000305	response to oxygen radical	0.00715564	25/28905	0.16	8.27335	5.1091	0.00126757	0.00646128	0.00373085	Cd36/Mb/Ucp2/Sod3	4	2.18968
GO:0010743	GO:0010743	regulation of macrophage derived foam cell differentiation	0.00715564	25/28905	0.16	8.27335	5.1091	0.00126757	0.00646128	0.00373085	Cd36/Lpl/Abcg1/Msr1	4	2.18968
GO:0050860	GO:0050860	negative regulation of T cell receptor signaling pathway	0.00715564	25/28905	0.16	8.27335	5.1091	0.00126757	0.00646128	0.00373085	Sh2d1a/Laptm5/Btn2a2/Lilrb4a	4	2.18968
GO:0090330	GO:0090330	regulation of platelet aggregation	0.00715564	25/28905	0.16	8.27335	5.1091	0.00126757	0.00646128	0.00373085	Syk/Prkcd/Serpine2/Il6ra	4	2.18968
GO:0034219	GO:0034219	carbohydrate transmembrane transport	0.0161002	135/28905	0.0666667	3.44723	4.00231	0.0012874	0.00655496	0.00378494	Sh2b2/Slc2a9/Clip3/Aoc3/Esr1/Igf1/Prkcd/Fabp5/Pid1	9	2.18343
GO:0035296	GO:0035296	regulation of tube diameter	0.019678	191/28905	0.0575916	2.97797	3.85149	0.00130122	0.00661039	0.00381694	Apoe/Alox5/Rgs2/Cd38/Tbxas1/Tbxa2r/Dock4/Klf2/Per2/Gja5/Sod3	11	2.17977
GO:0097746	GO:0097746	blood vessel diameter maintenance	0.019678	191/28905	0.0575916	2.97797	3.85149	0.00130122	0.00661039	0.00381694	Apoe/Alox5/Rgs2/Cd38/Tbxas1/Tbxa2r/Dock4/Klf2/Per2/Gja5/Sod3	11	2.17977
GO:0014743	GO:0014743	regulation of muscle hypertrophy	0.0125224	85/28905	0.0823529	4.25834	4.22472	0.00130977	0.00664629	0.00383767	Igf1/Rgs2/Atp2b4/Tnfrsf1b/Pak1/Pde9a/Kcnn4	7	2.17742
GO:0034763	GO:0034763	negative regulation of transmembrane transport	0.0161002	136/28905	0.0661765	3.42188	3.97556	0.00135555	0.00685971	0.0039609	Tgfb1/Sh2b2/Esr1/Trdn/Fkbp1b/Rgs2/Fabp5/Slc43a2/Pid1	9	2.16369
GO:0035150	GO:0035150	regulation of tube size	0.019678	192/28905	0.0572917	2.96246	3.83135	0.00135684	0.00685971	0.0039609	Apoe/Alox5/Rgs2/Cd38/Tbxas1/Tbxa2r/Dock4/Klf2/Per2/Gja5/Sod3	11	2.16369
GO:0031640	GO:0031640	killing of cells of another organism	0.0143113	110/28905	0.0727273	3.76061	4.07363	0.00135921	0.00685971	0.0039609	Ccl8/Ncf1/Nos2/Syk/Hc/Ccl22/Lyz2/Clec7a	8	2.16369
GO:0141061	GO:0141061	disruption of cell in another organism	0.0143113	110/28905	0.0727273	3.76061	4.07363	0.00135921	0.00685971	0.0039609	Ccl8/Ncf1/Nos2/Syk/Hc/Ccl22/Lyz2/Clec7a	8	2.16369
GO:0044091	GO:0044091	membrane biogenesis	0.0107335	63/28905	0.0952381	4.92461	4.37918	0.00136097	0.00685971	0.0039609	Psap/Clip3/Ptprd/Clec2i/Rftn1/Mafb	6	2.16369
GO:0045682	GO:0045682	regulation of epidermis development	0.0107335	63/28905	0.0952381	4.92461	4.37918	0.00136097	0.00685971	0.0039609	Krt10/Macroh2a2/Vdr/Trp63/Gdf3/Hey1	6	2.16369
GO:0042326	GO:0042326	negative regulation of phosphorylation	0.0286225	349/28905	0.0458453	2.37059	3.61751	0.00138846	0.00691369	0.00399207	Tgfb1/Apoe/Arrb1/Igf1/Sema4d/Prkcd/Rgs2/Ptpro/Inpp5j/Cd300a/Zfyve28/Sirpa/Klhl31/Pid1/Rgs14/Lilrb4a	16	2.16029
GO:0002664	GO:0002664	regulation of T cell tolerance induction	0.00536673	12/28905	0.25	12.9271	5.80321	0.00138952	0.00691369	0.00399207	Il2ra/Cd3e/Lilrb4a	3	2.16029
GO:0033089	GO:0033089	positive regulation of T cell differentiation in thymus	0.00536673	12/28905	0.25	12.9271	5.80321	0.00138952	0.00691369	0.00399207	Il7r/Adam8/Rasgrp1	3	2.16029
GO:0042976	GO:0042976	activation of Janus kinase activity	0.00536673	12/28905	0.25	12.9271	5.80321	0.00138952	0.00691369	0.00399207	Il12b/Il6ra/Cd300a	3	2.16029
GO:0051709	GO:0051709	regulation of killing of cells of another organism	0.00536673	12/28905	0.25	12.9271	5.80321	0.00138952	0.00691369	0.00399207	Nos2/Syk/Clec7a	3	2.16029
GO:0140052	GO:0140052	cellular response to oxidised low-density lipoprotein particle stimulus	0.00536673	12/28905	0.25	12.9271	5.80321	0.00138952	0.00691369	0.00399207	Cd36/Cd68/Trem2	3	2.16029
GO:1905522	GO:1905522	negative regulation of macrophage migration	0.00536673	12/28905	0.25	12.9271	5.80321	0.00138952	0.00691369	0.00399207	Cd200r1/Hc/Slamf8	3	2.16029
GO:2000562	GO:2000562	negative regulation of CD4-positive, alpha-beta T cell proliferation	0.00536673	12/28905	0.25	12.9271	5.80321	0.00138952	0.00691369	0.00399207	Vsir/Tnfrsf14/Tarm1	3	2.16029
GO:0043123	GO:0043123	positive regulation of canonical NF-kappaB signal transduction	0.0178891	164/28905	0.0609756	3.15295	3.88279	0.00139318	0.00691369	0.00399207	Tgfb1/Cd36/Ltb/Card9/Clec4d/Eda2r/Ror1/Lurap1l/Ticam2/Clec7a	10	2.16029
GO:0045667	GO:0045667	regulation of osteoblast differentiation	0.0178891	164/28905	0.0609756	3.15295	3.88279	0.00139318	0.00691369	0.00399207	Igf1/Sema4d/Gdf10/Trp63/Fam20c/Nfatc1/Cebpa/Ptger4/Hey1/Tmem119	10	2.16029
GO:0072523	GO:0072523	purine-containing compound catabolic process	0.0178891	164/28905	0.0609756	3.15295	3.88279	0.00139318	0.00691369	0.00399207	Cbfa2t3/Ncf1/Igf1/Lipa/Hk3/Ncf2/Art2b/Ucp2/Pde9a/Entpd1	10	2.16029
GO:1902652	GO:1902652	secondary alcohol metabolic process	0.0178891	164/28905	0.0609756	3.15295	3.88279	0.00139318	0.00691369	0.00399207	Apoe/Abca1/Thrb/Abcg1/Lipa/Vldlr/Cyp27a1/Fmo5/Cebpa/Lrp1	10	2.16029
GO:0035307	GO:0035307	positive regulation of protein dephosphorylation	0.00894454	43/28905	0.116279	6.01261	4.61927	0.00139472	0.00691369	0.00399207	Tgfb1/Prkcd/Pdgfrb/Cd300a/Pirb	5	2.16029
GO:0043666	GO:0043666	regulation of phosphoprotein phosphatase activity	0.00894454	43/28905	0.116279	6.01261	4.61927	0.00139472	0.00691369	0.00399207	Fkbp1b/Nckap1l/Pdgfrb/Cd300a/Cmya5	5	2.16029
GO:0070884	GO:0070884	regulation of calcineurin-NFAT signaling cascade	0.00894454	43/28905	0.116279	6.01261	4.61927	0.00139472	0.00691369	0.00399207	Igf1/Atp2b4/Cmya5/Myoz1/Clec7a	5	2.16029
GO:0016125	GO:0016125	sterol metabolic process	0.0178891	165/28905	0.0606061	3.13384	3.86011	0.00145803	0.00721958	0.0041687	Apoe/Abca1/Thrb/Abcg1/Lipa/Vldlr/Cyp27a1/Fmo5/Cebpa/Lrp1	10	2.14149
GO:0010829	GO:0010829	negative regulation of glucose transmembrane transport	0.00715564	26/28905	0.153846	7.95514	4.98242	0.00147533	0.00725733	0.0041905	Sh2b2/Esr1/Fabp5/Pid1	4	2.13922
GO:0016045	GO:0016045	detection of bacterium	0.00715564	26/28905	0.153846	7.95514	4.98242	0.00147533	0.00725733	0.0041905	Naip1/Nlrc4/Naip5/Naip2	4	2.13922
GO:0030194	GO:0030194	positive regulation of blood coagulation	0.00715564	26/28905	0.153846	7.95514	4.98242	0.00147533	0.00725733	0.0041905	Cd36/F7/Tbxa2r/S100a9	4	2.13922
GO:0070168	GO:0070168	negative regulation of biomineral tissue development	0.00715564	26/28905	0.153846	7.95514	4.98242	0.00147533	0.00725733	0.0041905	Tgfb1/Srgn/Ecm1/Hey1	4	2.13922
GO:0099623	GO:0099623	regulation of cardiac muscle cell membrane repolarization	0.00715564	26/28905	0.153846	7.95514	4.98242	0.00147533	0.00725733	0.0041905	Cacna1d/Cacna2d1/Scn4b/Gja5	4	2.13922
GO:1900048	GO:1900048	positive regulation of hemostasis	0.00715564	26/28905	0.153846	7.95514	4.98242	0.00147533	0.00725733	0.0041905	Cd36/F7/Tbxa2r/S100a9	4	2.13922
GO:0046850	GO:0046850	regulation of bone remodeling	0.0107335	64/28905	0.09375	4.84766	4.32734	0.00147762	0.00726065	0.00419241	Syk/Csf1r/Adam8/Cd38/Ptger4/Tmem119	6	2.13902
GO:0034103	GO:0034103	regulation of tissue remodeling	0.0125224	87/28905	0.0804598	4.16045	4.14586	0.00150028	0.00735563	0.00424726	Syk/Csf1r/Adam8/Cd38/Ptger4/Lrp1/Tmem119	7	2.13338
GO:0060761	GO:0060761	negative regulation of response to cytokine stimulus	0.0125224	87/28905	0.0804598	4.16045	4.14586	0.00150028	0.00735563	0.00424726	Naip1/Trem2/Ecm1/Padi2/Ptprf/Naip5/Naip2	7	2.13338
GO:0071559	GO:0071559	response to transforming growth factor beta	0.0232558	255/28905	0.0509804	2.63611	3.6852	0.00150185	0.00735563	0.00424726	Spi1/Tgfb1/Zmiz1/Dab2/Itgb5/Lpxn/Ryr1/Tgfb1i1/Hpgd/Pmepa1/Lrp1/Nrros/Cdh3	13	2.13338
GO:0035303	GO:0035303	regulation of dephosphorylation	0.0143113	112/28905	0.0714286	3.69346	4.01065	0.00152562	0.00746394	0.0043098	Tgfb1/Fkbp1b/Prkcd/Nckap1l/Pdgfrb/Cd300a/Cmya5/Pirb	8	2.12703
GO:0106056	GO:0106056	regulation of calcineurin-mediated signaling	0.00894454	44/28905	0.113636	5.87596	4.54537	0.00154884	0.00756107	0.00436588	Igf1/Atp2b4/Cmya5/Myoz1/Clec7a	5	2.12142
GO:1904707	GO:1904707	positive regulation of vascular associated smooth muscle cell proliferation	0.00894454	44/28905	0.113636	5.87596	4.54537	0.00154884	0.00756107	0.00436588	Igf1/Pak1/Fgfr2/Hpgd/P2ry6	5	2.12142
GO:0003170	GO:0003170	heart valve development	0.0107335	65/28905	0.0923077	4.77308	4.27656	0.00160173	0.00775957	0.0044805	Tgfb1/Notch2/Tnfrsf1b/Nfatc1/Hey1/Gja5	6	2.11016
GO:0050873	GO:0050873	brown fat cell differentiation	0.0107335	65/28905	0.0923077	4.77308	4.27656	0.00160173	0.00775957	0.0044805	Sh2b2/Trpv4/Mb/Rgs2/Cebpa/Metrnl	6	2.11016
GO:0060760	GO:0060760	positive regulation of response to cytokine stimulus	0.0107335	65/28905	0.0923077	4.77308	4.27656	0.00160173	0.00775957	0.0044805	Trem2/Laptm5/Cxcr4/Cd300lf/Ticam2/Rbm47	6	2.11016
GO:2000630	GO:2000630	positive regulation of miRNA metabolic process	0.0107335	65/28905	0.0923077	4.77308	4.27656	0.00160173	0.00775957	0.0044805	Ngfr/Spi1/Tgfb1/Notch2/Notch3/Ar	6	2.11016
GO:0008217	GO:0008217	regulation of blood pressure	0.0214669	226/28905	0.0530973	2.74558	3.69957	0.00160182	0.00775957	0.0044805	Aoc3/Nos2/Ncf2/Ptpro/Tbxa2r/C3ar1/Coro2b/Kcnk6/Ar/Kcnn4/Ptafr/Gja5	12	2.11016
GO:0030500	GO:0030500	regulation of bone mineralization	0.0125224	88/28905	0.0795455	4.11317	4.10732	0.00160329	0.00775957	0.0044805	Srgn/Vdr/Csf1r/Alox5/Fam20c/Ecm1/Tmem119	7	2.11016
GO:0140962	GO:0140962	multicellular organismal-level chemical homeostasis	0.0125224	88/28905	0.0795455	4.11317	4.10732	0.00160329	0.00775957	0.0044805	Tgfb1/Hfe/Trpv4/Epas1/Lipa/Slc40a1/Ctsh	7	2.11016
GO:2000107	GO:2000107	negative regulation of leukocyte apoptotic process	0.0125224	88/28905	0.0795455	4.11317	4.10732	0.00160329	0.00775957	0.0044805	Il7r/Mertk/Cxcr2/Fcgr2b/Tsc22d3/Ccr7/Dock8	7	2.11016
GO:0019364	GO:0019364	pyridine nucleotide catabolic process	0.0143113	113/28905	0.0707965	3.66077	3.9797	0.00161467	0.00778953	0.00449779	Cbfa2t3/Ncf1/Igf1/Lipa/Hk3/Ncf2/Art2b/Ucp2	8	2.10849
GO:0030516	GO:0030516	regulation of axon extension	0.0143113	113/28905	0.0707965	3.66077	3.9797	0.00161467	0.00778953	0.00449779	Apoe/Sema4d/Sema3g/Sema4a/Pak1/Mag/Lrp1/Shtn1	8	2.10849
GO:0070227	GO:0070227	lymphocyte apoptotic process	0.0143113	113/28905	0.0707965	3.66077	3.9797	0.00161467	0.00778953	0.00449779	Il7r/Lipa/Adam8/Il2ra/Bcl2l11/Tsc22d3/Nfkbid/Dock8	8	2.10849
GO:0035051	GO:0035051	cardiocyte differentiation	0.019678	197/28905	0.0558376	2.88727	3.73254	0.00166501	0.00801964	0.00463067	Efnb2/Tgfb1/Igf1/Pdgfrb/Sox17/Rgs2/Vcam1/Csrp3/Pak1/Tenm4/Nrap	11	2.09585
GO:0062012	GO:0062012	regulation of small molecule metabolic process	0.0304114	389/28905	0.0437018	2.25975	3.5128	0.00166593	0.00801964	0.00463067	Apoe/Cbfa2t3/Igf1/Nos2/Thrb/Dab2/Trem2/Abcg1/Pmaip1/Atp2b4/Fabp5/Fmo5/Pid1/Entpd1/P2ry6/Abcd2/Ptafr	17	2.09585
GO:0060560	GO:0060560	developmental growth involved in morphogenesis	0.0250447	290/28905	0.0482759	2.49627	3.59626	0.0016802	0.00807966	0.00466532	Tgfb1/Apoe/Esr1/Sema4d/Sema3g/Csf1r/Sema4a/Pak1/Fgfr2/Mag/Lrp1/Shtn1/Cxcr4/Reg1	14	2.09261
GO:0031667	GO:0031667	response to nutrient levels	0.0322004	424/28905	0.0424528	2.19517	3.48156	0.00169852	0.00813067	0.00469477	Apoe/Hfe/Trpv4/Lpl/Cd68/Vdr/Pmaip1/Lipa/Dapl1/Pck1/Gdf3/F7/Cd3e/Prr5/Gdf15/Fes/Slc39a4/Mn1	18	2.08987
GO:0002070	GO:0002070	epithelial cell maturation	0.00715564	27/28905	0.148148	7.6605	4.86233	0.00170568	0.00813067	0.00469477	Tgfb1/Epas1/Pgr/Cebpa	4	2.08987
GO:0033622	GO:0033622	integrin activation	0.00715564	27/28905	0.148148	7.6605	4.86233	0.00170568	0.00813067	0.00469477	Fblim1/Pcsk5/P2ry12/Ptger4	4	2.08987
GO:0034368	GO:0034368	protein-lipid complex remodeling	0.00715564	27/28905	0.148148	7.6605	4.86233	0.00170568	0.00813067	0.00469477	Apoe/Lpl/Pla2g7/Abcg1	4	2.08987
GO:0034369	GO:0034369	plasma lipoprotein particle remodeling	0.00715564	27/28905	0.148148	7.6605	4.86233	0.00170568	0.00813067	0.00469477	Apoe/Lpl/Pla2g7/Abcg1	4	2.08987
GO:0051016	GO:0051016	barbed-end actin filament capping	0.00715564	27/28905	0.148148	7.6605	4.86233	0.00170568	0.00813067	0.00469477	Scin/Evl/Svil/Capg	4	2.08987
GO:0086019	GO:0086019	cell-cell signaling involved in cardiac conduction	0.00715564	27/28905	0.148148	7.6605	4.86233	0.00170568	0.00813067	0.00469477	Cacna1d/Cacna2d1/Scn4b/Gja5	4	2.08987
GO:1904996	GO:1904996	positive regulation of leukocyte adhesion to vascular endothelial cell	0.00715564	27/28905	0.148148	7.6605	4.86233	0.00170568	0.00813067	0.00469477	Itgb2/Alox5/Fut4/Ptafr	4	2.08987
GO:0045927	GO:0045927	positive regulation of growth	0.0268336	323/28905	0.0464396	2.40132	3.55657	0.00170706	0.00813067	0.00469477	Apoe/Cxcl16/Sgk1/Igf1/Sema4d/Cd38/Pak1/Fgfr2/Prr5/Rftn1/Ptger4/Lrp1/Shtn1/Cxcr4/Reg1	15	2.08987
GO:0002021	GO:0002021	response to dietary excess	0.00894454	45/28905	0.111111	5.74538	4.47371	0.00171511	0.00814315	0.00470198	Apoe/Trpv4/Lipa/Gdf3/Gdf15	5	2.08921
GO:0002724	GO:0002724	regulation of T cell cytokine production	0.00894454	45/28905	0.111111	5.74538	4.47371	0.00171511	0.00814315	0.00470198	Hfe/Vsir/Tnfrsf1b/Nlrp3/Lilrb4a	5	2.08921
GO:0010935	GO:0010935	regulation of macrophage cytokine production	0.00894454	45/28905	0.111111	5.74538	4.47371	0.00171511	0.00814315	0.00470198	Tgfb1/Cd36/Card9/Laptm5/Tlr7	5	2.08921
GO:0072330	GO:0072330	monocarboxylic acid biosynthetic process	0.0214669	228/28905	0.0526316	2.7215	3.66476	0.00172473	0.00818019	0.00472337	Aldh1a2/Lpl/Alox5/Cyp27a1/Dhrs9/Acss1/Fabp5/Gstm4/Tbxas1/Acsbg1/Abcd2/Per2	12	2.08724
GO:0045861	GO:0045861	negative regulation of proteolysis	0.0286225	357/28905	0.0448179	2.31746	3.51742	0.00174848	0.0082841	0.00478337	Wfdc18/Hfe/Slpi/Arrb1/Naip1/Anxa8/Serpine2/Ecm1/Serpinb1b/Gas1/Spink5/Serpinb5/Pi15/Naip5/Naip2/Bcl2a1d	16	2.08175
GO:0002223	GO:0002223	stimulatory C-type lectin receptor signaling pathway	0.00536673	13/28905	0.230769	11.9327	5.53668	0.00178053	0.00830486	0.00479535	Syk/Tyrobp/Clec7a	3	2.08067
GO:0002756	GO:0002756	MyD88-independent toll-like receptor signaling pathway	0.00536673	13/28905	0.230769	11.9327	5.53668	0.00178053	0.00830486	0.00479535	Tnip3/Cd300lf/Ticam2	3	2.08067
GO:0003093	GO:0003093	regulation of glomerular filtration	0.00536673	13/28905	0.230769	11.9327	5.53668	0.00178053	0.00830486	0.00479535	Ptpro/Coro2b/Gja5	3	2.08067
GO:0019370	GO:0019370	leukotriene biosynthetic process	0.00536673	13/28905	0.230769	11.9327	5.53668	0.00178053	0.00830486	0.00479535	Ggt5/Syk/Alox5	3	2.08067
GO:0034374	GO:0034374	low-density lipoprotein particle remodeling	0.00536673	13/28905	0.230769	11.9327	5.53668	0.00178053	0.00830486	0.00479535	Apoe/Pla2g7/Abcg1	3	2.08067
GO:0048102	GO:0048102	autophagic cell death	0.00536673	13/28905	0.230769	11.9327	5.53668	0.00178053	0.00830486	0.00479535	Dapk1/Trem2/Laptm5	3	2.08067
GO:0060601	GO:0060601	lateral sprouting from an epithelium	0.00536673	13/28905	0.230769	11.9327	5.53668	0.00178053	0.00830486	0.00479535	Trp63/Fgfr2/Ar	3	2.08067
GO:0070344	GO:0070344	regulation of fat cell proliferation	0.00536673	13/28905	0.230769	11.9327	5.53668	0.00178053	0.00830486	0.00479535	Trem2/Pid1/Per2	3	2.08067
GO:0070671	GO:0070671	response to interleukin-12	0.00536673	13/28905	0.230769	11.9327	5.53668	0.00178053	0.00830486	0.00479535	Il12b/Sirpa/Ticam2	3	2.08067
GO:0071305	GO:0071305	cellular response to vitamin D	0.00536673	13/28905	0.230769	11.9327	5.53668	0.00178053	0.00830486	0.00479535	Vdr/Fes/Mn1	3	2.08067
GO:0071380	GO:0071380	cellular response to prostaglandin E stimulus	0.00536673	13/28905	0.230769	11.9327	5.53668	0.00178053	0.00830486	0.00479535	Ptger2/Ptger4/P2ry6	3	2.08067
GO:0072110	GO:0072110	glomerular mesangial cell proliferation	0.00536673	13/28905	0.230769	11.9327	5.53668	0.00178053	0.00830486	0.00479535	Pdgfrb/Il6ra/C3ar1	3	2.08067
GO:1990840	GO:1990840	response to lectin	0.00536673	13/28905	0.230769	11.9327	5.53668	0.00178053	0.00830486	0.00479535	Syk/Tyrobp/Clec7a	3	2.08067
GO:1990858	GO:1990858	cellular response to lectin	0.00536673	13/28905	0.230769	11.9327	5.53668	0.00178053	0.00830486	0.00479535	Syk/Tyrobp/Clec7a	3	2.08067
GO:2000271	GO:2000271	positive regulation of fibroblast apoptotic process	0.00536673	13/28905	0.230769	11.9327	5.53668	0.00178053	0.00830486	0.00479535	Trp63/Pmaip1/Bcl2l11	3	2.08067
GO:0015807	GO:0015807	L-amino acid transport	0.0125224	90/28905	0.0777778	4.02177	4.03192	0.00182576	0.00850697	0.00491206	Slc7a8/Rgs2/Pak1/Slc7a2/Slc43a2/Kcnj10/Per2	7	2.07022
GO:0055123	GO:0055123	digestive system development	0.0161002	142/28905	0.0633803	3.27729	3.82019	0.00182793	0.0085083	0.00491282	Ephb3/Aldh1a2/Igf1/Trp63/Pcsk5/Sox17/Pdgfc/Fgfr2/Fat4	9	2.07016
GO:0010721	GO:0010721	negative regulation of cell development	0.0268336	326/28905	0.0460123	2.37922	3.51689	0.00186679	0.00868016	0.00501206	Tgfb1/Igf1/Id4/Sema4d/Sema3g/Trem2/Sema4a/Pf4/Clec2i/Cebpa/Mag/Nfkbid/Pirb/Mafb/Lilrb4a	15	2.06147
GO:0003205	GO:0003205	cardiac chamber development	0.019678	200/28905	0.055	2.84396	3.67475	0.00187584	0.00871328	0.00503118	Tgfb1/Pcsk5/Xirp2/Notch2/Fgfr2/Nfatc1/Lrp1/Hey1/Cxcr4/Gja5/Dhrs3	11	2.05982
GO:0071825	GO:0071825	protein-lipid complex organization	0.00894454	46/28905	0.108696	5.62048	4.40417	0.0018941	0.00878903	0.00507492	Apoe/Abca1/Lpl/Pla2g7/Abcg1	5	2.05606
GO:0062207	GO:0062207	regulation of pattern recognition receptor signaling pathway	0.0178891	171/28905	0.0584795	3.02388	3.72756	0.00190058	0.00880874	0.0050863	Cd36/Esr1/Mefv/Trem2/Btk/Cd300a/Cd300lf/S100a8/S100a9/Ticam2	10	2.05509
GO:0008202	GO:0008202	steroid metabolic process	0.0286225	360/28905	0.0444444	2.29815	3.48057	0.00190227	0.00880874	0.0050863	Apoe/Abca1/Esr1/Igf1/Pde8b/Thrb/Dab2/Abcg1/Lipa/Vldlr/Cyp27a1/Dhrs9/Fmo5/Cebpa/Lrp1/Ugt1a7c	16	2.05509
GO:0071900	GO:0071900	regulation of protein serine/threonine kinase activity	0.0250447	294/28905	0.047619	2.46231	3.53903	0.00190713	0.00882219	0.00509407	Apoe/Syk/Prkcd/Pdgfrb/Rgs2/Atp2b4/Rasgrp1/Pdgfc/Pak1/Arhgef5/Cd300a/Ccr7/Synpo2/Rgs14	14	2.05442
GO:0001649	GO:0001649	osteoblast differentiation	0.0214669	231/28905	0.0519481	2.68615	3.61324	0.00192355	0.008889	0.00513265	Igf1/Id4/Sema4d/Gdf10/Trp63/Fam20c/Clec5a/Nfatc1/Cebpa/Ptger4/Hey1/Tmem119	12	2.05115
GO:0043171	GO:0043171	peptide catabolic process	0.00715564	28/28905	0.142857	7.38692	4.74825	0.00195984	0.00903817	0.00521878	Ggt5/Ctsh/Anpep/Dpep2	4	2.04392
GO:0043931	GO:0043931	ossification involved in bone maturation	0.00715564	28/28905	0.142857	7.38692	4.74825	0.00195984	0.00903817	0.00521878	Igf1/Sema4d/Ryr1/Fat4	4	2.04392
GO:0030038	GO:0030038	contractile actin filament bundle assembly	0.0143113	117/28905	0.0683761	3.53562	3.85931	0.0020128	0.00925393	0.00534337	Arrb1/Evl/Gpr65/Itgb5/Pak1/Arhgef5/Ptger4/Coro2b	8	2.03367
GO:0043149	GO:0043149	stress fiber assembly	0.0143113	117/28905	0.0683761	3.53562	3.85931	0.0020128	0.00925393	0.00534337	Arrb1/Evl/Gpr65/Itgb5/Pak1/Arhgef5/Ptger4/Coro2b	8	2.03367
GO:0072526	GO:0072526	pyridine-containing compound catabolic process	0.0143113	117/28905	0.0683761	3.53562	3.85931	0.0020128	0.00925393	0.00534337	Cbfa2t3/Ncf1/Igf1/Lipa/Hk3/Ncf2/Art2b/Ucp2	8	2.03367
GO:0030837	GO:0030837	negative regulation of actin filament polymerization	0.0107335	68/28905	0.0882353	4.56251	4.13023	0.00202188	0.00927675	0.00535654	Scin/Evl/Prkcd/Svil/Ssh3/Capg	6	2.0326
GO:0032663	GO:0032663	regulation of interleukin-2 production	0.0107335	68/28905	0.0882353	4.56251	4.13023	0.00202188	0.00927675	0.00535654	Card9/Laptm5/Clec2i/Cd3e/Clec7a/Lilrb4a	6	2.0326
GO:0010959	GO:0010959	regulation of metal ion transport	0.0322004	431/28905	0.0417633	2.15952	3.40589	0.00202881	0.00929905	0.00536941	Tgfb1/Hfe/Cacna1d/Trdn/Sgk1/Igf1/Fkbp1b/Vdr/Trem2/Pdgfrb/Serpine2/Atp2b4/P2ry12/Cd84/Cacna2d1/Cxcr4/Scn4b/Cxcr3	18	2.03156
GO:0019229	GO:0019229	regulation of vasoconstriction	0.0125224	92/28905	0.076087	3.93434	3.95866	0.00207145	0.0094752	0.00547113	Alox5/Cd38/Tbxas1/Tbxa2r/Dock4/Per2/Gja5	7	2.02341
GO:0061178	GO:0061178	regulation of insulin secretion involved in cellular response to glucose stimulus	0.0125224	92/28905	0.076087	3.93434	3.95866	0.00207145	0.0094752	0.00547113	Cacna1d/Arrb1/Fkbp1b/Pde8b/Abcg1/Ucp2/Lrp1	7	2.02341
GO:0001937	GO:0001937	negative regulation of endothelial cell proliferation	0.00894454	47/28905	0.106383	5.50089	4.33664	0.00208638	0.00951448	0.00549381	Ngfr/Apoe/Il12b/Alox5/Cxcr3	5	2.02161
GO:0010543	GO:0010543	regulation of platelet activation	0.00894454	47/28905	0.106383	5.50089	4.33664	0.00208638	0.00951448	0.00549381	Apoe/Syk/Prkcd/Serpine2/Il6ra	5	2.02161
GO:2000516	GO:2000516	positive regulation of CD4-positive, alpha-beta T cell activation	0.00894454	47/28905	0.106383	5.50089	4.33664	0.00208638	0.00951448	0.00549381	Nckap1l/Cd3e/Nlrp3/Nfkbid/Ccr7	5	2.02161
GO:0001892	GO:0001892	embryonic placenta development	0.0143113	118/28905	0.0677966	3.50565	3.83004	0.00212347	0.00967384	0.00558582	Krt19/Epas1/Vcam1/Fgfr2/Lif/Cebpa/Hey1/Xist	8	2.0144
GO:0090092	GO:0090092	regulation of transmembrane receptor protein serine/threonine kinase signaling pathway	0.0232558	266/28905	0.0488722	2.5271	3.51374	0.00217814	0.00990637	0.00572009	Tgfb1/Hfe/Vsir/Dab2/Notch2/Gdf3/Ryr1/Tgfb1i1/Pmepa1/Lefty1/Lrp1/Nrros/Cdh3	13	2.00409
GO:0006940	GO:0006940	regulation of smooth muscle contraction	0.0107335	69/28905	0.0869565	4.49638	4.08334	0.00217892	0.00990637	0.00572009	Ncf1/Rgs2/Tbxa2r/Dock4/Ptger4/Ptafr	6	2.00409
GO:0060395	GO:0060395	SMAD protein signal transduction	0.0125224	93/28905	0.0752688	3.89203	3.9228	0.0022035	0.010008	0.00577878	Tgfb1/Hfe/Zmiz1/Dab2/Pmepa1/Gdf15/Lrp1	7	1.99965
GO:0021700	GO:0021700	developmental maturation	0.0304114	400/28905	0.0425	2.19761	3.38706	0.00222869	0.0100377	0.00579595	Tgfb1/Aldh1a2/Igf1/Sema4d/Ctsl/Epas1/Fam20c/Bfsp1/Ryr1/Btk/Pgr/Lyl1/Cebpa/Fat4/Klf2/Cdh3/Clec7a	17	1.99836
GO:0002517	GO:0002517	T cell tolerance induction	0.00536673	14/28905	0.214286	11.0804	5.29783	0.00223375	0.0100377	0.00579595	Il2ra/Cd3e/Lilrb4a	3	1.99836
GO:0002755	GO:0002755	MyD88-dependent toll-like receptor signaling pathway	0.00536673	14/28905	0.214286	11.0804	5.29783	0.00223375	0.0100377	0.00579595	Tlr13/Cd300a/Cd300lf	3	1.99836
GO:0032429	GO:0032429	regulation of phospholipase A2 activity	0.00536673	14/28905	0.214286	11.0804	5.29783	0.00223375	0.0100377	0.00579595	Anxa8/Lrp1/Ang	3	1.99836
GO:0045060	GO:0045060	negative thymic T cell selection	0.00536673	14/28905	0.214286	11.0804	5.29783	0.00223375	0.0100377	0.00579595	Dock2/Cd3e/Ccr7	3	1.99836
GO:0045989	GO:0045989	positive regulation of striated muscle contraction	0.00536673	14/28905	0.214286	11.0804	5.29783	0.00223375	0.0100377	0.00579595	Trpv4/Rgs2/Atp2a1	3	1.99836
GO:0046479	GO:0046479	glycosphingolipid catabolic process	0.00536673	14/28905	0.214286	11.0804	5.29783	0.00223375	0.0100377	0.00579595	Gm2a/Psap/Prkcd	3	1.99836
GO:0051280	GO:0051280	negative regulation of release of sequestered calcium ion into cytosol	0.00536673	14/28905	0.214286	11.0804	5.29783	0.00223375	0.0100377	0.00579595	Tgfb1/Trdn/Fkbp1b	3	1.99836
GO:1903977	GO:1903977	positive regulation of glial cell migration	0.00536673	14/28905	0.214286	11.0804	5.29783	0.00223375	0.0100377	0.00579595	Trem2/P2ry12/Lrp1	3	1.99836
GO:0003300	GO:0003300	cardiac muscle hypertrophy	0.0143113	119/28905	0.0672269	3.4762	3.80108	0.00223888	0.0100377	0.00579595	Igf1/Rgs2/Atp2b4/Tnfrsf1b/Csrp3/Pak1/Pde9a/Kcnn4	8	1.99836
GO:0034695	GO:0034695	response to prostaglandin E	0.00715564	29/28905	0.137931	7.13219	4.63965	0.00223903	0.0100377	0.00579595	Ptger2/Ccr7/Ptger4/P2ry6	4	1.99836
GO:0050820	GO:0050820	positive regulation of coagulation	0.00715564	29/28905	0.137931	7.13219	4.63965	0.00223903	0.0100377	0.00579595	Cd36/F7/Tbxa2r/S100a9	4	1.99836
GO:0097186	GO:0097186	amelogenesis	0.00715564	29/28905	0.137931	7.13219	4.63965	0.00223903	0.0100377	0.00579595	Tgfb1/Perp/Fam20c/Nectin1	4	1.99836
GO:0001935	GO:0001935	endothelial cell proliferation	0.0178891	175/28905	0.0571429	2.95477	3.64238	0.00225164	0.0100842	0.00582279	Ngfr/Apoe/Il12b/Aldh1a2/Igf1/Lipa/Alox5/Ecm1/Cxcr3/Ang	10	1.99636
GO:0030308	GO:0030308	negative regulation of cell growth	0.019678	205/28905	0.0536585	2.7746	3.58076	0.00227522	0.0101797	0.00587791	Tgfb1/Sema4d/Sema3g/Dab2/Sox17/Serpine2/Rgs2/Sema4a/Pak1/Mag/Gas1	11	1.99227
GO:0002864	GO:0002864	regulation of acute inflammatory response to antigenic stimulus	0.00894454	48/28905	0.104167	5.38629	4.27102	0.00229251	0.0102265	0.00590496	H2-M2/Fcgr2b/Btk/Ccr7/Fcgr3	5	1.99027
GO:0018198	GO:0018198	peptidyl-cysteine modification	0.00894454	48/28905	0.104167	5.38629	4.27102	0.00229251	0.0102265	0.00590496	Clip3/Nos2/Atp2b4/S100a8/S100a9	5	1.99027
GO:0030501	GO:0030501	positive regulation of bone mineralization	0.00894454	48/28905	0.104167	5.38629	4.27102	0.00229251	0.0102265	0.00590496	Vdr/Csf1r/Alox5/Fam20c/Tmem119	5	1.99027
GO:0006664	GO:0006664	glycolipid metabolic process	0.0125224	94/28905	0.0744681	3.85063	3.88744	0.00234195	0.0103774	0.00599209	Gm2a/Psap/B4galnt1/Prkcd/St8sia4/Fut4/Pgap1	7	1.98391
GO:0033209	GO:0033209	tumor necrosis factor-mediated signaling pathway	0.0125224	94/28905	0.0744681	3.85063	3.88744	0.00234195	0.0103774	0.00599209	Syk/Naip1/Laptm5/Eda2r/Aim2/Naip5/Naip2	7	1.98391
GO:0050871	GO:0050871	positive regulation of B cell activation	0.0125224	94/28905	0.0744681	3.85063	3.88744	0.00234195	0.0103774	0.00599209	Spi1/Tgfb1/Syk/Nckap1l/Cd38/Btk/Vav3	7	1.98391
GO:1903035	GO:1903035	negative regulation of response to wounding	0.0125224	94/28905	0.0744681	3.85063	3.88744	0.00234195	0.0103774	0.00599209	Apoe/Prkcd/Alox5/Serpine2/Siglecg/Myoz1/Eppk1	7	1.98391
GO:0045600	GO:0045600	positive regulation of fat cell differentiation	0.0107335	70/28905	0.0857143	4.43215	4.03733	0.00234497	0.0103774	0.00599209	Lpl/Igf1/Gdf3/Cebpa/Metrnl/Cmklr1	6	1.98391
GO:0045744	GO:0045744	negative regulation of G protein-coupled receptor signaling pathway	0.0107335	70/28905	0.0857143	4.43215	4.03733	0.00234497	0.0103774	0.00599209	Arrb1/Pld2/Rgs2/Atp2b4/Padi2/Rgs14	6	1.98391
GO:0061045	GO:0061045	negative regulation of wound healing	0.0107335	70/28905	0.0857143	4.43215	4.03733	0.00234497	0.0103774	0.00599209	Apoe/Prkcd/Alox5/Serpine2/Myoz1/Eppk1	6	1.98391
GO:0009166	GO:0009166	nucleotide catabolic process	0.0178891	176/28905	0.0568182	2.93798	3.62146	0.00234708	0.0103774	0.00599209	Cbfa2t3/Ncf1/Igf1/Lipa/Hk3/Ncf2/Art2b/Ucp2/Pde9a/Entpd1	10	1.98391
GO:0051017	GO:0051017	actin filament bundle assembly	0.0178891	176/28905	0.0568182	2.93798	3.62146	0.00234708	0.0103774	0.00599209	Arrb1/Evl/Gpr65/Itgb5/Baiap2/Pak1/Arhgef5/Ptger4/Coro2b/Synpo2	10	1.98391
GO:0014706	GO:0014706	striated muscle tissue development	0.0250447	301/28905	0.0465116	2.40504	3.44111	0.0023653	0.0104477	0.00603267	Efnb2/Tgfb1/Aldh1a2/Igf1/Pdgfrb/Rgs2/Xirp2/Csrp3/Pak1/Fgfr2/Hey1/Tenm4/Nrap/Gja5	14	1.98098
GO:0030833	GO:0030833	regulation of actin filament polymerization	0.0161002	148/28905	0.0608108	3.14443	3.67291	0.00242361	0.0106948	0.00617532	Scin/Evl/Prkcd/Nckap1l/Svil/Baiap2/Clec2i/Ssh3/Capg	9	1.97083
GO:0016064	GO:0016064	immunoglobulin mediated immune response	0.0250447	302/28905	0.0463576	2.39708	3.42734	0.00243761	0.010746	0.00620491	Tgfb1/Il12b/H2-M2/Prkcd/Trem2/Fcgr2b/Hc/Card9/Btk/Il13ra2/Fcgr3/Csf2rb/Csf2rb2/Ighg2c	14	1.96875
GO:0010951	GO:0010951	negative regulation of endopeptidase activity	0.0178891	177/28905	0.0564972	2.92138	3.60069	0.00244574	0.0107713	0.00621953	Arrb1/Naip1/Anxa8/Serpine2/Serpinb1b/Spink5/Serpinb5/Naip5/Naip2/Bcl2a1d	10	1.96773
GO:0042475	GO:0042475	odontogenesis of dentin-containing tooth	0.0125224	95/28905	0.0736842	3.81009	3.85256	0.00248701	0.0109317	0.00631211	Ngfr/Tgfb1/Perp/Trp63/Fam20c/Bcl2l11/Nectin1	7	1.96131
GO:1903509	GO:1903509	liposaccharide metabolic process	0.0125224	95/28905	0.0736842	3.81009	3.85256	0.00248701	0.0109317	0.00631211	Gm2a/Psap/B4galnt1/Prkcd/St8sia4/Fut4/Pgap1	7	1.96131
GO:0010803	GO:0010803	regulation of tumor necrosis factor-mediated signaling pathway	0.00894454	49/28905	0.102041	5.27637	4.20721	0.00251306	0.0110352	0.00637191	Syk/Naip1/Laptm5/Naip5/Naip2	5	1.95722
GO:0042509	GO:0042509	regulation of tyrosine phosphorylation of STAT protein	0.0107335	71/28905	0.084507	4.36972	3.99218	0.00252038	0.0110352	0.00637191	Il12b/Igf1/Csf1r/Il6ra/Lif/Ptger4	6	1.95722
GO:0051148	GO:0051148	negative regulation of muscle cell differentiation	0.0107335	71/28905	0.084507	4.36972	3.99218	0.00252038	0.0110352	0.00637191	Csf1r/Rgs2/Pak1/Nfatc1/Hey1/Tmem119	6	1.95722
GO:1902475	GO:1902475	L-alpha-amino acid transmembrane transport	0.0107335	71/28905	0.084507	4.36972	3.99218	0.00252038	0.0110352	0.00637191	Slc7a8/Rgs2/Slc7a2/Slc43a2/Kcnj10/Per2	6	1.95722
GO:0006690	GO:0006690	icosanoid metabolic process	0.0161002	149/28905	0.0604027	3.12333	3.64909	0.00253635	0.0110622	0.00638748	Ggt5/Ncf1/Syk/Alox5/Fabp5/Ptgr1/Tbxas1/Hpgd/Dpep2	9	1.95616
GO:0003071	GO:0003071	renal system process involved in regulation of systemic arterial blood pressure	0.00715564	30/28905	0.133333	6.89445	4.5361	0.00254446	0.0110622	0.00638748	Ptpro/Coro2b/Kcnn4/Gja5	4	1.95616
GO:0010742	GO:0010742	macrophage derived foam cell differentiation	0.00715564	30/28905	0.133333	6.89445	4.5361	0.00254446	0.0110622	0.00638748	Cd36/Lpl/Abcg1/Msr1	4	1.95616
GO:0033081	GO:0033081	regulation of T cell differentiation in thymus	0.00715564	30/28905	0.133333	6.89445	4.5361	0.00254446	0.0110622	0.00638748	Il7r/Adam8/Rasgrp1/Nfkbid	4	1.95616
GO:0034367	GO:0034367	protein-containing complex remodeling	0.00715564	30/28905	0.133333	6.89445	4.5361	0.00254446	0.0110622	0.00638748	Apoe/Lpl/Pla2g7/Abcg1	4	1.95616
GO:0060907	GO:0060907	positive regulation of macrophage cytokine production	0.00715564	30/28905	0.133333	6.89445	4.5361	0.00254446	0.0110622	0.00638748	Cd36/Card9/Laptm5/Tlr7	4	1.95616
GO:0070977	GO:0070977	bone maturation	0.00715564	30/28905	0.133333	6.89445	4.5361	0.00254446	0.0110622	0.00638748	Igf1/Sema4d/Ryr1/Fat4	4	1.95616
GO:1990138	GO:1990138	neuron projection extension	0.019678	208/28905	0.0528846	2.73458	3.52571	0.00254619	0.0110622	0.00638748	Apoe/Sema4d/Sema3g/Csf1r/Sema4a/Pak1/Mag/Lrp1/Shtn1/Cxcr4/Reg1	11	1.95616
GO:0045104	GO:0045104	intermediate filament cytoskeleton organization	0.0125224	96/28905	0.0729167	3.7704	3.81816	0.00263887	0.0114538	0.00661359	Krt10/Krt19/Des/Bfsp1/Krt15/Krt77/Eppk1	7	1.94105
GO:0002753	GO:0002753	cytoplasmic pattern recognition receptor signaling pathway	0.0178891	179/28905	0.0558659	2.88874	3.55959	0.00265304	0.0115042	0.00664269	Cd36/Mefv/Trem2/Btk/Nlrp3/Tlr13/Rftn1/Tlr8/Tlr7/Nlrp1b	10	1.93914
GO:0032371	GO:0032371	regulation of sterol transport	0.0107335	72/28905	0.0833333	4.30903	3.94786	0.00270545	0.0117089	0.00676088	Apoe/Abca1/Trem2/Abcg1/Eepd1/Lrp1	6	1.93149
GO:0032374	GO:0032374	regulation of cholesterol transport	0.0107335	72/28905	0.0833333	4.30903	3.94786	0.00270545	0.0117089	0.00676088	Apoe/Abca1/Trem2/Abcg1/Eepd1/Lrp1	6	1.93149
GO:0001774	GO:0001774	microglial cell activation	0.00894454	50/28905	0.1	5.17084	4.14512	0.0027486	0.0117313	0.00677384	Trem2/Csf1r/Tyrobp/C5ar1/Kcnn4	5	1.93065
GO:0030851	GO:0030851	granulocyte differentiation	0.00894454	50/28905	0.1	5.17084	4.14512	0.0027486	0.0117313	0.00677384	Spi1/Cbfa2t3/Cebpa/Cebpe/Evi2	5	1.93065
GO:0048709	GO:0048709	oligodendrocyte differentiation	0.0143113	123/28905	0.0650407	3.36315	3.68826	0.00275055	0.0117313	0.00677384	Tgfb1/Id4/Tnfrsf1b/Myrf/Mag/Kcnj10/Cxcr4/Tenm4	8	1.93065
GO:0002408	GO:0002408	myeloid dendritic cell chemotaxis	0.00536673	15/28905	0.2	10.3417	5.08201	0.00275233	0.0117313	0.00677384	Spi1/Arhgef5/Ccr7	3	1.93065
GO:0002430	GO:0002430	complement receptor mediated signaling pathway	0.00536673	15/28905	0.2	10.3417	5.08201	0.00275233	0.0117313	0.00677384	C3ar1/Cmklr1/C5ar1	3	1.93065
GO:0010744	GO:0010744	positive regulation of macrophage derived foam cell differentiation	0.00536673	15/28905	0.2	10.3417	5.08201	0.00275233	0.0117313	0.00677384	Cd36/Lpl/Msr1	3	1.93065
GO:0010838	GO:0010838	positive regulation of keratinocyte proliferation	0.00536673	15/28905	0.2	10.3417	5.08201	0.00275233	0.0117313	0.00677384	Trp63/Notch2/Cdh3	3	1.93065
GO:0031115	GO:0031115	negative regulation of microtubule polymerization	0.00536673	15/28905	0.2	10.3417	5.08201	0.00275233	0.0117313	0.00677384	Clip3/Sgk1/Inpp5j	3	1.93065
GO:0032905	GO:0032905	transforming growth factor beta1 production	0.00536673	15/28905	0.2	10.3417	5.08201	0.00275233	0.0117313	0.00677384	Adam8/Tyrobp/Nrros	3	1.93065
GO:0034350	GO:0034350	regulation of glial cell apoptotic process	0.00536673	15/28905	0.2	10.3417	5.08201	0.00275233	0.0117313	0.00677384	Igf1/Prkcd/Trem2	3	1.93065
GO:0034375	GO:0034375	high-density lipoprotein particle remodeling	0.00536673	15/28905	0.2	10.3417	5.08201	0.00275233	0.0117313	0.00677384	Apoe/Lpl/Abcg1	3	1.93065
GO:0043383	GO:0043383	negative T cell selection	0.00536673	15/28905	0.2	10.3417	5.08201	0.00275233	0.0117313	0.00677384	Dock2/Cd3e/Ccr7	3	1.93065
GO:0060442	GO:0060442	branching involved in prostate gland morphogenesis	0.00536673	15/28905	0.2	10.3417	5.08201	0.00275233	0.0117313	0.00677384	Esr1/Igf1/Fgfr2	3	1.93065
GO:0090209	GO:0090209	negative regulation of triglyceride metabolic process	0.00536673	15/28905	0.2	10.3417	5.08201	0.00275233	0.0117313	0.00677384	Apoe/Esr1/Apobec1	3	1.93065
GO:2000343	GO:2000343	positive regulation of chemokine (C-X-C motif) ligand 2 production	0.00536673	15/28905	0.2	10.3417	5.08201	0.00275233	0.0117313	0.00677384	Tgfb1/Lpl/Lrp1	3	1.93065
GO:2000508	GO:2000508	regulation of dendritic cell chemotaxis	0.00536673	15/28905	0.2	10.3417	5.08201	0.00275233	0.0117313	0.00677384	Spi1/Ccr7/Slamf8	3	1.93065
GO:0007565	GO:0007565	female pregnancy	0.0178891	180/28905	0.0555556	2.87269	3.53925	0.00276183	0.0117607	0.00679078	Esr1/Ctsl/Ctsb/Vdr/Pcsk5/Hpgd/Pgr/Lif/Ar/Thbd	10	1.92957
GO:0045103	GO:0045103	intermediate filament-based process	0.0125224	97/28905	0.0721649	3.73153	3.78421	0.00279776	0.0119024	0.00687263	Krt10/Krt19/Des/Bfsp1/Krt15/Krt77/Eppk1	7	1.92437
GO:0060561	GO:0060561	apoptotic process involved in morphogenesis	0.00715564	31/28905	0.129032	6.67205	4.43718	0.00287729	0.0121831	0.00703474	Spi1/Vdr/Bcl2l11/Tnfrsf1b	4	1.91424
GO:0086010	GO:0086010	membrane depolarization during action potential	0.00715564	31/28905	0.129032	6.67205	4.43718	0.00287729	0.0121831	0.00703474	Cacna1d/Cacna2d1/Scn4b/Gja5	4	1.91424
GO:0099622	GO:0099622	cardiac muscle cell membrane repolarization	0.00715564	31/28905	0.129032	6.67205	4.43718	0.00287729	0.0121831	0.00703474	Cacna1d/Cacna2d1/Scn4b/Gja5	4	1.91424
GO:1900017	GO:1900017	positive regulation of cytokine production involved in inflammatory response	0.00715564	31/28905	0.129032	6.67205	4.43718	0.00287729	0.0121831	0.00703474	Card9/Tarm1/Ticam2/Clec7a	4	1.91424
GO:1902932	GO:1902932	positive regulation of alcohol biosynthetic process	0.00715564	31/28905	0.129032	6.67205	4.43718	0.00287729	0.0121831	0.00703474	Dab2/Abcg1/P2ry6/Ptafr	4	1.91424
GO:1905330	GO:1905330	regulation of morphogenesis of an epithelium	0.0107335	73/28905	0.0821918	4.25001	3.90434	0.00290051	0.0122699	0.00708485	Tgfb1/Esr1/Itgax/Lif/Hoxb7/Ar	6	1.91116
GO:0046496	GO:0046496	nicotinamide nucleotide metabolic process	0.0178891	182/28905	0.0549451	2.84112	3.49899	0.00299011	0.0126371	0.00729685	Cbfa2t3/Ncf1/Igf1/Lipa/Hk3/Ncf2/Fmo5/Art2b/Slc37a2/Ucp2	10	1.89835
GO:0030520	GO:0030520	intracellular estrogen receptor signaling pathway	0.00894454	51/28905	0.0980392	5.06945	4.08467	0.00299971	0.0126658	0.00731341	Esr1/Trp63/Padi2/Pak1/Ar	5	1.89737
GO:0019216	GO:0019216	regulation of lipid metabolic process	0.0286225	377/28905	0.0424403	2.19452	3.27844	0.00300327	0.0126689	0.00731522	Apoe/Psap/Esr1/Igf1/Pde8b/Thrb/Prkcd/Dab2/Trem2/Abcg1/Pck1/Fabp5/Fmo5/Hpgd/Apobec1/Abcd2	16	1.89726
GO:0001936	GO:0001936	regulation of endothelial cell proliferation	0.0161002	153/28905	0.0588235	3.04167	3.55579	0.00302955	0.0127678	0.00737231	Ngfr/Apoe/Il12b/Aldh1a2/Igf1/Alox5/Ecm1/Cxcr3/Ang	9	1.89388
GO:0045445	GO:0045445	myoblast differentiation	0.0143113	125/28905	0.064	3.30934	3.63359	0.00303843	0.0127932	0.007387	Tgfb1/Ccl8/Ccl9/Igf1/Epas1/Gdf3/Csrp3/Tmem182	8	1.89302
GO:0043524	GO:0043524	negative regulation of neuron apoptotic process	0.019678	213/28905	0.0516432	2.67039	3.4361	0.00305534	0.0128524	0.00742118	Ngfr/Apoe/Arrb1/Esr1/Adam8/Ucp2/Mag/Lrp1/Ndnf/C5ar1/Pcdhgc3	11	1.89102
GO:0035904	GO:0035904	aorta development	0.0107335	74/28905	0.0810811	4.19257	3.86159	0.00310591	0.0130529	0.00753696	Ngfr/Efnb2/Pdgfrb/Lrp1/Hey1/Cxcr4	6	1.88429
GO:0044344	GO:0044344	cellular response to fibroblast growth factor stimulus	0.0125224	99/28905	0.0707071	3.65615	3.71764	0.00313745	0.0131732	0.0076064	Ngfr/Fam20c/Fgfr2/Shisa2/Fat4/Flrt2/Ndnf	7	1.88031
GO:0048608	GO:0048608	reproductive structure development	0.0268336	345/28905	0.0434783	2.24819	3.2753	0.00319398	0.013398	0.00773623	Psap/Mertk/Arrb1/Esr1/Igf1/Id4/Trp63/Serpine2/Bcl2l11/Fgfr2/Pgr/Ptger4/Ago4/Ar/Serpinb5	15	1.87296
GO:0019362	GO:0019362	pyridine nucleotide metabolic process	0.0178891	184/28905	0.0543478	2.81024	3.45927	0.0032332	0.0135226	0.00780818	Cbfa2t3/Ncf1/Igf1/Lipa/Hk3/Ncf2/Fmo5/Art2b/Slc37a2/Ucp2	10	1.86894
GO:1901292	GO:1901292	nucleoside phosphate catabolic process	0.0178891	184/28905	0.0543478	2.81024	3.45927	0.0032332	0.0135226	0.00780818	Cbfa2t3/Ncf1/Igf1/Lipa/Hk3/Ncf2/Art2b/Ucp2/Pde9a/Entpd1	10	1.86894
GO:0048535	GO:0048535	lymph node development	0.00715564	32/28905	0.125	6.46355	4.34253	0.0032387	0.0135226	0.00780818	Tgfb1/Il7r/Ltb/Ccr7	4	1.86894
GO:0071354	GO:0071354	cellular response to interleukin-6	0.00715564	32/28905	0.125	6.46355	4.34253	0.0032387	0.0135226	0.00780818	Spi1/Il6ra/Cebpa/Pid1	4	1.86894
GO:0090077	GO:0090077	foam cell differentiation	0.00715564	32/28905	0.125	6.46355	4.34253	0.0032387	0.0135226	0.00780818	Cd36/Lpl/Abcg1/Msr1	4	1.86894
GO:1905475	GO:1905475	regulation of protein localization to membrane	0.019678	215/28905	0.0511628	2.64555	3.40097	0.00328061	0.0136849	0.00790188	Tgfb1/Clip3/Dab2/Trem2/Atp2b4/Csrp3/Pak1/Gpc4/Lrp1/Pid1/Ar	11	1.86376
GO:0034329	GO:0034329	cell junction assembly	0.0339893	487/28905	0.0390144	2.01737	3.1797	0.00328407	0.0136867	0.00790289	Efnb2/Ephb3/Trpv4/Sema4d/Thbs2/Epb41l3/Sema4a/Ptprd/Ptpro/Gpc4/Nectin1/Pof1b/Lrp1/Coro2b/Flrt2/Pkp3/Tns1/Gja5/Cdh3	19	1.8637
GO:0007260	GO:0007260	tyrosine phosphorylation of STAT protein	0.0107335	75/28905	0.08	4.13667	3.81959	0.00332196	0.0136882	0.00790378	Il12b/Igf1/Csf1r/Il6ra/Lif/Ptger4	6	1.86365
GO:1901617	GO:1901617	organic hydroxy compound biosynthetic process	0.0214669	247/28905	0.048583	2.51215	3.35165	0.00332632	0.0136882	0.00790378	Apoe/Dab2/Abcg1/Epas1/Lipa/Cyp27a1/Pck1/Mfsd12/P2ry6/Per2/Ptafr/Cdh3	12	1.86365
GO:0001977	GO:0001977	renal system process involved in regulation of blood volume	0.00536673	16/28905	0.1875	9.69533	4.88561	0.00333918	0.0136882	0.00790378	Ptpro/Coro2b/Gja5	3	1.86365
GO:0006968	GO:0006968	cellular defense response	0.00536673	16/28905	0.1875	9.69533	4.88561	0.00333918	0.0136882	0.00790378	Sh2d1a/Ncf1/Cxcr2	3	1.86365
GO:0010544	GO:0010544	negative regulation of platelet activation	0.00536673	16/28905	0.1875	9.69533	4.88561	0.00333918	0.0136882	0.00790378	Apoe/Prkcd/Serpine2	3	1.86365
GO:0014004	GO:0014004	microglia differentiation	0.00536673	16/28905	0.1875	9.69533	4.88561	0.00333918	0.0136882	0.00790378	Tgfb1/Csf1r/Nrros	3	1.86365
GO:0019377	GO:0019377	glycolipid catabolic process	0.00536673	16/28905	0.1875	9.69533	4.88561	0.00333918	0.0136882	0.00790378	Gm2a/Psap/Prkcd	3	1.86365
GO:0032488	GO:0032488	Cdc42 protein signal transduction	0.00536673	16/28905	0.1875	9.69533	4.88561	0.00333918	0.0136882	0.00790378	Apoe/Abca1/Shtn1	3	1.86365
GO:0033280	GO:0033280	response to vitamin D	0.00536673	16/28905	0.1875	9.69533	4.88561	0.00333918	0.0136882	0.00790378	Vdr/Fes/Mn1	3	1.86365
GO:0033700	GO:0033700	phospholipid efflux	0.00536673	16/28905	0.1875	9.69533	4.88561	0.00333918	0.0136882	0.00790378	Apoe/Abca1/Abcg1	3	1.86365
GO:0046642	GO:0046642	negative regulation of alpha-beta T cell proliferation	0.00536673	16/28905	0.1875	9.69533	4.88561	0.00333918	0.0136882	0.00790378	Vsir/Tnfrsf14/Tarm1	3	1.86365
GO:0051044	GO:0051044	positive regulation of membrane protein ectodomain proteolysis	0.00536673	16/28905	0.1875	9.69533	4.88561	0.00333918	0.0136882	0.00790378	Apoe/Adam8/Tnfrsf1b	3	1.86365
GO:0051132	GO:0051132	NK T cell activation	0.00536673	16/28905	0.1875	9.69533	4.88561	0.00333918	0.0136882	0.00790378	Il12b/Elf4/Cd300a	3	1.86365
GO:0051284	GO:0051284	positive regulation of sequestering of calcium ion	0.00536673	16/28905	0.1875	9.69533	4.88561	0.00333918	0.0136882	0.00790378	Tgfb1/Trdn/Fkbp1b	3	1.86365
GO:0070234	GO:0070234	positive regulation of T cell apoptotic process	0.00536673	16/28905	0.1875	9.69533	4.88561	0.00333918	0.0136882	0.00790378	Adam8/Bcl2l11/Nfkbid	3	1.86365
GO:0070885	GO:0070885	negative regulation of calcineurin-NFAT signaling cascade	0.00536673	16/28905	0.1875	9.69533	4.88561	0.00333918	0.0136882	0.00790378	Atp2b4/Cmya5/Myoz1	3	1.86365
GO:0072109	GO:0072109	glomerular mesangium development	0.00536673	16/28905	0.1875	9.69533	4.88561	0.00333918	0.0136882	0.00790378	Pdgfrb/Il6ra/C3ar1	3	1.86365
GO:0106057	GO:0106057	negative regulation of calcineurin-mediated signaling	0.00536673	16/28905	0.1875	9.69533	4.88561	0.00333918	0.0136882	0.00790378	Atp2b4/Cmya5/Myoz1	3	1.86365
GO:1902905	GO:1902905	positive regulation of supramolecular fiber organization	0.0178891	185/28905	0.0540541	2.79505	3.43961	0.0033605	0.0137631	0.007947	Scin/Trpv4/Evl/Gpr65/Nckap1l/Baiap2/Pak1/Arhgef5/Synpo2/Fes	10	1.86129
GO:0060541	GO:0060541	respiratory system development	0.0232558	281/28905	0.0462633	2.3922	3.29329	0.00348586	0.0142635	0.00823597	Tgfb1/Aldh1a2/Igf1/Thrb/Epas1/Pdgfrb/Lipa/Fgfr2/Pgr/Ctsh/Lif/Cebpa/Klf2	13	1.84577
GO:0032623	GO:0032623	interleukin-2 production	0.0107335	76/28905	0.0789474	4.08224	3.77831	0.003549	0.014464	0.00835174	Card9/Laptm5/Clec2i/Cd3e/Clec7a/Lilrb4a	6	1.83971
GO:0032816	GO:0032816	positive regulation of natural killer cell activation	0.00894454	53/28905	0.0943396	4.87815	3.96838	0.00355093	0.014464	0.00835174	Il12b/H2-M2/Rasgrp1/Tyrobp/Ticam2	5	1.83971
GO:0045907	GO:0045907	positive regulation of vasoconstriction	0.00894454	53/28905	0.0943396	4.87815	3.96838	0.00355093	0.014464	0.00835174	Alox5/Cd38/Tbxas1/Tbxa2r/Gja5	5	1.83971
GO:0046456	GO:0046456	icosanoid biosynthetic process	0.00894454	53/28905	0.0943396	4.87815	3.96838	0.00355093	0.014464	0.00835174	Ggt5/Syk/Alox5/Fabp5/Tbxas1	5	1.83971
GO:1902930	GO:1902930	regulation of alcohol biosynthetic process	0.00894454	53/28905	0.0943396	4.87815	3.96838	0.00355093	0.014464	0.00835174	Apoe/Dab2/Abcg1/P2ry6/Ptafr	5	1.83971
GO:0061458	GO:0061458	reproductive system development	0.0268336	349/28905	0.0429799	2.22242	3.22645	0.00355442	0.0144651	0.00835239	Psap/Mertk/Arrb1/Esr1/Igf1/Id4/Trp63/Serpine2/Bcl2l11/Fgfr2/Pgr/Ptger4/Ago4/Ar/Serpinb5	15	1.83968
GO:0070296	GO:0070296	sarcoplasmic reticulum calcium ion transport	0.00715564	33/28905	0.121212	6.26769	4.25184	0.00362983	0.0147587	0.00852191	Trdn/Fkbp1b/Ryr1/Atp2a1	4	1.83095
GO:0048565	GO:0048565	digestive tract development	0.0143113	129/28905	0.0620155	3.20672	3.5275	0.00368411	0.0149524	0.00863374	Ephb3/Aldh1a2/Trp63/Pcsk5/Sox17/Pdgfc/Fgfr2/Fat4	8	1.82529
GO:0061387	GO:0061387	regulation of extent of cell growth	0.0143113	129/28905	0.0620155	3.20672	3.5275	0.00368411	0.0149524	0.00863374	Apoe/Sema4d/Sema3g/Sema4a/Pak1/Mag/Lrp1/Shtn1	8	1.82529
GO:0071774	GO:0071774	response to fibroblast growth factor	0.0125224	102/28905	0.0686275	3.54862	3.62097	0.00370495	0.0150234	0.00867474	Ngfr/Fam20c/Fgfr2/Shisa2/Fat4/Flrt2/Ndnf	7	1.82323
GO:0009913	GO:0009913	epidermal cell differentiation	0.0214669	251/28905	0.0478088	2.47212	3.28946	0.00378246	0.0153239	0.00884827	Psap/Krt10/Macroh2a2/Tmem132e/Vdr/Trp63/Gdf3/Hey1/Spink5/Cdh3/Krt77/Mafb	12	1.81463
GO:0002269	GO:0002269	leukocyte activation involved in inflammatory response	0.00894454	54/28905	0.0925926	4.78782	3.91241	0.00385217	0.0155364	0.00897096	Trem2/Csf1r/Tyrobp/C5ar1/Kcnn4	5	1.80865
GO:0003179	GO:0003179	heart valve morphogenesis	0.00894454	54/28905	0.0925926	4.78782	3.91241	0.00385217	0.0155364	0.00897096	Tgfb1/Notch2/Nfatc1/Hey1/Gja5	5	1.80865
GO:0030865	GO:0030865	cortical cytoskeleton organization	0.00894454	54/28905	0.0925926	4.78782	3.91241	0.00385217	0.0155364	0.00897096	Trpv4/Iqgap2/Nckap1l/Epb41l3/Ehd2	5	1.80865
GO:0043407	GO:0043407	negative regulation of MAP kinase activity	0.00894454	54/28905	0.0925926	4.78782	3.91241	0.00385217	0.0155364	0.00897096	Apoe/Prkcd/Rgs2/Cd300a/Rgs14	5	1.80865
GO:0045933	GO:0045933	positive regulation of muscle contraction	0.00894454	54/28905	0.0925926	4.78782	3.91241	0.00385217	0.0155364	0.00897096	Trpv4/Rgs2/Atp2a1/Tbxa2r/Ptafr	5	1.80865
GO:0061448	GO:0061448	connective tissue development	0.0250447	318/28905	0.0440252	2.27647	3.21425	0.00386512	0.0155747	0.00899306	Spi1/Tgfb1/Trpv4/Lpl/Igf1/Id4/Thrb/Pdgfrb/Lipa/Col5a1/Il6ra/Ecm1/Ctsk/C3ar1	14	1.80758
GO:0032368	GO:0032368	regulation of lipid transport	0.0161002	159/28905	0.0566038	2.92689	3.42142	0.00390788	0.0157329	0.00908441	Apoe/Abca1/Syk/Prkcd/Dab2/Trem2/Abcg1/Eepd1/Lrp1	9	1.80319
GO:0046486	GO:0046486	glycerolipid metabolic process	0.0286225	388/28905	0.0412371	2.13231	3.15331	0.00396378	0.0159437	0.00920612	Apoe/Lpl/Esr1/Pld2/Thrb/Pla2g7/Pdgfrb/Lipa/Dgka/Pck1/Fabp5/Pla2g15/Inpp5j/Apobec1/Ang/Pgap1	16	1.79741
GO:0002689	GO:0002689	negative regulation of leukocyte chemotaxis	0.00536673	17/28905	0.176471	9.12501	4.70575	0.00399695	0.0160056	0.00924188	Hc/Padi2/Slamf8	3	1.79573
GO:0055091	GO:0055091	phospholipid homeostasis	0.00536673	17/28905	0.176471	9.12501	4.70575	0.00399695	0.0160056	0.00924188	Tgfb1/Abca1/Abcg1	3	1.79573
GO:0060100	GO:0060100	positive regulation of phagocytosis, engulfment	0.00536673	17/28905	0.176471	9.12501	4.70575	0.00399695	0.0160056	0.00924188	Cd36/Nckap1l/Trem2	3	1.79573
GO:0071295	GO:0071295	cellular response to vitamin	0.00536673	17/28905	0.176471	9.12501	4.70575	0.00399695	0.0160056	0.00924188	Vdr/Fes/Mn1	3	1.79573
GO:1905155	GO:1905155	positive regulation of membrane invagination	0.00536673	17/28905	0.176471	9.12501	4.70575	0.00399695	0.0160056	0.00924188	Cd36/Nckap1l/Trem2	3	1.79573
GO:0097192	GO:0097192	extrinsic apoptotic signaling pathway in absence of ligand	0.0107335	78/28905	0.0769231	3.97757	3.69784	0.00403741	0.0161391	0.00931898	Igf1/Bcl2l11/Clca3a2/Gas1/Bcl2a1b/Bcl2a1d	6	1.79212
GO:0003014	GO:0003014	renal system process	0.0143113	131/28905	0.0610687	3.15777	3.47599	0.00404434	0.0161391	0.00931898	Psap/Dab2/Abcg3/Ptpro/Ptger4/Coro2b/Kcnn4/Gja5	8	1.79212
GO:0048259	GO:0048259	regulation of receptor-mediated endocytosis	0.0143113	131/28905	0.0610687	3.15777	3.47599	0.00404434	0.0161391	0.00931898	Efnb2/Hfe/Arrb1/Pld2/Syk/Dab2/Ptpn5/Ccr7	8	1.79212
GO:0002092	GO:0002092	positive regulation of receptor internalization	0.00715564	34/28905	0.117647	6.08334	4.16483	0.00405181	0.0161391	0.00931898	Arrb1/Syk/Dab2/Ptpn5	4	1.79212
GO:0003176	GO:0003176	aortic valve development	0.00715564	34/28905	0.117647	6.08334	4.16483	0.00405181	0.0161391	0.00931898	Tgfb1/Tnfrsf1b/Nfatc1/Hey1	4	1.79212
GO:0070741	GO:0070741	response to interleukin-6	0.00715564	34/28905	0.117647	6.08334	4.16483	0.00405181	0.0161391	0.00931898	Spi1/Il6ra/Cebpa/Pid1	4	1.79212
GO:0031113	GO:0031113	regulation of microtubule polymerization	0.00894454	55/28905	0.0909091	4.70076	3.85779	0.00417127	0.0165608	0.00956248	Clip3/Sgk1/Pak1/Inpp5j/Fes	5	1.78092
GO:0035306	GO:0035306	positive regulation of dephosphorylation	0.00894454	55/28905	0.0909091	4.70076	3.85779	0.00417127	0.0165608	0.00956248	Tgfb1/Prkcd/Pdgfrb/Cd300a/Pirb	5	1.78092
GO:0071709	GO:0071709	membrane assembly	0.00894454	55/28905	0.0909091	4.70076	3.85779	0.00417127	0.0165608	0.00956248	Psap/Ptprd/Clec2i/Rftn1/Mafb	5	1.78092
GO:0035265	GO:0035265	organ growth	0.019678	222/28905	0.0495495	2.56213	3.2811	0.00417608	0.0165608	0.00956248	Psap/Esr1/Igf1/Pdgfrb/Rgs2/Bcl2l11/Ecm1/Pak1/Fgfr2/Ar/Tenm4	11	1.78092
GO:0061351	GO:0061351	neural precursor cell proliferation	0.019678	222/28905	0.0495495	2.56213	3.2811	0.00417608	0.0165608	0.00956248	Ngfr/Tgfb1/Igf1/Id4/Notch2/Fgfr2/Slc16a2/Zfp503/Pde9a/Cxcr4/C5ar1	11	1.78092
GO:0018958	GO:0018958	phenol-containing compound metabolic process	0.0143113	132/28905	0.0606061	3.13384	3.45061	0.00423434	0.0167771	0.00968735	Slc16a10/Ctsl/Ctsb/Epas1/Ctsk/Slc16a2/Mfsd12/Cdh3	8	1.77528
GO:0007584	GO:0007584	response to nutrient	0.0107335	79/28905	0.0759494	3.92722	3.65861	0.00429944	0.0169902	0.00981038	Lpl/Vdr/Lipa/Cd3e/Fes/Mn1	6	1.7698
GO:0061180	GO:0061180	mammary gland epithelium development	0.0107335	79/28905	0.0759494	3.92722	3.65861	0.00429944	0.0169902	0.00981038	Tgfb1/Esr1/Vdr/Fgfr2/Pgr/Ar	6	1.7698
GO:1901264	GO:1901264	carbohydrate derivative transport	0.0107335	79/28905	0.0759494	3.92722	3.65861	0.00429944	0.0169902	0.00981038	Slc25a42/Psap/Slc17a9/Abcg1/Vldlr/Slc37a2	6	1.7698
GO:0016311	GO:0016311	dephosphorylation	0.0250447	322/28905	0.0434783	2.24819	3.16296	0.00431198	0.0170248	0.00983037	Tgfb1/Fkbp1b/Prkcd/Nckap1l/Pdgfrb/Ptprd/Ptpro/Ptpn5/Ptprf/Inpp5j/Ssh3/Cd300a/Cmya5/Pirb	14	1.76892
GO:0048588	GO:0048588	developmental cell growth	0.0232558	289/28905	0.0449827	2.32598	3.18142	0.00440891	0.0173922	0.0100425	Apoe/Igf1/Sema4d/Sema3g/Csf1r/Rgs2/Sema4a/Pak1/Mag/Lrp1/Shtn1/Cxcr4/Reg1	13	1.75965
GO:0030218	GO:0030218	erythrocyte differentiation	0.0161002	162/28905	0.0555556	2.87269	3.35657	0.00441589	0.0174045	0.0100496	Spi1/Mb/Nckap1l/Epas1/Alas2/Klf2/Hba-a2/Hba-a1/Mafb	9	1.75934
GO:0002719	GO:0002719	negative regulation of cytokine production involved in immune response	0.00715564	35/28905	0.114286	5.90953	4.08122	0.00450573	0.0176317	0.0101808	Tgfb1/Hfe/Vsir/Lilrb4a	4	1.75371
GO:0032682	GO:0032682	negative regulation of chemokine production	0.00715564	35/28905	0.114286	5.90953	4.08122	0.00450573	0.0176317	0.0101808	Mefv/Sirpa/Ticam2/Lilrb4a	4	1.75371
GO:0043372	GO:0043372	positive regulation of CD4-positive, alpha-beta T cell differentiation	0.00715564	35/28905	0.114286	5.90953	4.08122	0.00450573	0.0176317	0.0101808	Nckap1l/Nlrp3/Nfkbid/Ccr7	4	1.75371
GO:0048714	GO:0048714	positive regulation of oligodendrocyte differentiation	0.00715564	35/28905	0.114286	5.90953	4.08122	0.00450573	0.0176317	0.0101808	Tnfrsf1b/Myrf/Cxcr4/Tenm4	4	1.75371
GO:0060306	GO:0060306	regulation of membrane repolarization	0.00715564	35/28905	0.114286	5.90953	4.08122	0.00450573	0.0176317	0.0101808	Cacna1d/Cacna2d1/Scn4b/Gja5	4	1.75371
GO:0014888	GO:0014888	striated muscle adaptation	0.00894454	56/28905	0.0892857	4.61682	3.80448	0.00450878	0.0176317	0.0101808	Atp2b4/Nfatc1/Ar/Cmya5/Myoz1	5	1.75371
GO:0045604	GO:0045604	regulation of epidermal cell differentiation	0.00894454	56/28905	0.0892857	4.61682	3.80448	0.00450878	0.0176317	0.0101808	Macroh2a2/Vdr/Trp63/Gdf3/Hey1	5	1.75371
GO:0061383	GO:0061383	trabecula morphogenesis	0.00894454	56/28905	0.0892857	4.61682	3.80448	0.00450878	0.0176317	0.0101808	Sema4d/Vdr/Slc40a1/Nfatc1/Hey1	5	1.75371
GO:0061756	GO:0061756	leukocyte adhesion to vascular endothelial cell	0.00894454	56/28905	0.0892857	4.61682	3.80448	0.00450878	0.0176317	0.0101808	Itgb2/Alox5/Vcam1/Fut4/Ptafr	5	1.75371
GO:0072524	GO:0072524	pyridine-containing compound metabolic process	0.0178891	193/28905	0.0518135	2.67919	3.2869	0.00452844	0.0176931	0.0102163	Cbfa2t3/Ncf1/Igf1/Lipa/Hk3/Ncf2/Fmo5/Art2b/Slc37a2/Ucp2	10	1.75219
GO:0038034	GO:0038034	signal transduction in absence of ligand	0.0107335	80/28905	0.075	3.87813	3.62001	0.00457382	0.0178549	0.0103097	Igf1/Bcl2l11/Clca3a2/Gas1/Bcl2a1b/Bcl2a1d	6	1.74824
GO:0072091	GO:0072091	regulation of stem cell proliferation	0.0125224	106/28905	0.0660377	3.41471	3.49758	0.00457898	0.0178596	0.0103124	Tgfb1/Trp63/Sox17/Fgfr2/Nfatc1/Cebpa/Epcam	7	1.74813
GO:0002862	GO:0002862	negative regulation of inflammatory response to antigenic stimulus	0.00536673	18/28905	0.166667	8.61807	4.54014	0.00472808	0.0182827	0.0105567	Il12b/Trem2/Fcgr2b	3	1.73796
GO:0006525	GO:0006525	arginine metabolic process	0.00536673	18/28905	0.166667	8.61807	4.54014	0.00472808	0.0182827	0.0105567	Nos2/Atp2b4/Ass1	3	1.73796
GO:0030540	GO:0030540	female genitalia development	0.00536673	18/28905	0.166667	8.61807	4.54014	0.00472808	0.0182827	0.0105567	Mertk/Esr1/Trp63	3	1.73796
GO:0032515	GO:0032515	negative regulation of phosphoprotein phosphatase activity	0.00536673	18/28905	0.166667	8.61807	4.54014	0.00472808	0.0182827	0.0105567	Fkbp1b/Nckap1l/Cmya5	3	1.73796
GO:0036035	GO:0036035	osteoclast development	0.00536673	18/28905	0.166667	8.61807	4.54014	0.00472808	0.0182827	0.0105567	Fam20c/Notch2/Tyrobp	3	1.73796
GO:0060572	GO:0060572	morphogenesis of an epithelial bud	0.00536673	18/28905	0.166667	8.61807	4.54014	0.00472808	0.0182827	0.0105567	Trp63/Fgfr2/Ar	3	1.73796
GO:0061042	GO:0061042	vascular wound healing	0.00536673	18/28905	0.166667	8.61807	4.54014	0.00472808	0.0182827	0.0105567	Alox5/Cxcr4/Ndnf	3	1.73796
GO:0061179	GO:0061179	negative regulation of insulin secretion involved in cellular response to glucose stimulus	0.00536673	18/28905	0.166667	8.61807	4.54014	0.00472808	0.0182827	0.0105567	Fkbp1b/Pde8b/Ucp2	3	1.73796
GO:0098751	GO:0098751	bone cell development	0.00536673	18/28905	0.166667	8.61807	4.54014	0.00472808	0.0182827	0.0105567	Fam20c/Notch2/Tyrobp	3	1.73796
GO:1900221	GO:1900221	regulation of amyloid-beta clearance	0.00536673	18/28905	0.166667	8.61807	4.54014	0.00472808	0.0182827	0.0105567	Apoe/Trem2/Lrp1	3	1.73796
GO:0043406	GO:0043406	positive regulation of MAP kinase activity	0.0125224	107/28905	0.0654206	3.38279	3.46766	0.00481992	0.0186219	0.0107525	Syk/Pdgfrb/Rasgrp1/Pdgfc/Pak1/Arhgef5/Ccr7	7	1.72998
GO:0001913	GO:0001913	T cell mediated cytotoxicity	0.0107335	81/28905	0.0740741	3.83025	3.58203	0.00486087	0.018764	0.0108346	Il7r/Il12b/Hfe/H2-M2/Nckap1l/Ctsh	6	1.72668
GO:0034113	GO:0034113	heterotypic cell-cell adhesion	0.00894454	57/28905	0.0877193	4.53583	3.7524	0.00486528	0.0187649	0.0108351	Itgb2/Perp/Cd200r1/Vcam1/Itgax	5	1.72665
GO:0008544	GO:0008544	epidermis development	0.0286225	397/28905	0.0403023	2.08397	3.05398	0.00492547	0.0189645	0.0109504	Ngfr/Psap/Krt10/Macroh2a2/Tmem132e/Ctsl/Vdr/Trp63/Gdf3/Fgfr2/Mfsd12/Hey1/Spink5/Cdh3/Krt77/Mafb	16	1.72206
GO:0048167	GO:0048167	regulation of synaptic plasticity	0.0286225	397/28905	0.0403023	2.08397	3.05398	0.00492547	0.0189645	0.0109504	Apoe/Baiap2/Serpine2/Fcgr2b/Cd38/Tyrobp/Pak1/Ptpn5/Syn1/Atp1a3/Pde9a/Itpr3/Kcnj10/Penk/Rgs14/Pirb	16	1.72206
GO:0030808	GO:0030808	regulation of nucleotide biosynthetic process	0.00715564	36/28905	0.111111	5.74538	4.00079	0.00499265	0.0191088	0.0110337	Nos2/Trem2/Pid1/Entpd1	4	1.71877
GO:0034110	GO:0034110	regulation of homotypic cell-cell adhesion	0.00715564	36/28905	0.111111	5.74538	4.00079	0.00499265	0.0191088	0.0110337	Syk/Prkcd/Serpine2/Il6ra	4	1.71877
GO:0034694	GO:0034694	response to prostaglandin	0.00715564	36/28905	0.111111	5.74538	4.00079	0.00499265	0.0191088	0.0110337	Ptger2/Ccr7/Ptger4/P2ry6	4	1.71877
GO:0048384	GO:0048384	retinoic acid receptor signaling pathway	0.00715564	36/28905	0.111111	5.74538	4.00079	0.00499265	0.0191088	0.0110337	Aldh1a2/Thrb/Klf2/Dhrs3	4	1.71877
GO:0051953	GO:0051953	negative regulation of amine transport	0.00715564	36/28905	0.111111	5.74538	4.00079	0.00499265	0.0191088	0.0110337	Rgs2/P2ry12/Slc43a2/Entpd1	4	1.71877
GO:1900371	GO:1900371	regulation of purine nucleotide biosynthetic process	0.00715564	36/28905	0.111111	5.74538	4.00079	0.00499265	0.0191088	0.0110337	Nos2/Trem2/Pid1/Entpd1	4	1.71877
GO:1904752	GO:1904752	regulation of vascular associated smooth muscle cell migration	0.00715564	36/28905	0.111111	5.74538	4.00079	0.00499265	0.0191088	0.0110337	Pcsk5/Pak1/Dock4/Lrp1	4	1.71877
GO:0043393	GO:0043393	regulation of protein binding	0.0178891	196/28905	0.0510204	2.63818	3.23162	0.00504079	0.0192766	0.0111306	Apoe/Hfe/Slpi/Arrb1/Dab2/Ephb6/Ptprf/Plcl1/Plcl2/Lrp1	10	1.71497
GO:0006874	GO:0006874	intracellular calcium ion homeostasis	0.0250447	328/28905	0.0426829	2.20707	3.08744	0.00506002	0.0193158	0.0111532	Tgfb1/Apoe/Ccl8/Trpm2/Trpv4/Trdn/Fkbp1b/Vdr/Atp2b4/Csrp3/Ryr1/Atp2a1/Itpr3/Cxcr3	14	1.71409
GO:0016358	GO:0016358	dendrite development	0.0250447	328/28905	0.0426829	2.20707	3.08744	0.00506002	0.0193158	0.0111532	Ngfr/Apoe/Ephb3/Sgk1/Sema4d/Matn2/Vldlr/Baiap2/Fcgr2b/Ptprd/Pak1/Cd3e/Ptprf/Camk1d	14	1.71409
GO:0015748	GO:0015748	organophosphate ester transport	0.0143113	136/28905	0.0588235	3.04167	3.35144	0.0050639	0.0193158	0.0111532	Slc25a42/Apoe/Abca1/Prkcd/Slc17a9/Abcg1/Slc37a2/Kcnn4	8	1.71409
GO:0031638	GO:0031638	zymogen activation	0.0107335	82/28905	0.0731707	3.78354	3.54466	0.00516093	0.0196442	0.0113429	Cd5l/Perp/Vsir/Serpine2/Ctsh/Nlrc4	6	1.70676
GO:0051965	GO:0051965	positive regulation of synapse assembly	0.0107335	82/28905	0.0731707	3.78354	3.54466	0.00516093	0.0196442	0.0113429	Ephb3/Sema4d/Thbs2/Sema4a/Ptprd/Flrt2	6	1.70676
GO:0043434	GO:0043434	response to peptide hormone	0.0286225	399/28905	0.0401003	2.07352	3.03227	0.0051631	0.0196442	0.0113429	Sh2b2/Trpv4/Lpl/Sgk1/Igf1/Pld2/Prkcd/Pck1/Bcar3/Csrp3/Atp2a1/Pak1/Ptprf/Gdf15/Pid1/Reg1	16	1.70676
GO:0051495	GO:0051495	positive regulation of cytoskeleton organization	0.0178891	197/28905	0.0507614	2.62479	3.21343	0.00522131	0.0198489	0.0114611	Scin/Trpv4/Evl/Gpr65/Nckap1l/Baiap2/Pak1/Arhgef5/Synpo2/Fes	10	1.70226
GO:0010883	GO:0010883	regulation of lipid storage	0.00894454	58/28905	0.0862069	4.45762	3.70152	0.00524133	0.0198579	0.0114663	Cd36/Lpl/Trem2/Abcg1/Msr1	5	1.70207
GO:0042743	GO:0042743	hydrogen peroxide metabolic process	0.00894454	58/28905	0.0862069	4.45762	3.70152	0.00524133	0.0198579	0.0114663	Cybb/Ncf1/Ptger4/Hba-a1/Hbb-bt	5	1.70207
GO:0044060	GO:0044060	regulation of endocrine process	0.00894454	58/28905	0.0862069	4.45762	3.70152	0.00524133	0.0198579	0.0114663	Dab2/Vdr/Lif/Kcnn4/Gja5	5	1.70207
GO:0070169	GO:0070169	positive regulation of biomineral tissue development	0.00894454	58/28905	0.0862069	4.45762	3.70152	0.00524133	0.0198579	0.0114663	Vdr/Csf1r/Alox5/Fam20c/Tmem119	5	1.70207
GO:0051899	GO:0051899	membrane depolarization	0.0125224	109/28905	0.0642202	3.32072	3.40886	0.00533029	0.020178	0.0116511	Ngfr/Cacna1d/Cacna2d1/Atp1a3/Shtn1/Scn4b/Gja5	7	1.69512
GO:0097553	GO:0097553	calcium ion transmembrane import into cytosol	0.0178891	198/28905	0.0505051	2.61154	3.19534	0.00540686	0.0204506	0.0118085	Tgfb1/Trpm2/Trpv4/Cacna1d/Trdn/Fkbp1b/Ryr1/Cacna2d1/Itpr3/Cxcr3	10	1.68929
GO:0002885	GO:0002885	positive regulation of hypersensitivity	0.00715564	37/28905	0.108108	5.5901	3.92332	0.00551363	0.0206821	0.0119421	H2-M2/Btk/Ccr7/Fcgr3	4	1.68441
GO:0019934	GO:0019934	cGMP-mediated signaling	0.00715564	37/28905	0.108108	5.5901	3.92332	0.00551363	0.0206821	0.0119421	Cd36/Apoe/Nos2/Gucy1a2	4	1.68441
GO:0033273	GO:0033273	response to vitamin	0.00715564	37/28905	0.108108	5.5901	3.92332	0.00551363	0.0206821	0.0119421	Vdr/Lipa/Fes/Mn1	4	1.68441
GO:2000406	GO:2000406	positive regulation of T cell migration	0.00715564	37/28905	0.108108	5.5901	3.92332	0.00551363	0.0206821	0.0119421	Adam8/Ccr7/Tnfrsf14/Dock8	4	1.68441
GO:2000515	GO:2000515	negative regulation of CD4-positive, alpha-beta T cell activation	0.00715564	37/28905	0.108108	5.5901	3.92332	0.00551363	0.0206821	0.0119421	Vsir/Pf4/Tnfrsf14/Tarm1	4	1.68441
GO:0019731	GO:0019731	antibacterial humoral response	0.0143113	138/28905	0.057971	2.99759	3.30322	0.00552263	0.0206821	0.0119421	Wfdc18/H2-M2/Slpi/Rnase6/Spink5/Wfdc17/Ang/Ighg2c	8	1.68441
GO:0001820	GO:0001820	serotonin secretion	0.00536673	19/28905	0.157895	8.16449	4.38689	0.00553477	0.0206821	0.0119421	Syk/Cd300a/Fcgr3	3	1.68441
GO:0001878	GO:0001878	response to yeast	0.00536673	19/28905	0.157895	8.16449	4.38689	0.00553477	0.0206821	0.0119421	Ncf1/Ang/Clec7a	3	1.68441
GO:0015669	GO:0015669	gas transport	0.00536673	19/28905	0.157895	8.16449	4.38689	0.00553477	0.0206821	0.0119421	Car4/Mb/Hba-a1	3	1.68441
GO:0019430	GO:0019430	removal of superoxide radicals	0.00536673	19/28905	0.157895	8.16449	4.38689	0.00553477	0.0206821	0.0119421	Cd36/Mb/Sod3	3	1.68441
GO:0045579	GO:0045579	positive regulation of B cell differentiation	0.00536673	19/28905	0.157895	8.16449	4.38689	0.00553477	0.0206821	0.0119421	Spi1/Syk/Nckap1l	3	1.68441
GO:0050862	GO:0050862	positive regulation of T cell receptor signaling pathway	0.00536673	19/28905	0.157895	8.16449	4.38689	0.00553477	0.0206821	0.0119421	Lipa/Ccr7/Kcnn4	3	1.68441
GO:0055003	GO:0055003	cardiac myofibril assembly	0.00536673	19/28905	0.157895	8.16449	4.38689	0.00553477	0.0206821	0.0119421	Pdgfrb/Csrp3/Nrap	3	1.68441
GO:0070102	GO:0070102	interleukin-6-mediated signaling pathway	0.00536673	19/28905	0.157895	8.16449	4.38689	0.00553477	0.0206821	0.0119421	Spi1/Il6ra/Cebpa	3	1.68441
GO:1990778	GO:1990778	protein localization to cell periphery	0.0286225	402/28905	0.039801	2.05805	2.99993	0.00553697	0.0206821	0.0119421	Tgfb1/Clip3/Dab2/Trem2/Epb41l3/Atp2b4/Csrp3/Stx1b/Gpc4/Ramp1/Lrp1/Adam22/Pid1/Ar/Pkp3/Ehd2	16	1.68441
GO:0008064	GO:0008064	regulation of actin polymerization or depolymerization	0.0161002	168/28905	0.0535714	2.77009	3.23124	0.00558526	0.0208452	0.0120363	Scin/Evl/Prkcd/Nckap1l/Svil/Baiap2/Clec2i/Ssh3/Capg	9	1.68099
GO:0006575	GO:0006575	cellular modified amino acid metabolic process	0.0178891	199/28905	0.0502513	2.59841	3.17737	0.00559752	0.0208489	0.0120385	Ggt5/Slc16a10/Ctsl/Ctsb/Gstm4/Ctsk/Ckm/Pla2g15/Slc16a2/Ass1	10	1.68092
GO:0008016	GO:0008016	regulation of heart contraction	0.0178891	199/28905	0.0502513	2.59841	3.17737	0.00559752	0.0208489	0.0120385	Cacna1d/Fkbp1b/Thrb/Epas1/Rgs2/Atp2b4/Csrp3/Cacna2d1/Scn4b/Gja5	10	1.68092
GO:0007156	GO:0007156	homophilic cell adhesion via plasma membrane adhesion molecules	0.0125224	110/28905	0.0636364	3.29054	3.37998	0.00560017	0.0208489	0.0120385	Nectin4/Nectin1/Ptprf/Pcdh18/Fat4/Cdh3/Pcdhgc3	7	1.68092
GO:0031663	GO:0031663	lipopolysaccharide-mediated signaling pathway	0.00894454	59/28905	0.0847458	4.38207	3.65178	0.00563747	0.0209358	0.0120887	Spi1/Cd180/Trem2/Cd84/Ticam2	5	1.67911
GO:0043124	GO:0043124	negative regulation of canonical NF-kappaB signal transduction	0.00894454	59/28905	0.0847458	4.38207	3.65178	0.00563747	0.0209358	0.0120887	Esr1/Trem2/Nfkbid/Tnip3/Lilrb4a	5	1.67911
GO:0048713	GO:0048713	regulation of oligodendrocyte differentiation	0.00894454	59/28905	0.0847458	4.38207	3.65178	0.00563747	0.0209358	0.0120887	Id4/Tnfrsf1b/Myrf/Cxcr4/Tenm4	5	1.67911
GO:0008543	GO:0008543	fibroblast growth factor receptor signaling pathway	0.0107335	84/28905	0.0714286	3.69346	3.47164	0.00580147	0.0214917	0.0124096	Ngfr/Fam20c/Fgfr2/Shisa2/Fat4/Flrt2	6	1.66773
GO:0051145	GO:0051145	smooth muscle cell differentiation	0.0107335	84/28905	0.0714286	3.69346	3.47164	0.00580147	0.0214917	0.0124096	Tgfb1/Pdgfrb/Notch2/Fgfr2/Nfatc1/Hey1	6	1.66773
GO:0070509	GO:0070509	calcium ion import	0.0107335	84/28905	0.0714286	3.69346	3.47164	0.00580147	0.0214917	0.0124096	Trpm2/Trpv4/Cacna1d/Pdgfrb/Atp2a1/Cxcr4	6	1.66773
GO:0043030	GO:0043030	regulation of macrophage activation	0.00894454	60/28905	0.0833333	4.30903	3.60314	0.00605425	0.0223931	0.0129302	Trem2/Slc7a2/Cebpa/Cd84/Kcnn4	5	1.64988
GO:0031069	GO:0031069	hair follicle morphogenesis	0.00715564	38/28905	0.105263	5.44299	3.84862	0.00606968	0.0223931	0.0129302	Ngfr/Ctsl/Trp63/Fgfr2	4	1.64988
GO:0031670	GO:0031670	cellular response to nutrient	0.00715564	38/28905	0.105263	5.44299	3.84862	0.00606968	0.0223931	0.0129302	Lpl/Vdr/Fes/Mn1	4	1.64988
GO:0086091	GO:0086091	regulation of heart rate by cardiac conduction	0.00715564	38/28905	0.105263	5.44299	3.84862	0.00606968	0.0223931	0.0129302	Cacna1d/Cacna2d1/Scn4b/Gja5	4	1.64988
GO:1904994	GO:1904994	regulation of leukocyte adhesion to vascular endothelial cell	0.00715564	38/28905	0.105263	5.44299	3.84862	0.00606968	0.0223931	0.0129302	Itgb2/Alox5/Fut4/Ptafr	4	1.64988
GO:0060411	GO:0060411	cardiac septum morphogenesis	0.0107335	85/28905	0.0705882	3.65001	3.43596	0.00614261	0.0226251	0.0130641	Notch2/Fgfr2/Nfatc1/Hey1/Gja5/Dhrs3	6	1.64541
GO:0070228	GO:0070228	regulation of lymphocyte apoptotic process	0.0107335	85/28905	0.0705882	3.65001	3.43596	0.00614261	0.0226251	0.0130641	Il7r/Adam8/Bcl2l11/Tsc22d3/Nfkbid/Dock8	6	1.64541
GO:0030832	GO:0030832	regulation of actin filament length	0.0161002	171/28905	0.0526316	2.7215	3.17062	0.00625305	0.0230131	0.0132881	Scin/Evl/Prkcd/Nckap1l/Svil/Baiap2/Clec2i/Ssh3/Capg	9	1.63803
GO:0048675	GO:0048675	axon extension	0.0143113	141/28905	0.0567376	2.93381	3.23249	0.0062693	0.023054	0.0133117	Apoe/Sema4d/Sema3g/Sema4a/Pak1/Mag/Lrp1/Shtn1	8	1.63725
GO:0034349	GO:0034349	glial cell apoptotic process	0.00536673	20/28905	0.15	7.75626	4.24448	0.00641901	0.0234703	0.0135521	Igf1/Prkcd/Trem2	3	1.62948
GO:0043691	GO:0043691	reverse cholesterol transport	0.00536673	20/28905	0.15	7.75626	4.24448	0.00641901	0.0234703	0.0135521	Apoe/Abca1/Abcg1	3	1.62948
GO:0046514	GO:0046514	ceramide catabolic process	0.00536673	20/28905	0.15	7.75626	4.24448	0.00641901	0.0234703	0.0135521	Gm2a/Psap/Prkcd	3	1.62948
GO:0071379	GO:0071379	cellular response to prostaglandin stimulus	0.00536673	20/28905	0.15	7.75626	4.24448	0.00641901	0.0234703	0.0135521	Ptger2/Ptger4/P2ry6	3	1.62948
GO:0071676	GO:0071676	negative regulation of mononuclear cell migration	0.00536673	20/28905	0.15	7.75626	4.24448	0.00641901	0.0234703	0.0135521	Cd200r1/Padi2/Slamf8	3	1.62948
GO:0090030	GO:0090030	regulation of steroid hormone biosynthetic process	0.00536673	20/28905	0.15	7.75626	4.24448	0.00641901	0.0234703	0.0135521	Igf1/Pde8b/Dab2	3	1.62948
GO:1905146	GO:1905146	lysosomal protein catabolic process	0.00536673	20/28905	0.15	7.75626	4.24448	0.00641901	0.0234703	0.0135521	Psap/Slc17a9/Lrp1	3	1.62948
GO:0008630	GO:0008630	intrinsic apoptotic signaling pathway in response to DNA damage	0.0125224	113/28905	0.0619469	3.20318	3.29527	0.0064713	0.0236423	0.0136514	Crip1/Trp63/Pmaip1/Bcl2l11/Tnfrsf1b/Bcl2a1b/Bcl2a1d	7	1.62631
GO:0001974	GO:0001974	blood vessel remodeling	0.00894454	61/28905	0.0819672	4.23839	3.55554	0.00649224	0.0236443	0.0136526	Igf1/Nos2/Epas1/Lif/Lrp1	5	1.62627
GO:0006023	GO:0006023	aminoglycan biosynthetic process	0.00894454	61/28905	0.0819672	4.23839	3.55554	0.00649224	0.0236443	0.0136526	Tgfb1/Pdgfrb/Chst7/Ptger4/B3gnt8	5	1.62627
GO:0045954	GO:0045954	positive regulation of natural killer cell mediated cytotoxicity	0.00894454	61/28905	0.0819672	4.23839	3.55554	0.00649224	0.0236443	0.0136526	Il12b/Sh2d1a/Slamf6/H2-M2/Rasgrp1	5	1.62627
GO:0045661	GO:0045661	regulation of myoblast differentiation	0.0107335	86/28905	0.0697674	3.60756	3.40082	0.00649812	0.0236443	0.0136526	Tgfb1/Ccl8/Ccl9/Gdf3/Csrp3/Tmem182	6	1.62627
GO:0090630	GO:0090630	activation of GTPase activity	0.0107335	86/28905	0.0697674	3.60756	3.40082	0.00649812	0.0236443	0.0136526	Tbc1d8/Gpr65/Rasgrp1/Arhgap25/Tbc1d9/Arhgef5	6	1.62627
GO:0008360	GO:0008360	regulation of cell shape	0.0143113	142/28905	0.056338	2.91315	3.20933	0.00653445	0.0237078	0.0136893	Fblim1/Sema4d/Epb41l3/Csf1r/Baiap2/Sema4a/Fgr/Fes	8	1.62511
GO:0072089	GO:0072089	stem cell proliferation	0.0143113	142/28905	0.056338	2.91315	3.20933	0.00653445	0.0237078	0.0136893	Tgfb1/Dab2/Trp63/Sox17/Fgfr2/Nfatc1/Cebpa/Epcam	8	1.62511
GO:0070588	GO:0070588	calcium ion transmembrane transport	0.0250447	338/28905	0.0414201	2.14177	2.96513	0.00653664	0.0237078	0.0136893	Tgfb1/Trpm2/Trpv4/Cacna1d/Trdn/Fkbp1b/Atp2b4/Ryr1/Atp2a1/P2ry12/Cacna2d1/Itpr3/Cxcr3/Tmem37	14	1.62511
GO:0097193	GO:0097193	intrinsic apoptotic signaling pathway	0.0250447	338/28905	0.0414201	2.14177	2.96513	0.00653664	0.0237078	0.0136893	Crip1/Perp/Trp63/Trem2/Pmaip1/Fcgr2b/Bcl2l11/Tnfrsf1b/Atp2a1/Eda2r/S100a8/S100a9/Bcl2a1b/Bcl2a1d	14	1.62511
GO:0002866	GO:0002866	positive regulation of acute inflammatory response to antigenic stimulus	0.00715564	39/28905	0.102564	5.30343	3.77653	0.00666179	0.0241035	0.0139177	H2-M2/Btk/Ccr7/Fcgr3	4	1.61792
GO:0035909	GO:0035909	aorta morphogenesis	0.00715564	39/28905	0.102564	5.30343	3.77653	0.00666179	0.0241035	0.0139177	Efnb2/Pdgfrb/Lrp1/Hey1	4	1.61792
GO:1900225	GO:1900225	regulation of NLRP3 inflammasome complex assembly	0.00715564	39/28905	0.102564	5.30343	3.77653	0.00666179	0.0241035	0.0139177	Cd36/Mefv/Trem2/Btk	4	1.61792
GO:0030856	GO:0030856	regulation of epithelial cell differentiation	0.0161002	173/28905	0.0520231	2.69003	3.13094	0.00673126	0.0243353	0.0140516	Macroh2a2/Vdr/Trp63/Csf1r/Gdf3/Lif/Hey1/Fat4/Eppk1	9	1.61376
GO:0015908	GO:0015908	fatty acid transport	0.0125224	114/28905	0.0614035	3.17508	3.26767	0.00678293	0.0245024	0.0141481	Cd36/Apoe/Nos2/Syk/Fabp5/Rbp7/Abcd2	7	1.61079
GO:0046165	GO:0046165	alcohol biosynthetic process	0.0143113	143/28905	0.0559441	2.89278	3.18638	0.00680801	0.0245733	0.014189	Apoe/Dab2/Abcg1/Lipa/Cyp27a1/Pck1/P2ry6/Ptafr	8	1.60954
GO:0042269	GO:0042269	regulation of natural killer cell mediated cytotoxicity	0.0107335	87/28905	0.0689655	3.5661	3.3662	0.00686833	0.0247711	0.0143032	Tgfb1/Il12b/Sh2d1a/Slamf6/H2-M2/Rasgrp1	6	1.60605
GO:0033619	GO:0033619	membrane protein proteolysis	0.00894454	62/28905	0.0806452	4.17003	3.50896	0.00695195	0.0250526	0.0144658	Tgfb1/Apoe/Adam8/Tnfrsf1b/Ctsh	5	1.60115
GO:0030041	GO:0030041	actin filament polymerization	0.0161002	174/28905	0.0517241	2.67457	3.1113	0.00698064	0.0251158	0.0145022	Scin/Evl/Prkcd/Nckap1l/Svil/Baiap2/Clec2i/Ssh3/Capg	9	1.60005
GO:0034101	GO:0034101	erythrocyte homeostasis	0.0161002	174/28905	0.0517241	2.67457	3.1113	0.00698064	0.0251158	0.0145022	Spi1/Mb/Nckap1l/Epas1/Alas2/Klf2/Hba-a2/Hba-a1/Mafb	9	1.60005
GO:0051963	GO:0051963	regulation of synapse assembly	0.0143113	144/28905	0.0555556	2.87269	3.16362	0.00709015	0.0254894	0.014718	Ephb3/Sema4d/Thbs2/Sema4a/Ptprd/Gpc4/Nectin1/Flrt2	8	1.59364
GO:0032231	GO:0032231	regulation of actin filament bundle assembly	0.0125224	115/28905	0.0608696	3.14747	3.24036	0.00710557	0.0255041	0.0147265	Evl/Gpr65/Pak1/Arhgef5/Ptger4/Coro2b/Synpo2	7	1.59339
GO:0042310	GO:0042310	vasoconstriction	0.0125224	115/28905	0.0608696	3.14747	3.24036	0.00710557	0.0255041	0.0147265	Alox5/Cd38/Tbxas1/Tbxa2r/Dock4/Per2/Gja5	7	1.59339
GO:0003151	GO:0003151	outflow tract morphogenesis	0.0107335	88/28905	0.0681818	3.52557	3.33208	0.00725357	0.0259623	0.014991	Sox17/Ryr1/Fgfr2/Hey1/Gja5/Dhrs3	6	1.58566
GO:0003281	GO:0003281	ventricular septum development	0.0107335	88/28905	0.0681818	3.52557	3.33208	0.00725357	0.0259623	0.014991	Xirp2/Fgfr2/Nfatc1/Hey1/Cxcr4/Gja5	6	1.58566
GO:0034109	GO:0034109	homotypic cell-cell adhesion	0.0107335	88/28905	0.0681818	3.52557	3.33208	0.00725357	0.0259623	0.014991	Syk/Prkcd/Serpine2/Il6ra/P2ry12/Entpd1	6	1.58566
GO:0001787	GO:0001787	natural killer cell proliferation	0.00715564	40/28905	0.1	5.17084	3.70687	0.0072909	0.0259623	0.014991	Il12b/Slamf6/H2-M2/Elf4	4	1.58566
GO:0010573	GO:0010573	vascular endothelial growth factor production	0.00715564	40/28905	0.1	5.17084	3.70687	0.0072909	0.0259623	0.014991	Hc/Il6ra/C3ar1/C5ar1	4	1.58566
GO:0045589	GO:0045589	regulation of regulatory T cell differentiation	0.00715564	40/28905	0.1	5.17084	3.70687	0.0072909	0.0259623	0.014991	Tgfb1/Vsir/Btn2a2/Lilrb4a	4	1.58566
GO:0045940	GO:0045940	positive regulation of steroid metabolic process	0.00715564	40/28905	0.1	5.17084	3.70687	0.0072909	0.0259623	0.014991	Apoe/Igf1/Dab2/Abcg1	4	1.58566
GO:0051693	GO:0051693	actin filament capping	0.00715564	40/28905	0.1	5.17084	3.70687	0.0072909	0.0259623	0.014991	Scin/Evl/Svil/Capg	4	1.58566
GO:0071391	GO:0071391	cellular response to estrogen stimulus	0.00715564	40/28905	0.1	5.17084	3.70687	0.0072909	0.0259623	0.014991	Esr1/Naip1/Ar/Naip2	4	1.58566
GO:0086065	GO:0086065	cell communication involved in cardiac conduction	0.00715564	40/28905	0.1	5.17084	3.70687	0.0072909	0.0259623	0.014991	Cacna1d/Cacna2d1/Scn4b/Gja5	4	1.58566
GO:0002281	GO:0002281	macrophage activation involved in immune response	0.00536673	21/28905	0.142857	7.38692	4.1116	0.00738258	0.0260824	0.0150604	Syk/Trem2/Tyrobp	3	1.58365
GO:0010447	GO:0010447	response to acidic pH	0.00536673	21/28905	0.142857	7.38692	4.1116	0.00738258	0.0260824	0.0150604	Gpr65/Ctss/Rab11fip5	3	1.58365
GO:0010958	GO:0010958	regulation of amino acid import across plasma membrane	0.00536673	21/28905	0.142857	7.38692	4.1116	0.00738258	0.0260824	0.0150604	Rgs2/Slc43a2/Per2	3	1.58365
GO:0042953	GO:0042953	lipoprotein transport	0.00536673	21/28905	0.142857	7.38692	4.1116	0.00738258	0.0260824	0.0150604	Cd36/Msr1/Apobec1	3	1.58365
GO:0046325	GO:0046325	negative regulation of glucose import	0.00536673	21/28905	0.142857	7.38692	4.1116	0.00738258	0.0260824	0.0150604	Sh2b2/Esr1/Pid1	3	1.58365
GO:0070166	GO:0070166	enamel mineralization	0.00536673	21/28905	0.142857	7.38692	4.1116	0.00738258	0.0260824	0.0150604	Tgfb1/Fam20c/Nectin1	3	1.58365
GO:0070230	GO:0070230	positive regulation of lymphocyte apoptotic process	0.00536673	21/28905	0.142857	7.38692	4.1116	0.00738258	0.0260824	0.0150604	Adam8/Bcl2l11/Nfkbid	3	1.58365
GO:0071450	GO:0071450	cellular response to oxygen radical	0.00536673	21/28905	0.142857	7.38692	4.1116	0.00738258	0.0260824	0.0150604	Cd36/Mb/Sod3	3	1.58365
GO:0071451	GO:0071451	cellular response to superoxide	0.00536673	21/28905	0.142857	7.38692	4.1116	0.00738258	0.0260824	0.0150604	Cd36/Mb/Sod3	3	1.58365
GO:1903789	GO:1903789	regulation of amino acid transmembrane transport	0.00536673	21/28905	0.142857	7.38692	4.1116	0.00738258	0.0260824	0.0150604	Rgs2/Slc43a2/Per2	3	1.58365
GO:0002717	GO:0002717	positive regulation of natural killer cell mediated immunity	0.00894454	63/28905	0.0793651	4.10384	3.46335	0.00743393	0.026201	0.0151289	Il12b/Sh2d1a/Slamf6/H2-M2/Rasgrp1	5	1.58168
GO:0006641	GO:0006641	triglyceride metabolic process	0.0125224	116/28905	0.0603448	3.12033	3.21336	0.00743944	0.026201	0.0151289	Apoe/Lpl/Esr1/Thrb/Lipa/Pck1/Apobec1	7	1.58168
GO:0032024	GO:0032024	positive regulation of insulin secretion	0.0125224	116/28905	0.0603448	3.12033	3.21336	0.00743944	0.026201	0.0151289	Trpm2/Cacna1d/Arrb1/Abcg1/Cd38/Lrp1/Nnat	7	1.58168
GO:0046889	GO:0046889	positive regulation of lipid biosynthetic process	0.0125224	116/28905	0.0603448	3.12033	3.21336	0.00743944	0.026201	0.0151289	Apoe/Igf1/Prkcd/Dab2/Abcg1/Pck1/Abcd2	7	1.58168
GO:0002220	GO:0002220	innate immune response activating cell surface receptor signaling pathway	0.0107335	89/28905	0.0674157	3.48596	3.29846	0.00765419	0.0269152	0.0155413	Syk/Trem2/Tyrobp/Tnip3/Ticam2/Clec7a	6	1.57
GO:0046785	GO:0046785	microtubule polymerization	0.0107335	89/28905	0.0674157	3.48596	3.29846	0.00765419	0.0269152	0.0155413	Clip3/Trpv4/Sgk1/Pak1/Inpp5j/Fes	6	1.57
GO:0008277	GO:0008277	regulation of G protein-coupled receptor signaling pathway	0.0143113	146/28905	0.0547945	2.83334	3.11868	0.00768078	0.0269877	0.0155831	Arrb1/Pld2/Trem2/Rgs2/Atp2b4/Padi2/Ramp1/Rgs14	8	1.56883
GO:0010921	GO:0010921	regulation of phosphatase activity	0.00894454	64/28905	0.078125	4.03972	3.41867	0.00793871	0.0278504	0.0160813	Fkbp1b/Nckap1l/Pdgfrb/Cd300a/Cmya5	5	1.55517
GO:1903307	GO:1903307	positive regulation of regulated secretory pathway	0.00894454	64/28905	0.078125	4.03972	3.41867	0.00793871	0.0278504	0.0160813	Itgb2/Pld2/Syk/Fgr/Ptafr	5	1.55517
GO:0051353	GO:0051353	positive regulation of oxidoreductase activity	0.00715564	41/28905	0.097561	5.04472	3.6395	0.00795794	0.0278962	0.0161077	Apoe/Esr1/Vdr/Cdh3	4	1.55446
GO:0002715	GO:0002715	regulation of natural killer cell mediated immunity	0.0107335	90/28905	0.0666667	3.44723	3.26532	0.00807051	0.0282248	0.0162975	Tgfb1/Il12b/Sh2d1a/Slamf6/H2-M2/Rasgrp1	6	1.54937
GO:0006942	GO:0006942	regulation of striated muscle contraction	0.0107335	90/28905	0.0666667	3.44723	3.26532	0.00807051	0.0282248	0.0162975	Trpv4/Fkbp1b/Rgs2/Atp2a1/Gja5/Tnnt3	6	1.54937
GO:0009408	GO:0009408	response to heat	0.0107335	90/28905	0.0666667	3.44723	3.26532	0.00807051	0.0282248	0.0162975	Trpm2/Trpv4/Igf1/Tfec/Dnaja4/Myof	6	1.54937
GO:0051924	GO:0051924	regulation of calcium ion transport	0.0214669	278/28905	0.0431655	2.23202	2.89861	0.00833486	0.0291267	0.0168182	Tgfb1/Cacna1d/Trdn/Igf1/Fkbp1b/Vdr/Pdgfrb/P2ry12/Cd84/Cacna2d1/Cxcr4/Cxcr3	12	1.53571
GO:0007039	GO:0007039	protein catabolic process in the vacuole	0.00536673	22/28905	0.136364	7.05115	3.98719	0.00842709	0.0292221	0.0168733	Psap/Slc17a9/Lrp1	3	1.53429
GO:0010224	GO:0010224	response to UV-B	0.00536673	22/28905	0.136364	7.05115	3.98719	0.00842709	0.0292221	0.0168733	Il12b/Crip1/Nlrp1b	3	1.53429
GO:0030810	GO:0030810	positive regulation of nucleotide biosynthetic process	0.00536673	22/28905	0.136364	7.05115	3.98719	0.00842709	0.0292221	0.0168733	Nos2/Trem2/Pid1	3	1.53429
GO:0044872	GO:0044872	lipoprotein localization	0.00536673	22/28905	0.136364	7.05115	3.98719	0.00842709	0.0292221	0.0168733	Cd36/Msr1/Apobec1	3	1.53429
GO:0060307	GO:0060307	regulation of ventricular cardiac muscle cell membrane repolarization	0.00536673	22/28905	0.136364	7.05115	3.98719	0.00842709	0.0292221	0.0168733	Cacna2d1/Scn4b/Gja5	3	1.53429
GO:0060602	GO:0060602	branch elongation of an epithelium	0.00536673	22/28905	0.136364	7.05115	3.98719	0.00842709	0.0292221	0.0168733	Tgfb1/Esr1/Fgfr2	3	1.53429
GO:0072111	GO:0072111	cell proliferation involved in kidney development	0.00536673	22/28905	0.136364	7.05115	3.98719	0.00842709	0.0292221	0.0168733	Pdgfrb/Il6ra/C3ar1	3	1.53429
GO:0072170	GO:0072170	metanephric tubule development	0.00536673	22/28905	0.136364	7.05115	3.98719	0.00842709	0.0292221	0.0168733	Cxcr2/Lif/Fat4	3	1.53429
GO:1900373	GO:1900373	positive regulation of purine nucleotide biosynthetic process	0.00536673	22/28905	0.136364	7.05115	3.98719	0.00842709	0.0292221	0.0168733	Nos2/Trem2/Pid1	3	1.53429
GO:2000319	GO:2000319	regulation of T-helper 17 cell differentiation	0.00536673	22/28905	0.136364	7.05115	3.98719	0.00842709	0.0292221	0.0168733	Pf4/Nlrp3/Nfkbid	3	1.53429
GO:0032633	GO:0032633	interleukin-4 production	0.00894454	65/28905	0.0769231	3.97757	3.37489	0.00846679	0.0293372	0.0169398	H2-M2/Syk/Notch2/Cd3e/Nlrp3	5	1.53258
GO:0019935	GO:0019935	cyclic-nucleotide-mediated signaling	0.0125224	119/28905	0.0588235	3.04167	3.13406	0.00851073	0.0294668	0.0170146	Cd36/Apoe/Nos2/Pde8b/Ptger4/Pde9a/Gucy1a2	7	1.53067
GO:0030902	GO:0030902	hindbrain development	0.0161002	180/28905	0.05	2.58542	2.99633	0.00862857	0.0298518	0.0172369	Psap/Aldh1a2/Igf1/Serpine2/Fcgr2b/Cd3e/C5ar1/Gas1/Mafb	9	1.52503
GO:0030866	GO:0030866	cortical actin cytoskeleton organization	0.00715564	42/28905	0.0952381	4.92461	3.57429	0.00866381	0.0299048	0.0172675	Iqgap2/Nckap1l/Epb41l3/Ehd2	4	1.52426
GO:0032689	GO:0032689	negative regulation of type II interferon production	0.00715564	42/28905	0.0952381	4.92461	3.57429	0.00866381	0.0299048	0.0172675	Pdcd1lg2/Vsir/Laptm5/Lilrb4a	4	1.52426
GO:0035850	GO:0035850	epithelial cell differentiation involved in kidney development	0.00715564	42/28905	0.0952381	4.92461	3.57429	0.00866381	0.0299048	0.0172675	Notch2/Ptpro/Lif/Fat4	4	1.52426
GO:0009410	GO:0009410	response to xenobiotic stimulus	0.0250447	350/28905	0.04	2.06834	2.82384	0.0087429	0.0301546	0.0174117	Cybb/Nos2/Nckap1l/Lipa/Card9/Gstm4/Fmo5/Cd38/Ptpn5/Vav3/Aim2/Apobec1/Atp1a3/Slamf8	14	1.52065
GO:0071456	GO:0071456	cellular response to hypoxia	0.0125224	120/28905	0.0583333	3.01632	3.10818	0.0088918	0.0306213	0.0176812	Tgfb1/Cybb/Trem2/Epas1/Vldlr/Adam8/Ndnf	7	1.51398
GO:0106027	GO:0106027	neuron projection organization	0.0125224	120/28905	0.0583333	3.01632	3.10818	0.0088918	0.0306213	0.0176812	Apoe/Ephb3/Trem2/Baiap2/Fcgr2b/Atp1a3/Abcd2	7	1.51398
GO:0042542	GO:0042542	response to hydrogen peroxide	0.0107335	92/28905	0.0652174	3.37229	3.20041	0.00895155	0.0308035	0.0177864	Trpm2/Mb/Pld2/Prkcd/Pdgfrb/Sirpa	6	1.5114
GO:0141060	GO:0141060	disruption of anatomical structure in another organism	0.0143113	150/28905	0.0533333	2.75778	3.03105	0.00897212	0.0308507	0.0178137	Ccl8/Ncf1/Nos2/Syk/Hc/Ccl22/Lyz2/Clec7a	8	1.51074
GO:0001836	GO:0001836	release of cytochrome c from mitochondria	0.00894454	66/28905	0.0757576	3.9173	3.33198	0.00901869	0.0308928	0.017838	Igf1/Pmaip1/Bcl2l11/Bcl2a1b/Bcl2a1d	5	1.51014
GO:0009064	GO:0009064	glutamine family amino acid metabolic process	0.00894454	66/28905	0.0757576	3.9173	3.33198	0.00901869	0.0308928	0.017838	Nos2/Dglucy/Atp2b4/Ucp2/Ass1	5	1.51014
GO:0031102	GO:0031102	neuron projection regeneration	0.00894454	66/28905	0.0757576	3.9173	3.33198	0.00901869	0.0308928	0.017838	Fkbp1b/Matn2/Ptprf/Mag/Lrp1	5	1.51014
GO:0048008	GO:0048008	platelet-derived growth factor receptor signaling pathway	0.00894454	66/28905	0.0757576	3.9173	3.33198	0.00901869	0.0308928	0.017838	Pdgfrb/Pdgfc/F7/Lrp1/Rgs14	5	1.51014
GO:0060688	GO:0060688	regulation of morphogenesis of a branching structure	0.00894454	66/28905	0.0757576	3.9173	3.33198	0.00901869	0.0308928	0.017838	Tgfb1/Esr1/Fgfr2/Hoxb7/Ar	5	1.51014
GO:0072659	GO:0072659	protein localization to plasma membrane	0.0232558	317/28905	0.0410095	2.12053	2.8171	0.00928915	0.031795	0.0183589	Tgfb1/Clip3/Dab2/Trem2/Epb41l3/Atp2b4/Csrp3/Ramp1/Lrp1/Pid1/Ar/Pkp3/Ehd2	13	1.49764
GO:0045622	GO:0045622	regulation of T-helper cell differentiation	0.00715564	43/28905	0.0930233	4.81008	3.51111	0.00940936	0.0321103	0.018541	Pf4/Nlrp3/Nfkbid/Ccr7	4	1.49336
GO:0086002	GO:0086002	cardiac muscle cell action potential involved in contraction	0.00715564	43/28905	0.0930233	4.81008	3.51111	0.00940936	0.0321103	0.018541	Cacna1d/Cacna2d1/Scn4b/Gja5	4	1.49336
GO:2000403	GO:2000403	positive regulation of lymphocyte migration	0.00715564	43/28905	0.0930233	4.81008	3.51111	0.00940936	0.0321103	0.018541	Adam8/Ccr7/Tnfrsf14/Dock8	4	1.49336
GO:0031110	GO:0031110	regulation of microtubule polymerization or depolymerization	0.0107335	93/28905	0.0645161	3.33603	3.16863	0.00941694	0.0321103	0.018541	Clip3/Trpv4/Sgk1/Pak1/Inpp5j/Fes	6	1.49336
GO:0050709	GO:0050709	negative regulation of protein secretion	0.0107335	93/28905	0.0645161	3.33603	3.16863	0.00941694	0.0321103	0.018541	Apoe/Il12b/Fkbp1b/Pde8b/Ucp2/Rab11fip5	6	1.49336
GO:0010038	GO:0010038	response to metal ion	0.0232558	318/28905	0.0408805	2.11387	2.80479	0.00952034	0.03243	0.0187256	Crip1/Hfe/Trpm2/Krt10/Rasgrp2/Nfatc1/Cebpa/Apobec1/Atp1a3/Itpr3/Kcnj10/Sod3/Ass1	13	1.48905
GO:0010639	GO:0010639	negative regulation of organelle organization	0.0268336	390/28905	0.0384615	1.98878	2.76081	0.00954089	0.03243	0.0187256	Scin/Clip3/Esr1/Sgk1/Igf1/Evl/Prkcd/Svil/Fgfr2/Lif/Inpp5j/Ssh3/Coro2b/Capg/Gmfg	15	1.48905
GO:0002693	GO:0002693	positive regulation of cellular extravasation	0.00536673	23/28905	0.130435	6.74457	3.87032	0.00955392	0.03243	0.0187256	Adam8/Ptger4/Ptafr	3	1.48905
GO:0010818	GO:0010818	T cell chemotaxis	0.00536673	23/28905	0.130435	6.74457	3.87032	0.00955392	0.03243	0.0187256	Cxcl16/Ccr7/Cxcr3	3	1.48905
GO:0045624	GO:0045624	positive regulation of T-helper cell differentiation	0.00536673	23/28905	0.130435	6.74457	3.87032	0.00955392	0.03243	0.0187256	Nlrp3/Nfkbid/Ccr7	3	1.48905
GO:0050999	GO:0050999	regulation of nitric-oxide synthase activity	0.00536673	23/28905	0.130435	6.74457	3.87032	0.00955392	0.03243	0.0187256	Apoe/Esr1/Atp2b4	3	1.48905
GO:0006956	GO:0006956	complement activation	0.00894454	67/28905	0.0746269	3.85884	3.2899	0.00959491	0.0325011	0.0187666	Cfp/Cd5l/Trem2/Hc/Ighg2c	5	1.4881
GO:0043154	GO:0043154	negative regulation of cysteine-type endopeptidase activity involved in apoptotic process	0.00894454	67/28905	0.0746269	3.85884	3.2899	0.00959491	0.0325011	0.0187666	Arrb1/Naip1/Naip5/Naip2/Bcl2a1d	5	1.4881
GO:0055074	GO:0055074	calcium ion homeostasis	0.0250447	354/28905	0.039548	2.04497	2.778	0.00959652	0.0325011	0.0187666	Tgfb1/Apoe/Ccl8/Trpm2/Trpv4/Trdn/Fkbp1b/Vdr/Atp2b4/Csrp3/Ryr1/Atp2a1/Itpr3/Cxcr3	14	1.4881
GO:0072009	GO:0072009	nephron epithelium development	0.0125224	122/28905	0.057377	2.96688	3.05723	0.00969126	0.0327973	0.0189376	Tgfb1/Notch2/Ptpro/Lif/Hoxb7/Hey1/Fat4	7	1.48416
GO:0048863	GO:0048863	stem cell differentiation	0.0214669	284/28905	0.0422535	2.18486	2.81789	0.00977095	0.0330421	0.019079	Aldh1a2/Krt10/Esr1/Vsir/Sema4d/Sema3g/Trp63/Sox17/Sema4a/Fgfr2/Lif/Epcam	12	1.48093
GO:0010632	GO:0010632	regulation of epithelial cell migration	0.019678	250/28905	0.044	2.27517	2.84365	0.00986008	0.0333185	0.0192386	Tgfb1/Apoe/Igf1/Evl/Atp2b4/Angpt4/Sema4a/Dnaja4/Ctsh/Tbxa2r/Eppk1	11	1.47731
GO:0048511	GO:0048511	rhythmic process	0.0232558	320/28905	0.040625	2.10065	2.78033	0.0099962	0.0337531	0.0194896	Ngfr/Arrb1/Esr1/Igf1/Nos2/Id4/Pgr/Ptger4/Gpr176/Atp1a3/Per2/Dbp/Ass1	13	1.47169
GO:0098659	GO:0098659	inorganic cation import across plasma membrane	0.0125224	123/28905	0.0569106	2.94275	3.03214	0.0101101	0.0340865	0.0196821	Trpm2/Trpv4/Cacna1d/Slc9a4/Atp1a3/Kcnj10/Slc39a4	7	1.46742
GO:0099587	GO:0099587	inorganic ion import across plasma membrane	0.0125224	123/28905	0.0569106	2.94275	3.03214	0.0101101	0.0340865	0.0196821	Trpm2/Trpv4/Cacna1d/Slc9a4/Atp1a3/Kcnj10/Slc39a4	7	1.46742
GO:0003009	GO:0003009	skeletal muscle contraction	0.00715564	44/28905	0.0909091	4.70076	3.44986	0.0101954	0.0341712	0.019731	Tnnc2/Atp2a1/Tnni2/Tnnt3	4	1.46634
GO:0030521	GO:0030521	androgen receptor signaling pathway	0.00715564	44/28905	0.0909091	4.70076	3.44986	0.0101954	0.0341712	0.019731	Zmiz1/Igf1/Dab2/Ar	4	1.46634
GO:0045671	GO:0045671	negative regulation of osteoclast differentiation	0.00715564	44/28905	0.0909091	4.70076	3.44986	0.0101954	0.0341712	0.019731	Clec2i/Pirb/Mafb/Lilrb4a	4	1.46634
GO:0048730	GO:0048730	epidermis morphogenesis	0.00715564	44/28905	0.0909091	4.70076	3.44986	0.0101954	0.0341712	0.019731	Ngfr/Ctsl/Trp63/Fgfr2	4	1.46634
GO:0051154	GO:0051154	negative regulation of striated muscle cell differentiation	0.00715564	44/28905	0.0909091	4.70076	3.44986	0.0101954	0.0341712	0.019731	Csf1r/Rgs2/Pak1/Tmem119	4	1.46634
GO:1901568	GO:1901568	fatty acid derivative metabolic process	0.00715564	44/28905	0.0909091	4.70076	3.44986	0.0101954	0.0341712	0.019731	Ggt5/Alox5/Hpgd/Dpep2	4	1.46634
GO:0001914	GO:0001914	regulation of T cell mediated cytotoxicity	0.00894454	68/28905	0.0735294	3.80209	3.24863	0.0101959	0.0341712	0.019731	Il7r/Il12b/Hfe/H2-M2/Nckap1l	5	1.46634
GO:0032233	GO:0032233	positive regulation of actin filament bundle assembly	0.00894454	68/28905	0.0735294	3.80209	3.24863	0.0101959	0.0341712	0.019731	Evl/Gpr65/Pak1/Arhgef5/Synpo2	5	1.46634
GO:0043433	GO:0043433	negative regulation of DNA-binding transcription factor activity	0.0143113	154/28905	0.0519481	2.68615	2.94625	0.010419	0.034867	0.0201327	Spi1/Arrb1/Esr1/Nlrp3/Nfkbid/Aim2/Mturn/Cmklr1	8	1.45759
GO:0061844	GO:0061844	antimicrobial humoral immune response mediated by antimicrobial peptide	0.0143113	154/28905	0.0519481	2.68615	2.94625	0.010419	0.034867	0.0201327	Ccl8/Rnase6/Pf4/Ccl22/Spink5/S100a9/Reg1/Ang	8	1.45759
GO:0019218	GO:0019218	regulation of steroid metabolic process	0.0125224	124/28905	0.0564516	2.91902	3.0073	0.010542	0.0352521	0.0203551	Apoe/Igf1/Pde8b/Thrb/Dab2/Abcg1/Fmo5	7	1.45281
GO:0050770	GO:0050770	regulation of axonogenesis	0.0161002	186/28905	0.0483871	2.50202	2.88593	0.0105561	0.0352732	0.0203673	Apoe/Ephb3/Sema4d/Sema3g/Sema4a/Pak1/Mag/Lrp1/Shtn1	9	1.45256
GO:0001767	GO:0001767	establishment of lymphocyte polarity	0.00536673	24/28905	0.125	6.46355	3.76022	0.0107643	0.0356252	0.0205705	Dock2/Ccr7/Dock8	3	1.44824
GO:0001768	GO:0001768	establishment of T cell polarity	0.00536673	24/28905	0.125	6.46355	3.76022	0.0107643	0.0356252	0.0205705	Dock2/Ccr7/Dock8	3	1.44824
GO:0006706	GO:0006706	steroid catabolic process	0.00536673	24/28905	0.125	6.46355	3.76022	0.0107643	0.0356252	0.0205705	Apoe/Cyp27a1/Ugt1a7c	3	1.44824
GO:0010560	GO:0010560	positive regulation of glycoprotein biosynthetic process	0.00536673	24/28905	0.125	6.46355	3.76022	0.0107643	0.0356252	0.0205705	Igf1/Ramp1/Ccr7	3	1.44824
GO:0031579	GO:0031579	membrane raft organization	0.00536673	24/28905	0.125	6.46355	3.76022	0.0107643	0.0356252	0.0205705	Dock2/Clec2i/Rftn1	3	1.44824
GO:0033033	GO:0033033	negative regulation of myeloid cell apoptotic process	0.00536673	24/28905	0.125	6.46355	3.76022	0.0107643	0.0356252	0.0205705	Cxcr2/Fcgr2b/Clec5a	3	1.44824
GO:0034405	GO:0034405	response to fluid shear stress	0.00536673	24/28905	0.125	6.46355	3.76022	0.0107643	0.0356252	0.0205705	Abca1/Klf2/Ass1	3	1.44824
GO:0042759	GO:0042759	long-chain fatty acid biosynthetic process	0.00536673	24/28905	0.125	6.46355	3.76022	0.0107643	0.0356252	0.0205705	Alox5/Gstm4/Acsbg1	3	1.44824
GO:0046579	GO:0046579	positive regulation of Ras protein signal transduction	0.00536673	24/28905	0.125	6.46355	3.76022	0.0107643	0.0356252	0.0205705	Igf1/Rasgrp1/Notch2	3	1.44824
GO:0060055	GO:0060055	angiogenesis involved in wound healing	0.00536673	24/28905	0.125	6.46355	3.76022	0.0107643	0.0356252	0.0205705	Alox5/Cxcr4/Ndnf	3	1.44824
GO:0099625	GO:0099625	ventricular cardiac muscle cell membrane repolarization	0.00536673	24/28905	0.125	6.46355	3.76022	0.0107643	0.0356252	0.0205705	Cacna2d1/Scn4b/Gja5	3	1.44824
GO:2000269	GO:2000269	regulation of fibroblast apoptotic process	0.00536673	24/28905	0.125	6.46355	3.76022	0.0107643	0.0356252	0.0205705	Trp63/Pmaip1/Bcl2l11	3	1.44824
GO:2001169	GO:2001169	regulation of ATP biosynthetic process	0.00536673	24/28905	0.125	6.46355	3.76022	0.0107643	0.0356252	0.0205705	Trem2/Pid1/Entpd1	3	1.44824
GO:0048762	GO:0048762	mesenchymal cell differentiation	0.019678	254/28905	0.0433071	2.23934	2.78597	0.0110107	0.0363735	0.0210026	Tgfb1/Aldh1a2/Sema4d/Sema3g/Dab2/Adam8/Sema4a/Tgfb1i1/Fgfr2/Nfatc1/Hey1	11	1.43922
GO:0002863	GO:0002863	positive regulation of inflammatory response to antigenic stimulus	0.00715564	45/28905	0.0888889	4.5963	3.39042	0.0110228	0.0363735	0.0210026	H2-M2/Btk/Ccr7/Fcgr3	4	1.43922
GO:0045066	GO:0045066	regulatory T cell differentiation	0.00715564	45/28905	0.0888889	4.5963	3.39042	0.0110228	0.0363735	0.0210026	Tgfb1/Vsir/Btn2a2/Lilrb4a	4	1.43922
GO:1902742	GO:1902742	apoptotic process involved in development	0.00715564	45/28905	0.0888889	4.5963	3.39042	0.0110228	0.0363735	0.0210026	Spi1/Vdr/Bcl2l11/Tnfrsf1b	4	1.43922
GO:1904950	GO:1904950	negative regulation of establishment of protein localization	0.0143113	156/28905	0.0512821	2.65171	2.90486	0.0112041	0.0369449	0.0213325	Cd36/Apoe/Il12b/Fkbp1b/Pde8b/Ucp2/Coro2b/Rab11fip5	8	1.43245
GO:0051098	GO:0051098	regulation of binding	0.0250447	361/28905	0.0387812	2.00531	2.69921	0.0112468	0.0370586	0.0213982	Tgfb1/Apoe/Hfe/Slpi/Arrb1/Igf1/Dab2/Ephb6/Ptprf/Lif/Plcl1/Plcl2/Lrp1/Per2	14	1.43111
GO:0032869	GO:0032869	cellular response to insulin stimulus	0.0178891	221/28905	0.0452489	2.33975	2.80762	0.0112823	0.0371212	0.0214343	Sh2b2/Lpl/Sgk1/Prkcd/Pck1/Bcar3/Csrp3/Pak1/Ptprf/Pid1	10	1.43038
GO:0048639	GO:0048639	positive regulation of developmental growth	0.0178891	221/28905	0.0452489	2.33975	2.80762	0.0112823	0.0371212	0.0214343	Apoe/Igf1/Sema4d/Pak1/Fgfr2/Ptger4/Lrp1/Shtn1/Cxcr4/Reg1	10	1.43038
GO:0002312	GO:0002312	B cell activation involved in immune response	0.0107335	97/28905	0.0618557	3.19846	3.0457	0.0114517	0.0376233	0.0217243	Spi1/Tgfb1/Cd180/Notch2/Plcl2/Lilrb4a	6	1.42454
GO:0043535	GO:0043535	regulation of blood vessel endothelial cell migration	0.0107335	97/28905	0.0618557	3.19846	3.0457	0.0114517	0.0376233	0.0217243	Tgfb1/Apoe/Igf1/Atp2b4/Angpt4/Tbxa2r	6	1.42454
GO:0033363	GO:0033363	secretory granule organization	0.00894454	70/28905	0.0714286	3.69346	3.16839	0.0114744	0.037643	0.0217356	Abca1/Srgn/Zpbp/Abcg1/Serpine2	5	1.42432
GO:0042440	GO:0042440	pigment metabolic process	0.00894454	70/28905	0.0714286	3.69346	3.16839	0.0114744	0.037643	0.0217356	Alas2/Mfsd12/Blvrb/Hebp1/Cdh3	5	1.42432
GO:0051099	GO:0051099	positive regulation of binding	0.0143113	157/28905	0.0509554	2.63482	2.8844	0.0116126	0.0380688	0.0219815	Apoe/Hfe/Arrb1/Igf1/Ephb6/Plcl1/Plcl2/Lrp1	8	1.41943
GO:0009409	GO:0009409	response to cold	0.00715564	46/28905	0.0869565	4.49638	3.3327	0.0118922	0.0388437	0.0224289	Lipa/Ucp2/Acot11/Metrnl	4	1.41068
GO:0030279	GO:0030279	negative regulation of ossification	0.00715564	46/28905	0.0869565	4.49638	3.3327	0.0118922	0.0388437	0.0224289	Tgfb1/Srgn/Vdr/Ecm1	4	1.41068
GO:0030835	GO:0030835	negative regulation of actin filament depolymerization	0.00715564	46/28905	0.0869565	4.49638	3.3327	0.0118922	0.0388437	0.0224289	Scin/Evl/Svil/Capg	4	1.41068
GO:0033028	GO:0033028	myeloid cell apoptotic process	0.00715564	46/28905	0.0869565	4.49638	3.3327	0.0118922	0.0388437	0.0224289	Lipa/Cxcr2/Fcgr2b/Clec5a	4	1.41068
GO:0048147	GO:0048147	negative regulation of fibroblast proliferation	0.00715564	46/28905	0.0869565	4.49638	3.3327	0.0118922	0.0388437	0.0224289	Pmaip1/Fth1/Cd300a/Kcnn4	4	1.41068
GO:0008361	GO:0008361	regulation of cell size	0.0178891	223/28905	0.044843	2.31876	2.77622	0.0119602	0.0390376	0.0225409	Apoe/Il7r/Sema4d/Sema3g/Sema4a/Pak1/Mag/Lrp1/Shtn1/Kcnn4	10	1.40852
GO:0048880	GO:0048880	sensory system development	0.0286225	438/28905	0.0365297	1.88889	2.63241	0.0119813	0.0390497	0.0225479	Tgfb1/Aldh1a2/Mertk/Tmem132e/Thrb/Pdgfrb/Col5a1/Bfsp1/Notch2/Bcar3/Gdf3/Fgfr2/Nectin1/Lif/P2ry12/Gas1	16	1.40838
GO:0001508	GO:0001508	action potential	0.0143113	158/28905	0.0506329	2.61815	2.86411	0.012032	0.0390497	0.0225479	Cd36/Cacna1d/Fkbp1b/Gna15/Cacna2d1/Scn4b/Gja5/Cnr2	8	1.40838
GO:0055007	GO:0055007	cardiac muscle cell differentiation	0.0143113	158/28905	0.0506329	2.61815	2.86411	0.012032	0.0390497	0.0225479	Efnb2/Tgfb1/Igf1/Pdgfrb/Rgs2/Csrp3/Pak1/Nrap	8	1.40838
GO:0010884	GO:0010884	positive regulation of lipid storage	0.00536673	25/28905	0.12	6.20501	3.65622	0.0120593	0.0390497	0.0225479	Cd36/Lpl/Msr1	3	1.40838
GO:0035634	GO:0035634	response to stilbenoid	0.00536673	25/28905	0.12	6.20501	3.65622	0.0120593	0.0390497	0.0225479	Cd36/Ly6d/Hba-a1	3	1.40838
GO:0043306	GO:0043306	positive regulation of mast cell degranulation	0.00536673	25/28905	0.12	6.20501	3.65622	0.0120593	0.0390497	0.0225479	Pld2/Syk/Fgr	3	1.40838
GO:0043567	GO:0043567	regulation of insulin-like growth factor receptor signaling pathway	0.00536673	25/28905	0.12	6.20501	3.65622	0.0120593	0.0390497	0.0225479	Igf1/Ar/Cdh3	3	1.40838
GO:0046697	GO:0046697	decidualization	0.00536673	25/28905	0.12	6.20501	3.65622	0.0120593	0.0390497	0.0225479	Ctsl/Ctsb/Lif	3	1.40838
GO:0070242	GO:0070242	thymocyte apoptotic process	0.00536673	25/28905	0.12	6.20501	3.65622	0.0120593	0.0390497	0.0225479	Adam8/Bcl2l11/Nfkbid	3	1.40838
GO:0072207	GO:0072207	metanephric epithelium development	0.00536673	25/28905	0.12	6.20501	3.65622	0.0120593	0.0390497	0.0225479	Cxcr2/Lif/Fat4	3	1.40838
GO:0140354	GO:0140354	lipid import into cell	0.00536673	25/28905	0.12	6.20501	3.65622	0.0120593	0.0390497	0.0225479	Cd36/Lipa/Stra6l	3	1.40838
GO:0008347	GO:0008347	glial cell migration	0.00894454	71/28905	0.0704225	3.64144	3.12936	0.0121527	0.0392391	0.0226573	Zmiz1/Matn2/Trem2/P2ry12/Lrp1	5	1.40628
GO:0045806	GO:0045806	negative regulation of endocytosis	0.00894454	71/28905	0.0704225	3.64144	3.12936	0.0121527	0.0392391	0.0226573	Tgfb1/Fcgr2b/Cd300a/Sirpa/Cd300lf	5	1.40628
GO:0046324	GO:0046324	regulation of glucose import	0.00894454	71/28905	0.0704225	3.64144	3.12936	0.0121527	0.0392391	0.0226573	Sh2b2/Esr1/Igf1/Prkcd/Pid1	5	1.40628
GO:0060390	GO:0060390	regulation of SMAD protein signal transduction	0.00894454	71/28905	0.0704225	3.64144	3.12936	0.0121527	0.0392391	0.0226573	Tgfb1/Hfe/Dab2/Pmepa1/Lrp1	5	1.40628
GO:0001570	GO:0001570	vasculogenesis	0.0107335	99/28905	0.0606061	3.13384	2.9866	0.0125773	0.040494	0.0233818	Tgfb1/Zmiz1/Pdgfrb/Sox17/Fgfr2/Hey1	6	1.39261
GO:0002712	GO:0002712	regulation of B cell mediated immunity	0.0107335	99/28905	0.0606061	3.13384	2.9866	0.0125773	0.040494	0.0233818	Tgfb1/H2-M2/Trem2/Fcgr2b/Btk/Fcgr3	6	1.39261
GO:0002889	GO:0002889	regulation of immunoglobulin mediated immune response	0.0107335	99/28905	0.0606061	3.13384	2.9866	0.0125773	0.040494	0.0233818	Tgfb1/H2-M2/Trem2/Fcgr2b/Btk/Fcgr3	6	1.39261
GO:0051492	GO:0051492	regulation of stress fiber assembly	0.0107335	99/28905	0.0606061	3.13384	2.9866	0.0125773	0.040494	0.0233818	Evl/Gpr65/Pak1/Arhgef5/Ptger4/Coro2b	6	1.39261
GO:0042789	GO:0042789	mRNA transcription by RNA polymerase II	0.00715564	47/28905	0.0851064	4.40072	3.27661	0.0128043	0.0411365	0.0237529	Thrb/Vdr/Epas1/C5ar1	4	1.38577
GO:0086009	GO:0086009	membrane repolarization	0.00715564	47/28905	0.0851064	4.40072	3.27661	0.0128043	0.0411365	0.0237529	Cacna1d/Cacna2d1/Scn4b/Gja5	4	1.38577
GO:0090181	GO:0090181	regulation of cholesterol metabolic process	0.00715564	47/28905	0.0851064	4.40072	3.27661	0.0128043	0.0411365	0.0237529	Apoe/Thrb/Abcg1/Fmo5	4	1.38577
GO:0048286	GO:0048286	lung alveolus development	0.00894454	72/28905	0.0694444	3.59086	3.09104	0.0128577	0.0412786	0.0238349	Tgfb1/Igf1/Fgfr2/Pgr/Lif	5	1.38427
GO:0071375	GO:0071375	cellular response to peptide hormone stimulus	0.0214669	296/28905	0.0405405	2.09629	2.6623	0.0132129	0.0423887	0.0244759	Sh2b2/Lpl/Sgk1/Igf1/Prkcd/Pck1/Bcar3/Csrp3/Pak1/Ptprf/Gdf15/Pid1	12	1.37275
GO:0015837	GO:0015837	amine transport	0.0125224	130/28905	0.0538462	2.7843	2.86332	0.0134192	0.0427813	0.0247026	Slc7a8/Sncg/Rgs2/P2ry12/Slc43a2/Entpd1/Per2	7	1.36875
GO:0097009	GO:0097009	energy homeostasis	0.0125224	130/28905	0.0538462	2.7843	2.86332	0.0134192	0.0427813	0.0247026	Cd36/Apoe/Trpv4/Lipa/Gdf3/Gdf15/Metrnl	7	1.36875
GO:0002495	GO:0002495	antigen processing and presentation of peptide antigen via MHC class II	0.00536673	26/28905	0.115385	5.96635	3.55772	0.0134399	0.0427813	0.0247026	Trem2/Fcgr2b/Ctss	3	1.36875
GO:0010804	GO:0010804	negative regulation of tumor necrosis factor-mediated signaling pathway	0.00536673	26/28905	0.115385	5.96635	3.55772	0.0134399	0.0427813	0.0247026	Naip1/Naip5/Naip2	3	1.36875
GO:0014808	GO:0014808	release of sequestered calcium ion into cytosol by sarcoplasmic reticulum	0.00536673	26/28905	0.115385	5.96635	3.55772	0.0134399	0.0427813	0.0247026	Trdn/Fkbp1b/Ryr1	3	1.36875
GO:0032288	GO:0032288	myelin assembly	0.00536673	26/28905	0.115385	5.96635	3.55772	0.0134399	0.0427813	0.0247026	Epb41l3/Mag/Tenm4	3	1.36875
GO:0032878	GO:0032878	regulation of establishment or maintenance of cell polarity	0.00536673	26/28905	0.115385	5.96635	3.55772	0.0134399	0.0427813	0.0247026	Igf1/Shtn1/Dock8	3	1.36875
GO:0045684	GO:0045684	positive regulation of epidermis development	0.00536673	26/28905	0.115385	5.96635	3.55772	0.0134399	0.0427813	0.0247026	Krt10/Macroh2a2/Vdr	3	1.36875
GO:0051043	GO:0051043	regulation of membrane protein ectodomain proteolysis	0.00536673	26/28905	0.115385	5.96635	3.55772	0.0134399	0.0427813	0.0247026	Apoe/Adam8/Tnfrsf1b	3	1.36875
GO:1903020	GO:1903020	positive regulation of glycoprotein metabolic process	0.00536673	26/28905	0.115385	5.96635	3.55772	0.0134399	0.0427813	0.0247026	Igf1/Ramp1/Ccr7	3	1.36875
GO:1903975	GO:1903975	regulation of glial cell migration	0.00536673	26/28905	0.115385	5.96635	3.55772	0.0134399	0.0427813	0.0247026	Trem2/P2ry12/Lrp1	3	1.36875
GO:0030032	GO:0030032	lamellipodium assembly	0.00894454	73/28905	0.0684932	3.54167	3.05339	0.0135899	0.0431673	0.0249255	Vav2/Ptpro/Arhgef6/Vav3/P2ry12	5	1.36485
GO:0032008	GO:0032008	positive regulation of TOR signaling	0.00894454	73/28905	0.0684932	3.54167	3.05339	0.0135899	0.0431673	0.0249255	Syk/Nckap1l/Trem2/F7/F10	5	1.36485
GO:1904894	GO:1904894	positive regulation of receptor signaling pathway via STAT	0.00894454	73/28905	0.0684932	3.54167	3.05339	0.0135899	0.0431673	0.0249255	Tgfb1/Il7r/Il12b/Il6ra/Cd300a	5	1.36485
GO:0043507	GO:0043507	positive regulation of JUN kinase activity	0.00715564	48/28905	0.0833333	4.30903	3.22207	0.0137599	0.0436738	0.0252179	Syk/Pak1/Arhgef5/Ccr7	4	1.35978
GO:0006835	GO:0006835	dicarboxylic acid transport	0.0107335	101/28905	0.0594059	3.07179	2.92899	0.0137784	0.0436738	0.0252179	Prkcd/Apba1/Pak1/Ucp2/Kcnj10/Per2	6	1.35978
GO:1900542	GO:1900542	regulation of purine nucleotide metabolic process	0.0107335	101/28905	0.0594059	3.07179	2.92899	0.0137784	0.0436738	0.0252179	Cbfa2t3/Igf1/Nos2/Trem2/Pid1/Entpd1	6	1.35978
GO:0006633	GO:0006633	fatty acid biosynthetic process	0.0143113	162/28905	0.0493827	2.5535	2.78447	0.0138215	0.0437179	0.0252434	Lpl/Alox5/Acss1/Fabp5/Gstm4/Tbxas1/Acsbg1/Abcd2	8	1.35934
GO:0030216	GO:0030216	keratinocyte differentiation	0.0143113	162/28905	0.0493827	2.5535	2.78447	0.0138215	0.0437179	0.0252434	Psap/Krt10/Macroh2a2/Vdr/Trp63/Cdh3/Krt77/Mafb	8	1.35934
GO:0071902	GO:0071902	positive regulation of protein serine/threonine kinase activity	0.0143113	162/28905	0.0493827	2.5535	2.78447	0.0138215	0.0437179	0.0252434	Syk/Pdgfrb/Atp2b4/Rasgrp1/Pdgfc/Pak1/Arhgef5/Ccr7	8	1.35934
GO:1903707	GO:1903707	negative regulation of hemopoiesis	0.0125224	131/28905	0.0534351	2.76304	2.84013	0.0139484	0.0440884	0.0254573	Pf4/Clec2i/Cebpa/Nfkbid/Pirb/Mafb/Lilrb4a	7	1.35568
GO:0097305	GO:0097305	response to alcohol	0.019678	264/28905	0.0416667	2.15452	2.64635	0.0143366	0.0452834	0.0261474	Tgfb1/Sgk1/Igf1/Lipa/F7/Hpgd/Ptger2/Ccr7/Ptger4/Apobec1/P2ry6	11	1.34406
GO:0006140	GO:0006140	regulation of nucleotide metabolic process	0.0107335	102/28905	0.0588235	3.04167	2.90072	0.014408	0.0454454	0.0262409	Cbfa2t3/Igf1/Nos2/Trem2/Pid1/Entpd1	6	1.34251
GO:0006672	GO:0006672	ceramide metabolic process	0.0107335	102/28905	0.0588235	3.04167	2.90072	0.014408	0.0454454	0.0262409	Gm2a/Psap/B4galnt1/Prkcd/Pla2g15/St8sia4	6	1.34251
GO:0048705	GO:0048705	skeletal system morphogenesis	0.019678	265/28905	0.0415094	2.14639	2.63273	0.0147067	0.0463193	0.0267455	Hoxc8/Trpv4/Vdr/Pdgfrb/Fgr/Fgfr2/Hoxb7/Gas1/Tmem119/Frem1/Dhrs3	11	1.33424
GO:0002691	GO:0002691	regulation of cellular extravasation	0.00715564	49/28905	0.0816327	4.22109	3.169	0.0147597	0.0463193	0.0267455	Adam8/Ptger4/Fut4/Ptafr	4	1.33424
GO:0002931	GO:0002931	response to ischemia	0.00715564	49/28905	0.0816327	4.22109	3.169	0.0147597	0.0463193	0.0267455	Trem2/Csf1r/Ndnf/Per2	4	1.33424
GO:0030517	GO:0030517	negative regulation of axon extension	0.00715564	49/28905	0.0816327	4.22109	3.169	0.0147597	0.0463193	0.0267455	Sema4d/Sema3g/Sema4a/Mag	4	1.33424
GO:0030890	GO:0030890	positive regulation of B cell proliferation	0.00715564	49/28905	0.0816327	4.22109	3.169	0.0147597	0.0463193	0.0267455	Nckap1l/Cd38/Btk/Vav3	4	1.33424
GO:0043114	GO:0043114	regulation of vascular permeability	0.00715564	49/28905	0.0816327	4.22109	3.169	0.0147597	0.0463193	0.0267455	Tgfb1/Apoe/Trpv4/Cxcr2	4	1.33424
GO:0010923	GO:0010923	negative regulation of phosphatase activity	0.00536673	27/28905	0.111111	5.74538	3.46424	0.0149066	0.0463193	0.0267455	Fkbp1b/Nckap1l/Cmya5	3	1.33424
GO:0032148	GO:0032148	activation of protein kinase B activity	0.00536673	27/28905	0.111111	5.74538	3.46424	0.0149066	0.0463193	0.0267455	Igf1/Notch2/Ang	3	1.33424
GO:0042104	GO:0042104	positive regulation of activated T cell proliferation	0.00536673	27/28905	0.111111	5.74538	3.46424	0.0149066	0.0463193	0.0267455	Il12b/Igf1/Il2ra	3	1.33424
GO:0048843	GO:0048843	negative regulation of axon extension involved in axon guidance	0.00536673	27/28905	0.111111	5.74538	3.46424	0.0149066	0.0463193	0.0267455	Sema4d/Sema3g/Sema4a	3	1.33424
GO:0050857	GO:0050857	positive regulation of antigen receptor-mediated signaling pathway	0.00536673	27/28905	0.111111	5.74538	3.46424	0.0149066	0.0463193	0.0267455	Lipa/Ccr7/Kcnn4	3	1.33424
GO:1900407	GO:1900407	regulation of cellular response to oxidative stress	0.00536673	27/28905	0.111111	5.74538	3.46424	0.0149066	0.0463193	0.0267455	Cd36/Trpm2/Alox5	3	1.33424
GO:1903514	GO:1903514	release of sequestered calcium ion into cytosol by endoplasmic reticulum	0.00536673	27/28905	0.111111	5.74538	3.46424	0.0149066	0.0463193	0.0267455	Trdn/Fkbp1b/Ryr1	3	1.33424
GO:1903579	GO:1903579	negative regulation of ATP metabolic process	0.00536673	27/28905	0.111111	5.74538	3.46424	0.0149066	0.0463193	0.0267455	Cbfa2t3/Pid1/Entpd1	3	1.33424
GO:0002040	GO:0002040	sprouting angiogenesis	0.0125224	133/28905	0.0526316	2.7215	2.79438	0.0150514	0.0463193	0.0267455	Ngfr/Efnb2/Tgfb1/Il12b/Alox5/Tbxa2r/Klf2	7	1.33424
GO:0000041	GO:0000041	transition metal ion transport	0.0107335	103/28905	0.0582524	3.01214	2.87279	0.0150574	0.0463193	0.0267455	Hfe/Trpm2/Fth1/Slc40a1/Nectin1/Slc39a4	6	1.33424
GO:0032868	GO:0032868	response to insulin	0.019678	266/28905	0.0413534	2.13832	2.61917	0.015084	0.0463193	0.0267455	Sh2b2/Trpv4/Lpl/Sgk1/Prkcd/Pck1/Bcar3/Csrp3/Pak1/Ptprf/Pid1	11	1.33424
GO:0000050	GO:0000050	urea cycle	0.00357782	10/28905	0.2	10.3417	4.14909	0.0151585	0.0463193	0.0267455	Cebpa/Ass1	2	1.33424
GO:0001866	GO:0001866	NK T cell proliferation	0.00357782	10/28905	0.2	10.3417	4.14909	0.0151585	0.0463193	0.0267455	Il12b/Elf4	2	1.33424
GO:0001999	GO:0001999	renal response to blood flow involved in circulatory renin-angiotensin regulation of systemic arterial blood pressure	0.00357782	10/28905	0.2	10.3417	4.14909	0.0151585	0.0463193	0.0267455	Kcnn4/Gja5	2	1.33424
GO:0002604	GO:0002604	regulation of dendritic cell antigen processing and presentation	0.00357782	10/28905	0.2	10.3417	4.14909	0.0151585	0.0463193	0.0267455	Cd68/Ccr7	2	1.33424
GO:0007567	GO:0007567	parturition	0.00357782	10/28905	0.2	10.3417	4.14909	0.0151585	0.0463193	0.0267455	Hpgd/Ptafr	2	1.33424
GO:0015820	GO:0015820	leucine transport	0.00357782	10/28905	0.2	10.3417	4.14909	0.0151585	0.0463193	0.0267455	Slc7a8/Slc43a2	2	1.33424
GO:0015866	GO:0015866	ADP transport	0.00357782	10/28905	0.2	10.3417	4.14909	0.0151585	0.0463193	0.0267455	Slc25a42/Slc17a9	2	1.33424
GO:0032627	GO:0032627	interleukin-23 production	0.00357782	10/28905	0.2	10.3417	4.14909	0.0151585	0.0463193	0.0267455	Tgfb1/Clec7a	2	1.33424
GO:0032667	GO:0032667	regulation of interleukin-23 production	0.00357782	10/28905	0.2	10.3417	4.14909	0.0151585	0.0463193	0.0267455	Tgfb1/Clec7a	2	1.33424
GO:0032762	GO:0032762	mast cell cytokine production	0.00357782	10/28905	0.2	10.3417	4.14909	0.0151585	0.0463193	0.0267455	Syk/Rasgrp1	2	1.33424
GO:0034372	GO:0034372	very-low-density lipoprotein particle remodeling	0.00357782	10/28905	0.2	10.3417	4.14909	0.0151585	0.0463193	0.0267455	Apoe/Lpl	2	1.33424
GO:0035907	GO:0035907	dorsal aorta development	0.00357782	10/28905	0.2	10.3417	4.14909	0.0151585	0.0463193	0.0267455	Ngfr/Hey1	2	1.33424
GO:0060513	GO:0060513	prostatic bud formation	0.00357782	10/28905	0.2	10.3417	4.14909	0.0151585	0.0463193	0.0267455	Trp63/Ar	2	1.33424
GO:0070086	GO:0070086	ubiquitin-dependent endocytosis	0.00357782	10/28905	0.2	10.3417	4.14909	0.0151585	0.0463193	0.0267455	Neurl1b/Neurl3	2	1.33424
GO:0070099	GO:0070099	regulation of chemokine-mediated signaling pathway	0.00357782	10/28905	0.2	10.3417	4.14909	0.0151585	0.0463193	0.0267455	Trem2/Padi2	2	1.33424
GO:0070391	GO:0070391	response to lipoteichoic acid	0.00357782	10/28905	0.2	10.3417	4.14909	0.0151585	0.0463193	0.0267455	Cd36/Trem2	2	1.33424
GO:0070561	GO:0070561	vitamin D receptor signaling pathway	0.00357782	10/28905	0.2	10.3417	4.14909	0.0151585	0.0463193	0.0267455	Vdr/Mn1	2	1.33424
GO:0071223	GO:0071223	cellular response to lipoteichoic acid	0.00357782	10/28905	0.2	10.3417	4.14909	0.0151585	0.0463193	0.0267455	Cd36/Trem2	2	1.33424
GO:0071318	GO:0071318	cellular response to ATP	0.00357782	10/28905	0.2	10.3417	4.14909	0.0151585	0.0463193	0.0267455	Ryr1/P2ry12	2	1.33424
GO:0071830	GO:0071830	triglyceride-rich lipoprotein particle clearance	0.00357782	10/28905	0.2	10.3417	4.14909	0.0151585	0.0463193	0.0267455	Apoe/Lipa	2	1.33424
GO:0086015	GO:0086015	SA node cell action potential	0.00357782	10/28905	0.2	10.3417	4.14909	0.0151585	0.0463193	0.0267455	Cacna1d/Gja5	2	1.33424
GO:0086018	GO:0086018	SA node cell to atrial cardiac muscle cell signaling	0.00357782	10/28905	0.2	10.3417	4.14909	0.0151585	0.0463193	0.0267455	Cacna1d/Gja5	2	1.33424
GO:0086070	GO:0086070	SA node cell to atrial cardiac muscle cell communication	0.00357782	10/28905	0.2	10.3417	4.14909	0.0151585	0.0463193	0.0267455	Cacna1d/Gja5	2	1.33424
GO:0097503	GO:0097503	sialylation	0.00357782	10/28905	0.2	10.3417	4.14909	0.0151585	0.0463193	0.0267455	St8sia4/St6galnac2	2	1.33424
GO:1901724	GO:1901724	positive regulation of cell proliferation involved in kidney development	0.00357782	10/28905	0.2	10.3417	4.14909	0.0151585	0.0463193	0.0267455	Il6ra/C3ar1	2	1.33424
GO:1905651	GO:1905651	regulation of artery morphogenesis	0.00357782	10/28905	0.2	10.3417	4.14909	0.0151585	0.0463193	0.0267455	Efnb2/Ptger4	2	1.33424
GO:2000389	GO:2000389	regulation of neutrophil extravasation	0.00357782	10/28905	0.2	10.3417	4.14909	0.0151585	0.0463193	0.0267455	Adam8/Ptger4	2	1.33424
GO:2000646	GO:2000646	positive regulation of receptor catabolic process	0.00357782	10/28905	0.2	10.3417	4.14909	0.0151585	0.0463193	0.0267455	Apoe/Laptm5	2	1.33424
GO:2000727	GO:2000727	positive regulation of cardiac muscle cell differentiation	0.00357782	10/28905	0.2	10.3417	4.14909	0.0151585	0.0463193	0.0267455	Efnb2/Tgfb1	2	1.33424
GO:0030879	GO:0030879	mammary gland development	0.0143113	165/28905	0.0484848	2.50707	2.72629	0.0152856	0.0466759	0.0269514	Tgfb1/Esr1/Igf1/Vdr/Bcl2l11/Fgfr2/Pgr/Ar	8	1.33091
GO:0007623	GO:0007623	circadian rhythm	0.0178891	232/28905	0.0431034	2.22881	2.63895	0.0153972	0.0469532	0.0271115	Ngfr/Igf1/Nos2/Id4/Ptger4/Gpr176/Atp1a3/Per2/Dbp/Ass1	10	1.32833
GO:0044242	GO:0044242	cellular lipid catabolic process	0.0178891	232/28905	0.0431034	2.22881	2.63895	0.0153972	0.0469532	0.0271115	Gm2a/Psap/Lpl/Pld2/Prkcd/Pla2g7/Pck1/Pla2g15/Lrp1/Abcd2	10	1.32833
GO:0031668	GO:0031668	cellular response to extracellular stimulus	0.019678	267/28905	0.0411985	2.13031	2.60568	0.0154686	0.0471388	0.0272187	Lpl/Cd68/Vdr/Pmaip1/Dapl1/Pck1/Vcam1/Prr5/Fes/Slc39a4/Mn1	11	1.32662
GO:0090100	GO:0090100	positive regulation of transmembrane receptor protein serine/threonine kinase signaling pathway	0.0107335	104/28905	0.0576923	2.98318	2.8452	0.0157267	0.0478931	0.0276542	Tgfb1/Hfe/Vsir/Dab2/Notch2/Tgfb1i1	6	1.31973
GO:1900180	GO:1900180	regulation of protein localization to nucleus	0.0143113	166/28905	0.0481928	2.49197	2.70718	0.0157977	0.0479018	0.0276593	Ngfr/Tgfb1/Cd36/Prkcd/Rassf5/Ptpn5/Trim29/Lilrb4a	8	1.31965
GO:0032753	GO:0032753	positive regulation of interleukin-4 production	0.00715564	50/28905	0.08	4.13667	3.11733	0.0158041	0.0479018	0.0276593	H2-M2/Syk/Cd3e/Nlrp3	4	1.31965
GO:0035774	GO:0035774	positive regulation of insulin secretion involved in cellular response to glucose stimulus	0.00715564	50/28905	0.08	4.13667	3.11733	0.0158041	0.0479018	0.0276593	Cacna1d/Arrb1/Abcg1/Lrp1	4	1.31965
GO:0045981	GO:0045981	positive regulation of nucleotide metabolic process	0.00715564	50/28905	0.08	4.13667	3.11733	0.0158041	0.0479018	0.0276593	Igf1/Nos2/Trem2/Pid1	4	1.31965
GO:0050819	GO:0050819	negative regulation of coagulation	0.00715564	50/28905	0.08	4.13667	3.11733	0.0158041	0.0479018	0.0276593	Apoe/Prkcd/Serpine2/Thbd	4	1.31965
GO:1900077	GO:1900077	negative regulation of cellular response to insulin stimulus	0.00715564	50/28905	0.08	4.13667	3.11733	0.0158041	0.0479018	0.0276593	Lpl/Prkcd/Ptprf/Pid1	4	1.31965
GO:1900544	GO:1900544	positive regulation of purine nucleotide metabolic process	0.00715564	50/28905	0.08	4.13667	3.11733	0.0158041	0.0479018	0.0276593	Igf1/Nos2/Trem2/Pid1	4	1.31965
GO:0045732	GO:0045732	positive regulation of protein catabolic process	0.0161002	199/28905	0.0452261	2.33857	2.66085	0.0158209	0.0479206	0.0276701	Apoe/Cbfa2t3/Dab2/Trem2/Adam8/Sox17/Tnfrsf1b/Asb11/Lrp1	9	1.31948
GO:0009615	GO:0009615	response to virus	0.0250447	377/28905	0.0371353	1.92021	2.52557	0.0158489	0.0479732	0.0277004	Tgfb1/Il12b/Pmaip1/Card9/Itgax/Cd37/Nlrp3/Tlr13/Aim2/Tlr8/Apobec1/Tlr7/Ticam2/Nlrp1b	14	1.319
GO:2000177	GO:2000177	regulation of neural precursor cell proliferation	0.0125224	135/28905	0.0518519	2.68118	2.74947	0.016215	0.0490483	0.0283212	Ngfr/Tgfb1/Igf1/Id4/Notch2/Slc16a2/Pde9a	7	1.30938
GO:0072080	GO:0072080	nephron tubule development	0.0107335	105/28905	0.0571429	2.95477	2.81794	0.0164164	0.0495238	0.0285958	Tgfb1/Notch2/Lif/Hoxb7/Hey1/Fat4	6	1.30519
GO:0001573	GO:0001573	ganglioside metabolic process	0.00536673	28/28905	0.107143	5.54019	3.37533	0.0164602	0.0495238	0.0285958	Gm2a/B4galnt1/St8sia4	3	1.30519
GO:0002504	GO:0002504	antigen processing and presentation of peptide or polysaccharide antigen via MHC class II	0.00536673	28/28905	0.107143	5.54019	3.37533	0.0164602	0.0495238	0.0285958	Trem2/Fcgr2b/Ctss	3	1.30519
GO:0010575	GO:0010575	positive regulation of vascular endothelial growth factor production	0.00536673	28/28905	0.107143	5.54019	3.37533	0.0164602	0.0495238	0.0285958	Hc/C3ar1/C5ar1	3	1.30519
GO:0035308	GO:0035308	negative regulation of protein dephosphorylation	0.00536673	28/28905	0.107143	5.54019	3.37533	0.0164602	0.0495238	0.0285958	Fkbp1b/Nckap1l/Cmya5	3	1.30519
GO:0045780	GO:0045780	positive regulation of bone resorption	0.00536673	28/28905	0.107143	5.54019	3.37533	0.0164602	0.0495238	0.0285958	Syk/Adam8/Ptger4	3	1.30519
GO:0070841	GO:0070841	inclusion body assembly	0.00536673	28/28905	0.107143	5.54019	3.37533	0.0164602	0.0495238	0.0285958	Apoe/Psap/Dnaja4	3	1.30519
GO:0097062	GO:0097062	dendritic spine maintenance	0.00536673	28/28905	0.107143	5.54019	3.37533	0.0164602	0.0495238	0.0285958	Apoe/Trem2/Fcgr2b	3	1.30519

## Sheet: 3_edgeR_TCGA_SKCM
mRNA	logFC	FDR	Delta	25_3p high	25_3p low	start	end
ENSG00000171201	13.4986	1.38171e-05	0.92036	0.0681818	1311.56	70370093	70390244
ENSG00000126549	11.6568	4.71664e-15	78.551	6.73864	12106.6	69995966	70002570
ENSG00000197870	10.2257	1.45975e-31	42.1808	4.125	2977.02	11265924	11269805
ENSG00000134551	10.2123	1.95621e-40	110.246	10.7955	7867.56	10929236	10934845
ENSG00000174876	9.63626	9.65247e-08	2.84708	0.295455	197.773	103687415	103696680
ENSG00000165370	8.54673	1.19279e-08	3.88488	0.454545	181.75	137023929	137033995
ENSG00000283417	7.93285	0.000159711	0.991606	0.125	48.7045	33791838	33816761
ENSG00000121335	7.45261	7.63971e-09	27.2698	3.65909	374.818	11391540	11501041
ENSG00000167419	7.2997	3.76381e-27	40.646	5.56818	537.864	58218548	58268518
ENSG00000115263	7.24678	2.9152e-06	1.4823	0.204545	47.1591	162142882	162152404
ENSG00000000005	7.20059	8.11632e-17	25.0384	3.47727	480.591	100584936	100599885
ENSG00000257308	6.3469	7.70007e-06	0.0721238	0.0113636	13.8977	61231159	61232937
ENSG00000139330	6.1997	1.78213e-14	28.6736	4.625	316.034	91050491	91058024
ENSG00000187533	6.12022	0.000232537	14.1878	2.31818	100.045	70133616	70176799
ENSG00000115386	6.01207	2.6129e-06	55.6116	9.25	604.023	79120362	79123409
ENSG00000187012	6.00309	8.96657e-06	2.04651	0.340909	47.2727	44569295	44572453
ENSG00000287949	5.89015	3.57591e-07	2.87814	0.488636	40.8636	107857589	107963516
ENSG00000162078	5.88568	7.27472e-26	189.479	32.1932	1190.73	2830169	2839585
ENSG00000253138	5.84338	1.66636e-06	1.72645	0.295455	22.1023	66192093	66197315
ENSG00000010438	5.42093	4.4005e-13	37.0225	6.82955	318.693	33750679	33799231
ENSG00000205649	5.21462	0.000127304	3701.07	709.75	13021.1	70028455	70036538
ENSG00000152463	5.06289	4.4005e-13	42.4017	8.375	206.807	15032227	15073853
ENSG00000166573	4.85524	1.5576e-11	7.94494	1.63636	65.3409	77249848	77277900
ENSG00000135374	4.845	1.55371e-09	8.80908	1.81818	35.9659	34478791	34525193
ENSG00000231178	4.75344	4.13143e-05	1.29639	0.272727	9.54545	159353922	159383339
ENSG00000164393	4.72592	1.02151e-08	6.49814	1.375	37.4545	47656436	47697797
ENSG00000285094	4.67481	5.59486e-14	15.9369	3.40909	84.6932	69481662	69494952
ENSG00000164690	4.6544	4.88409e-11	31.2585	6.71591	213.739	155799980	155812463
ENSG00000099869	4.4692	3.77559e-09	4.57077	1.02273	26.7614	2140501	2148666
ENSG00000169836	4.33902	7.29781e-07	6.11407	1.40909	30.875	103586031	103719985
ENSG00000131686	4.28763	1.92511e-07	1025.86	239.261	2445.55	8945867	8975092
ENSG00000165606	4.22307	6.86839e-09	2.20751	0.522727	10.9773	49364181	49396016
ENSG00000137634	4.19601	3.98066e-10	3.71919	0.886364	12.7159	114570591	114595786
ENSG00000039139	4.19372	1.66466e-13	154.882	36.9318	615.591	13690331	13944543
ENSG00000180440	4.16922	0.000117925	16.6769	4	92.3409	36674020	36697839
ENSG00000012223	4.16288	1.67857e-18	523.388	125.727	1475.35	46435645	46485234
ENSG00000126550	4.1395	1.27391e-06	1175.62	284	2821.65	70050438	70058848
ENSG00000270321	4.04614	0.00480616	2.48286	0.613636	12.0682	177952327	177959817
ENSG00000197584	3.96236	2.14293e-10	12.0222	3.03409	52.6136	178272932	178844429
ENSG00000144230	3.94931	1.74752e-15	91.1932	23.0909	396.364	127645864	127652639
ENSG00000150051	3.93964	1.42255e-11	43.9629	11.1591	166.5	27672874	27746060
ENSG00000282122	3.92636	3.89034e-07	1675.98	426.852	4384.15	106025145	106025630
ENSG00000225539	3.83346	1.49505e-05	2.87509	0.75	11.8182	194344190	194576578
ENSG00000173452	3.82393	0.000120728	1.78161	0.465909	9.25	19719315	19773617
ENSG00000280323	3.79055	0.00110054	2.67061	0.704545	12.5568	219427477	219429319
ENSG00000182261	3.77321	6.0906e-07	5.7027	1.51136	19.5	7957537	7965426
ENSG00000105641	3.77244	3.03434e-18	23.1491	6.13636	59.6023	17871945	17895174
ENSG00000198643	3.75406	9.23929e-13	16.808	4.47727	40.3068	58633946	58666834
ENSG00000147256	3.73022	2.1104e-06	5.7225	1.53409	23.3977	131058346	131089885
ENSG00000141469	3.68784	2.50479e-14	306.09	83	1199.48	45687025	45752520
ENSG00000267908	3.68458	2.67602e-09	5.19191	1.40909	17.9432	56244043	56247482
ENSG00000198739	3.64538	9.88388e-05	8.49209	2.32955	32.9545	66926036	67101551
ENSG00000117507	3.62384	9.05063e-07	4.24155	1.17045	9.43182	171137740	171161568
ENSG00000180332	3.61627	6.30139e-10	6.53395	1.80682	15.1364	45192853	45194717
ENSG00000178462	3.61422	1.69454e-08	6.36596	1.76136	24.2045	5393101	5404828
ENSG00000049247	3.61044	4.89502e-14	31.9606	8.85227	116.284	7843083	7853512
ENSG00000170074	3.52112	3.54627e-10	10.1232	2.875	27.8409	177707981	177783398
ENSG00000162896	3.5172	1.89237e-09	408.514	116.148	928.545	206928522	206946466
ENSG00000083782	3.515	6.3053e-09	169.479	48.2159	449.648	90963682	91005026
ENSG00000250366	3.50974	1.7042e-05	12.1644	3.46591	42.8523	95876392	95925663
ENSG00000285681	3.47361	4.78937e-05	3.07888	0.886364	10.3182	60329190	60540205
ENSG00000254764	3.46225	0.000821869	19.7506	5.70455	52.25	48985868	48991881
ENSG00000175003	3.42843	3.79107e-18	78.6592	22.9432	238.67	160121815	160158718
ENSG00000111291	3.41886	3.00666e-10	40.9486	11.9773	122.273	12940775	12952147
ENSG00000211970	3.40881	3.41585e-11	216.304	63.4545	615.739	106639119	106639657
ENSG00000139144	3.39053	8.03901e-05	4.85462	1.43182	13.6364	18242961	18648416
ENSG00000225523	3.3595	2.62463e-08	30.2737	9.01136	93	90021567	90022185
ENSG00000081051	3.35873	0.00790017	13.7021	4.07955	40.875	73431138	73456174
ENSG00000111046	3.3269	0.000124081	12.5137	3.76136	38.3977	80707634	80709474
ENSG00000162494	3.32534	6.42393e-05	7.02855	2.11364	21.2727	13474973	13514003
ENSG00000102794	3.31853	1.28173e-11	16.4041	4.94318	51.5114	76948511	76958638
ENSG00000123838	3.2811	3.6772e-08	26.1743	7.97727	92.1136	207104233	207144972
ENSG00000182533	3.27463	2.2189e-05	7.25628	2.21591	23.2045	8733802	8841808
ENSG00000170054	3.26328	1.16664e-06	11.5698	3.54545	27.9432	94462717	94479689
ENSG00000133048	3.24099	3.08734e-14	5527.24	1705.42	17738.4	203178931	203186704
ENSG00000108342	3.23697	6.68345e-06	30.273	9.35227	98.5227	40015361	40017813
ENSG00000143768	3.23115	4.61774e-10	6.8662	2.125	20.0455	225936598	225941383
ENSG00000260922	3.22821	4.13162e-05	3.26489	1.01136	10.9773	77234877	77299950
ENSG00000124882	3.21239	3.81067e-06	173.067	53.875	528.568	74365145	74388749
ENSG00000260303	3.21064	9.97551e-08	3.10119	0.965909	8.01136	146052604	146056762
ENSG00000187908	3.19598	1.05074e-05	370.406	115.898	830.034	122560665	122643736
ENSG00000251011	3.17942	2.50698e-05	13.7655	4.32955	48.2727	133245603	133257207
ENSG00000188730	3.14989	4.74579e-06	7.83894	2.48864	23.5795	49773638	49921950
ENSG00000229981	3.14558	3.56649e-06	3.68175	1.17045	12.125	107694973	108197849
ENSG00000128438	3.14522	8.16816e-11	24.6256	7.82955	54.8068	16922915	16934839
ENSG00000183668	3.14073	1.13646e-05	9.88616	3.14773	22.2273	43211791	43269530
ENSG00000129170	3.1357	3.80535e-05	28.4708	9.07955	73.75	19182030	19210571
ENSG00000115221	3.10139	7.63534e-09	38.0977	12.2841	106.545	160099667	160200313
ENSG00000169126	3.07887	1.56141e-05	56.2245	18.2614	156.955	27775186	27999079
ENSG00000204941	3.06706	9.92805e-06	15.3004	4.98864	32.2841	43166256	43186536
ENSG00000166342	3.05292	3.52248e-11	42.1511	13.8068	118.08	72742314	72868146
ENSG00000128322	3.05071	5.21865e-09	6.93344	2.27273	17.5114	23573125	23580302
ENSG00000123572	3.04836	6.45771e-07	92.9749	30.5	222.25	105822539	105958610
ENSG00000167244	3.02917	4.25457e-13	83.8185	27.6705	235.17	2129112	2141238
ENSG00000141485	3.02441	5.47092e-06	80.3874	26.5795	112.25	6684719	6713377
ENSG00000136546	3.0212	1.6195e-07	117.072	38.75	308.784	166403573	166611482
ENSG00000170486	3.01833	3.44179e-07	6.34535	2.10227	13.625	52585589	52601538
ENSG00000211625	2.99775	5.72507e-11	219.006	73.0568	557.602	90038848	90039479
ENSG00000286749	2.95153	0.00574643	2.78383	0.943182	13.7727	152374998	152726160
ENSG00000211934	2.95137	5.46421e-09	1982.12	671.591	4447.84	105986582	105987083
ENSG00000174502	2.94972	3.03604e-11	16.2905	5.52273	30.9318	205913048	205943460
ENSG00000253154	2.8895	1.46675e-06	19.6026	6.78409	48.6818	85833377	85951083
ENSG00000167748	2.87955	1.54583e-09	203.99	70.8409	327.011	50819146	50823787
ENSG00000054803	2.87244	1.11514e-06	58.6892	20.4318	128.205	55997357	56005519
ENSG00000165125	2.86434	1.79075e-09	36.2274	12.6477	68.9432	142871208	142885745
ENSG00000231826	2.84839	1.13224e-06	68.4908	24.0455	147.375	43027823	43040662
ENSG00000163534	2.84255	2.68117e-08	131.339	46.2045	259.955	157794403	157820120
ENSG00000174171	2.8361	1.99269e-13	14.3417	5.05682	31.1364	41892777	41899528
ENSG00000225826	2.83458	2.4815e-05	4.57399	1.61364	12.1364	168784012	168792886
ENSG00000285972	2.80037	3.69627e-08	3.91416	1.39773	9.125	84167228	84172093
ENSG00000156284	2.79354	0.00779286	6.66639	2.38636	10.5227	30214006	30216097
ENSG00000157368	2.76036	4.4281e-17	425.001	153.966	1228.44	70579895	70660682
ENSG00000070193	2.7407	1.1432e-07	87.7336	32.0114	193.182	44300247	44389706
ENSG00000178297	2.72093	9.43608e-09	453.683	166.739	945.011	2360238	2426239
ENSG00000168309	2.71775	3.92906e-17	364.394	134.08	817.284	58564117	58627610
ENSG00000204442	2.70997	4.72095e-13	71.0134	26.2045	174	107163510	107867496
ENSG00000166396	2.70341	3.088e-06	69.275	25.625	187.534	63752935	63805376
ENSG00000071203	2.7012	2.31498e-07	6.41534	2.375	15.375	60492778	60507430
ENSG00000231079	2.69197	2.33826e-05	7.70881	2.86364	22.6818	148866470	148888823
ENSG00000258018	2.67628	9.55012e-09	3.31494	1.23864	8.47727	116482073	116521047
ENSG00000172551	2.66407	0.00158352	32.756	12.2955	46.5227	54830518	54896008
ENSG00000184350	2.65222	8.09222e-05	30.8019	11.6136	77.375	3225030	3232417
ENSG00000205293	2.64147	7.2316e-05	20.8316	7.88636	35.9091	57855500	57984126
ENSG00000179046	2.63215	7.50388e-07	42.0845	15.9886	93.7727	188091273	188109603
ENSG00000077274	2.63188	4.62403e-08	95.7943	36.3977	216.364	111245099	111270483
ENSG00000227744	2.6293	9.5276e-07	3.79456	1.44318	10.5909	238919302	238926269
ENSG00000180287	2.62509	8.99053e-08	36.1845	13.7841	86.6591	242082986	242524697
ENSG00000135333	2.62408	1.75742e-07	30.5944	11.6591	69.375	93240020	93419559
ENSG00000166736	2.6195	2.38126e-08	7.62036	2.90909	16.1023	113974881	113990313
ENSG00000078898	2.61735	0.000141383	25.9356	9.90909	40.4432	33007704	33023703
ENSG00000237914	2.61445	2.21395e-10	5.5557	2.125	12	1633508	1648472
ENSG00000204936	2.613	1.00484e-07	147.219	56.3409	322.557	43353686	43363172
ENSG00000231453	2.61202	3.49838e-07	3.50249	1.34091	8.48864	174326027	174330643
ENSG00000211660	2.61037	3.2863e-08	2951.62	1130.73	6530.23	22697789	22698407
ENSG00000211648	2.60912	2.34459e-07	2892.51	1108.61	5139.92	22357739	22358260
ENSG00000165072	2.60357	6.99113e-10	324.441	124.614	815.091	70043848	70226972
ENSG00000185352	2.5867	0.000238709	26.3667	10.1932	69.875	96090839	96839562
ENSG00000147655	2.57561	1.62434e-05	17.3561	6.73864	45.2273	107899316	108083642
ENSG00000171956	2.57423	2.30608e-06	14.5093	5.63636	32.7273	60004234	60061730
ENSG00000101746	2.56784	0.000299967	4.02684	1.56818	10.2614	33851100	34224952
ENSG00000130598	2.56646	3.1299e-14	92.305	35.9659	196.966	1838981	1841680
ENSG00000240535	2.56087	6.37304e-11	4.39422	1.71591	9.84091	55021299	55042844
ENSG00000164122	2.56044	0.000269817	5.09178	1.98864	10.3864	176213673	176277571
ENSG00000169994	2.55391	1.50612e-14	138.782	54.3409	341.148	127535802	127637729
ENSG00000165194	2.54425	2.60486e-10	93.4145	36.7159	200.386	100291644	100410273
ENSG00000275896	2.52326	8.53231e-05	7.22571	2.86364	17.2614	142760398	142774564
ENSG00000166670	2.52153	1.16654e-07	50.0009	19.8295	118.091	102770502	102780628
ENSG00000243024	2.51587	6.86392e-14	32.9636	13.1023	89.6477	64222337	64397065
ENSG00000274979	2.50606	5.94433e-11	4.41408	1.76136	8.77273	69326574	69331882
ENSG00000132704	2.49448	1.1388e-08	104.428	41.8636	185.943	157745733	157777132
ENSG00000156738	2.48329	2.84358e-07	1013.86	408.273	1774.59	60455846	60470752
ENSG00000134765	2.45769	0.000679514	15.5002	6.30682	46.9545	31129236	31162856
ENSG00000227039	2.45599	6.3034e-16	143.675	58.5	269.898	44921051	44929678
ENSG00000223511	2.44983	1.70829e-14	13.3627	5.45455	26.5455	1732584	1763212
ENSG00000113924	2.44618	9.24192e-09	12.2587	5.01136	25.0227	120628172	120682269
ENSG00000211632	2.44576	3.08403e-07	73.9565	30.2386	142.795	90172802	90173414
ENSG00000243137	2.44534	0.000968176	215.829	88.2614	410.955	43192702	43207299
ENSG00000198400	2.44019	1.44552e-12	123.34	50.5455	254.83	156815640	156881850
ENSG00000271856	2.42691	1.14514e-08	62.686	25.8295	112.114	108125821	108138610
ENSG00000246084	2.42289	3.47424e-10	13.1332	5.42045	25.0682	97427071	97582146
ENSG00000232451	2.4199	0.000301624	13.3094	5.5	33.9091	23018125	23199056
ENSG00000234184	2.41878	1.38814e-06	13.9355	5.76136	25.7159	80535755	80646791
ENSG00000148735	2.40812	3.01315e-07	132.392	54.9773	256.398	113751262	113783429
ENSG00000151790	2.4021	1.44263e-10	465.106	193.625	1537.11	155854738	155920406
ENSG00000156234	2.40188	2.18618e-10	1448.12	602.909	2768.76	77511753	77611834
ENSG00000245164	2.40068	1.08432e-11	159.154	66.2955	297.034	125859721	126292788
ENSG00000241104	2.40055	0.00120775	22.2323	9.26136	37.7386	43211791	43248646
ENSG00000113296	2.39924	1.57517e-08	1650.38	687.875	3244.43	79991311	80083287
ENSG00000198765	2.36212	0.0085297	9.79742	4.14773	26.9205	114854863	114995370
ENSG00000211899	2.35428	8.19084e-07	45103.2	19158	100203	105851705	105856218
ENSG00000226777	2.33749	5.28436e-08	152.84	65.3864	275.318	105917979	105932642
ENSG00000113396	2.32486	1.55405e-06	10.6732	4.59091	22.5568	128538013	129033642
ENSG00000211679	2.32325	8.06409e-08	7658.26	3296.36	13409	22906342	22906803
ENSG00000243290	2.31572	2.80385e-06	527.537	227.807	936.068	89040224	89040745
ENSG00000211651	2.30978	2.5102e-07	1827.95	791.398	3371.62	22380766	22381347
ENSG00000167741	2.30439	0.000187633	19.1946	8.32955	30.0568	4556927	4560818
ENSG00000173200	2.30323	1.12092e-12	247.78	107.58	427.045	122577628	122639047
ENSG00000211890	2.30297	4.56713e-08	1554.22	674.875	3166.36	105583731	105588395
ENSG00000149295	2.29449	3.94903e-05	99.8105	43.5	266.705	113409605	113475691
ENSG00000248771	2.29392	0.00189598	15.7185	6.85227	37.4545	164754064	164803795
ENSG00000205056	2.29386	9.06991e-08	22.9907	10.0227	39.9545	92466451	92492091
ENSG00000129152	2.28902	0.000175871	15.0867	6.59091	33.7045	17719571	17722136
ENSG00000173432	2.28795	2.37499e-06	150.849	65.9318	287.011	18266260	18269977
ENSG00000170577	2.28635	3.42547e-07	133.388	58.3409	276.205	45005182	45009452
ENSG00000223648	2.27935	3.77065e-05	74.4155	32.6477	155.568	106657725	106658258
ENSG00000111732	2.27676	2.67022e-08	17.1792	7.54545	31.5909	8602170	8612867
ENSG00000087494	2.27567	9.19259e-11	198.94	87.4205	387.875	27958084	27972733
ENSG00000280693	2.26845	6.88497e-07	59.4695	26.2159	115.114	103745966	103755423
ENSG00000260135	2.26574	3.52003e-11	37.0757	16.3636	68.5682	55426797	55462297
ENSG00000247982	2.26563	1.74532e-11	226.383	99.9205	390.602	57300365	57307769
ENSG00000079393	2.26353	0.00254342	7.30504	3.22727	15.4545	75094432	75109221
ENSG00000110848	2.26163	1.89519e-13	264.61	117	487.682	9752486	9760901
ENSG00000082556	2.25681	0.00117426	12.7715	5.65909	25.7273	53225724	53251637
ENSG00000101323	2.25649	0.00528765	5.74379	2.54545	14.25	7882985	7940458
ENSG00000116183	2.25615	6.92083e-07	58.4805	25.9205	154.08	176463171	176845601
ENSG00000172673	2.25565	1.03306e-11	120.626	53.4773	226.011	127708072	127918631
ENSG00000224650	2.24159	2.48268e-06	970.636	433.011	2015.5	106810442	106811131
ENSG00000265206	2.2372	1.10885e-11	105.301	47.0682	192.523	58330884	58332508
ENSG00000260428	2.2369	1.92516e-07	159.913	71.4886	381.375	144266453	144268481
ENSG00000169435	2.2354	6.98552e-10	20.398	9.125	39.3523	73571550	73620631
ENSG00000164112	2.23374	3.86505e-09	35.6383	15.9545	67.0227	121758930	121765427
ENSG00000175793	2.2319	4.49284e-05	715.045	320.375	1317.07	26863149	26864456
ENSG00000177103	2.23015	1.38494e-07	31.9316	14.3182	71.3977	117427772	117817525
ENSG00000286831	2.22832	7.42997e-09	4.07682	1.82955	7.90909	142725729	142733437
ENSG00000138675	2.22661	0.00159931	72.6937	32.6477	184.273	80266599	80336680
ENSG00000211962	2.22253	3.41378e-07	1066.31	479.773	2080.5	106511117	106511856
ENSG00000163518	2.22056	3.27178e-05	12.8187	5.77273	22.8068	157573747	157598085
ENSG00000249867	2.21839	0.00546486	4.99137	2.25	8.72727	28702607	29064322
ENSG00000270379	2.21822	4.41676e-11	6.62946	2.98864	12.8409	35854946	35868891
ENSG00000225783	2.2137	1.35629e-12	278.348	125.739	537.068	26646411	26676475
ENSG00000239571	2.20907	8.3689e-05	19.254	8.71591	35.4659	89936859	89937679
ENSG00000287736	2.19954	8.33911e-11	4.19912	1.90909	8.31818	133054959	133057767
ENSG00000269954	2.19718	8.09475e-08	24.943	11.3523	44.5682	11552488	11564694
ENSG00000234883	2.19342	1.96197e-13	135.643	61.8409	246.284	25561909	25575168
ENSG00000156466	2.19223	3.81398e-07	39.8836	18.1932	83.5227	96142333	96160806
ENSG00000179097	2.18926	5.42214e-10	21.2955	9.72727	42.7159	87792492	87993787
ENSG00000224243	2.18848	0.00371887	5.57069	2.54545	12.7273	112056845	112108015
ENSG00000231274	2.18628	2.08591e-06	12.5214	5.72727	26.8636	55540656	55545543
ENSG00000256039	2.17881	2.13577e-09	57.6394	26.4545	108	10553362	10572688
ENSG00000261520	2.17811	0.000379083	8.39068	3.85227	10.6364	4264602	4295405
ENSG00000287879	2.17617	1.86722e-07	4.42652	2.03409	7.84091	79959579	79963178
ENSG00000106809	2.17268	4.94828e-06	236.501	108.852	432.25	92383268	92404696
ENSG00000171804	2.17136	0.00149604	25.2174	11.6136	41.3977	37884823	37906677
ENSG00000116299	2.1604	2.19711e-11	229.297	106.136	367.182	109113679	109206781
ENSG00000149527	2.16021	1.45315e-15	107.421	49.7273	194.636	2425980	2505532
ENSG00000230006	2.15517	2.36348e-09	112.779	52.3295	208.591	88765807	88806612
ENSG00000144891	2.15418	8.9604e-07	69.0318	32.0455	143.011	148697784	148743008
ENSG00000117322	2.15363	0.000135494	833.674	387.102	1449.22	207454230	207489895
ENSG00000143297	2.15104	1.57051e-07	381.125	177.182	673.523	157513377	157552515
ENSG00000211637	2.13769	2.35971e-05	1041.93	487.409	1864.31	22030934	22031472
ENSG00000286826	2.13704	1.16116e-05	3.49697	1.63636	8.04545	169097799	169102428
ENSG00000211666	2.13677	2.15738e-06	4222.91	1976.31	7549.17	22758700	22759218
ENSG00000211653	2.13658	4.23583e-06	3604.73	1687.15	6657.95	22409766	22410282
ENSG00000232578	2.13269	6.47377e-10	4.82279	2.26136	9.18182	94592771	94594791
ENSG00000153064	2.13066	2.20007e-07	300.278	140.932	489.739	101411286	102074812
ENSG00000167483	2.12934	7.07294e-08	197.665	92.8295	329.852	17523301	17553839
ENSG00000163735	2.12834	0.000488908	194.55	91.4091	372.477	73995642	73998677
ENSG00000188011	2.12649	4.12674e-08	20.2017	9.5	37.1364	241869600	241873823
ENSG00000174255	2.11906	3.77559e-09	10.9806	5.18182	19.7841	114234631	114237578
ENSG00000233355	2.11881	1.54358e-07	73.5084	34.6932	115.216	239703381	239770130
ENSG00000163519	2.11137	1.55114e-09	107.296	50.8182	192.216	108822770	108855005
ENSG00000171587	2.10701	3.3314e-05	6.96749	3.30682	15.3295	40010999	40847158
ENSG00000162897	2.10477	0.000223013	61.6124	29.2727	112.273	206957965	206970625
ENSG00000253500	2.10357	0.000564025	15.2031	7.22727	32.8864	87540835	87755718
ENSG00000228971	2.09873	9.64066e-06	12.5924	6	24.1477	95510059	95782342
ENSG00000241859	2.09631	9.68658e-06	8.28995	3.95455	17.2273	13703902	13915824
ENSG00000198010	2.09434	1.16755e-06	16.9451	8.09091	36.6023	737628	1708476
ENSG00000006016	2.08773	7.62729e-07	300.632	144	662.25	18572220	18607741
ENSG00000197057	2.08581	1.23604e-10	87.9123	42.1477	159.33	36281616	36347511
ENSG00000278196	2.08417	6.90955e-06	700.161	335.943	1278.53	22822658	22823289
ENSG00000197888	2.07905	4.86175e-05	8.55245	4.11364	13.8068	68537184	68568527
ENSG00000283063	2.07648	6.41626e-07	25.6492	12.3523	42.5568	142349152	142349664
ENSG00000147255	2.07475	0.000286292	112.555	54.25	237.648	131273506	131578899
ENSG00000174343	2.07441	0.000926753	62.3029	30.0341	124.375	40335333	40355217
ENSG00000178776	2.07369	1.36618e-06	18.027	8.69318	28.6477	147880726	147906538
ENSG00000196329	2.07248	4.89502e-14	52.0005	25.0909	94.3636	150722253	150750033
ENSG00000228536	2.07075	2.11688e-07	39.7444	19.1932	86.625	219409039	219459369
ENSG00000082175	2.059	7.8189e-10	26.0417	12.6477	50.1932	101029624	101129813
ENSG00000102837	2.05829	0.0032658	34.1021	16.5682	46.5341	53028813	53052057
ENSG00000174946	2.05742	7.76022e-11	124.053	60.2955	223.511	151197832	151203216
ENSG00000138311	2.05711	1.02569e-07	266.747	129.67	531.409	62374192	62480288
ENSG00000058085	2.05507	8.32225e-09	220.546	107.318	449.239	183186238	183245127
ENSG00000261618	2.05467	4.29539e-10	15.2933	7.44318	28.3864	78835307	78840525
ENSG00000100450	2.05338	7.25671e-10	338.574	164.886	602.318	24606480	24609699
ENSG00000253967	2.05306	0.00162841	10.9885	5.35227	19.8977	70471134	70485687
ENSG00000205045	2.04793	5.55091e-12	35.8154	17.4886	62.4659	35464249	35487857
ENSG00000197520	2.04722	4.35666e-13	19.4254	9.48864	33.2045	222737207	222750805
ENSG00000188959	2.03961	7.28694e-06	8.01937	3.93182	12.25	110190048	110208189
ENSG00000258926	2.03321	2.46634e-12	10.813	5.31818	19.9091	61535385	61545484
ENSG00000181074	2.02935	1.43244e-07	4.15094	2.04545	7.375	5754243	5755905
ENSG00000136573	2.02455	7.24012e-07	162.816	80.4205	274.159	11486894	11564599
ENSG00000253686	2.02193	1.76721e-08	35.4297	17.5227	64.9091	173707614	173746279
ENSG00000035720	2.01734	2.89545e-08	90.4364	44.8295	149.466	67558727	67607337
ENSG00000259772	2.0151	9.5987e-10	61.0941	30.3182	112.136	31221999	31230838
ENSG00000234663	2.01036	4.88409e-11	37.2146	18.5114	67.3295	181086076	181409321
ENSG00000111537	2.00968	5.43993e-07	70.4072	35.0341	124.977	68154768	68159740
ENSG00000287415	2.00852	0.00023897	9.17526	4.56818	19.3295	40869548	40875980
ENSG00000214787	2.00619	2.19069e-11	43.4523	21.6591	87.6136	60200270	60243137
ENSG00000112562	2.00287	4.88409e-11	1002.94	500.75	1843.42	168441151	168673445
ENSG00000143520	2.00193	0.00202416	53.4378	26.6932	150.545	152348735	152360006
ENSG00000164251	1.99395	8.97467e-10	219.969	110.318	452.148	76818933	76835315
ENSG00000187862	1.99105	2.49884e-09	46.8802	23.5455	82.0341	156579727	156586770
ENSG00000267554	1.99036	4.71228e-12	15.0634	7.56818	26.8295	35470069	35470628
ENSG00000262312	1.9875	5.13109e-12	8.44686	4.25	15.3182	3542739	3545785
ENSG00000211598	1.98657	3.07496e-05	8600.1	4329.11	17459.7	88885397	88886153
ENSG00000164007	1.97993	0.00274682	10.6646	5.38636	25.3295	42733093	42740254
ENSG00000130487	1.97954	2.14293e-10	334.699	169.08	624.102	50545899	50551023
ENSG00000224373	1.97892	1.51176e-05	1352.35	683.375	2513.99	106627249	106627825
ENSG00000050730	1.97571	5.30915e-11	42.5227	21.5227	75.9091	121131408	121227466
ENSG00000131203	1.97451	3.10124e-08	1185.27	600.284	2096.25	39902275	39928790
ENSG00000164694	1.97361	8.32225e-09	1173.63	594.659	2188.49	159169400	159272108
ENSG00000211673	1.97319	2.20155e-05	3999.87	2027.11	8008.91	22880706	22881396
ENSG00000134545	1.97227	2.79127e-09	24.1379	12.2386	43.9318	10442264	10454685
ENSG00000249695	1.97156	4.79721e-06	4.45842	2.26136	8.92045	137411	149169
ENSG00000233093	1.97082	8.22058e-09	16.0577	8.14773	27.7159	136639539	136642429
ENSG00000254709	1.97048	7.61169e-06	89.7911	45.5682	158.432	22887780	22896111
ENSG00000179914	1.9699	2.03922e-05	19.3184	9.80682	38.375	160876540	160885180
ENSG00000225720	1.96552	2.59962e-09	10.9891	5.59091	19.3068	39091586	39092855
ENSG00000163564	1.96387	6.30139e-10	404.357	205.898	726.58	158930796	158977059
ENSG00000174123	1.96381	6.07845e-08	149.539	76.1477	237.011	38772238	38782990
ENSG00000267121	1.96037	1.37636e-12	106.239	54.1932	188.068	45190931	45222222
ENSG00000236320	1.95895	3.32873e-09	4.20729	2.14773	7.81818	35543985	35560819
ENSG00000121895	1.95781	4.88772e-10	90.2148	46.0795	155.477	38966744	39032922
ENSG00000196611	1.95249	0.000202149	2763.14	1415.19	5165.99	102789919	102798160
ENSG00000156463	1.94823	5.95263e-08	34.2491	17.5795	63.1932	145936578	146081791
ENSG00000197880	1.94774	1.01088e-07	8.85337	4.54545	15.1136	23581495	23640568
ENSG00000078114	1.9363	1.10804e-07	232.29	119.966	380.182	20779973	21293011
ENSG00000260719	1.93447	1.14514e-08	10.0681	5.20455	17.6477	29745247	29748299
ENSG00000104327	1.93276	1.82131e-07	17.2631	8.93182	31.6932	90058608	90095475
ENSG00000158258	1.93272	1.70912e-07	199.004	102.966	386.352	139935185	140577397
ENSG00000154451	1.93199	1.75684e-09	2081.76	1077.52	3710.78	89258950	89272804
ENSG00000185101	1.92788	1.99837e-10	222.122	115.216	384.284	417933	442011
ENSG00000136541	1.92761	4.43799e-10	32.9008	17.0682	56.1591	157318631	157327713
ENSG00000152969	1.92687	1.01539e-07	6.83164	3.54545	12.8409	6026199	6200591
ENSG00000188803	1.92572	4.3358e-07	18.0974	9.39773	33.1818	11241213	11564063
ENSG00000250548	1.91777	3.01612e-08	13.8385	7.21591	26.6818	61556273	61570653
ENSG00000211668	1.9156	5.41782e-05	1301.76	679.557	2520.47	22792491	22793007
ENSG00000235532	1.91386	2.72629e-05	16.6592	8.70455	28.3295	74231457	74259976
ENSG00000139874	1.9131	0.000324484	11.3482	5.93182	24.4205	38207904	38213067
ENSG00000145649	1.91232	1.23825e-09	614.18	321.17	1077.28	55102646	55110252
ENSG00000168546	1.90984	5.31314e-06	347.049	181.716	768.795	21690398	21812357
ENSG00000165246	1.90888	0.000340349	148.914	78.0114	287.727	14522573	14845650
ENSG00000164379	1.90493	0.000149983	23.9199	12.5568	40.0114	1312098	1314758
ENSG00000089169	1.90364	0.000100733	238.215	125.136	443.659	112570380	112898881
ENSG00000151136	1.90281	2.38126e-08	167.879	88.2273	331.977	107318421	107659642
ENSG00000188822	1.89874	1.37509e-05	74.698	39.3409	119.989	23870515	23913362
ENSG00000240505	1.89454	1.04977e-05	61.6156	32.5227	102.886	16929816	16972118
ENSG00000242371	1.89397	0.000161858	99.1107	52.3295	181.693	89319625	89320146
ENSG00000286134	1.89229	0.00896055	4.79524	2.53409	11.2273	24135160	24271863
ENSG00000227619	1.89119	3.4091e-09	5.13629	2.71591	9.46591	129575117	129584556
ENSG00000255274	1.89113	9.95743e-10	9.13332	4.82955	16.1023	118003634	118088299
ENSG00000241755	1.8903	0.000230487	1575.59	833.511	2506.36	89009982	89010515
ENSG00000283787	1.88971	1.22357e-12	84.9295	44.9432	150.239	1888078	1891895
ENSG00000042980	1.88777	3.04828e-12	364.662	193.17	629.875	24294069	24359014
ENSG00000227115	1.88625	0.000201719	9.51699	5.04545	21.6591	51346249	51643939
ENSG00000211895	1.88392	3.69036e-06	23809.3	12638.2	47221.9	105703995	105708665
ENSG00000196684	1.88336	3.54806e-09	292.413	155.261	497.443	16134028	16158575
ENSG00000189320	1.88135	2.19091e-05	191.235	101.648	366.807	135728348	135748813
ENSG00000244040	1.87899	5.7363e-05	14.8825	7.92045	32.3068	159902045	160225299
ENSG00000066468	1.87721	2.87691e-07	62.2892	33.1818	108.307	121478332	121598458
ENSG00000205784	1.8769	2.38002e-10	15.3351	8.17045	27.3295	4890437	4902896
ENSG00000268758	1.87682	1.43383e-11	22.6711	12.0795	42.1591	6952500	6997872
ENSG00000162366	1.87543	0.000254284	34.7382	18.5227	56.6477	47183582	47191044
ENSG00000267287	1.87383	9.41084e-08	8.15541	4.35227	17.7614	79576460	79589010
ENSG00000211893	1.87207	1.25915e-05	25978	13876.6	44192.8	105639559	105644790
ENSG00000188282	1.87121	1.38258e-09	36.3822	19.4432	61.3864	218034960	218090581
ENSG00000132465	1.86895	1.38814e-06	4431.11	2370.91	7814.68	70655541	70681817
ENSG00000183918	1.86708	8.95063e-09	273.887	146.693	476.273	124227868	124373197
ENSG00000145850	1.86492	2.44724e-06	65.8018	35.2841	106.17	156919292	156963226
ENSG00000078596	1.8613	1.02642e-10	1164.84	625.818	2092.91	79360384	79367667
ENSG00000169031	1.86027	6.52639e-09	53.99	29.0227	89.4659	227164624	227314792
ENSG00000268041	1.8601	2.19069e-11	18.9392	10.1818	33.5	41907705	41928516
ENSG00000177455	1.85986	8.7696e-06	288.68	155.216	481.557	28931965	28939342
ENSG00000255733	1.85913	3.735e-06	17.9152	9.63636	29.9432	67989445	68234686
ENSG00000122420	1.85724	1.21634e-07	129.437	69.6932	253.784	78303884	78540701
ENSG00000127241	1.85634	1.69596e-06	95.0528	51.2045	192.807	187217282	187291980
ENSG00000268555	1.85567	0.000225439	4.68134	2.52273	7.89773	21569738	21587322
ENSG00000211778	1.85557	5.77148e-07	22.4776	12.1136	39.6932	21736152	21736982
ENSG00000239951	1.85492	1.20813e-05	6401.02	3450.83	11051.8	89142574	89143160
ENSG00000229474	1.85479	2.28826e-13	116.514	62.8182	199.386	44665732	44711316
ENSG00000235576	1.85467	4.47325e-09	34.4168	18.5568	62.375	7725801	7730705
ENSG00000186265	1.85398	9.43608e-09	114.315	61.6591	192.83	112463966	112499472
ENSG00000150625	1.85389	0.000157034	131.352	70.8523	260.455	175632934	176002664
ENSG00000109684	1.85293	3.65697e-11	28.8046	15.5455	48.3409	10486395	10684768
ENSG00000165917	1.85191	1.48038e-06	16.6462	8.98864	32.1023	47437764	47449143
ENSG00000211650	1.85072	0.000130327	149.193	80.6136	241.648	22375986	22376505
ENSG00000245954	1.84579	7.61023e-08	24.1002	13.0568	40.0795	152090459	152104720
ENSG00000137691	1.84488	7.56006e-07	41.7405	22.625	91.1591	102047437	102084554
ENSG00000229056	1.84429	1.39499e-05	78.3406	42.4773	142.125	196260024	196264204
ENSG00000259881	1.84427	1.30469e-09	4.61069	2.5	8.05682	88881038	88887136
ENSG00000211976	1.83343	0.000645251	752.456	410.409	1022.51	106802694	106803233
ENSG00000230387	1.83276	1.41754e-05	4.39446	2.39773	9.22727	23179272	23190419
ENSG00000261218	1.829	2.6134e-08	12.1172	6.625	20.9205	81738248	81767868
ENSG00000286330	1.82723	1.67752e-05	10.6104	5.80682	17.3182	74288070	74408810
ENSG00000285417	1.82545	1.11514e-06	17.2796	9.46591	27.6364	206035253	206062257
ENSG00000267074	1.82463	2.88213e-09	25.4618	13.9545	43.8068	35499690	35510270
ENSG00000162631	1.8202	4.57363e-05	256.524	140.932	497.08	107140007	107483458
ENSG00000113088	1.82003	1.3993e-07	173.916	95.5568	303.534	55024256	55034570
ENSG00000257859	1.81761	3.66597e-05	4.2342	2.32955	10.0568	105704203	105744062
ENSG00000211800	1.81661	4.65359e-06	9.22758	5.07955	16.2955	22040594	22041153
ENSG00000134028	1.81642	1.03825e-07	488.162	268.75	882.5	24384285	24406013
ENSG00000127152	1.81566	3.32135e-09	379.721	209.136	673.216	99169287	99272197
ENSG00000078589	1.81514	2.2585e-08	278.851	153.625	472.955	78945332	78963727
ENSG00000089225	1.81318	1.69798e-06	54.0451	29.8068	103.307	114353911	114408442
ENSG00000164483	1.8115	1.55371e-09	55.7037	30.75	99.2273	130144315	130365425
ENSG00000124664	1.81126	4.67122e-06	20.5002	11.3182	28.9659	34537802	34556333
ENSG00000211638	1.80769	0.000840698	376.822	208.455	832.75	22098700	22099212
ENSG00000211938	1.80576	6.92287e-05	1254.18	694.545	2178.78	106062151	106062683
ENSG00000171889	1.80449	0.000573622	28.9949	16.0682	58.3409	21453802	21559900
ENSG00000141096	1.80417	0.002149	220.744	122.352	439.159	67975663	67980549
ENSG00000285535	1.80382	3.00704e-07	11.6839	6.47727	19.9432	77590532	77680687
ENSG00000163395	1.80373	5.17138e-05	47.061	26.0909	89.3864	201190824	201228952
ENSG00000211794	1.80294	3.14381e-07	20.7748	11.5227	38.6705	21965451	21966061
ENSG00000170476	1.80199	8.65501e-06	1423.27	789.83	2486.06	139387467	139390081
ENSG00000211706	1.80148	4.66179e-07	18.0967	10.0455	31.0568	142328297	142328786
ENSG00000147138	1.80037	1.00484e-07	299.087	166.125	521.114	79144688	79175318
ENSG00000274752	1.79898	8.80923e-07	7.76831	4.31818	13.8295	142560423	142560931
ENSG00000256948	1.79752	1.79007e-06	13.5835	7.55682	24.3523	106524	111850
ENSG00000162706	1.79619	1.22285e-05	326.642	181.852	587.841	159171609	159203313
ENSG00000255026	1.7952	3.67472e-12	67.279	37.4773	113.886	287305	288987
ENSG00000113492	1.79461	0.00619467	2.4676	1.375	8.65909	34998101	35048135
ENSG00000211897	1.79001	1.10226e-05	23906.6	13355.6	40923.5	105764503	105771405
ENSG00000132470	1.78813	2.27146e-07	2862.79	1601	5267.48	75721328	75757818
ENSG00000116690	1.78454	0.000524994	542.866	304.205	1085.61	186296279	186314567
ENSG00000171724	1.78358	0.00192604	1431.62	802.67	2525.42	77788564	77980107
ENSG00000231475	1.78294	0.000117598	546.552	306.545	1099.12	106349283	106349792
ENSG00000134242	1.78242	1.16128e-11	263.818	148.011	465.705	113813811	113871753
ENSG00000154165	1.78232	1.38814e-06	13.2864	7.45455	23.1136	98531978	98534681
ENSG00000048462	1.78214	2.16182e-05	102.068	57.2727	171.477	11965210	11968068
ENSG00000113249	1.78157	1.24646e-07	4.31221	2.42045	7.53409	157029413	157059119
ENSG00000267369	1.77833	3.15387e-09	73.1744	41.1477	126	35498218	35499175
ENSG00000261644	1.77512	3.98066e-10	26.5663	14.9659	44.6136	50727417	50742815
ENSG00000052344	1.77411	0.000364091	57.8602	32.6136	85.2841	31131433	31135727
ENSG00000117560	1.7731	8.30874e-08	132.942	74.9773	233.693	172659103	172666876
ENSG00000159307	1.77246	1.87391e-05	85.2191	48.0795	186.364	43197280	43343372
ENSG00000167653	1.77181	5.38247e-05	402.705	227.284	767.307	142670308	142682725
ENSG00000065609	1.77175	0.000549428	12.7848	7.21591	22.4318	83552880	83709691
ENSG00000211599	1.77109	0.00346397	126.834	71.6136	250.398	88897232	88897784
ENSG00000227191	1.77074	1.00996e-07	114.414	64.6136	197.761	38239580	38249572
ENSG00000113430	1.77055	0.000223147	4.06422	2.29545	10.125	1877413	1887236
ENSG00000187510	1.76979	1.44581e-07	4.22336	2.38636	7.15909	92702843	92772455
[truncated: 1,564 more rows]

## Sheet: 4_TCGA_SKCM_GO_up
	ID	Description	GeneRatio	BgRatio	RichFactor	FoldEnrichment	zScore	pvalue	p.adjust	qvalue	geneID	Count	log10_padj
[truncated: 692 more rows]

[truncated: 1 more sheets: 5_TCGA_SKCM_GO_down]
