# Supplementary material for: microRNA-25 drives immune checkpoint therapy resistance by repressing innate and humoral immunity via Syndecan-3
Source: Nat Commun. 2026 May 20;17:6666. doi: 10.1038/s41467-026-73339-y (PMC13381856; doi:10.1038/s41467-026-73339-y)
Supplement: Supplementary file 13 — Supplementary Dataset 11 [file 41467_2026_73339_MOESM13_ESM.xlsx]

## Sheet: 1_KO_IFN
	baseMean	log2FoldChange	lfcSE	stat	pvalue	padj
Zfp976	15.1855	2.94991	0.719012	4.10272	4.08319e-05	0.0090611
Vldlr	13.1619	2.92368	0.803375	3.63924	0.000273439	0.0369523
Pde7b	26.9821	2.58951	0.580366	4.46186	8.12528e-06	0.00233583
Icam2	42.6241	1.98766	0.398758	4.98464	6.20788e-07	0.000270771
Lgr6	27.0643	1.90973	0.487355	3.91855	8.90815e-05	0.016097
Papln	108.006	1.89133	0.303522	6.23128	4.6265e-10	6.0767e-07
L1cam	103.888	1.71314	0.268143	6.3889	1.67087e-10	2.64185e-07
Phf11b	93.7623	1.5524	0.36533	4.24931	2.14432e-05	0.00519404
Plat	120.652	1.39275	0.244475	5.69688	1.22018e-08	1.02894e-05
Lamb1	149.692	1.38434	0.270174	5.1239	2.99281e-07	0.000157734
Sdc3	138.175	1.1183	0.218877	5.10926	3.23429e-07	0.000163642
Notch1	327.221	1.11045	0.159102	6.97948	2.96268e-12	1.24917e-08
Creb5	141.272	1.10883	0.273941	4.04771	5.17204e-05	0.0102221
Npr2	226.325	1.09307	0.182375	5.99351	2.05355e-09	2.02184e-06
Il12rb1	772.637	1.04539	0.167924	6.22537	4.80409e-10	6.0767e-07
Cited1	120.069	-1.2877	0.333926	-3.85623	0.000115151	0.0194206
Gm10134	58.0584	-1.53422	0.377907	-4.05978	4.91185e-05	0.0100145
Gsta4	43.8703	-1.84582	0.479533	-3.8492	0.000118505	0.0194672
Gbgt1	66.6228	-1.89087	0.360492	-5.24526	1.56061e-07	8.97278e-05

## Sheet: 2_NTCIFN_noIFN
	baseMean	log2FoldChange	lfcSE	stat	pvalue	padj
Iigp1	20765.6	17.6764	1.44442	12.2377	1.95606e-34	9.5877e-33
Gbp4	12647.9	16.9611	1.44457	11.7413	7.83088e-32	3.62695e-30
Tgtp2	10979.4	16.757	1.44447	11.6008	4.0813e-31	1.84745e-29
Gm12185	10536.7	16.6977	1.44439	11.5604	6.53836e-31	2.93473e-29
Zbp1	7085.93	16.1254	1.44496	11.1598	6.41471e-29	2.69031e-27
Tgtp1	6588.04	16.0202	1.44458	11.0899	1.40503e-28	5.69823e-27
Gbp10	3421.74	15.0752	1.44498	10.4328	1.75609e-25	6.24958e-24
Gm4951	2609.23	14.684	1.44483	10.1632	2.89563e-24	9.70007e-23
Apol6	2161.96	14.413	1.44709	9.95999	2.28076e-23	7.25981e-22
Gm4841	1962.16	14.2733	1.44585	9.87196	5.50776e-23	1.72228e-21
Ifi204	1490.43	13.8759	1.44616	9.59497	8.39422e-22	2.49315e-20
H2-Eb1	1474.61	13.8611	1.44754	9.57566	1.0121e-21	2.98382e-20
H2-Ab1	1429.15	13.8158	1.44656	9.55076	1.28746e-21	3.77474e-20
H2-Aa	1361.06	13.7458	1.4477	9.49493	2.20361e-21	6.35586e-20
C4b	1275.65	13.6523	1.44626	9.43973	3.73744e-21	1.05849e-19
Gbp9	1040.17	13.3577	1.44688	9.23205	2.65497e-20	7.14206e-19
Apol9a	2628.19	13.2603	1.39221	9.52463	1.65628e-21	4.83834e-20
Ifi211	934.03	13.2014	1.44634	9.12741	7.0159e-20	1.83481e-18
F830016B08Rik	868.88	13.0982	1.4472	9.05073	1.42017e-19	3.66014e-18
Irf8	789.531	12.9592	1.56293	8.29162	1.1172e-16	2.36134e-15
Gbp8	661.401	12.7038	1.44703	8.77921	1.6463e-18	3.90299e-17
Igtp	18796	12.6453	0.442712	28.5633	1.92022e-179	6.43456e-177
Apol10b	596.287	12.5552	1.44903	8.66456	4.53261e-18	1.04814e-16
Ifi203	1405.25	12.3568	1.39069	8.88532	6.37343e-19	1.56438e-17
Olfr56	1362.25	12.3119	1.39011	8.85681	8.23373e-19	1.9995e-17
Ifi207	493.714	12.2817	1.44918	8.47492	2.35241e-17	5.20625e-16
Gbp11	1896.57	11.7988	1.02386	11.5238	1.00075e-30	4.42965e-29
Psmb8	265.868	11.3899	1.4996	7.59528	3.07116e-14	5.46482e-13
Apol9b	2104.15	11.3752	0.880656	12.9167	3.62288e-38	2.08237e-36
Gbp6	1320.21	11.2756	1.02416	11.0096	3.434e-28	1.36159e-26
Tnfsf10	239.728	11.2414	1.45372	7.7329	1.05127e-14	1.93974e-13
Sp110	233.796	11.2048	1.45202	7.7167	1.19381e-14	2.19769e-13
Mndal	622.042	11.1814	1.3915	8.0355	9.31997e-16	1.85229e-14
Batf2	1757.87	11.103	0.837087	13.2639	3.75116e-40	2.28778e-38
Serpina3f	213.052	11.0702	1.45484	7.60922	2.75749e-14	4.92311e-13
Cd74	3404.11	11.0568	0.600839	18.4024	1.25766e-75	1.53406e-73
Gm12250	5706.62	10.9266	0.441334	24.7581	2.53361e-135	6.63681e-133
Gbp5	458.726	10.742	1.39467	7.70219	1.33758e-14	2.45668e-13
Clec2d	450.485	10.7148	1.39263	7.69393	1.42685e-14	2.61163e-13
9330175E14Rik	418.803	10.6097	1.39277	7.61767	2.58296e-14	4.63222e-13
Gm5970	153.151	10.5921	1.45487	7.28045	3.32715e-13	5.50927e-12
Nlrc5	3607.2	10.5552	0.486753	21.6848	2.85332e-104	5.12284e-102
Irgm2	9546.57	10.4287	0.292153	35.6961	4.53777e-279	2.50031e-276
Slfn8	341.935	10.3191	1.39452	7.39977	1.36417e-13	2.32388e-12
Oas3	116.854	10.2038	1.60821	6.34482	2.22689e-10	2.90478e-09
BC023105	115.445	10.189	1.46173	6.97049	3.15848e-12	4.87627e-11
Trim30d	114.322	10.1742	1.46086	6.9645	3.29566e-12	5.07824e-11
Oasl2	2877.81	10.0768	0.471111	21.3895	1.67286e-101	2.93744e-99
Oas2	279.249	10.0293	1.41028	7.11157	1.14729e-12	1.83878e-11
Ifi47	10524.4	10.0192	0.244654	40.9526	0	0
Oas1a	507.041	9.899	1.03319	9.58102	9.60906e-22	2.83814e-20
Ifi44	1246.64	9.87458	0.662804	14.8982	3.38563e-50	2.73227e-48
H2-T23	3307.86	9.69573	0.382845	25.3255	1.67342e-141	4.61028e-139
Psmb9	1095.82	9.68553	0.654918	14.7889	1.72663e-49	1.38643e-47
9930111J21Rik2	75.5574	9.57465	1.46518	6.53478	6.3703e-11	8.74494e-10
Atp8b4	75.1465	9.56754	1.46548	6.52862	6.63784e-11	9.08878e-10
Slamf8	73.8577	9.54178	1.46599	6.50876	7.57726e-11	1.02846e-09
Sp100	537.088	9.39393	0.843233	11.1404	7.97846e-29	3.32866e-27
Trim12c	884.75	9.3732	0.6537	14.3387	1.25415e-46	9.27777e-45
Ifi206	62.1787	9.29638	1.48869	6.24466	4.2471e-10	5.35208e-09
Trim34a	166.924	9.28291	1.39851	6.63771	3.18601e-11	4.49332e-10
Phf11d	635.5	9.21989	0.733724	12.5659	3.25252e-36	1.75581e-34
Kcnt2	300.932	9.13789	1.02898	8.88056	6.65233e-19	1.62783e-17
Cxcl9	53.8448	9.08302	1.47428	6.16098	7.22942e-10	8.97583e-09
H2-T10	48.6087	8.94281	1.48522	6.02122	1.73109e-09	2.05201e-08
Gbp2	30898.5	8.85759	0.115574	76.6398	0	0
Tap2	1179.46	8.7892	0.466961	18.8221	4.97582e-79	6.36069e-77
Ctss	43.2176	8.77005	1.68957	5.19071	2.09495e-07	1.93275e-06
Prph	699.836	8.7657	0.604304	14.5055	1.11893e-47	8.59585e-46
Gbp7	8005.78	8.76422	0.187598	46.7181	0	0
Ciita	1387.42	8.76093	0.426021	20.5645	5.7045e-94	9.02497e-92
Olfr1396	39.4899	8.63192	1.49185	5.78604	7.20666e-09	8.01917e-08
Mpeg1	39.0827	8.62415	1.48464	5.80891	6.28825e-09	7.05617e-08
Trim12a	595.625	8.54185	0.599576	14.2465	4.71442e-46	3.43981e-44
Casp12	196.237	8.52248	1.03404	8.24195	1.6943e-16	3.54362e-15
Oasl1	88.9081	8.37283	1.4219	5.88847	3.89777e-09	4.45193e-08
Trim30a	1046.52	8.35833	0.430596	19.4111	6.22337e-84	8.49942e-82
Il12rb1	408.961	8.26205	0.670973	12.3135	7.66027e-35	3.82511e-33
Tap1	4602.25	8.2399	0.205249	40.1458	0	0
9930111J21Rik1	29.8022	8.22667	1.50183	5.47778	4.3069e-08	4.33922e-07
Ddx60	533.898	8.15827	0.565336	14.4309	3.30977e-47	2.50648e-45
Ifit3b	1045.44	8.08582	0.565632	14.2952	2.34439e-46	1.71839e-44
Xaf1	1238.26	8.07726	0.418794	19.287	6.91103e-83	9.35858e-81
Irgm1	23311.9	8.07242	0.206488	39.0938	0	0
Xdh	26.1907	8.04916	1.50646	5.34309	9.13777e-08	8.81718e-07
Ifit3	3845.78	7.95892	0.315162	25.2534	1.03891e-140	2.81368e-138
Misp	22.8742	7.85521	1.52677	5.14498	2.67551e-07	2.43462e-06
A530040E14Rik	22.7417	7.83828	1.51688	5.16737	2.37406e-07	2.17643e-06
Psme2b	22.6992	7.83351	1.51867	5.15812	2.49439e-07	2.27759e-06
Gbp3	4273.28	7.81483	0.200349	39.0061	0	0
Ubd	22.0973	7.79968	1.51557	5.14636	2.65585e-07	2.41811e-06
Oas1g	173.983	7.76218	0.85356	9.09389	9.5555e-20	2.48676e-18
Olfr753-ps1	19.6733	7.63337	1.5256	5.00353	5.62899e-07	4.83578e-06
Ccrl2	105.646	7.62255	1.04354	7.30453	2.78236e-13	4.64084e-12
Pacsin1	245.929	7.52512	0.66397	11.3335	8.95416e-30	3.8462e-28
Parp14	6761.98	7.48552	0.150384	49.776	0	0
Gm12188	17.2314	7.44082	1.54645	4.81156	1.49754e-06	1.20671e-05
Ifi205	15.8458	7.31377	1.55009	4.71829	2.37835e-06	1.85022e-05
H2-K1	7293.38	7.24914	0.358103	20.2432	4.08166e-91	6.2115e-89
Phf11b	40.0427	7.20776	1.43274	5.03077	4.88523e-07	4.25627e-06
Tcp11x2	14.4205	7.18866	1.5759	4.56163	5.07573e-06	3.74273e-05
Hdc	14.2586	7.17565	1.56708	4.579	4.67212e-06	3.47398e-05
Rtp4	1765.5	6.98885	0.219352	31.8613	9.18193e-223	4.19194e-220
H2-DMb1	738.042	6.97317	0.329771	21.1455	3.03408e-99	5.15762e-97
Cd274	1812.19	6.96793	0.215919	32.271	1.78744e-228	8.65501e-226
Gabrg2	11.7109	6.89524	1.63305	4.2223	2.4182e-05	0.000156502
Gm5431	31.3691	6.87199	1.44371	4.75995	1.93639e-06	1.52722e-05
Phf11a	10.7021	6.7515	1.6011	4.21678	2.47821e-05	0.000159932
Ifi208	10.4432	6.72367	1.60132	4.19884	2.68287e-05	0.00017196
Rfx4	10.5245	6.72123	1.61799	4.15406	3.26626e-05	0.000205803
Isg15	1083.52	6.71745	0.523105	12.8415	9.59963e-38	5.38219e-36
Rapgef5	139.722	6.70211	0.674164	9.94136	2.7506e-23	8.73793e-22
Armc3	9.71613	6.62196	1.62026	4.08699	4.3701e-05	0.000269405
Clic5	9.50531	6.59084	1.61698	4.07603	4.58109e-05	0.000281543
Prdm1	49.2729	6.52047	1.06742	6.10865	1.00478e-09	1.22373e-08
9530082P21Rik	192.953	6.49632	0.554399	11.7178	1.03341e-31	4.75875e-30
Gm15821	8.33312	6.39135	1.63687	3.9046	9.43797e-05	0.000545225
Gm50237	8.24896	6.37973	1.63825	3.89423	9.8513e-05	0.000566645
Nod1	996.548	6.36532	0.24066	26.4494	3.70433e-154	1.09614e-151
Gm45397	8.12875	6.35481	1.63237	3.89301	9.90086e-05	0.000568881
Calhm6	7.95267	6.32997	1.63818	3.86404	0.000111529	0.000633306
Gm2619	7.91447	6.3245	1.64084	3.85442	0.000116006	0.000655468
Hsh2d	21.3673	6.31219	1.46561	4.30687	1.65583e-05	0.000110891
Casp4	42.208	6.29948	1.08268	5.81843	5.94037e-09	6.67049e-08
Ly6a	7.77161	6.29535	1.65254	3.80949	0.000139253	0.000774895
Fcgr4	83.2582	6.26818	0.761071	8.236	1.78066e-16	3.71936e-15
Gm24924	119.625	6.24951	1.85964	3.36061	0.000777702	0.00358952
Sp140	139.9	6.235	0.586676	10.6277	2.21585e-26	8.39028e-25
Car4	7.47165	6.2338	1.65419	3.76849	0.000164235	0.000899047
Prss46	20.2609	6.23272	1.47056	4.23834	2.2518e-05	0.000146684
H2-DMa	749.081	6.22946	0.261372	23.8336	1.49681e-125	3.4663e-123
Gm9574	7.3012	6.21379	1.71488	3.62346	0.000290687	0.00149546
Clec1a	7.2071	6.18405	1.65278	3.74161	0.000182847	0.00099108
Gm26510	6.88103	6.12235	1.66673	3.67327	0.000239462	0.00126324
Gm20513	6.75371	6.09158	1.66918	3.64945	0.0002628	0.00136874
Csprs	6.73106	6.08794	1.66757	3.65078	0.00026144	0.00136343
Gm49730	35.9528	6.05746	1.08491	5.58336	2.35921e-08	2.45588e-07
Gm8815	6.43262	6.03264	1.76073	3.42622	0.000612039	0.00289514
Slc6a19	6.50749	6.02983	1.68147	3.58604	0.00033574	0.00169772
Gm15479	17.5186	6.02493	1.48139	4.06709	4.76034e-05	0.000291104
Unc93a	6.32298	5.99651	1.71593	3.49462	0.000474745	0.0023142
Mx2	308.928	5.99621	0.393398	15.2421	1.85831e-52	1.58791e-50
Gm15753	16.8919	5.97184	1.48436	4.02316	5.74228e-05	0.000345206
4930512H18Rik	6.1864	5.97183	1.71192	3.48838	0.000485956	0.00235949
Slc44a5	16.9191	5.95486	1.48476	4.01064	6.0554e-05	0.000362802
Ocln	6.12769	5.951	1.68702	3.52753	0.000419458	0.00207124
Dhx58	943.541	5.94845	0.343438	17.3203	3.30801e-67	3.67074e-65
Ifit1bl2	32.6904	5.9458	1.1004	5.40329	6.54293e-08	6.44969e-07
H2-M3	82.9843	5.93155	0.694452	8.54134	1.32678e-17	2.99866e-16
Nuak2	32.0249	5.91736	1.10887	5.33641	9.48061e-08	9.12045e-07
Gm43196	5.97061	5.91112	1.71793	3.44085	0.000579895	0.00276519
Gm5532	5.9734	5.90213	1.74049	3.39108	0.000696183	0.00325367
Gm16026	5.80163	5.87806	1.70952	3.43843	0.000585095	0.00278582
Rsad2	4401.59	5.87577	0.251759	23.3389	1.78746e-120	3.96691e-118
Ube2l6	2720.2	5.87333	0.137266	42.7879	0	0
Irf1	5403.29	5.83912	0.116781	50.0008	0	0
Ifitm3	5833.67	5.83574	0.110641	52.7448	0	0
Ifit1	2991.55	5.80674	0.26885	21.5985	1.85719e-103	3.29733e-101
Gm36043	165.154	5.79154	0.470377	12.3126	7.75339e-35	3.85955e-33
Il2rg	5.40198	5.77431	1.7246	3.34821	0.000813367	0.00373313
Oas1b	117.36	5.77342	0.566125	10.1981	2.02116e-24	6.82793e-23
Gm19684	5.37867	5.769	1.73471	3.32563	0.000882177	0.00401376
Gm49967	5.35881	5.75304	1.72632	3.33255	0.000860531	0.00392757
Mx1	492.37	5.74256	0.28855	19.9015	3.95095e-88	5.68759e-86
Socs1	636.486	5.71172	0.240792	23.7205	2.21411e-124	4.98299e-122
Gm7582	5.129	5.70249	1.76031	3.23948	0.00119746	0.00523079
Irf7	731.747	5.69068	0.492009	11.5662	6.11232e-31	2.759e-29
Fbn1	95.4902	5.6614	0.594891	9.5167	1.7876e-21	5.19347e-20
Kcnh4	27.1663	5.6547	1.10847	5.10136	3.37225e-07	3.02047e-06
Isg20	229.261	5.6479	0.410033	13.7742	3.64202e-43	2.487e-41
Stat1	3318.93	5.62302	0.119063	47.2272	0	0
Fcgr2b	4.80207	5.5903	1.78276	3.13576	0.00171411	0.00720075
Cxcl10	2812.9	5.45109	0.131216	41.543	0	0
Ccdc36	23.1258	5.44389	1.13831	4.78242	1.732e-06	1.3769e-05
Gm20559	568.167	5.40825	0.572485	9.44697	3.48795e-21	9.93476e-20
H2-T22	3930.55	5.36351	0.12093	44.3521	0	0
Gm17334	213.137	5.29852	0.361016	14.6767	9.09395e-49	7.15823e-47
Bnip5	10.4364	5.23845	1.54397	3.39285	0.000691702	0.00323841
Rspo3	70.0012	5.23079	0.617488	8.47108	2.43123e-17	5.37325e-16
H2-D1	13185.6	5.20711	0.0855263	60.8832	0	0
Gm43197	140.464	5.19656	0.432855	12.0053	3.33174e-33	1.60355e-31
H2-Q4	1003.64	5.15714	0.171364	30.0947	5.69154e-199	2.27363e-196
Bst2	2579.44	5.12118	0.118733	43.1318	0	0
Lncbate10	28.0023	5.11807	0.969216	5.28063	1.28743e-07	1.22016e-06
Parp9	3216.51	5.11395	0.118099	43.3023	0	0
Il7	27.5853	5.06629	0.927044	5.465	4.62905e-08	4.6462e-07
Dtx3l	4405.1	5.05506	0.102048	49.5359	0	0
Il18bp	1040.94	5.02443	0.182665	27.5063	1.47781e-166	4.6302e-164
Slco2a1	26.5719	5.01424	0.948664	5.28558	1.25306e-07	1.18899e-06
Apod	17.1105	5.00858	1.16491	4.29953	1.71164e-05	0.000114389
Ddx58	2096.59	5.00395	0.288972	17.3164	3.54021e-67	3.90132e-65
Tapbpl	1483.87	5.00036	0.143297	34.8952	8.79747e-267	4.53467e-264
Tapbp	5106.79	4.95945	0.10875	45.604	0	0
Bcl3	16.9672	4.95739	1.1479	4.31867	1.56969e-05	0.00010552
Tnfrsf14	133.44	4.92964	0.412917	11.9386	7.45019e-33	3.55363e-31
Trim21	1095.54	4.92312	0.165077	29.8231	1.96038e-195	7.28488e-193
Stat2	2751.39	4.86551	0.11353	42.8566	0	0
Psmb10	3200.54	4.8352	0.10448	46.2787	0	0
Slc17a8	7.56422	4.80228	1.59245	3.01567	0.00256415	0.0103206
Kif5c	87.91	4.76713	0.491463	9.69987	3.0187e-22	9.15292e-21
Tmprss2	7.06553	4.70654	1.61585	2.91273	0.0035828	0.0139023
Dnajc6	6.94532	4.67665	1.61481	2.8961	0.00377836	0.0145832
Usp18	509.717	4.67067	0.381984	12.2274	2.21937e-34	1.08451e-32
Parp12	5979.81	4.66356	0.106806	43.6638	0	0
Cmpk2	1215.88	4.63786	0.162372	28.5631	1.93291e-179	6.43456e-177
Erap1	4232.62	4.62668	0.0926219	49.9523	0	0
Ifih1	1536.57	4.59505	0.146266	31.4157	1.23331e-216	5.47419e-214
Ifi35	871.345	4.57883	0.186701	24.5249	8.01056e-133	2.03176e-130
Serpinb9	685.786	4.56845	0.174516	26.1779	4.74624e-151	1.35429e-148
Cdh6	159.901	4.56813	0.55368	8.25049	1.5775e-16	3.30799e-15
Kalrn	6.5191	4.53872	1.62401	2.79477	0.00519367	0.0192596
Kcnj13	43.9605	4.50524	0.704006	6.39942	1.55964e-10	2.06304e-09
Parp10	1186.31	4.50318	0.157683	28.5585	2.20457e-179	7.18915e-177
B2m	33544.9	4.49614	0.069862	64.3575	0	0
Gm46404	11.9673	4.48695	1.21577	3.69061	0.000223715	0.00119039
C130026I21Rik	6.1231	4.44835	1.67361	2.65793	0.00786216	0.0276073
Mgarp	190.176	4.4474	0.319167	13.9344	3.91646e-44	2.7328e-42
4933433H22Rik	17.861	4.43988	1.00886	4.40088	1.07813e-05	7.48692e-05
Axl	492.842	4.39623	0.439587	10.0008	1.51147e-23	4.8693e-22
Gm48626	33.4405	4.38478	0.765782	5.72589	1.02896e-08	1.11696e-07
Slc16a2	5.66998	4.37867	1.65715	2.64229	0.00823476	0.0286861
Gsdmd	151.182	4.36399	0.340518	12.8157	1.33857e-37	7.45259e-36
Psme2	2491.78	4.3142	0.230659	18.7038	4.61154e-78	5.75685e-76
Nog	5.65397	4.31061	1.67408	2.57491	0.0100265	0.0340157
Tmem140	597.176	4.26722	0.17563	24.2967	2.1232e-130	5.14041e-128
Lgals3bp	7696.54	4.25381	0.0950392	44.7585	0	0
Uba7	585.185	4.24338	0.212308	19.9869	7.16724e-89	1.05069e-86
Plaat3	338.581	4.22181	0.254805	16.5688	1.17203e-61	1.2161e-59
Tmem255a	186.226	4.17904	0.298979	13.9777	2.13229e-44	1.50761e-42
Rbm47	10.1356	4.17752	1.25482	3.32919	0.000870994	0.00397079
AA467197	50.0078	4.17368	0.552763	7.55058	4.33311e-14	7.6507e-13
Irf9	834.29	4.16363	0.147507	28.2268	2.74532e-175	8.77349e-173
Ppfibp2	2713.11	4.14961	0.0969891	42.7843	0	0
Gm18301	35.0406	4.14156	0.668663	6.19379	5.87353e-10	7.36103e-09
Pou3f1	37.3604	4.06974	0.621757	6.54554	5.92788e-11	8.1727e-10
Dio2	26.8553	4.04286	0.752646	5.37153	7.80714e-08	7.59284e-07
Rnf213	17097	4.00758	0.178105	22.5013	4.03419e-112	8.05779e-110
A530072M11Rik	9.26804	3.99119	1.24345	3.20978	0.00132838	0.00572599
Gm7730	35.374	3.9841	0.629348	6.33052	2.44336e-10	3.17936e-09
Gsap	30.7231	3.98334	0.670818	5.93804	2.88452e-09	3.35701e-08
C1ra	479.444	3.96812	0.182867	21.6995	2.07393e-104	3.76584e-102
Ifi27	1441.36	3.96654	0.135211	29.3359	3.61819e-189	1.28478e-186
Tmem106a	241.146	3.96281	0.254681	15.5599	1.36267e-54	1.23017e-52
Sema3g	49.7002	3.94699	0.589452	6.69602	2.14168e-11	3.07474e-10
Gm32051	13.0636	3.94396	1.01895	3.87062	0.000108559	0.000619299
Pdgfd	29.8178	3.94337	0.683566	5.76882	7.98272e-09	8.79695e-08
4933412E12Rik	193.764	3.88738	0.269159	14.4427	2.78812e-47	2.1215e-45
Btc	8.19753	3.87216	1.26388	3.06372	0.00218604	0.0089589
Gm18840	20.4627	3.86103	0.815542	4.73431	2.198e-06	1.72081e-05
Mcub	27.8402	3.83759	0.722335	5.31276	1.07976e-07	1.03376e-06
Wfdc3	12.1476	3.83561	1.06627	3.59722	0.000321639	0.00163313
Esr1	145.774	3.83253	0.309003	12.4029	2.52051e-35	1.28265e-33
Col4a3	23.2456	3.81485	0.757153	5.03841	4.69413e-07	4.10101e-06
Herc6	2512.11	3.80735	0.119095	31.9691	2.93661e-224	1.38012e-221
Angpt1	18.8556	3.79419	0.841457	4.50907	6.51125e-06	4.70997e-05
Oas1c	31.1591	3.79366	0.640573	5.92229	3.17483e-09	3.67082e-08
Samd9l	3348.88	3.76929	0.0978464	38.5225	0	0
Ccl5	101.477	3.76216	0.376067	10.004	1.46418e-23	4.73607e-22
Serpinb8	67.4597	3.73237	0.447306	8.34412	7.17448e-17	1.53263e-15
Gm42963	6.86028	3.66451	1.34225	2.73012	0.00633106	0.0229241
Vwa5a	1645.93	3.65258	0.111022	32.8996	2.23057e-237	1.11382e-234
Pik3ip1	576.181	3.62773	0.158553	22.8802	7.31581e-116	1.49871e-113
Dnah10	20.9258	3.62375	0.752807	4.81365	1.48201e-06	1.19722e-05
Lamc3	14.3445	3.57796	1.00407	3.56344	0.00036602	0.001834
Trim25	1305.57	3.57116	0.135986	26.2612	5.32226e-152	1.54626e-149
Gm12216	100.334	3.56559	0.344506	10.3499	4.19077e-25	1.4653e-23
Muc1	19.8896	3.54931	0.759663	4.67222	2.97957e-06	2.28129e-05
Parp11	2859.25	3.53658	0.0894624	39.5315	0	0
Lgals3	3804.88	3.53402	0.0994641	35.5306	1.656e-276	8.8204e-274
Kbtbd12	6.7521	3.50232	1.30606	2.6816	0.00732711	0.0259601
Psme1	3522.1	3.49899	0.111751	31.3107	3.33663e-215	1.44097e-212
Tnfrsf11b	23.1542	3.48658	0.728968	4.78289	1.72789e-06	1.3748e-05
Il15ra	51.0266	3.47727	0.474499	7.32831	2.33075e-13	3.90799e-12
Nmi	569.771	3.47711	0.16019	21.7062	1.7943e-104	3.29553e-102
Shank1	77.1535	3.46637	0.423469	8.18565	2.7084e-16	5.5842e-15
Cyp4v3	252.196	3.45343	0.220999	15.6265	4.80551e-55	4.38784e-53
Icam2	15.647	3.44123	0.850437	4.04643	5.20057e-05	0.000315609
Serpinb9b	17.9535	3.44033	0.792672	4.34017	1.42371e-05	9.66415e-05
Arhgef37	389.416	3.42331	0.451236	7.58652	3.28601e-14	5.83413e-13
Art1	24.3814	3.37752	0.678183	4.98024	6.35042e-07	5.43801e-06
Rhov	6.16859	3.36133	1.35378	2.48291	0.0130313	0.0425996
Gm16174	17.8245	3.28691	0.809607	4.05988	4.90978e-05	0.00029887
Tent5a	576.562	3.28652	0.14795	22.2137	2.53045e-109	4.87158e-107
Stat3	5515.2	3.27302	0.0818075	40.0088	0	0
Axin2	749.19	3.26393	0.134714	24.2286	1.11211e-129	2.6523e-127
4930599N23Rik	11.0039	3.26268	0.989349	3.2978	0.000974455	0.00437751
Il18	49.5177	3.26133	0.460406	7.08358	1.40478e-12	2.22468e-11
Bco2	11.222	3.24558	0.967821	3.35349	0.000797981	0.00367568
Rnf19b	1351.82	3.24341	0.12261	26.453	3.36749e-154	1.01527e-151
Wfikkn2	8.14612	3.20342	1.13386	2.82524	0.0047245	0.0177421
Gm26519	130.17	3.17142	0.285357	11.1139	1.07379e-28	4.42217e-27
Myom2	15.1253	3.15203	0.810916	3.887	0.000101492	0.000581064
Apobec1	191.317	3.15062	0.24783	12.7128	5.02002e-37	2.7756e-35
Gm10698	11.9146	3.14456	1.04067	3.02165	0.00251398	0.0101416
0610043K17Rik	7.15311	3.13768	1.18616	2.64524	0.00816336	0.0284684
Gm44719	20.2406	3.12759	0.698765	4.47588	7.60966e-06	5.42834e-05
Gm46210	7.77689	3.12735	1.14494	2.73145	0.00630565	0.0228528
Rnf135	505.047	3.11757	0.185326	16.8221	1.68127e-63	1.77914e-61
Tlr3	1101.54	3.11197	0.123947	25.1073	4.13416e-139	1.101e-136
Gm14461	59.9546	3.09281	0.420509	7.35492	1.91047e-13	3.21341e-12
Gm42944	9.51794	3.07591	1.01597	3.02755	0.00246542	0.00996081
Tvp23a	229.829	3.06835	0.215517	14.2372	5.38737e-46	3.91294e-44
Asap3	26.8584	3.06729	0.631707	4.85556	1.20047e-06	9.82697e-06
Ifit2	7085.66	3.05956	0.226284	13.5209	1.17777e-41	7.55807e-40
Mras	1526.58	3.04699	0.10386	29.3374	3.4634e-189	1.25776e-186
Atf3	363.928	3.04571	0.188011	16.1996	5.0769e-59	5.10212e-57
Ifit1bl1	9.541	3.04146	0.996563	3.05195	0.00227362	0.00928685
Sorbs2	180.795	3.01699	0.241766	12.479	9.72222e-36	5.09349e-34
A730011C13Rik	71.7908	3.01254	0.397961	7.56993	3.73435e-14	6.62277e-13
Trafd1	1022.39	2.97751	0.133024	22.3833	5.73046e-111	1.13046e-108
Gm38071	9.55044	2.97742	1.02223	2.91265	0.0035837	0.0139024
Zfp521	17.865	2.96041	0.726803	4.07319	4.63729e-05	0.000284341
Gm18342	6.89495	2.95532	1.1994	2.464	0.0137395	0.0445864
Ncf1	8.68908	2.95208	1.05263	2.80448	0.00503985	0.0187807
Mgll	321.349	2.94745	0.411089	7.16986	7.50762e-13	1.21299e-11
Gm45847	84.9744	2.9324	0.340772	8.60517	7.62057e-18	1.74454e-16
Rasd2	12.8137	2.90005	0.840995	3.44835	0.000564023	0.00269513
Tent5d	41.3801	2.89064	0.475936	6.0736	1.25075e-09	1.50495e-08
Tmem229b	475.53	2.88048	0.156464	18.4098	1.09599e-75	1.34714e-73
Ccn3	11.1536	2.86464	0.948824	3.01914	0.0025349	0.0102131
Id3	581.375	2.84365	0.318734	8.92171	4.59129e-19	1.14097e-17
Spp1	74.4915	2.83633	0.39477	7.18476	6.73248e-13	1.08885e-11
Lgals9	881.669	2.83298	0.129354	21.901	2.53873e-106	4.71703e-104
Idnk	897.134	2.81454	0.126463	22.2559	9.88543e-110	1.92633e-107
Fos	103.308	2.81404	0.329515	8.53995	1.34284e-17	3.03068e-16
Ablim1	863.895	2.81193	0.301876	9.31486	1.22118e-20	3.35857e-19
Trpm1	6982.7	2.81045	0.0979442	28.6944	4.4799e-181	1.55618e-178
Ctso	255.887	2.804	0.207257	13.5291	1.05294e-41	6.81174e-40
C2	387.607	2.80267	0.173094	16.1916	5.78076e-59	5.73731e-57
Osmr	272.42	2.78201	0.225051	12.3617	4.21054e-35	2.11573e-33
Gbp2b	9.38395	2.77897	1.00489	2.76544	0.00568454	0.0208333
Samd15	13.586	2.76141	0.805794	3.42694	0.000610427	0.00288922
Fbxo32	375.914	2.75689	0.187649	14.6917	7.28321e-49	5.76131e-47
H3f4	32.0013	2.73929	0.554349	4.94145	7.75456e-07	6.56304e-06
Mlkl	2511.28	2.73681	0.088751	30.8369	8.38418e-209	3.43515e-206
Gm47016	7.57839	2.72627	1.11637	2.44209	0.0146026	0.0468261
Gm43633	13.8844	2.72568	0.829362	3.28648	0.00101449	0.00453696
Helz2	1339.61	2.71651	0.133849	20.2954	1.41224e-91	2.16982e-89
4930555B11Rik	16.4177	2.7069	0.749114	3.61346	0.000302136	0.00154788
Cyp26a1	7.45539	2.70217	1.06832	2.52936	0.0114269	0.0380749
Nr4a3	2258.32	2.70075	0.289622	9.32508	1.10899e-20	3.06054e-19
Casp7	405.583	2.6728	0.168866	15.828	1.99524e-56	1.89773e-54
Lpin3	11.2841	2.66686	0.872886	3.05522	0.00224893	0.00919775
Cxcl11	11.9036	2.65562	0.894121	2.97009	0.0029771	0.0117896
Ubl7	3334.38	2.64979	0.110414	23.9987	2.86593e-127	6.73452e-125
Phldb3	717.216	2.64212	0.156439	16.8891	5.4085e-64	5.78304e-62
Egr1	127.105	2.63952	0.674971	3.91057	9.20784e-05	0.000533087
Arhgap20	8.54	2.63779	1.0477	2.5177	0.0118124	0.0391711
Ankmy1	10.8841	2.63722	0.879133	2.9998	0.00270159	0.0108165
Crem	871.021	2.6083	0.129004	20.2187	6.7076e-91	1.01114e-88
Drd1	16.6642	2.59727	0.727367	3.57078	0.000355918	0.001789
Slc24a4	145.811	2.58477	0.289327	8.93375	4.11806e-19	1.02977e-17
Tbc1d2	200.665	2.58185	0.261775	9.86286	6.03084e-23	1.87484e-21
Csf1	1261.26	2.57158	0.110701	23.23	2.26864e-119	4.96585e-117
Hecw2	19.4591	2.57045	0.655211	3.92309	8.74208e-05	0.000509817
Eef1akmt3	8.7529	2.56743	0.966404	2.65668	0.00789137	0.027683
Gm45897	12.7892	2.56678	0.833449	3.07972	0.00207198	0.00852865
Gm26797	38.8459	2.56615	0.466772	5.49765	3.84883e-08	3.90232e-07
Socs3	642.772	2.56281	0.128455	19.9511	1.46723e-88	2.13135e-86
E130102H24Rik	39.075	2.55282	0.47686	5.35339	8.63234e-08	8.36248e-07
Slc18a1	71.5413	2.53144	0.351767	7.19635	6.18444e-13	1.00326e-11
Eif2ak2	2518.55	2.51447	0.0918778	27.3675	6.68065e-165	2.05289e-162
Zfp455	153.524	2.51231	0.240531	10.4449	1.54664e-25	5.51645e-24
Car7	30.127	2.51173	0.546661	4.59468	4.3341e-06	3.24073e-05
Tor3a	822.481	2.51134	0.13693	18.3403	3.94791e-75	4.74314e-73
Iqch	12.3656	2.51107	0.842424	2.98076	0.00287532	0.0114347
Dock8	192.468	2.50739	0.213046	11.7692	5.62342e-32	2.61973e-30
Jcad	673.711	2.50567	0.128095	19.5611	3.32097e-85	4.69609e-83
Nupr1	139.175	2.50265	0.250801	9.97863	1.89054e-23	6.05391e-22
Abca4	26.5356	2.49922	0.584533	4.27558	1.90638e-05	0.000125876
Rab15	23.8295	2.49817	0.583733	4.27964	1.87197e-05	0.00012386
Rnf31	861.346	2.48612	0.121108	20.5281	1.2074e-93	1.89148e-91
Oca2	740.683	2.47942	0.160882	15.4114	1.37156e-53	1.20418e-51
Hpse	338.762	2.46166	0.176612	13.9382	3.70927e-44	2.59958e-42
Lap3	3830.52	2.45058	0.102914	23.8118	2.51802e-125	5.74791e-123
Id1	71.3556	2.44197	0.389538	6.26889	3.63628e-10	4.6151e-09
Mir1932	12.8775	2.43885	0.784118	3.11031	0.00186889	0.00777277
Spsb2	511.561	2.43736	0.149047	16.3529	4.14569e-60	4.21936e-58
Rbm43	689.115	2.43669	0.138776	17.5584	5.12647e-69	5.85114e-67
Plekha2	217.138	2.41979	0.206899	11.6955	1.34343e-31	6.1686e-30
Gm7967	64.1318	2.39852	0.360255	6.65786	2.7785e-11	3.93945e-10
Sema3e	129.711	2.39819	0.26896	8.91652	4.8116e-19	1.19386e-17
B3gnt3	73.3413	2.3902	0.344941	6.92929	4.22944e-12	6.44869e-11
Mill2	46.6442	2.3873	0.415073	5.75152	8.84451e-09	9.70649e-08
Zfp773	45.6106	2.37887	0.42736	5.56642	2.60023e-08	2.698e-07
Ptpn18	166.514	2.37413	0.258091	9.19883	3.61881e-20	9.6375e-19
Cd68	57.1607	2.37208	0.403429	5.8798	4.10764e-09	4.67866e-08
Unc93b1	322.791	2.36993	0.190989	12.4088	2.34276e-35	1.19601e-33
Bcl6	440.777	2.35697	0.147581	15.9707	2.04369e-57	2.00344e-55
Parp3	1224.3	2.35179	0.102449	22.9556	1.29443e-116	2.68619e-114
Cftr	51.7994	2.34595	0.445565	5.26511	1.40103e-07	1.31999e-06
Gm6548	526.908	2.34198	0.149367	15.6794	2.09209e-55	1.93234e-53
Stc1	41.6375	2.33681	0.489078	4.778	1.77048e-06	1.40539e-05
2310069B03Rik	16.4236	2.32916	0.707456	3.2923	0.00099372	0.00445279
Mov10	2732.54	2.31389	0.100692	22.9799	7.4134e-117	1.55867e-114
Ppfia2	67.2903	2.29797	0.346162	6.63842	3.17058e-11	4.47551e-10
Znfx1	2415.68	2.295	0.117661	19.5053	9.90027e-85	1.38769e-82
Olfr1417	20.0215	2.27222	0.63193	3.59568	0.000323544	0.00164124
Snx10	4818.19	2.26126	0.0727329	31.0899	3.2944e-212	1.3853e-209
Plxnc1	1986.19	2.25815	0.0880849	25.636	6.05624e-145	1.69777e-142
Prrg4	27.0506	2.24611	0.574112	3.91232	9.14151e-05	0.000530207
Zfp36	280.429	2.22041	0.176297	12.5947	2.25807e-36	1.22311e-34
Vamp5	154.088	2.21825	0.235948	9.40141	5.38368e-21	1.49871e-19
Sh3bp2	486.627	2.21574	0.146914	15.0819	2.13209e-51	1.7837e-49
AU020206	2740.53	2.20633	0.0897584	24.5808	2.02931e-133	5.23005e-131
A930037H05Rik	125.918	2.19499	0.279896	7.84216	4.42862e-15	8.39442e-14
Ggt1	239.046	2.19475	0.210543	10.4242	1.92211e-25	6.8252e-24
Gm49607	29.3659	2.19333	0.507316	4.3234	1.53645e-05	0.000103541
Mgst1	469.777	2.19294	0.15493	14.1543	1.75562e-45	1.26365e-43
Gm9905	27.9426	2.1781	0.529835	4.1109	3.94118e-05	0.000244662
Enc1	6429.46	2.17251	0.0727012	29.8828	3.29348e-196	1.25301e-193
Naip2	43.5889	2.1693	0.429137	5.05502	4.30343e-07	3.7866e-06
Pde1b	18.1532	2.16926	0.66053	3.28412	0.00102302	0.00456613
Sh3bp4	1356.8	2.16375	0.139547	15.5055	3.18434e-54	2.8426e-52
Rasa4	16.1745	2.15982	0.694564	3.10961	0.00187337	0.0077833
5830444B04Rik	31.88	2.15384	0.487325	4.41971	9.88339e-06	6.90918e-05
Tmco4	584.244	2.14705	0.132587	16.1936	5.59868e-59	5.59133e-57
9430092D12Rik	10.5267	2.1435	0.840066	2.55159	0.0107234	0.036119
Gm13669	17.6542	2.14183	0.651463	3.28772	0.00101002	0.00452058
Adamts6	116.947	2.13656	0.266123	8.02848	9.86883e-16	1.95408e-14
Abhd16a	1629.36	2.13427	0.101765	20.9725	1.16994e-97	1.92726e-95
Samhd1	2885.26	2.12547	0.0923411	23.0176	3.10948e-117	6.62485e-115
Mitd1	602.619	2.12498	0.135762	15.6523	3.20609e-55	2.94426e-53
Dennd2d	36.2172	2.12462	0.453996	4.67982	2.87123e-06	2.20151e-05
Gm10639	18.6261	2.12129	0.650139	3.26282	0.00110309	0.00486777
Abca8b	128.908	2.11726	0.257911	8.20926	2.22553e-16	4.61585e-15
Adar	2481.05	2.10885	0.105463	19.9962	5.94796e-89	8.80022e-87
Irf5	11.2343	2.10347	0.834007	2.52213	0.0116648	0.0387751
Gadd45g	35.638	2.10101	0.473012	4.44175	8.92282e-06	6.28373e-05
1700109G14Rik	30.9135	2.09269	0.507837	4.12079	3.77572e-05	0.000235213
Trpv2	1557.2	2.08602	0.107177	19.4634	2.24398e-84	3.11796e-82
Jak3	48.4176	2.08377	0.438659	4.75032	2.03098e-06	1.59553e-05
Nub1	1559.13	2.07466	0.11043	18.787	9.64496e-79	1.22315e-76
Shisa5	1593.76	2.0738	0.106581	19.4575	2.51753e-84	3.46789e-82
Gnb4	837.09	2.07159	0.115058	18.0048	1.78664e-72	2.11472e-70
Nampt	7957.15	2.06787	0.0689368	29.9966	1.08684e-197	4.23576e-195
Mvp	580.84	2.06485	0.140424	14.7044	6.04023e-49	4.80183e-47
Rmdn3	972.876	2.05974	0.10703	19.2445	1.57055e-82	2.09132e-80
Dusp10	125.128	2.04377	0.247965	8.24216	1.69133e-16	3.54203e-15
Ubb-ps	320.074	2.03665	0.18327	11.1128	1.08666e-28	4.45223e-27
Tuft1	421.026	2.03592	0.154383	13.1875	1.03614e-39	6.24772e-38
Acacb	436.1	2.02626	0.162954	12.4346	1.69689e-35	8.71853e-34
Hcar1	32.2125	2.0235	0.532554	3.79961	0.000144921	0.000802947
Ogfr	2507.77	2.01586	0.102771	19.6152	1.14775e-85	1.63749e-83
Sema7a	67.254	1.99559	0.371214	5.37584	7.62271e-08	7.42251e-07
Tcf7	268.157	1.99342	0.175285	11.3725	5.73526e-30	2.4971e-28
Ttc39b	1934.51	1.98606	0.0860168	23.0892	5.94665e-118	1.28407e-115
Notch1	196.85	1.98411	0.208354	9.52278	1.68609e-21	4.91642e-20
Pcdha8	13.5401	1.97817	0.7233	2.73492	0.00623952	0.0226491
Slfn9	2358.18	1.97752	0.0927931	21.311	8.97025e-101	1.558e-98
Cdc42ep2	37.8327	1.95865	0.454147	4.3128	1.61199e-05	0.000108046
Ptgds	5618.91	1.95729	0.324194	6.0374	1.56615e-09	1.8648e-08
Stxbp1	1473.04	1.95194	0.0946688	20.6186	1.86795e-94	2.9848e-92
B3galt5	59.203	1.94642	0.380898	5.11009	3.22004e-07	2.88737e-06
1700019D03Rik	493.376	1.94392	0.145249	13.3834	7.56507e-41	4.75914e-39
Gimap9	61.655	1.9382	0.349868	5.53981	3.028e-08	3.11555e-07
Pla2r1	147.374	1.93335	0.249431	7.75104	9.11435e-15	1.68954e-13
Gla	528.588	1.92919	0.136906	14.0913	4.29457e-45	3.06352e-43
Gm16675	43.6625	1.92841	0.40534	4.7575	1.96001e-06	1.54509e-05
Pltp	58.2813	1.92359	0.359826	5.34589	8.99724e-08	8.69207e-07
Ddit3	438.264	1.92338	0.172606	11.1432	7.73233e-29	3.23442e-27
Tmem151a	12.5469	1.92304	0.78456	2.4511	0.0142418	0.0459089
Igsf8	5844.6	1.92195	0.0909819	21.1246	4.73078e-99	7.95716e-97
Stom	858.331	1.92192	0.123295	15.5879	8.79879e-55	7.9884e-53
Lrrtm2	55.9992	1.92128	0.407159	4.71875	2.37294e-06	1.84692e-05
Pla2g2e	647.958	1.916	0.153717	12.4645	1.16623e-35	6.05036e-34
Gm44722	14.3799	1.91238	0.700117	2.73151	0.00630441	0.0228528
Itpka	23.9495	1.91081	0.561245	3.40459	0.000662639	0.00311421
Wnk2	54.5839	1.9094	0.385486	4.95321	7.29975e-07	6.19781e-06
Rnf114	2421.18	1.90676	0.0895244	21.2988	1.16556e-100	2.00263e-98
Gm35558	25.2478	1.90648	0.556222	3.42756	0.000609037	0.0028835
Kazn	820.317	1.90598	0.114954	16.5804	9.65547e-62	1.0084e-59
Cx3cl1	25.2527	1.89827	0.530766	3.57647	0.000348269	0.0017533
Spsb1	226.23	1.89356	0.18628	10.1651	2.83703e-24	9.52371e-23
Cd47	1926.41	1.8902	0.0999552	18.9105	9.34636e-80	1.21419e-77
Ripk2	401.754	1.88976	0.145641	12.9755	1.68577e-38	9.72629e-37
Dkk3	1332.89	1.88619	0.137103	13.7574	4.59471e-43	3.11097e-41
Kcnk2	58.5216	1.88514	0.360557	5.22841	1.70974e-07	1.59486e-06
Dusp28	195.625	1.88064	0.199071	9.44709	3.48385e-21	9.93476e-20
Slc2a6	487.793	1.87452	0.338371	5.53985	3.02737e-08	3.11555e-07
Pnp	105.168	1.87237	0.270125	6.9315	4.16403e-12	6.35502e-11
Brdt	37.5255	1.86468	0.446744	4.17393	2.99388e-05	0.000190064
Prr5l	11.845	1.86452	0.771273	2.41746	0.0156291	0.0496201
Plekhm1	3195.05	1.86116	0.0884666	21.038	2.94445e-98	4.90098e-96
Cd109	2125.71	1.86047	0.116756	15.9347	3.64138e-57	3.5264e-55
Abhd3	19.3942	1.8532	0.608624	3.0449	0.00232758	0.0094782
Cyp2j9	107.34	1.84237	0.277742	6.63339	3.28054e-11	4.61848e-10
Hs3st1	45.3253	1.84022	0.415489	4.42904	9.46516e-06	6.62769e-05
Irak2	495.21	1.83907	0.137339	13.3907	6.85288e-41	4.32815e-39
Zfp945	505.546	1.83477	0.133365	13.7575	4.58997e-43	3.11097e-41
H2-T24	163.006	1.8306	0.21845	8.37992	5.29638e-17	1.14212e-15
Myo1e	1405.89	1.82747	0.09674	18.8905	1.36472e-79	1.75862e-77
Capn1	221.801	1.82254	0.187993	9.69473	3.17476e-22	9.60787e-21
Cited1	140.867	1.8201	0.309158	5.8873	3.92565e-09	4.48057e-08
Gm18358	14.0142	1.80648	0.731475	2.46964	0.013525	0.0440423
Mt2	40.4896	1.80023	0.467937	3.84716	0.000119493	0.000674455
Maml2	518.07	1.79367	0.136095	13.1795	1.15185e-39	6.91933e-38
Frmd4b	16.9898	1.79352	0.646716	2.77328	0.00554944	0.0204037
Lcp1	20.8085	1.78954	0.576951	3.10172	0.00192397	0.0079728
Itga2	33.2298	1.7842	0.493568	3.6149	0.000300466	0.00154179
Klf8	30.5578	1.78157	0.483592	3.68404	0.000229567	0.00121667
AW011738	102.19	1.78143	0.274532	6.48899	8.64135e-11	1.16819e-09
Smpd1	1883.28	1.7728	0.108264	16.3748	2.89588e-60	2.96624e-58
1110038F14Rik	748.046	1.77142	0.123221	14.3759	7.32873e-47	5.44678e-45
Gadd45b	77.0774	1.75917	0.316052	5.56606	2.60558e-08	2.70179e-07
Irf2	884.853	1.75904	0.115593	15.2175	2.70831e-52	2.28974e-50
Junb	348.373	1.75172	0.167579	10.4531	1.41818e-25	5.08095e-24
Trim26	1295.54	1.75147	0.0984395	17.7924	8.09348e-71	9.43983e-69
Myrfl	67.1355	1.74959	0.349443	5.00681	5.53403e-07	4.76446e-06
Ikzf2	199.101	1.74948	0.206914	8.45512	2.78794e-17	6.12772e-16
Gm26648	44.6814	1.74944	0.393542	4.44537	8.77418e-06	6.1845e-05
Usb1	1288.33	1.749	0.109947	15.9077	5.60581e-57	5.3961e-55
H2-K2	36.9027	1.74824	0.43433	4.02514	5.69408e-05	0.000342566
Lrriq3	24.1461	1.74132	0.536542	3.24546	0.00117262	0.00514055
S100a1	1027.81	1.73617	0.118431	14.6598	1.16587e-48	9.13205e-47
Scn1b	67.6349	1.73521	0.362779	4.7831	1.72612e-06	1.37428e-05
Gpr35	32.7513	1.72877	0.463898	3.72661	0.000194072	0.0010466
Epb41l4a	472.563	1.72798	0.146383	11.8046	3.69724e-32	1.7325e-30
Rnf122	103.565	1.72546	0.273962	6.29817	3.01182e-10	3.87673e-09
Brca1	5388.73	1.72139	0.24865	6.92294	4.42363e-12	6.73193e-11
Jun	1639.96	1.71322	0.0912282	18.7795	1.11131e-78	1.39823e-76
2310043P16Rik	44.1381	1.7125	0.393088	4.35653	1.32139e-05	9.05259e-05
Dpyd	42.1442	1.70375	0.413544	4.11988	3.79074e-05	0.000236057
Ctsb	9156.01	1.69748	0.0881367	19.2596	1.17273e-82	1.57471e-80
Tbxas1	16.6724	1.69372	0.639554	2.64828	0.00809015	0.0282748
Shroom1	68.4575	1.69046	0.339752	4.97559	6.50495e-07	5.56736e-06
Kitl	76.9338	1.69002	0.306571	5.51265	3.53477e-08	3.59758e-07
Gsta2	93.1129	1.68727	0.321701	5.24484	1.56414e-07	1.46503e-06
Gm31793	16.8206	1.6856	0.634592	2.65619	0.00790283	0.027705
Asb15	35.7182	1.68394	0.442969	3.80149	0.000143831	0.000798014
Daxx	1124.8	1.68365	0.106655	15.7859	3.89032e-56	3.65667e-54
Itm2b	3070.65	1.67981	0.100262	16.7541	5.28296e-63	5.55371e-61
Txnip	887.14	1.67887	0.111566	15.0482	3.54767e-51	2.93721e-49
Tmem71	90.8852	1.67793	0.287968	5.82678	5.65061e-09	6.35405e-08
Pgf	19.0727	1.67394	0.607412	2.75586	0.00585388	0.0213901
Pla2g4c	38.6668	1.66815	0.418093	3.9899	6.61016e-05	0.000393238
Cflar	4913.94	1.66782	0.083316	20.0181	3.83435e-89	5.72608e-87
C230035I16Rik	31.501	1.66524	0.464451	3.5854	0.000336556	0.00170023
Ggct	71.6485	1.66485	0.311839	5.33881	9.35589e-08	9.00589e-07
Lmo2	17.9856	1.66217	0.661783	2.51165	0.0120168	0.0397962
Gas7	1732.17	1.65925	0.0905412	18.3259	5.14465e-75	6.1348e-73
Myd88	279.311	1.6588	0.182619	9.08337	1.05259e-19	2.73486e-18
Gm48682	38.6435	1.65056	0.422187	3.90956	9.24647e-05	0.000534936
Mapk13	33.2363	1.64899	0.450719	3.65857	0.000253624	0.00132831
Rnd3	731.917	1.64784	0.124241	13.2632	3.78331e-40	2.29861e-38
Nudt13	228.327	1.64237	0.181232	9.06224	1.27801e-19	3.30977e-18
Tcp11l2	90.5959	1.63992	0.299663	5.47254	4.43641e-08	4.46126e-07
Id2	4529.42	1.63086	0.230014	7.09029	1.33835e-12	2.12958e-11
Art3	37.1759	1.60205	0.434227	3.68944	0.000224749	0.0011951
Arid5a	754.15	1.59869	0.112356	14.2287	6.07675e-46	4.39368e-44
Tec	88.1545	1.59786	0.288891	5.53102	3.18381e-08	3.26116e-07
Fam49a	622.632	1.58855	0.139859	11.3583	6.74567e-30	2.91322e-28
Eogt	2213.54	1.58726	0.120478	13.1747	1.22634e-39	7.33919e-38
Col16a1	215.172	1.58725	0.193351	8.20917	2.22718e-16	4.61585e-15
Crabp2	21.263	1.58716	0.597212	2.65762	0.00786951	0.0276245
Plekhg6	23.5528	1.58593	0.555099	2.85701	0.00427649	0.0162894
Snai2	76.1064	1.57924	0.307006	5.14402	2.68921e-07	2.4443e-06
Fgfbp3	145.133	1.57825	0.232667	6.78331	1.17452e-11	1.72497e-10
Acsl6	72.1891	1.5754	0.323404	4.87129	1.10872e-06	9.15564e-06
Ccdc25	726.635	1.57328	0.1319	11.9279	8.47003e-33	4.02805e-31
Grik2	780.358	1.56739	0.111034	14.1163	3.01299e-45	2.15895e-43
Mfsd12	476.232	1.56607	0.140686	11.1317	8.79668e-29	3.65096e-27
Txlnb	21.107	1.56321	0.560239	2.79025	0.00526677	0.019499
Siglec1	26.2921	1.56016	0.504166	3.09453	0.00197124	0.00814546
Gm12989	17.044	1.5594	0.627477	2.48519	0.0129482	0.0423626
Gm16589	92.5584	1.55681	0.287382	5.41721	6.05351e-08	5.9857e-07
Nebl	100.386	1.54481	0.273038	5.65784	1.53287e-08	1.62749e-07
Gch1	26.2034	1.54286	0.512459	3.01069	0.00260657	0.0104649
Gm3788	36.0095	1.53868	0.529337	2.90681	0.00365134	0.0141339
C1rl	147.42	1.53372	0.220877	6.94376	3.81789e-12	5.8435e-11
Il17rc	718.952	1.5316	0.123116	12.4403	1.57967e-35	8.14634e-34
H2aw	35.124	1.52779	0.4699	3.25131	0.00114874	0.00504278
Sox9	291.566	1.52748	0.16625	9.18787	4.00688e-20	1.06355e-18
Nt5dc3	823.194	1.52636	0.112198	13.6041	3.78717e-42	2.52146e-40
Nudt9	705.044	1.52584	0.124651	12.2409	1.87888e-34	9.23773e-33
Art5	61.2138	1.52572	0.351839	4.33641	1.44826e-05	9.81416e-05
Asb13	266.803	1.51802	0.174869	8.68091	3.92606e-18	9.10514e-17
Gm8797	89.5548	1.51399	0.284136	5.32838	9.90917e-08	9.52126e-07
Capn5	140.017	1.5124	0.231608	6.52998	6.57782e-11	9.01432e-10
Il15	50.2206	1.50962	0.366697	4.11681	3.84157e-05	0.00023885
Mef2b	19.1725	1.50286	0.588296	2.5546	0.0106309	0.0358603
Syt9	1519.3	1.50273	0.103243	14.5553	5.40629e-48	4.19355e-46
Cyb5r2	55.6705	1.49867	0.357721	4.18949	2.79583e-05	0.000178484
Epha7	402.894	1.49105	0.142635	10.4536	1.41127e-25	5.06758e-24
Cpq	150.853	1.48349	0.218349	6.79412	1.08978e-11	1.60641e-10
Pdpn	620.305	1.48219	0.118702	12.4867	8.82785e-36	4.65545e-34
Echdc2	242.249	1.47946	0.174304	8.48785	2.10498e-17	4.67808e-16
Pml	1991.49	1.4722	0.0930413	15.823	2.1583e-56	2.04068e-54
Bace2	4491.41	1.47185	0.106726	13.7909	2.89012e-43	1.98202e-41
Tceanc2	625.484	1.47001	0.118165	12.4402	1.58043e-35	8.14634e-34
Gm20257	25.1169	1.46788	0.515294	2.84862	0.00439096	0.0166698
Denr	1209.3	1.46559	0.0992286	14.7698	2.29347e-49	1.83237e-47
Lratd2	523.191	1.46299	0.157859	9.26772	1.90166e-20	5.15901e-19
Wars	5452.52	1.45786	0.0832803	17.5054	1.30237e-68	1.47592e-66
Gm12328	38.4107	1.4425	0.448778	3.21429	0.00130769	0.00564745
Csrnp1	227.919	1.44159	0.181026	7.96341	1.67361e-15	3.26129e-14
Rcn1	2636.45	1.44127	0.0802096	17.9688	3.41887e-72	4.01692e-70
Sdsl	60.9474	1.44092	0.346566	4.1577	3.21471e-05	0.000202795
Gpx1	2257.01	1.44076	0.108013	13.3387	1.37763e-40	8.63259e-39
Igsf11	530.488	1.42542	0.145961	9.76575	1.57938e-22	4.83465e-21
Fhdc1	60.3366	1.41843	0.355061	3.99489	6.47244e-05	0.000386051
Gpr143	931.312	1.41841	0.135058	10.5022	8.43575e-26	3.09873e-24
Parp4	492.659	1.41787	0.135399	10.4718	1.16439e-25	4.20947e-24
Asah2	370.572	1.41173	0.147958	9.54142	1.40895e-21	4.12339e-20
Gm829	97.209	1.40149	0.301397	4.64997	3.31975e-06	2.52121e-05
Slc22a23	30.3284	1.3989	0.495875	2.82107	0.00478639	0.0179366
Stx3	241.817	1.3967	0.186549	7.48706	7.04336e-14	1.22599e-12
Prkn	32.9214	1.39388	0.450419	3.09464	0.00197053	0.00814463
Gm15640	43.5935	1.39203	0.388103	3.58676	0.000334811	0.00169356
Adamts14	235.102	1.39103	0.196083	7.09408	1.30217e-12	2.07866e-11
Pnpo	82.1124	1.38613	0.287105	4.82796	1.3794e-06	1.11942e-05
Slc25a22	243.452	1.38221	0.197051	7.0145	2.30773e-12	3.59058e-11
Usp25	2276.08	1.37657	0.0815072	16.8889	5.42872e-64	5.78304e-62
Eif4e3	893.663	1.37489	0.104445	13.1638	1.417e-39	8.44862e-38
Slc39a7	70.8066	1.37172	0.330547	4.14984	3.32711e-05	0.000209224
Klf6	3059.4	1.37103	0.0775029	17.69	5.00915e-70	5.80009e-68
Tmsb10	9675.59	1.36186	0.0892449	15.2598	1.41597e-52	1.22302e-50
Rbm11	31.492	1.35717	0.45908	2.95629	0.00311362	0.0122816
Elf1	816.32	1.35702	0.121887	11.1334	8.62338e-29	3.58836e-27
Whamm	428.871	1.35673	0.139166	9.74897	1.86341e-22	5.68234e-21
Rnaset2a	37.1787	1.35531	0.433789	3.12434	0.00178203	0.00744702
Chrnb4	65.5733	1.35287	0.317113	4.26621	1.98822e-05	0.000130847
Tbrg1	1652.9	1.35236	0.111149	12.1671	4.65075e-34	2.2588e-32
Espn	376.25	1.35079	0.186735	7.2337	4.7001e-13	7.69497e-12
Cdc42ep4	825.776	1.34843	0.126255	10.6801	1.26089e-26	4.80853e-25
Zfp160	638.149	1.34681	0.119428	11.2772	1.70076e-29	7.22776e-28
Lck	49.5338	1.3468	0.363508	3.70501	0.000211382	0.00113193
Ralgds	1009.35	1.34512	0.100949	13.3247	1.66311e-40	1.03808e-38
Selenow	939.354	1.3447	0.106657	12.6076	1.9164e-36	1.04157e-34
Cnnm1	180.566	1.3441	0.246124	5.46106	4.73293e-08	4.73559e-07
Enpp4	629.17	1.34198	0.144668	9.27632	1.75432e-20	4.78366e-19
Ccpg1os	39.8679	1.34082	0.400704	3.34616	0.0008194	0.00375594
Tox4	2580.74	1.33875	0.0934037	14.333	1.36143e-46	1.0025e-44
4732419C18Rik	104.915	1.33667	0.263279	5.07703	3.83373e-07	3.40518e-06
Alpk1	161.149	1.33595	0.214022	6.24211	4.31714e-10	5.43606e-09
Drc3	47.3529	1.33594	0.396861	3.36625	0.000761964	0.00352604
Dusp2	103.438	1.33419	0.262486	5.0829	3.71706e-07	3.30858e-06
Adam33	29.0902	1.33136	0.490513	2.71422	0.0066433	0.023891
Bid	568.728	1.3291	0.127816	10.3986	2.51691e-25	8.8781e-24
Tgif1	458.353	1.32745	0.132656	10.0067	1.42418e-23	4.61603e-22
Naa80	425.002	1.32735	0.14689	9.03635	1.61983e-19	4.13472e-18
Klf9	235.948	1.3244	0.175342	7.55322	4.24638e-14	7.50585e-13
Akap7	1205.81	1.32439	0.0976844	13.5578	7.12414e-42	4.70399e-40
Rpl18-ps1	61.5049	1.32056	0.344027	3.83854	0.000123768	0.000696708
Nfix	1047.86	1.32006	0.130079	10.1482	3.37615e-24	1.12391e-22
Sbno2	1250.3	1.31903	0.100875	13.0759	4.52376e-39	2.65755e-37
Plin2	1554.02	1.31653	0.0978685	13.452	2.9963e-41	1.89991e-39
Pla2g15	274.124	1.31641	0.185759	7.08666	1.37385e-12	2.17785e-11
Gm47087	44.3807	1.31461	0.4041	3.25317	0.00114124	0.00501537
Dbnl	4016.59	1.31346	0.0792853	16.5662	1.22221e-61	1.25998e-59
Grina	3144.41	1.3129	0.0851329	15.4218	1.1686e-53	1.03166e-51
Nat9	109.361	1.31213	0.265463	4.94278	7.70156e-07	6.52509e-06
Pnpla2	1119.75	1.31081	0.098412	13.3196	1.77965e-40	1.1065e-38
Aig1	233.679	1.30864	0.179538	7.28892	3.12452e-13	5.18989e-12
Sdr42e1	60.4112	1.30766	0.347212	3.76616	0.000165776	0.000906551
Hsd17b11	491.509	1.30567	0.152957	8.53618	1.38736e-17	3.12235e-16
Sgcg	171.173	1.30428	0.26077	5.00164	5.68447e-07	4.88083e-06
Gabarapl1	1316.68	1.30409	0.109844	11.8722	1.65162e-32	7.80808e-31
AI429214	57.9915	1.30385	0.347324	3.75398	0.000174048	0.000947243
2810029C07Rik	38.2588	1.30098	0.415143	3.13381	0.00172554	0.00723306
Klrg2	92.4027	1.30082	0.276657	4.70193	2.57715e-06	1.98842e-05
Hspb8	126.088	1.30007	0.267955	4.85181	1.22337e-06	1.00093e-05
Optn	470.938	1.29574	0.148166	8.74522	2.22575e-18	5.23019e-17
Tor1aip2	5350.04	1.29231	0.0742015	17.4162	6.21895e-68	6.99807e-66
Iqcg	47.5966	1.29076	0.372706	3.46321	0.000533762	0.00257285
Cngb1	51.4359	1.29063	0.361469	3.57051	0.000356289	0.00178973
Katna1	538.206	1.28827	0.131571	9.7914	1.22582e-22	3.76679e-21
Lgmn	1427.84	1.28578	0.10343	12.4313	1.76628e-35	9.04597e-34
G530011O06Rik	75.1848	1.28484	0.305946	4.19955	2.6744e-05	0.000171486
Tdrd7	554.713	1.27477	0.133994	9.51367	1.84055e-21	5.33759e-20
Lrrk2	431.599	1.27082	0.140035	9.07497	1.13712e-19	2.94968e-18
Ssc4d	79.7027	1.27012	0.292915	4.33614	1.45008e-05	9.82232e-05
Ncoa7	851.164	1.26842	0.122592	10.3467	4.33279e-25	1.51165e-23
Scn2a	57.3094	1.26822	0.339469	3.73589	0.000187053	0.00101253
Gm43335	41.6119	1.26691	0.412114	3.07418	0.00211079	0.00867274
Hap1	2312.21	1.26577	0.0953792	13.271	3.41222e-40	2.08904e-38
Prr13	1013.82	1.26556	0.109562	11.5511	7.29069e-31	3.26325e-29
Hscb	132.004	1.2643	0.23511	5.37748	7.55338e-08	7.36397e-07
Kif9	41.1508	1.26383	0.396899	3.18426	0.00145125	0.00620707
Tinagl1	109.859	1.26285	0.252151	5.00831	5.49105e-07	4.73255e-06
Ccdc141	507.38	1.25423	0.144815	8.66085	4.68239e-18	1.08121e-16
Tnip2	164.057	1.25372	0.220158	5.69464	1.23635e-08	1.32588e-07
Fbxo36	54.0004	1.25278	0.374254	3.3474	0.000815737	0.00374022
Ano3	507.37	1.25273	0.164338	7.62284	2.48149e-14	4.45525e-13
Arel1	1882.24	1.25126	0.108549	11.5271	9.63038e-31	4.27455e-29
Snca	657.521	1.25066	0.133441	9.37242	7.08911e-21	1.96661e-19
Aff1	1111.7	1.25027	0.0968937	12.9035	4.30259e-38	2.4642e-36
BC043934	121.601	1.24915	0.243648	5.12685	2.94636e-07	2.65538e-06
Gm6020	27.0495	1.24886	0.491572	2.54054	0.0110681	0.037116
Fam174b	2232.69	1.2487	0.0987384	12.6466	1.16854e-36	6.41656e-35
Nid1	438.087	1.2483	0.144964	8.6111	7.23605e-18	1.65889e-16
Lipe	32.3913	1.24756	0.463764	2.69007	0.00714367	0.0253833
Selenop	688.482	1.24549	0.134588	9.25405	2.16146e-20	5.83412e-19
Rarb	83.9318	1.23861	0.295287	4.1946	2.73357e-05	0.000174789
Usf1	802.078	1.23625	0.115136	10.7373	6.80048e-27	2.61843e-25
Pcgf5	249.73	1.23585	0.174074	7.09952	1.25192e-12	2.00044e-11
Mir670hg	67.8286	1.23576	0.328784	3.75859	0.000170873	0.000931872
Gm48550	31.7489	1.23493	0.459016	2.69039	0.00713679	0.0253704
Lmo4	1485.32	1.2323	0.0909182	13.5539	7.50795e-42	4.93702e-40
Thbs1	560.848	1.22644	0.133299	9.20067	3.55729e-20	9.48947e-19
Cdkl2	102.888	1.2264	0.257564	4.76152	1.92137e-06	1.51613e-05
Bak1	2416.2	1.22472	0.08392	14.5939	3.07142e-48	2.39406e-46
4931406C07Rik	1119.09	1.22301	0.116486	10.4992	8.7156e-26	3.19419e-24
Parp8	509.367	1.22274	0.133268	9.17502	4.51472e-20	1.19044e-18
Stx7	5217.46	1.21868	0.0705386	17.2768	7.03729e-67	7.70198e-65
2310057J18Rik	49.7642	1.21798	0.406472	2.99646	0.00273132	0.0109191
Bag3	1333.26	1.21625	0.0913801	13.3098	2.03023e-40	1.2574e-38
Procr	233.455	1.21596	0.188594	6.44749	1.13715e-10	1.51928e-09
Rcsd1	119.96	1.21262	0.25252	4.80208	1.57027e-06	1.25961e-05
Spire2	118.17	1.21124	0.2382	5.08497	3.6768e-07	3.27855e-06
Pros1	474.669	1.20898	0.140015	8.63467	5.88966e-18	1.35217e-16
Tnfrsf1a	2113.7	1.20743	0.0809047	14.9241	2.2964e-50	1.86265e-48
Zfp429	109.638	1.20685	0.251696	4.79488	1.6277e-06	1.3011e-05
Tnfrsf12a	1000.95	1.20603	0.133411	9.03998	1.56701e-19	4.01269e-18
Zfp947	149.123	1.20331	0.22272	5.40278	6.56155e-08	6.46405e-07
Eva1a	33.0828	1.20267	0.482702	2.49154	0.0127191	0.0417071
Zbtb5	773.529	1.20201	0.108365	11.0923	1.36778e-28	5.56125e-27
Flywch2	32.2899	1.20119	0.450066	2.66892	0.00760957	0.0268299
Itgb3	241.163	1.19687	0.223788	5.34823	8.8817e-08	8.59604e-07
Ascc3	2471.4	1.19633	0.0796641	15.0172	5.66319e-51	4.64062e-49
Tifa	175.663	1.19577	0.202569	5.90304	3.56872e-09	4.09953e-08
Nabp1	688.282	1.1954	0.11341	10.5405	5.61868e-26	2.09769e-24
Luzp4	81.9224	1.19407	0.281157	4.24699	2.16658e-05	0.000141536
Laptm4a	7436.3	1.19247	0.0783554	15.2188	2.65473e-52	2.25638e-50
Letm2	53.978	1.19222	0.355287	3.35567	0.000791738	0.00364903
Acsl5	1728.9	1.19001	0.0961157	12.381	3.31156e-35	1.67454e-33
Hpcal1	389.182	1.18988	0.140775	8.4523	2.85621e-17	6.26055e-16
Nudt18	116.643	1.1847	0.241009	4.91559	8.85176e-07	7.40536e-06
Rab27a	3838.32	1.18273	0.0907004	13.0399	7.25288e-39	4.2297e-37
Crebrf	871.511	1.18157	0.113406	10.4189	2.03261e-25	7.20156e-24
Ppa1	2150.55	1.18066	0.0960334	12.2943	9.72466e-35	4.81085e-33
Zfp874a	243.353	1.17837	0.179977	6.54733	5.8574e-11	8.0825e-10
Jak2	1071.04	1.17783	0.0970189	12.1403	6.46281e-34	3.12937e-32
Fndc3a	1800.39	1.17724	0.109325	10.7683	4.86091e-27	1.88525e-25
Aida	1106.38	1.17576	0.103443	11.3662	6.15973e-30	2.67463e-28
Zfp953	248.641	1.17433	0.171177	6.86034	6.86965e-12	1.03264e-10
Car8	36.5332	1.17411	0.416592	2.81838	0.00482672	0.0180623
Btg1	506.355	1.17215	0.147825	7.9293	2.20384e-15	4.27369e-14
Chmp4b	1793.68	1.17211	0.0998084	11.7436	7.61815e-32	3.53867e-30
Atm	3025.15	1.16449	0.0773912	15.0468	3.62267e-51	2.98385e-49
Rab5c	5212.95	1.16401	0.0761557	15.2846	9.68988e-53	8.41492e-51
Atf5	518.981	1.16378	0.137993	8.43358	3.3526e-17	7.31846e-16
Ern1	835.211	1.16256	0.121286	9.58527	9.22142e-22	2.72869e-20
Fam241b	42.3981	1.16155	0.399829	2.90511	0.00367125	0.0142041
Sting1	1001.68	1.15602	0.117783	9.81483	9.72044e-23	2.99851e-21
Ctsh	84.7338	1.15584	0.278214	4.15452	3.25977e-05	0.000205475
Psmb2	1834.28	1.15433	0.0919621	12.5522	3.86638e-36	2.08016e-34
Tmem150a	179.201	1.15249	0.200446	5.74966	8.94248e-09	9.80727e-08
Csrp1	9524.28	1.1495	0.105881	10.8565	1.85661e-27	7.27128e-26
Calcoco1	783.284	1.1474	0.114865	9.98906	1.7018e-23	5.47144e-22
Dnajc22	384.977	1.14701	0.153897	7.45309	9.11801e-14	1.56832e-12
Cyp39a1	706.157	1.14642	0.122033	9.39437	5.75627e-21	1.59964e-19
Rars	2634.19	1.14596	0.0925137	12.3869	3.07646e-35	1.5606e-33
Fosl2	639.563	1.14551	0.13484	8.49532	1.97385e-17	4.3989e-16
Eno2	166.937	1.14477	0.239691	4.77601	1.78812e-06	1.41657e-05
Syt4	7279.97	1.14412	0.0794052	14.4087	4.56455e-47	3.40827e-45
Bhlhe41	4036.99	1.14362	0.0821745	13.917	4.99351e-44	3.46919e-42
Ahnak	990.888	1.14132	0.123071	9.27363	1.79919e-20	4.88934e-19
Eps8	13400.2	1.14073	0.104495	10.9166	9.60756e-28	3.7906e-26
Acad10	103.586	1.13978	0.278293	4.09559	4.21095e-05	0.000260196
Rab39b	55.8403	1.13892	0.342385	3.32643	0.000879647	0.00400452
5033406O09Rik	53.6706	1.13771	0.359736	3.16262	0.00156358	0.00663547
Cyp4f13	87.8092	1.13525	0.275364	4.12273	3.74406e-05	0.000233423
Pnpla7	181.088	1.13141	0.205485	5.50606	3.66953e-08	3.72524e-07
Hk2	3446.47	1.12954	0.100023	11.2928	1.42428e-29	6.06893e-28
Il3ra	131.21	1.12928	0.230968	4.88935	1.01167e-06	8.39768e-06
Neu3	42.515	1.12887	0.403838	2.79534	0.00518444	0.0192298
Smpdl3a	830.155	1.12666	0.12654	8.90361	5.40606e-19	1.33721e-17
Bmf	138.638	1.12603	0.234784	4.79602	1.61852e-06	1.29441e-05
Fbxo6	333.174	1.12537	0.151476	7.42938	1.09107e-13	1.86764e-12
Rab5b	1861.87	1.12422	0.0998684	11.257	2.13836e-29	9.06338e-28
Tmbim4	948.017	1.121	0.107227	10.4544	1.39916e-25	5.03541e-24
Cd1d1	46.9828	1.11996	0.380377	2.94434	0.00323646	0.0127315
Nceh1	2335.47	1.11979	0.0971241	11.5295	9.37126e-31	4.17112e-29
4933406P04Rik	28.8801	1.11908	0.46232	2.42058	0.0154957	0.0492493
Lima1	3997.88	1.1181	0.0861706	12.9754	1.68608e-38	9.72629e-37
Gjb2	2667.19	1.11776	0.303043	3.68847	0.00022561	0.00119912
Fam185a	154.106	1.11699	0.210603	5.3038	1.13417e-07	1.08132e-06
Zfp946	242.446	1.11479	0.178725	6.23743	4.44827e-10	5.59236e-09
Klf2	37.926	1.11447	0.414883	2.68623	0.00722628	0.0256483
Fbrs	1804.43	1.1139	0.0865391	12.8716	6.50459e-38	3.69882e-36
Agfg1	3817.71	1.11303	0.0738734	15.0667	2.68109e-51	2.23131e-49
Cutc	110.568	1.11222	0.247051	4.50198	6.73237e-06	4.85454e-05
Ap3m2	350.243	1.11168	0.152932	7.26917	3.61715e-13	5.97091e-12
Cenpj	513.802	1.10986	0.131156	8.46215	2.62491e-17	5.7853e-16
Tnip1	986.475	1.1071	0.110842	9.98811	1.71819e-23	5.51303e-22
Vwf	80.3288	1.09888	0.345921	3.17667	0.00148977	0.00635479
Gpnmb	99126.5	1.094	0.0696499	15.7072	1.35093e-55	1.25503e-53
Gm20939	231.402	1.09301	0.173051	6.31614	2.68177e-10	3.47543e-09
Dynll2	2169.81	1.09202	0.0851508	12.8246	1.19447e-37	6.6736e-36
F8	59.827	1.09195	0.330583	3.30311	0.000956177	0.0043063
Vps37d	74.8297	1.09175	0.292693	3.73002	0.000191467	0.001035
Insig2	1082.99	1.08826	0.129342	8.4138	3.96924e-17	8.61746e-16
E130311K13Rik	115.079	1.08799	0.251622	4.32391	1.53285e-05	0.000103348
Ypel2	245.155	1.08733	0.191485	5.67839	1.35966e-08	1.45324e-07
Dtna	276.153	1.08511	0.170424	6.36712	1.92611e-10	2.5248e-09
Tmem40	42.494	1.08383	0.44283	2.44752	0.0143844	0.0462937
Emb	1783.93	1.08349	0.0959433	11.293	1.42054e-29	6.06893e-28
Kctd12	897.582	1.0811	0.127901	8.45268	2.84688e-17	6.24866e-16
Maff	125.206	1.08096	0.248641	4.34747	1.37714e-05	9.39197e-05
Wrn	800.549	1.08046	0.109822	9.83827	7.70211e-23	2.3805e-21
Trmt1l	893.172	1.08003	0.103399	10.4452	1.54099e-25	5.50859e-24
Arhgef18	1193.34	1.07812	0.123965	8.69696	3.40884e-18	7.91714e-17
Il13ra1	196.846	1.07711	0.21694	4.96503	6.86912e-07	5.85083e-06
Pi4k2b	2093.59	1.0757	0.0836479	12.8598	7.57611e-38	4.27769e-36
Cenpv	375.662	1.07569	0.153347	7.01475	2.30365e-12	3.58772e-11
Tcta	157.727	1.0685	0.239122	4.46842	7.87996e-06	5.60864e-05
Chac2	122.7	1.06663	0.232284	4.59194	4.3914e-06	3.28052e-05
Cav1	65.1035	1.0655	0.318484	3.34553	0.000821265	0.00376233
Stx11	215.818	1.06522	0.188958	5.63736	1.72672e-08	1.82315e-07
Susd1	135.267	1.06259	0.228083	4.65876	3.18116e-06	2.42518e-05
Pde8a	91.414	1.06245	0.274919	3.86459	0.000111275	0.00063231
Gm9844	300.118	1.06174	0.180055	5.89675	3.70732e-09	4.25264e-08
Myo6	1102.97	1.06096	0.107812	9.84087	7.50608e-23	2.32441e-21
Btbd8	156.972	1.06016	0.211446	5.01388	5.33444e-07	4.60502e-06
Rsl1	222.544	1.05943	0.178025	5.95102	2.66479e-09	3.11263e-08
Ddx24	2833.07	1.05924	0.0857856	12.3475	5.02715e-35	2.51814e-33
mt-Nd6	1938.88	1.058	0.27016	3.91622	8.99498e-05	0.000522658
Pdlim1	696.694	1.05758	0.111984	9.44396	3.58938e-21	1.02055e-19
Klhdc8b	151.637	1.05748	0.213245	4.95899	7.08621e-07	6.0229e-06
Tspo	438.155	1.05708	0.173925	6.07782	1.21825e-09	1.46916e-08
Pikfyve	6041.54	1.05607	0.0757577	13.9401	3.61417e-44	2.54409e-42
Ccdc181	163.984	1.05519	0.209637	5.0334	4.81847e-07	4.20274e-06
Tfpt	182.592	1.05329	0.206782	5.09374	3.51074e-07	3.13748e-06
2610002M06Rik	1055.23	1.05299	0.0992931	10.6048	2.82934e-26	1.06127e-24
Zfp54	81.9839	1.05297	0.294799	3.57181	0.000354522	0.00178254
Sema6d	757.693	1.05175	0.322515	3.26109	0.00110987	0.00489634
Atp8a1	552.622	1.04547	0.124556	8.39353	4.71742e-17	1.02002e-15
Pycard	437.118	1.04215	0.138636	7.51717	5.59737e-14	9.82326e-13
1110032A03Rik	149.93	1.04176	0.221488	4.70347	2.55777e-06	1.97825e-05
Gm5617	47.7079	1.04055	0.367316	2.83285	0.00461348	0.0173988
Jade2	1544.49	1.04002	0.0905787	11.482	1.62526e-30	7.15426e-29
Sema4a	40.2368	1.03999	0.421813	2.46551	0.0136817	0.044435
St3gal6	4043.99	1.03626	0.0937635	11.0519	2.14683e-28	8.64086e-27
Atp6v0a2	3174.75	1.03235	0.0776995	13.2865	2.77318e-40	1.71091e-38
Max	2463.35	1.02983	0.0825922	12.4689	1.10406e-35	5.74652e-34
Dnah7c	61.8261	1.02857	0.342239	3.00541	0.00265224	0.0106349
Ubb	15585.7	1.02745	0.0820477	12.5226	5.61608e-36	2.99131e-34
Ripk1	953.643	1.02728	0.106112	9.68104	3.63018e-22	1.0924e-20
Grn	4000.8	1.02691	0.0927644	11.0701	1.75133e-28	7.08467e-27
Osbpl1a	728.675	1.02672	0.116921	8.78127	1.61634e-18	3.83766e-17
Steap3	1484.37	1.02417	0.0926749	11.0512	2.16348e-28	8.68598e-27
Cpeb4	3496.52	1.02198	0.0817113	12.5073	6.81302e-36	3.61678e-34
Scfd1	1374.5	1.01964	0.0908045	11.229	2.9394e-29	1.23975e-27
Synj2	701.04	1.01912	0.111064	9.176	4.47399e-20	1.18165e-18
Psma5	2026.18	1.01857	0.0920795	11.0619	1.92089e-28	7.751e-27
Hlx	48.089	1.01848	0.374347	2.72069	0.00651459	0.0234928
Wipf1	622.496	1.01823	0.119181	8.54358	1.30125e-17	2.94514e-16
Tctn2	401.231	1.01658	0.156375	6.50089	7.98463e-11	1.08124e-09
Cyld	1071.86	1.01519	0.0966158	10.5075	7.97625e-26	2.95714e-24
Arl4a	95.1837	1.01452	0.296952	3.41645	0.00063443	0.00299308
Cpne4	475.034	1.01382	0.127495	7.95183	1.83773e-15	3.5724e-14
Pdcd4	421.851	1.0124	0.134444	7.53028	5.06322e-14	8.92009e-13
Fkbp7	69.9839	1.01121	0.309837	3.26368	0.00109974	0.00485568
Zfp456	52.877	1.0103	0.360855	2.79974	0.00511435	0.019014
Hmox1	898.964	1.00725	0.117571	8.56715	1.06082e-17	2.40779e-16
Mlf1	106.463	1.00624	0.265657	3.78774	0.000152026	0.000837951
Gfap	77.6654	1.00454	0.319341	3.14568	0.00165704	0.00698461
Zic1	39.0679	1.00254	0.397129	2.52447	0.0115872	0.038533
Nucb2	114.385	1.00244	0.257446	3.89378	9.86952e-05	0.000567489
Bin3	830.97	1.00059	0.121584	8.22968	1.87714e-16	3.91067e-15
Cmbl	40.3068	-1.00003	0.388799	-2.57211	0.0101082	0.034271
Gm44321	41.2092	-1.00089	0.390118	-2.56561	0.0102996	0.0348533
Plcg2	140.732	-1.00207	0.238778	-4.19668	2.70852e-05	0.000173395
Nrros	121.329	-1.00854	0.232001	-4.34712	1.37935e-05	9.40303e-05
Jup	42.4968	-1.00908	0.371526	-2.71604	0.00660672	0.0237714
Sardh	809.645	-1.01003	0.104999	-9.6194	6.62178e-22	1.97406e-20
N4bp3	98.5473	-1.01004	0.265908	-3.79847	0.000145594	0.000805834
Lhfp	270.52	-1.01274	0.174485	-5.80417	6.46854e-09	7.23321e-08
Gpr135	86.5744	-1.01396	0.26496	-3.82683	0.000129801	0.000727754
Tarsl2	43.1851	-1.01399	0.397314	-2.55211	0.0107074	0.0360879
Klf15	656.244	-1.01555	0.112972	-8.98942	2.4855e-19	6.25445e-18
Chst12	259.994	-1.01724	0.162223	-6.27061	3.5964e-10	4.57539e-09
Xrcc3	242.772	-1.01745	0.174796	-5.82076	5.85804e-09	6.58267e-08
Slc25a10	1310.32	-1.01763	0.10146	-10.0299	1.12629e-23	3.66537e-22
Klhl23	144.829	-1.01786	0.207386	-4.90806	9.1982e-07	7.6791e-06
Eif5a2	505.958	-1.01877	0.134257	-7.58818	3.24422e-14	5.76634e-13
Pask	194.46	-1.01898	0.188993	-5.3916	6.9834e-08	6.85008e-07
Dennd11	277.808	-1.01944	0.166194	-6.13405	8.56679e-10	1.05137e-08
Scfd2	253.537	-1.02048	0.171281	-5.9579	2.55502e-09	2.99096e-08
Neb	99.8477	-1.02054	0.245824	-4.15151	3.30295e-05	0.000207869
Gm43481	87.7831	-1.02379	0.318428	-3.21513	0.00130384	0.00563541
Rnft2	78.7895	-1.02434	0.293481	-3.49033	0.00048243	0.00234451
Siva1	504.009	-1.02448	0.127512	-8.03441	9.40314e-16	1.86649e-14
Plpp3	56.6757	-1.02589	0.338018	-3.03501	0.00240529	0.00975733
Rab20	35.1037	-1.02788	0.418422	-2.45656	0.0140274	0.045326
Lpcat2	489.02	-1.0285	0.132671	-7.75225	9.0281e-15	1.67549e-13
Vav2	198.486	-1.0309	0.18143	-5.68209	1.33062e-08	1.42411e-07
Gm36936	78.4678	-1.03452	0.312433	-3.31119	0.000929015	0.00419936
Ptp4a3	266.224	-1.03531	0.167169	-6.19319	5.89603e-10	7.38344e-09
Tm4sf1	1145.82	-1.03632	0.134682	-7.69461	1.41923e-14	2.60068e-13
Cd9	258.055	-1.0375	0.171759	-6.04044	1.53696e-09	1.8314e-08
Atp2b1	1821.78	-1.04064	0.0833282	-12.4884	8.63691e-36	4.56984e-34
Gpc6	168.052	-1.04204	0.203717	-5.11515	3.13491e-07	2.8142e-06
Smim11	86.5571	-1.04634	0.271042	-3.86043	0.000113186	0.000641387
Mbp	101.704	-1.04646	0.329934	-3.17174	0.00151529	0.00645603
Gm45828	38.3932	-1.04669	0.401939	-2.6041	0.00921169	0.0315731
Gm45477	50.7538	-1.04815	0.427854	-2.44978	0.0142942	0.0460591
Gm9821	38.5044	-1.04908	0.402959	-2.60344	0.00922945	0.0316204
Pgap1	400.016	-1.05053	0.134366	-7.81843	5.34876e-15	1.00669e-13
Armcx4	135.614	-1.05259	0.240737	-4.37235	1.22919e-05	8.45873e-05
Efna4	69.9927	-1.0537	0.29365	-3.5883	0.000332845	0.00168415
Lipa	1931.48	-1.05441	0.0983255	-10.7237	7.87984e-27	3.02673e-25
Jag2	46.8157	-1.05507	0.362837	-2.90782	0.00363957	0.0140986
Cntn1	37.8362	-1.05534	0.429271	-2.45845	0.0139536	0.0451164
Itgae	35.7357	-1.05616	0.417435	-2.53013	0.011402	0.0380203
Gpsm1	776.86	-1.05863	0.108305	-9.77457	1.44771e-22	4.44009e-21
B230219D22Rik	1625.18	-1.05927	0.0855815	-12.3773	3.46763e-35	1.74792e-33
Ldlrap1	365.242	-1.0608	0.150153	-7.06478	1.60867e-12	2.5375e-11
Fndc10	74.5588	-1.06219	0.295046	-3.60008	0.000318116	0.00161833
Map3k20	2667.19	-1.06283	0.075496	-14.078	5.18586e-45	3.68289e-43
Hmga2	869.219	-1.06521	0.112606	-9.45957	3.09204e-21	8.85442e-20
Gm26982	48.0079	-1.06603	0.353782	-3.01323	0.00258486	0.0103961
Rnf144a	819.961	-1.06794	0.115669	-9.23271	2.63858e-20	7.10993e-19
Cracr2b	40.4251	-1.07296	0.386168	-2.77849	0.00546129	0.0201305
Sdc3	170.175	-1.07636	0.197987	-5.43652	5.43298e-08	5.38546e-07
Slc6a6	14092	-1.07641	0.0706063	-15.2453	1.76968e-52	1.5203e-50
H2bu1-ps	695.019	-1.07982	0.11096	-9.7316	2.21094e-22	6.72926e-21
Gm30159	32.6092	-1.0801	0.440735	-2.45067	0.014259	0.0459549
Ocrl	241.73	-1.08022	0.176274	-6.12806	8.89545e-10	1.08836e-08
Pwwp3a	619.753	-1.08023	0.116455	-9.27591	1.7611e-20	4.79396e-19
Lasp1	2166.45	-1.08101	0.0963314	-11.2218	3.18834e-29	1.3407e-27
Hdac4	806.187	-1.08176	0.117284	-9.22347	2.8763e-20	7.71149e-19
Gm10524	52.0529	-1.08317	0.338364	-3.20119	0.00136863	0.00588204
Arhgef17	1424.84	-1.08546	0.103611	-10.4763	1.10993e-25	4.02165e-24
Usp44	48.0942	-1.08884	0.381238	-2.85605	0.00428942	0.0163309
Srd5a1	130.352	-1.09266	0.218206	-5.00745	5.51554e-07	4.7511e-06
Jph4	39.0441	-1.09318	0.438171	-2.49487	0.0126002	0.0413948
Ddah1	167.659	-1.09504	0.226746	-4.82938	1.36959e-06	1.11203e-05
Ptgs1	35.6939	-1.09662	0.412359	-2.65938	0.00782842	0.0275226
St6galnac2	42.6946	-1.09712	0.386029	-2.84206	0.00448234	0.0169603
Has3	56.5269	-1.09715	0.337229	-3.25342	0.00114025	0.00501379
Tet3	2935.16	-1.09722	0.0844124	-12.9983	1.25035e-38	7.26519e-37
Pcdh17	253.867	-1.09724	0.17133	-6.40427	1.51095e-10	2.00028e-09
Tspan12	668.163	-1.09738	0.119624	-9.17356	4.57632e-20	1.20469e-18
Baiap2	188.725	-1.1015	0.183336	-6.00809	1.87716e-09	2.22187e-08
Bahcc1	1675.61	-1.10373	0.0868246	-12.7122	5.05919e-37	2.78761e-35
Sipa1	377.604	-1.11168	0.141154	-7.87563	3.39019e-15	6.48764e-14
Dnaic2	55.5117	-1.1118	0.336602	-3.30301	0.000956546	0.00430675
Dglucy	90.4334	-1.11186	0.278399	-3.99376	6.50337e-05	0.000387721
Prex2	614.055	-1.11262	0.13674	-8.13678	4.05927e-16	8.2418e-15
Rab6b	407.891	-1.1144	0.137181	-8.12361	4.52519e-16	9.16452e-15
Gm49883	43.4322	-1.11566	0.413989	-2.69491	0.0070407	0.0250787
Adamts1	2914.5	-1.11843	0.0961829	-11.6282	2.96434e-31	1.34566e-29
Spaca6	77.9318	-1.119	0.291074	-3.8444	0.000120848	0.000681623
Hoxb9	128.729	-1.12056	0.246926	-4.53801	5.67868e-06	4.15094e-05
Tyro3	288.376	-1.12481	0.160153	-7.02337	2.16581e-12	3.37964e-11
Kirrel	4687.21	-1.12577	0.0692442	-16.2579	1.96252e-59	1.98475e-57
Cerk	1210.21	-1.12727	0.0967068	-11.6566	2.12359e-31	9.69512e-30
Pdzd2	42.8634	-1.12944	0.409443	-2.75848	0.00580712	0.0212339
Ctnnal1	629.965	-1.13015	0.119103	-9.48886	2.33572e-21	6.72477e-20
Gdpd5	45.0993	-1.13158	0.370562	-3.0537	0.00226039	0.00923992
Stard8	578.421	-1.13893	0.126563	-8.99894	2.27914e-19	5.7533e-18
Igf2bp1	721.952	-1.13912	0.113129	-10.0692	7.55757e-24	2.49509e-22
Clcn2	33.2001	-1.14235	0.423601	-2.69675	0.00700193	0.0249726
Gan	578.655	-1.14637	0.129352	-8.86238	7.83264e-19	1.91373e-17
Tmem158	56.1856	-1.14822	0.332535	-3.45293	0.000554539	0.00265697
Zcchc24	152.874	-1.14898	0.211036	-5.44446	5.19641e-08	5.17665e-07
9930012K11Rik	138.595	-1.15067	0.223673	-5.14442	2.68342e-07	2.44043e-06
Ass1	269.04	-1.15419	0.173914	-6.63655	3.21112e-11	4.52473e-10
Prtg	327.605	-1.1557	0.150746	-7.66655	1.76683e-14	3.1973e-13
Spef1	35.4705	-1.15854	0.417671	-2.7738	0.00554053	0.0203803
Ehd3	614.889	-1.15944	0.126788	-9.14468	5.98089e-20	1.56927e-18
Gm16010	66.5878	-1.16306	0.306075	-3.79992	0.000144741	0.000802515
Dffb	64.7217	-1.16744	0.305293	-3.82401	0.000131297	0.000735365
Pdzrn3	302.693	-1.16884	0.212713	-5.4949	3.90928e-08	3.95357e-07
Prkar2b	925.626	-1.17301	0.107948	-10.8665	1.66509e-27	6.55332e-26
1700025G04Rik	231.452	-1.17473	0.170796	-6.87797	6.071e-12	9.15174e-11
Rbms3	425.518	-1.17631	0.331311	-3.55047	0.000384548	0.00191483
Slc29a1	302.068	-1.17734	0.174251	-6.75657	1.41295e-11	2.0525e-10
Nectin2	703.151	-1.17775	0.130381	-9.03316	1.66788e-19	4.2438e-18
Ttyh3	1342.9	-1.17932	0.091642	-12.8688	6.74557e-38	3.82225e-36
Igf2r	4070.85	-1.17982	0.103418	-11.4082	3.80339e-30	1.66505e-28
Foxred2	160.573	-1.17988	0.210503	-5.60503	2.08214e-08	2.18454e-07
P2ry1	32.7701	-1.18363	0.423627	-2.79403	0.00520551	0.0192974
Cacng7	204.413	-1.1841	0.191633	-6.17898	6.45181e-10	8.05418e-09
Gm9922	58.1075	-1.18491	0.323213	-3.66602	0.000246351	0.00129488
Gm37520	34.8942	-1.18654	0.441486	-2.6876	0.00719676	0.0255492
Arvcf	132.87	-1.18717	0.21737	-5.46153	4.72058e-08	4.72772e-07
H2ac8	265.226	-1.18779	0.187265	-6.34282	2.25591e-10	2.94022e-09
Mapk12	125.45	-1.19169	0.234138	-5.08972	3.58596e-07	3.20112e-06
Igsf9b	656.474	-1.19473	0.114781	-10.4088	2.26084e-25	7.99246e-24
Hoxa11	77.7965	-1.20001	0.292882	-4.09724	4.18112e-05	0.000258553
Edil3	48.3707	-1.20277	0.360862	-3.33304	0.000859036	0.00392187
Ston1	518.314	-1.2033	0.123393	-9.75175	1.81309e-22	5.53946e-21
Gm44950	59.7546	-1.20437	0.324177	-3.71516	0.000203076	0.00109037
Klhl29	185.271	-1.20876	0.186587	-6.47823	9.28045e-11	1.2493e-09
Fam78a	42.897	-1.20988	0.401586	-3.01276	0.00258884	0.0104094
D430018E03Rik	25.6963	-1.21127	0.501619	-2.41472	0.0157472	0.0499553
S1pr2	595.275	-1.21154	0.131971	-9.18031	4.29846e-20	1.13906e-18
Tns2	824.696	-1.21382	0.107056	-11.3382	8.49142e-30	3.65726e-28
Gm45819	32.7457	-1.21586	0.436387	-2.78619	0.0053332	0.019725
Gm50322	49.9198	-1.21825	0.347544	-3.5053	0.000456085	0.00223551
Acvr2b	174.374	-1.22407	0.195184	-6.27139	3.57833e-10	4.55602e-09
Vgll3	6689.4	-1.22759	0.187076	-6.56199	5.30937e-11	7.36445e-10
B930086L07Rik	56.2225	-1.23017	0.390165	-3.15294	0.00161636	0.00683636
9530059O14Rik	95.0321	-1.23062	0.273312	-4.5026	6.71261e-06	4.84466e-05
Polr3g	176.323	-1.23447	0.193041	-6.39482	1.6074e-10	2.12445e-09
Npas3	80.5874	-1.23489	0.27674	-4.46228	8.10936e-06	5.74377e-05
Anxa1	2422.71	-1.23865	0.0941942	-13.15	1.70271e-39	1.01144e-37
Man2a2	643.135	-1.24007	0.113268	-10.948	6.78989e-28	2.68554e-26
Vmac	78.4965	-1.24048	0.291817	-4.25089	2.12922e-05	0.000139267
Eif4ebp2	4846.04	-1.24452	0.0801869	-15.5202	2.53221e-54	2.27316e-52
Ptk2b	24.6724	-1.24926	0.511074	-2.44438	0.0145099	0.0465868
Chsy1	617.32	-1.25572	0.127353	-9.8601	6.19886e-23	1.92333e-21
Phldb2	684.977	-1.25747	0.11306	-11.1221	9.79251e-29	4.04327e-27
Dipk1b	42.2212	-1.25766	0.389346	-3.23018	0.00123711	0.00538192
B930095G15Rik	104.667	-1.25816	0.263429	-4.77608	1.78742e-06	1.41657e-05
Myorg	42.7103	-1.26469	0.377692	-3.34847	0.000812599	0.00373119
Mex3b	245.271	-1.26567	0.191814	-6.59841	4.15581e-11	5.80978e-10
C530008M17Rik	447.802	-1.26578	0.132299	-9.56753	1.09486e-21	3.22187e-20
Dlx6os1	56.0327	-1.2675	0.349773	-3.62376	0.000290347	0.00149513
Mamld1	199.841	-1.26969	0.207639	-6.1149	9.66165e-10	1.1776e-08
4930516B21Rik	25.9665	-1.27149	0.472546	-2.69073	0.00712961	0.0253615
4930429F24Rik	25.7589	-1.27152	0.481333	-2.64168	0.0082497	0.0287182
Ncam1	345.958	-1.27292	0.162897	-7.81426	5.52889e-15	1.03815e-13
2900052L18Rik	83.8819	-1.27428	0.274559	-4.64118	3.46423e-06	2.62595e-05
Irs2	414.118	-1.27543	0.132326	-9.63856	5.49516e-22	1.64125e-20
Pard6g	144.059	-1.27589	0.213883	-5.96539	2.4405e-09	2.86741e-08
Tead3	134.808	-1.27845	0.224795	-5.68715	1.29173e-08	1.38435e-07
Metrn	1580.25	-1.28047	0.0944832	-13.5524	7.66766e-42	5.02138e-40
Bsn	140.63	-1.28244	0.238345	-5.38061	7.42357e-08	7.24625e-07
Tln2	2455.22	-1.28299	0.0803857	-15.9605	2.40885e-57	2.34701e-55
Arhgef4	44.1285	-1.28336	0.397847	-3.22576	0.00125637	0.00545236
Spata13	197.495	-1.28626	0.204748	-6.28216	3.33901e-10	4.26832e-09
Gm44981	33.5429	-1.28693	0.477225	-2.6967	0.00700308	0.0249726
Egfl7	60.8698	-1.28716	0.321226	-4.00703	6.14875e-05	0.000367843
Itgb8	69.7645	-1.28859	0.321756	-4.00487	6.20524e-05	0.000370806
Fam129b	940.607	-1.29361	0.121517	-10.6455	1.83e-26	6.94574e-25
Sec14l2	101.264	-1.29397	0.267128	-4.84401	1.27248e-06	1.03686e-05
Slc16a4	61.0185	-1.29498	0.371794	-3.48307	0.000495698	0.00240242
Fzd4	122.622	-1.29512	0.266425	-4.86111	1.16727e-06	9.58471e-06
Slc25a29	134.222	-1.29615	0.225162	-5.75652	8.58655e-09	9.43635e-08
Gm45509	24.6597	-1.29788	0.532895	-2.43553	0.0148698	0.0475312
Frmd6	782.23	-1.30455	0.11282	-11.5631	6.33573e-31	2.85179e-29
Pcdhb18	23.5736	-1.30593	0.530165	-2.46326	0.0137679	0.0446424
Mcc	964.348	-1.30686	0.128605	-10.1618	2.93683e-24	9.81749e-23
H4c1	1517.27	-1.30713	0.107177	-12.196	3.26621e-34	1.59118e-32
Ddah2	199.578	-1.30734	0.183053	-7.14187	9.20714e-13	1.48009e-11
Crip2	1198.04	-1.30849	0.0955674	-13.6919	1.13576e-42	7.62534e-41
Insyn2a	33.4087	-1.30929	0.52973	-2.47161	0.0134507	0.0438361
Mylk	148.287	-1.30987	0.22585	-5.79974	6.64165e-09	7.42146e-08
Pear1	365.237	-1.31001	0.142141	-9.2163	3.07537e-20	8.23139e-19
Prkcq	2144.14	-1.3101	0.0989253	-13.2433	4.93476e-40	2.98684e-38
Smim1	22.2574	-1.31382	0.535699	-2.45253	0.0141854	0.0457455
Prodh	500.32	-1.31523	0.142934	-9.20162	3.52595e-20	9.4216e-19
Gm11766	22.4259	-1.31745	0.531617	-2.4782	0.0132047	0.0431136
Nwd1	56.929	-1.32728	0.35029	-3.78908	0.000151204	0.000833998
Sdhaf1	22.4965	-1.33794	0.519142	-2.57722	0.00995993	0.0338113
Timp3	176.425	-1.33951	0.204741	-6.54247	6.05114e-11	8.32826e-10
Zfpm1	186.24	-1.3407	0.203241	-6.59662	4.20628e-11	5.87518e-10
Hid1	42.0056	-1.34469	0.379457	-3.54373	0.000394512	0.00195956
Unc5c	2691.4	-1.34803	0.0871467	-15.4685	5.65908e-54	5.02369e-52
Gm29084	42.1566	-1.35075	0.382314	-3.53309	0.000410738	0.00203194
Wwc1	700.927	-1.3539	0.110016	-12.3063	8.37274e-35	4.15491e-33
Krt80	176.525	-1.35582	0.19896	-6.81453	9.45709e-12	1.40181e-10
Cadm4	165.278	-1.3591	0.202025	-6.72739	1.72728e-11	2.49549e-10
Gm20618	147.101	-1.35948	0.216852	-6.26919	3.62928e-10	4.60988e-09
Zfp423	197.394	-1.36321	0.199176	-6.84426	7.687e-12	1.14795e-10
Prr5	112.59	-1.36362	0.236256	-5.77181	7.84262e-09	8.6545e-08
Prx	45.0537	-1.36605	0.36279	-3.76539	0.000166287	0.000909034
H4c2	69.3151	-1.36761	0.398531	-3.43162	0.000599987	0.00284655
Ier5l	58.8183	-1.37179	0.326787	-4.19782	2.695e-05	0.000172668
Map2k6	196.584	-1.37512	0.212241	-6.47908	9.22833e-11	1.24333e-09
Itga6	1302.5	-1.37591	0.101681	-13.5316	1.01836e-41	6.61478e-40
Crlf1	90.8322	-1.37904	0.272059	-5.06889	4.00137e-07	3.54816e-06
Filip1	365.326	-1.38024	0.155362	-8.88407	6.44593e-19	1.57975e-17
Col5a3	41.7011	-1.38347	0.378579	-3.65438	0.0002578	0.00134709
Airn	77.3137	-1.3844	0.349063	-3.96603	7.30782e-05	0.000432168
6330403L08Rik	45.3584	-1.38695	0.362212	-3.82912	0.000128602	0.000721535
Car6	970.897	-1.38953	0.144637	-9.60706	7.46516e-22	2.22134e-20
Nanos1	124.002	-1.39318	0.234393	-5.94378	2.78515e-09	3.2461e-08
A830082N09Rik	21.574	-1.39488	0.531416	-2.62483	0.00866922	0.0299969
Gm48086	26.4586	-1.39957	0.486884	-2.87454	0.00404612	0.0154857
Azgp1	20.5521	-1.40085	0.57529	-2.43503	0.0148906	0.047578
Gm14149	32.5761	-1.40229	0.453363	-3.09309	0.00198086	0.00818098
Kif26a	222.579	-1.40313	0.17716	-7.92012	2.37277e-15	4.59012e-14
Ntn3	78.9308	-1.40385	0.278359	-5.04331	4.5755e-07	4.00855e-06
Il17rd	79.5564	-1.40755	0.28916	-4.86772	1.12894e-06	9.30473e-06
Spry4	127.69	-1.4076	0.226607	-6.21165	5.24316e-10	6.57617e-09
Elovl6	1181.48	-1.40927	0.101421	-13.8953	6.76446e-44	4.67919e-42
Klf12	204.426	-1.41003	0.188003	-7.50002	6.38071e-14	1.11429e-12
Ip6k3	30.9383	-1.41908	0.461458	-3.0752	0.0021036	0.00864986
Gm26315	573.764	-1.4268	0.137285	-10.393	2.66836e-25	9.39157e-24
Dlx6	87.6644	-1.42743	0.27696	-5.15392	2.55094e-07	2.32657e-06
Mapk11	140.829	-1.4303	0.227963	-6.27427	3.51281e-10	4.47974e-09
Fgfrl1	132.707	-1.43106	0.23644	-6.05252	1.42594e-09	1.70292e-08
Rflnb	48.776	-1.4316	0.37531	-3.81444	0.000136493	0.00076103
Arrb1	252.759	-1.4317	0.194874	-7.3468	2.03009e-13	3.40743e-12
Ddit4l	111.786	-1.43188	0.250466	-5.71686	1.08513e-08	1.17475e-07
Lrp4	263.376	-1.43482	0.161449	-8.88712	6.27133e-19	1.54406e-17
Cpz	23.3213	-1.43984	0.584602	-2.46295	0.0137799	0.0446638
Rgcc	18.3235	-1.44076	0.593263	-2.42854	0.0151596	0.0483215
Pdgfa	162.731	-1.44405	0.204419	-7.06415	1.61599e-12	2.54403e-11
Gm10825	86.2267	-1.44798	0.278095	-5.20676	1.92168e-07	1.78112e-06
Pcdhgb5	38.9032	-1.45087	0.494813	-2.93215	0.00336621	0.013177
Gm43143	24.963	-1.45101	0.53238	-2.72551	0.00642015	0.0232099
Mgat3	24.266	-1.4517	0.55997	-2.59245	0.00952942	0.0325017
Gm27028	19.7442	-1.4518	0.546002	-2.65897	0.00783808	0.0275505
Sv2a	89.6812	-1.45203	0.302406	-4.80159	1.57414e-06	1.26208e-05
Garnl3	28.305	-1.45431	0.469842	-3.09532	0.00196598	0.00813003
Gm37333	27.7401	-1.46513	0.508697	-2.88016	0.00397476	0.0152492
Arhgef10l	588.179	-1.47883	0.117191	-12.619	1.65937e-36	9.04952e-35
Gm47652	70.9449	-1.47946	0.333585	-4.43505	9.20526e-06	6.46553e-05
Elk3	475.682	-1.47973	0.131778	-11.2289	2.94052e-29	1.23975e-27
Trib2	25.1524	-1.48215	0.506415	-2.92674	0.00342532	0.0133622
Cdon	770.582	-1.48557	0.11323	-13.12	2.53043e-39	1.49755e-37
Hes1	36.4503	-1.48678	0.407696	-3.64679	0.000265533	0.00138027
Rhobtb3	1420.43	-1.48718	0.115426	-12.8842	5.52138e-38	3.15094e-36
Gm38226	16.6889	-1.48803	0.602808	-2.4685	0.0135682	0.0441472
Gm48898	25.4416	-1.48949	0.516716	-2.8826	0.00394408	0.0151572
Hlf	27.6857	-1.48972	0.48608	-3.06477	0.00217838	0.00893208
Tigd5	25.678	-1.49368	0.483051	-3.09218	0.00198692	0.00820174
Fam173a	143.888	-1.49792	0.239151	-6.26348	3.76485e-10	4.76692e-09
Rps6ka2	194.874	-1.4997	0.188571	-7.95297	1.8209e-15	3.54399e-14
A530016L24Rik	26.4792	-1.50275	0.51564	-2.91434	0.00356442	0.0138377
AC020971.1	23.543	-1.50439	0.577252	-2.60612	0.00915736	0.0314408
Gm9917	17.2127	-1.50529	0.620894	-2.4244	0.0153337	0.0488082
5730596B20Rik	23.0105	-1.50553	0.537666	-2.80012	0.00510834	0.0189961
Zfp69	32.14	-1.50592	0.438265	-3.4361	0.00059016	0.00280743
Slc29a2	17.5275	-1.50699	0.589111	-2.55808	0.0105252	0.0355413
Epha1	23.6552	-1.51322	0.513481	-2.94698	0.00320899	0.0126359
Slc9a5	63.0578	-1.51464	0.345146	-4.3884	1.1419e-05	7.89206e-05
Pcdhga3	25.8954	-1.51506	0.506515	-2.99115	0.00277928	0.0110887
Ebf4	22.0791	-1.51654	0.541924	-2.79844	0.00513495	0.0190773
Lamb1	199.844	-1.5184	0.216077	-7.0271	2.10876e-12	3.29705e-11
Scn1a	105.305	-1.52048	0.255487	-5.9513	2.66024e-09	3.10958e-08
Cdk5r2	39.1005	-1.52513	0.416606	-3.66085	0.00025138	0.00131741
Adam11	40.8175	-1.52538	0.403908	-3.77655	0.000159014	0.000872558
H3f3aos	18.2775	-1.52722	0.58491	-2.61103	0.00902709	0.0310536
Dgki	352.434	-1.52915	0.144172	-10.6064	2.78141e-26	1.04574e-24
Tlcd4	807.061	-1.53082	0.117115	-13.0711	4.81571e-39	2.81869e-37
Boc	606.768	-1.53173	0.134033	-11.4281	3.02743e-30	1.32899e-28
Gm42860	43.8857	-1.53283	0.372422	-4.11585	3.85752e-05	0.000239748
Adssl1	30.5098	-1.53427	0.46825	-3.2766	0.00105065	0.0046751
Lrp2	24.9352	-1.53803	0.498264	-3.08677	0.00202342	0.00834356
Hcn2	79.8523	-1.55388	0.288582	-5.38455	7.26249e-08	7.10826e-07
Gm29438	14.6047	-1.55514	0.643263	-2.41758	0.0156239	0.0496201
Camk1	447.576	-1.55543	0.143629	-10.8295	2.49403e-27	9.72001e-26
Tnfrsf19	75.0941	-1.55755	0.293493	-5.30693	1.11487e-07	1.06483e-06
Rab11fip5	15.8315	-1.57381	0.616059	-2.55463	0.01063	0.0358603
Stard9	296.877	-1.57538	0.186928	-8.42774	3.52406e-17	7.68227e-16
Gm37121	25.0189	-1.58076	0.553974	-2.85349	0.00432417	0.0164436
Akap12	395.303	-1.58755	0.1895	-8.37757	5.40298e-17	1.16059e-15
Gpr153	18.0104	-1.58895	0.621627	-2.55611	0.010585	0.0357207
Cd38	23.1378	-1.59028	0.541187	-2.93851	0.00329793	0.0129478
Arhgef19	27.3068	-1.59096	0.481616	-3.30338	0.000955272	0.00430344
Gm26581	58.2196	-1.59708	0.371279	-4.30155	1.69606e-05	0.000113442
Mapt	147.135	-1.59764	0.212609	-7.51443	5.71611e-14	1.00151e-12
Veph1	25.0035	-1.60437	0.488407	-3.2849	0.0010202	0.00455612
Gm47135	16.206	-1.60956	0.655573	-2.4552	0.0140805	0.0454622
Maml3	377.644	-1.6107	0.145178	-11.0947	1.33157e-28	5.42785e-27
Gm14230	33.673	-1.6176	0.429835	-3.76332	0.000167673	0.000915667
Gm19692	24.1695	-1.63109	0.555695	-2.93523	0.00333302	0.0130695
Ccnjl	190.402	-1.63276	0.192911	-8.46383	2.58731e-17	5.7103e-16
Myl9	25.2427	-1.63719	0.503149	-3.25388	0.00113841	0.00500706
Mcam	2566.13	-1.64144	0.258827	-6.34183	2.27051e-10	2.95685e-09
Enho	444.12	-1.64291	0.163783	-10.0311	1.11322e-23	3.63023e-22
Dnmt3a	1883.01	-1.65011	0.0891228	-18.515	1.56335e-76	1.93649e-74
Sgms2	65.5946	-1.65328	0.344017	-4.80581	1.54126e-06	1.23882e-05
Cd248	25.5832	-1.65803	0.512452	-3.23548	0.00121438	0.00529746
Ak1	217.999	-1.67022	0.185278	-9.01468	1.97448e-19	5.00796e-18
Alcam	246.77	-1.67969	0.175795	-9.55481	1.23814e-21	3.63681e-20
Gm50462	52.2996	-1.69	0.350386	-4.82325	1.41239e-06	1.14329e-05
Abca13	20.8508	-1.69033	0.567693	-2.97753	0.00290578	0.0115415
D430040D24Rik	22.3086	-1.69091	0.528726	-3.19809	0.00138341	0.00593915
Dagla	324.179	-1.69093	0.155735	-10.8577	1.83328e-27	7.19755e-26
Ica1l	13.257	-1.69261	0.683118	-2.47777	0.0132207	0.0431571
4930517G19Rik	40.1631	-1.69333	0.399513	-4.23848	2.25036e-05	0.000146649
Dhrs3	86.0648	-1.6972	0.286665	-5.9205	3.20967e-09	3.70841e-08
Gm42634	16.2401	-1.70203	0.619332	-2.74818	0.00599278	0.0218477
Adcy2	60.1718	-1.70265	0.339599	-5.0137	5.33927e-07	4.6067e-06
Abca12	1023.99	-1.70397	0.476106	-3.57897	0.000344954	0.00173716
Tent5c	16.0194	-1.70548	0.61866	-2.75673	0.00583827	0.021338
Tnfaip8l1	34.8256	-1.70809	0.434104	-3.93476	8.32802e-05	0.000487135
1500009L16Rik	16.7742	-1.70887	0.600505	-2.84572	0.00443113	0.0167875
Fbxw18	38.7639	-1.71215	0.404275	-4.23512	2.28429e-05	0.000148437
Gamt	105.929	-1.71345	0.249817	-6.85881	6.94375e-12	1.0428e-10
Gm20597	12.1525	-1.71648	0.699418	-2.45415	0.0141216	0.0455581
Fgf1	104.749	-1.71938	0.252748	-6.80274	1.02647e-11	1.51589e-10
Gm6611	13.5948	-1.72025	0.678401	-2.53575	0.0112207	0.0375331
Gm37795	28.8382	-1.72155	0.493373	-3.48935	0.000484201	0.0023524
Mmp2	45.0618	-1.72566	0.389267	-4.4331	9.28863e-06	6.51264e-05
Zmat3	4168.75	-1.72604	0.0995978	-17.3301	2.78685e-67	3.11406e-65
Itgb5	373.79	-1.72804	0.162909	-10.6074	2.7519e-26	1.03709e-24
Cmtm5	22.3289	-1.73028	0.528218	-3.2757	0.00105399	0.00468532
Igfbp4	1965.24	-1.73072	0.101478	-17.0552	3.1986e-65	3.45341e-63
Ctnnbip1	60.69	-1.73417	0.328591	-5.27759	1.30894e-07	1.23834e-06
Gria4	60.376	-1.73563	0.321895	-5.39192	6.97084e-08	6.84196e-07
Chadl	21.9679	-1.73766	0.534486	-3.25109	0.00114964	0.00504533
Gm17501	29.1677	-1.73945	0.484109	-3.5931	0.000326761	0.00165651
Gfod1	320.215	-1.75107	0.161828	-10.8206	2.75119e-27	1.06962e-25
Fbxl7	376.059	-1.76314	0.14122	-12.485	9.00969e-36	4.73572e-34
Pkdcc	331.337	-1.76629	0.160103	-11.0322	2.67147e-28	1.06188e-26
Gm42819	24.0959	-1.76926	0.550654	-3.21302	0.00131346	0.00566778
Gm11127	29.3955	-1.76971	0.458451	-3.86018	0.000113301	0.000641387
Kank4os	16.9075	-1.77408	0.604224	-2.93613	0.0033233	0.0130346
Trim71	156.721	-1.77728	0.218494	-8.13424	4.14525e-16	8.40571e-15
Itpr3	23.0172	-1.77915	0.528385	-3.36715	0.000759482	0.00351863
Postn	68.9638	-1.78231	0.324277	-5.49627	3.8791e-08	3.92802e-07
Col4a2	295.471	-1.7827	0.157408	-11.3254	9.82553e-30	4.20917e-28
Adamts5	88.3683	-1.7839	0.285534	-6.24758	4.16872e-10	5.26576e-09
Gm43835	28.1836	-1.78637	0.4891	-3.65237	0.000259831	0.00135688
Shc3	91.7508	-1.7887	0.270505	-6.61244	3.78036e-11	5.29417e-10
Wipf3	72.8181	-1.79122	0.33973	-5.27249	1.34582e-07	1.27097e-06
Ctdspl	628.988	-1.79807	0.1168	-15.3944	1.78339e-53	1.5572e-51
Tspan15	140.045	-1.79981	0.229482	-7.84295	4.4007e-15	8.35141e-14
Gm3294	49.778	-1.80222	0.357723	-5.03803	4.70343e-07	4.10689e-06
Gm30270	13.6819	-1.80749	0.679927	-2.65836	0.00785229	0.0275883
Gm37968	22.0921	-1.81138	0.534064	-3.39169	0.000694629	0.00324831
Tmem151b	71.1013	-1.81237	0.312039	-5.80814	6.31689e-09	7.07837e-08
Coro2b	208.736	-1.8192	0.2084	-8.72938	2.56069e-18	5.99959e-17
Slc2a4	166.095	-1.82327	0.219312	-8.31358	9.28598e-17	1.97841e-15
Gxylt2	5581.15	-1.82674	0.0826537	-22.1011	3.08153e-108	5.86187e-106
Timp2	3226.32	-1.82747	0.0963268	-18.9715	2.93141e-80	3.83943e-78
Spsb4	589.229	-1.82892	0.126387	-14.4708	1.85234e-47	1.4162e-45
Celsr2	625.949	-1.83029	0.126095	-14.5152	9.71201e-48	7.49702e-46
Tmem121	63.197	-1.83202	0.330917	-5.5362	3.09107e-08	3.17227e-07
Enpp1	26.475	-1.83972	0.49018	-3.75314	0.000174632	0.000950102
9230105E05Rik	18.8638	-1.84053	0.712314	-2.58388	0.00976957	0.0332357
Frzb	194.974	-1.84879	0.215549	-8.5771	9.72984e-18	2.21788e-16
Gm9864	76.0397	-1.85956	0.290951	-6.39133	1.64448e-10	2.17167e-09
Gm38398	13.0412	-1.85972	0.681736	-2.72792	0.00637347	0.023062
Itga1	225.744	-1.86556	0.177617	-10.5033	8.34513e-26	3.0796e-24
Gjc3	856.074	-1.86913	0.135303	-13.8144	2.0879e-43	1.43804e-41
Nt5dc2	484.633	-1.87468	0.14584	-12.8543	8.1331e-38	4.57602e-36
Gm37766	14.323	-1.88194	0.710235	-2.64975	0.00805518	0.0281711
Egln3	36.7095	-1.88797	0.411919	-4.58336	4.57564e-06	3.40699e-05
Crip1	17.8424	-1.89673	0.596754	-3.17841	0.00148086	0.00631845
Cables1	13.3042	-1.89796	0.68644	-2.76493	0.00569342	0.0208611
Nek10	193.119	-1.9034	0.192634	-9.88095	5.03534e-23	1.58074e-21
Mfrp	15.5371	-1.90701	0.668994	-2.85057	0.00436413	0.0165758
Pcdhb21	12.9246	-1.9072	0.725934	-2.62724	0.00860802	0.0298044
4930471E19Rik	17.7704	-1.90805	0.590415	-3.23171	0.00123052	0.00535762
Ccn2	87.9129	-1.91472	0.292863	-6.53795	6.23698e-11	8.57665e-10
Etv4	43.5115	-1.92391	0.420841	-4.57158	4.84071e-06	3.58765e-05
Gm12602	28.7175	-1.9243	0.474446	-4.05589	4.99435e-05	0.00030344
Gm43430	26.4115	-1.92607	0.53522	-3.59865	0.000319869	0.00162518
Slc9a3r2	202.816	-1.93155	0.208159	-9.27922	1.7072e-20	4.66313e-19
Mxra7	155.029	-1.93653	0.22192	-8.72628	2.63185e-18	6.14829e-17
Cep295nl	32.4082	-1.93738	0.525421	-3.68729	0.000226654	0.00120323
Gm46378	12.0659	-1.9381	0.746631	-2.59579	0.00943739	0.0322332
Fam131b	19.6943	-1.94217	0.588185	-3.30196	0.000960106	0.00432034
Gm30074	38.3757	-1.94407	0.42087	-4.61916	3.85301e-06	2.89319e-05
Ksr1	157.75	-1.95182	0.225517	-8.65488	4.93422e-18	1.13772e-16
Arhgef40	223.632	-1.95828	0.177365	-11.041	2.42431e-28	9.6845e-27
Fam171a2	136.419	-1.96123	0.225199	-8.7089	3.06835e-18	7.15754e-17
Fbxw25	12.2174	-1.96196	0.723125	-2.71317	0.00666421	0.0239351
Pdgfrb	194.557	-1.97326	0.192016	-10.2765	8.99091e-25	3.09624e-23
Sema4d	123.716	-1.97559	0.235114	-8.40269	4.36378e-17	9.44836e-16
Nes	359.789	-1.97559	0.198012	-9.97715	1.91895e-23	6.13258e-22
Glis2	38.3363	-1.97725	0.436254	-4.53233	5.83356e-06	4.25637e-05
Socs2	16.1697	-1.98053	0.635884	-3.1146	0.00184192	0.00767059
Rgs9bp	15.1719	-1.98661	0.691054	-2.87476	0.00404339	0.015479
Eva1b	138.971	-1.98692	0.225481	-8.81191	1.2303e-18	2.96515e-17
Gm20619	34.8583	-1.98777	0.452846	-4.38951	1.13607e-05	7.85517e-05
Tmem204	21.649	-1.98793	0.591131	-3.36293	0.000771204	0.00356442
Gm10040	90.427	-1.99014	0.272915	-7.29218	3.04975e-13	5.07097e-12
Gm43282	16.2957	-1.99163	0.622535	-3.19923	0.00137796	0.00592051
Vash1	50.1822	-1.9929	0.369106	-5.39927	6.69126e-08	6.57563e-07
Tcf7l1	473.287	-1.99301	0.147443	-13.5171	1.23897e-41	7.91901e-40
Lmo1	167.947	-1.99517	0.214428	-9.30464	1.34453e-20	3.69145e-19
Fndc4	58.8046	-1.99905	0.345456	-5.7867	7.17815e-09	7.99301e-08
Mmp11	26.2519	-2.00133	0.492535	-4.06332	4.83791e-05	0.000295396
Ak5	18.7787	-2.00156	0.594749	-3.36539	0.000764354	0.00353403
Slc7a8	28.3944	-2.00483	0.481648	-4.16244	3.14865e-05	0.000199257
Gm37626	49.9264	-2.00498	0.429497	-4.66821	3.0384e-06	2.32411e-05
Rgs14	31.4177	-2.00803	0.468619	-4.28499	1.82751e-05	0.00012132
Pde7b	24.9091	-2.01598	0.516406	-3.90386	9.46708e-05	0.000546512
Ankrd13d	11.6107	-2.02048	0.742107	-2.72263	0.00647653	0.0233872
Notch3	48.9571	-2.03949	0.377355	-5.40471	6.49139e-08	6.40679e-07
Lgr5	11.5151	-2.04804	0.776967	-2.63594	0.00839034	0.0291455
Ncs1	227.438	-2.04834	0.184621	-11.0948	1.32913e-28	5.42785e-27
Gm44510	9.33981	-2.05498	0.850054	-2.41747	0.0156288	0.0496201
Gm4544	9.46489	-2.0662	0.82023	-2.51905	0.0117671	0.0390529
Gm34425	34.6532	-2.06656	0.434577	-4.75533	1.98121e-06	1.56026e-05
Adamts20	225.863	-2.08023	0.178496	-11.6542	2.18319e-31	9.9388e-30
Hspg2	2391.38	-2.08199	0.0856298	-24.3139	1.39823e-130	3.43728e-128
Sema3d	17.0506	-2.08508	0.623712	-3.34302	0.00082872	0.00379539
P3h2	222.866	-2.09086	0.201895	-10.3562	3.92285e-25	1.37463e-23
Rab11fip4	744.461	-2.09134	0.122477	-17.0753	2.2657e-65	2.46283e-63
Duox1	33.7128	-2.09238	0.442169	-4.73207	2.22243e-06	1.73824e-05
Gm15948	13.1192	-2.09444	0.692199	-3.02577	0.00247999	0.0100171
Chst11	25.0463	-2.09726	0.534997	-3.92014	8.84974e-05	0.000515342
Pmp22	72.7589	-2.10467	0.36019	-5.84322	5.12024e-09	5.77799e-08
Epha2	42.2174	-2.10842	0.395763	-5.3275	9.95757e-08	9.55627e-07
Rcor2	58.6717	-2.11438	0.347905	-6.07747	1.22092e-09	1.47127e-08
Plcd1	43.2861	-2.11495	0.421923	-5.01265	5.36857e-07	4.62949e-06
Mmp17	15.2106	-2.1264	0.699974	-3.03782	0.00238293	0.00969122
Limch1	2283.7	-2.1288	0.0870697	-24.4494	5.10373e-132	1.27426e-129
Ppp1r16b	65.8345	-2.12945	0.345628	-6.1611	7.22422e-10	8.97583e-09
Irs1	508.536	-2.13107	0.134639	-15.8281	1.99231e-56	1.89773e-54
Gm38381	9.96812	-2.13436	0.856439	-2.49213	0.012698	0.0416464
Mest	339.65	-2.14065	0.171562	-12.4774	9.91724e-36	5.17868e-34
Daam2	393.219	-2.15119	0.159279	-13.5058	1.445e-41	9.19908e-40
Bcam	18.0395	-2.15343	0.626181	-3.43899	0.000583886	0.00278173
Hunk	229.84	-2.15434	0.179543	-11.9991	3.59391e-33	1.72454e-31
Plcd3	74.1625	-2.15859	0.310179	-6.95917	3.42291e-12	5.2591e-11
Rny3	300.673	-2.16806	0.721993	-3.00289	0.00267432	0.0107127
Rims1	10.9085	-2.17164	0.79123	-2.74464	0.00605772	0.0220493
Cdrt4	12.9711	-2.1755	0.713363	-3.04964	0.00229116	0.00934655
Igsf3	1021.78	-2.19276	0.104824	-20.9185	3.63637e-97	5.92915e-95
Tead2	740.122	-2.21927	0.116331	-19.0772	3.90346e-81	5.15482e-79
Dnm1	57.0501	-2.22406	0.345013	-6.4463	1.14616e-10	1.53003e-09
Col5a1	335.442	-2.22532	0.164573	-13.5218	1.16325e-41	7.49497e-40
Mme	102.432	-2.24333	0.265763	-8.4411	3.14354e-17	6.87149e-16
Trnp1	23.5378	-2.2456	0.555218	-4.04453	5.24277e-05	0.000318049
Tg	347.741	-2.25413	0.1645	-13.7029	9.74936e-43	6.57321e-41
Krt87	24.8648	-2.26401	0.522055	-4.33674	1.44613e-05	9.80386e-05
Micall2	142.54	-2.26459	0.22138	-10.2294	1.4641e-24	4.96707e-23
Cyp7a1	10.887	-2.27536	0.780401	-2.91562	0.00354978	0.0138002
Etv5	431.645	-2.27577	0.167938	-13.5513	7.78881e-42	5.07989e-40
Spag4	17.777	-2.28596	0.625886	-3.65236	0.000259846	0.00135688
Zfp185	11.1038	-2.28754	0.784327	-2.91657	0.00353906	0.0137693
Mmp15	42.8512	-2.28886	0.412142	-5.55357	2.79889e-08	2.89098e-07
Nckap5	26.8786	-2.33081	0.500945	-4.65282	3.2742e-06	2.48898e-05
St6galnac3	117.635	-2.34376	0.248413	-9.43492	3.91308e-21	1.10472e-19
Apln	9.32154	-2.35122	0.833601	-2.82055	0.00479411	0.0179529
Pag1	106.966	-2.35282	0.261227	-9.00682	2.12121e-19	5.3716e-18
Gm2065	15.9047	-2.35789	0.687803	-3.42815	0.000607712	0.00287808
Adamts7	19.9031	-2.36723	0.582107	-4.06665	4.76939e-05	0.000291546
Cdhr2	8.5515	-2.37966	0.872747	-2.72664	0.00639835	0.0231415
Ptk7	7.54684	-2.38508	0.982676	-2.42712	0.0152191	0.0484917
Sema6a	450.164	-2.3872	0.151338	-15.7739	4.70293e-56	4.39463e-54
Gm46123	9.4507	-2.40032	0.881803	-2.72205	0.00648774	0.0234224
Aatk	52.9677	-2.40469	0.36207	-6.64149	3.10523e-11	4.38714e-10
Adam23	90.2447	-2.42547	0.329286	-7.36585	1.76018e-13	2.96686e-12
Nrep	39.1167	-2.43134	0.426897	-5.69538	1.23099e-08	1.3228e-07
Lmod1	8.02013	-2.48637	0.91013	-2.73188	0.00629742	0.0228333
Dok7	13.879	-2.4896	0.712429	-3.49452	0.000474916	0.00231433
Lama5	231.594	-2.52351	0.185859	-13.5775	5.44182e-42	3.60809e-40
Fgd2	11.2794	-2.53352	0.773629	-3.27484	0.00105721	0.00469697
Cyp26b1	100.965	-2.55268	0.283866	-8.99257	2.41513e-19	6.08697e-18
Lrfn1	15.3934	-2.56342	0.679746	-3.77114	0.000162501	0.000890613
Gm4942	10.0049	-2.59458	0.920126	-2.81981	0.00480528	0.0179905
Gm43953	8.60385	-2.61151	0.911803	-2.86412	0.00418171	0.015955
Gm42702	6.56394	-2.61359	1.07137	-2.43949	0.0147079	0.0470977
Xylt1	196.197	-2.61676	0.205086	-12.7593	2.76637e-37	1.53485e-35
Rasl11a	25.1986	-2.62589	0.534058	-4.91687	8.79376e-07	7.36841e-06
Pla2g3	7.42111	-2.63232	0.997203	-2.6397	0.00829792	0.0288621
Col4a1	356.703	-2.63588	0.173763	-15.1694	5.63622e-52	4.74006e-50
Gm18190	7.74325	-2.64149	1.00569	-2.62655	0.00862554	0.0298587
Fam81a	33.3312	-2.67399	0.468788	-5.70405	1.16997e-08	1.26062e-07
C130089K02Rik	24.921	-2.692	0.602774	-4.46602	7.96899e-06	5.65437e-05
Arap3	17.2841	-2.71753	0.641403	-4.23685	2.26678e-05	0.000147359
Cdh13	13.2838	-2.71839	0.774397	-3.51032	0.00044756	0.00219913
5430420F09Rik	7.05278	-2.71982	1.01353	-2.6835	0.00728569	0.0258305
Itga4	782.071	-2.72964	0.120978	-22.563	1e-112	2.02266e-110
Lrrc4b	96.9814	-2.73606	0.290517	-9.41789	4.60261e-21	1.28801e-19
Fam184b	103.514	-2.78291	0.273545	-10.1735	2.60346e-24	8.77653e-23
Des	9.54516	-2.7859	0.873486	-3.1894	0.00142567	0.00611237
Rab3il1	138.043	-2.7947	0.238179	-11.7336	8.57436e-32	3.95982e-30
Gm44417	5.91048	-2.81024	1.16385	-2.41461	0.0157522	0.0499609
Gm43826	7.4689	-2.86241	1.04076	-2.75031	0.00595389	0.0217258
Fam178b	22.0763	-2.86892	0.610134	-4.7021	2.57494e-06	1.98768e-05
L1cam	246.988	-2.9162	0.182368	-15.9907	1.48377e-57	1.46353e-55
Gm15528	5.22779	-2.94101	1.20491	-2.44085	0.0146527	0.0469679
Shisa2	45.8633	-2.94126	0.432577	-6.79939	1.05066e-11	1.55019e-10
Prokr1	102.114	-2.94646	0.287616	-10.2444	1.25347e-24	4.27975e-23
Ache	62.0712	-2.96351	0.388449	-7.62908	2.36436e-14	4.24974e-13
0610012D04Rik	10.5018	-2.96794	0.840839	-3.52973	0.000415979	0.00205596
Bcar3	122.115	-2.97015	0.26096	-11.3816	5.16286e-30	2.25403e-28
Slc40a1	66.4297	-2.98644	0.342999	-8.70685	3.12441e-18	7.27769e-17
Ybx2	6.74618	-2.98741	1.05105	-2.84231	0.00447877	0.0169508
Snord65	5.28175	-2.98949	1.18276	-2.52756	0.0114859	0.0382283
Cspg4	96.1387	-3.02322	0.294702	-10.2586	1.08319e-24	3.72221e-23
Kcnh2	14.2597	-3.057	0.754917	-4.04945	5.13391e-05	0.000311682
Gm13889	8.39717	-3.06278	0.955929	-3.20398	0.00135543	0.00583786
Ehd2	45.9378	-3.07531	0.419779	-7.32601	2.37102e-13	3.96303e-12
Rph3al	5.77059	-3.10601	1.19159	-2.60661	0.00914432	0.0314093
Gm42939	5.9192	-3.13146	1.13813	-2.75139	0.00593425	0.0216591
Gm19514	7.39459	-3.13556	1.05271	-2.97856	0.00289607	0.0115058
Clvs1	134.889	-3.16628	0.258509	-12.2482	1.71693e-34	8.46754e-33
Frmd3	202.481	-3.17005	0.238782	-13.2759	3.19412e-40	1.96303e-38
Pknox2	58.2184	-3.18143	0.381039	-8.34935	6.86398e-17	1.46827e-15
Cdc42ep1	328.005	-3.2046	0.174718	-18.3416	3.85184e-75	4.66277e-73
Zfp469	388.542	-3.21394	0.182618	-17.5993	2.49511e-69	2.8683e-67
Matn3	15.5298	-3.2259	0.742638	-4.34384	1.40017e-05	9.52458e-05
Odf3l1	110.085	-3.28295	0.27878	-11.7761	5.18064e-32	2.42051e-30
Aldh1a3	46.1185	-3.28526	0.45273	-7.25656	3.97063e-13	6.52073e-12
Adam19	195.299	-3.30838	0.221304	-14.9495	1.56929e-50	1.27937e-48
Gm37969	7.93187	-3.31008	1.04135	-3.17862	0.00147976	0.00631546
Slc35f1	385.508	-3.31522	0.160698	-20.6302	1.47121e-94	2.37459e-92
Rassf4	32.3197	-3.32726	0.51332	-6.48184	9.061e-11	1.22182e-09
Gm37465	8.07087	-3.33091	1.10162	-3.02364	0.00249752	0.0100828
Ckb	1511.29	-3.35421	0.232457	-14.4294	3.37973e-47	2.54739e-45
Gm48298	5.081	-3.36755	1.29277	-2.6049	0.00919005	0.0315124
Adam12	499.418	-3.45409	0.16877	-20.4663	4.30367e-93	6.67654e-91
Pdlim2	129.479	-3.50802	0.280031	-12.5272	5.2985e-36	2.8316e-34
Masp1	520.251	-3.56172	0.161811	-22.0116	2.23065e-107	4.19337e-105
Onecut3	7.74761	-3.58091	1.08571	-3.29823	0.000972956	0.00437201
Col9a1	18.7887	-3.59223	0.698953	-5.13945	2.75549e-07	2.49886e-06
Gm37736	25.8452	-3.64045	0.616696	-5.90316	3.56612e-09	4.0995e-08
Kank4	702.914	-3.71673	0.474439	-7.83393	4.72835e-15	8.94134e-14
Lgr6	104.6	-3.8927	0.32812	-11.8636	1.82831e-32	8.61786e-31
Emid1	9.09152	-3.8967	1.03092	-3.77982	0.000156942	0.00086326
Gm37342	4.8391	-3.9792	1.45624	-2.7325	0.00628548	0.0227952
Afap1l2	4.93903	-3.9868	1.41449	-2.81855	0.00482409	0.0180567
Abcb9	14.9366	-4.01945	0.817631	-4.91597	8.83447e-07	7.39864e-06
Tafa5	8.04187	-4.09092	1.13941	-3.59039	0.000330179	0.00167225
Prss23	43.3158	-4.3236	0.525024	-8.23505	1.7948e-16	3.74402e-15
Tenm4	231.428	-4.33587	0.522238	-8.30247	1.01966e-16	2.16376e-15
Gm47624	12.3683	-4.3605	0.982858	-4.43656	9.14094e-06	6.42601e-05
Gm45338	25.561	-4.39182	0.697565	-6.29592	3.05577e-10	3.9251e-09
1810065E05Rik	6.21688	-4.40122	1.3914	-3.16316	0.00156065	0.00662659
Rasgrp2	12.8179	-4.43119	0.958963	-4.62081	3.82236e-06	2.87559e-05
Csdc2	14.6925	-4.58541	0.931346	-4.92342	8.50436e-07	7.14841e-06
Fbxw15	4.64797	-4.87114	1.56835	-3.10589	0.00189706	0.00786945
Hapln1	13.7827	-4.97537	1.03647	-4.80029	1.58433e-06	1.26897e-05
Tmem119	5.12559	-5.01328	1.53086	-3.27481	0.00105733	0.00469697
Wnt6	6.40848	-5.33811	1.46781	-3.63678	0.000276069	0.00142992
Cfap70	23.8809	-5.34744	0.852094	-6.27564	3.48201e-10	4.44756e-09
Gm8131	7.3811	-5.53852	1.44854	-3.82352	0.000131559	0.000736574
Pcdh12	7.70371	-5.62363	1.42465	-3.94738	7.90115e-05	0.000463822
Pde9a	4.84757	-5.96119	1.58199	-3.76816	0.000164458	0.000899958
Wnt10a	4.9045	-5.97624	1.57109	-3.80387	0.000142451	0.000791454

## Sheet: 3_sgRNA1_vs_NTC_DEG
	baseMean	log2FoldChange	lfcSE	pvalue	padj
Calr	12036.7	1.32167	0.0234246	0	0
Hspa5	16988.5	1.04718	0.0226304	0	0
Pdia6	4786.02	1.28518	0.0300602	0	0
Scd2	40004.6	0.625149	0.0159945	0	0
Timp3	2346.39	-1.87581	0.0496572	1.28194896924415e-316	4.28683735315243e-313
Hsp90b1	10766.3	0.991129	0.0266593	1.47595e-304	4.11298e-301
5031439G07Rik	8283.11	1.00788	0.0275222	1.13362e-295	2.70773e-292
Cyb5r1	3029.39	-1.69125	0.0475657	5.95023e-281	1.2436e-277
Rrm2	7546.62	0.819899	0.0232759	1.63499e-273	3.03744e-270
Ppp1r15a	3117.97	-1.76859	0.0504593	2.32183e-273	3.88209e-270
Mgat5	21463.2	0.55589	0.016934	6.12563e-238	9.31096e-235
Gtpbp2	3730.93	-1.12727	0.0358653	2.9523e-219	4.11354e-216
Pdia3	8242.8	1.07997	0.0347181	1.03226e-214	1.32765e-211
Atp5a1	13447.3	0.612947	0.0196905	2.07118e-214	2.47358e-211
Rrm1	7433.94	0.764033	0.024899	1.91789e-208	2.1378e-205
Acot2	1977.28	-1.57141	0.0530233	9.82442e-197	1.02665e-193
Uhrf1	8098.78	0.85111	0.0289409	7.72469e-192	7.59746e-189
Hyou1	5991.5	0.966075	0.0329031	1.85354e-191	1.72174e-188
Lhfpl2	2596.39	-1.21078	0.0417305	9.15481e-188	8.05623e-185
Tuba1a	7720.44	0.731488	0.0254818	6.8779e-183	5.74993e-180
Gpnmb	111198	0.864829	0.0307735	1.54951e-175	1.23371e-172
Atf5	7092.98	-1.343	0.0493274	2.72391e-166	2.07017e-163
Ghitm	10330.6	-0.682818	0.0250056	7.46017e-166	5.42322e-163
Tfrc	7680.01	0.967362	0.035627	2.52591e-164	1.75971e-161
Eno1	49695.2	0.663747	0.0244571	7.09892e-164	4.74776e-161
Tubb5	31655.9	0.616322	0.0230278	1.77753e-159	1.14309e-156
Kdm7a	3152.08	-1.37073	0.0520154	3.43587e-156	2.12769e-153
P4hb	13113.2	0.565764	0.0214554	7.41723e-155	4.42914e-152
Fam129a	1342.47	-1.78604	0.0684322	2.06933e-154	1.19307e-151
Ldlr	2425.17	1.01468	0.0389617	1.30211e-151	7.2571e-149
Rpn1	11682.2	0.584384	0.0224863	1.50803e-150	8.13362e-148
Steap3	997.882	1.43769	0.0563563	6.89497e-147	3.60262e-144
Idh3a	3618.88	0.831364	0.0326816	1.80425e-144	9.14152e-142
Cp	2202.97	-1.21822	0.048159	7.10357e-144	3.49328e-141
Tubb3	2034.97	1.12959	0.0450082	1.97786e-141	9.44853e-139
Cd109	3114.43	1.03211	0.041601	5.06943e-138	2.35447e-135
Cth	2123.09	-1.04305	0.0425828	1.12783e-134	5.09656e-132
Anxa5	5508.65	0.797403	0.0326506	2.01436e-133	8.86317e-131
Mtap	4176.55	0.719945	0.0296988	1.72882e-131	7.41174e-129
Hsp90aa1	22643.6	0.754997	0.0312946	2.87057e-130	1.1999e-127
Sf3b3	3580.92	0.863186	0.0367091	4.98678e-124	2.03363e-121
Wwtr1	3791.78	-0.874698	0.0373744	6.42828e-123	2.55907e-120
Lonp1	7050.65	-0.839016	0.0359833	5.52189e-122	2.14712e-119
Mcm6	5947.57	0.667615	0.0290718	2.20023e-118	8.36086e-116
Insig1	3940.62	0.799961	0.0349522	1.25236e-117	4.65322e-115
Tenm4	3378.77	-0.956142	0.042897	5.26621e-112	1.91415e-109
Agap1	4964.47	-0.799784	0.0359733	3.32927e-111	1.18437e-108
Pgd	2344.36	0.830511	0.0376602	1.68936e-109	5.88459e-107
Cyb5r2	740.117	-1.71347	0.0790711	3.10811e-108	1.06056e-105
Fasn	14423.5	0.565344	0.0261776	4.6877e-105	1.56757e-102
Sdf2l1	630.262	1.61497	0.0775448	3.55936e-100	1.16691e-97
Nupr1	1161.79	-1.2287	0.0586795	4.33244e-100	1.39304e-97
Cyp51	3339.09	0.691537	0.0329213	1.21121e-99	3.82101e-97
Srrt	2062.14	0.904239	0.0432051	4.19574e-99	1.29913e-96
Gnptab	1361.57	0.985114	0.0471423	5.44495e-99	1.65527e-96
Zyg11b	5109.44	-0.663751	0.0321746	3.06859e-96	9.16195e-94
Dhcr7	1805.27	1.01543	0.0494105	5.95588e-96	1.74706e-93
Pgam1	7424.51	0.628057	0.0305105	7.78381e-96	2.24389e-93
Hsp90ab1	31999.8	0.379775	0.0184288	3.35646e-95	9.51187e-93
Acly	6714.44	0.655598	0.0319782	4.31115e-95	1.20137e-92
Deptor	5811.78	-0.784127	0.0385928	1.81502e-93	4.97493e-91
Pkia	4179.34	-0.870339	0.0429179	3.22749e-93	8.70381e-91
Slc39a14	3071.68	-0.867026	0.0430938	8.27264e-92	2.19553e-89
St3gal1	5153.27	0.868809	0.043249	1.53504e-91	4.0103e-89
Pdia4	5829.1	0.845963	0.0421434	2.24134e-91	5.76542e-89
Btg1	1453.48	-1.03519	0.0518179	6.00979e-91	1.52248e-88
Tram1	6082.17	0.640285	0.0319824	7.61217e-91	1.89964e-88
Lgals3	1163.81	1.13868	0.0571673	9.73959e-91	2.39479e-88
Mapk8ip1	3077	0.793594	0.0397544	2.34391e-90	5.67974e-88
Ddr2	11377.8	-0.52684	0.0263701	2.56069e-90	6.11639e-88
Ptgir	309.107	-2.30756	0.117854	1.14513e-88	2.6967e-86
Pnrc2	3720.12	-0.646432	0.0328495	6.7666e-88	1.57136e-85
Txnip	1235.02	-1.08017	0.0551033	7.58787e-88	1.73793e-85
Bpnt1	3059.74	0.691429	0.0352577	2.59833e-87	5.87081e-85
Tubb4b	3693.02	0.850723	0.0434293	3.37554e-87	7.52521e-85
Acat2	896.627	1.35955	0.0704019	3.25311e-86	7.15683e-84
Mxd4	1542.71	-0.938387	0.0483004	5.41646e-86	1.17615e-83
Vim	27259.3	0.41043	0.0210252	7.39454e-86	1.58509e-83
Sparc	11328.8	0.510944	0.0263044	1.65793e-85	3.50894e-83
Angptl6	369.626	-2.75352	0.142638	5.4716e-85	1.14356e-82
Mbp	1415.85	-0.990982	0.0513955	6.98125e-85	1.44107e-82
Ncapd2	6082.23	0.550422	0.0284777	8.12163e-85	1.65602e-82
Cad	3902.52	0.784188	0.0407469	3.12209e-84	6.28933e-82
Parp1	3269.1	0.711456	0.0369791	3.61002e-84	7.18565e-82
Tk1	1928.94	0.811459	0.0422953	9.43969e-84	1.85684e-81
Cebpg	3278.29	-0.7162	0.037345	1.18048e-83	2.29507e-81
Cpe	7519.55	0.547649	0.0286143	3.16785e-83	6.0881e-81
Hspa9	20497.9	-0.375154	0.019515	3.52229e-83	6.69235e-81
Larp1b	1117.65	-1.19672	0.0630626	6.07277e-83	1.14086e-80
Pcna	6659.96	0.677051	0.0355584	1.62122e-82	3.01186e-80
Dhx9	7021.95	0.66441	0.035131	1.85207e-81	3.40292e-79
Rmnd5a	4640.41	-0.724629	0.038471	8.02291e-81	1.45808e-78
Unc5b	978.585	-1.21079	0.0651012	6.82065e-80	1.22625e-77
Anxa1	3445.48	0.872699	0.0467017	1.02585e-79	1.8247e-77
Srxn1	944.532	1.12369	0.0604757	1.75136e-79	3.08239e-77
Ccna2	3633.84	0.615941	0.0330699	4.19926e-79	7.31371e-77
Hsph1	1398.5	0.885435	0.0478204	2.36174e-78	4.07095e-76
Manf	1593.49	1.15655	0.0628023	2.97762e-78	5.08019e-76
Afap1	3021.86	-0.635442	0.0344415	1.07658e-77	1.81822e-75
Kcnab2	1873.7	0.890497	0.0488061	3.36491e-76	5.62613e-74
Cbx6	2785.3	0.743474	0.041012	3.95061e-75	6.54001e-73
Ctsl	4082.89	-0.665206	0.0366983	4.03991e-75	6.62228e-73
Zbtb18	2125.77	-0.770057	0.0425902	9.22288e-75	1.49715e-72
Lrp8	443.31	1.69639	0.0956067	1.68491e-74	2.70882e-72
Mcm3	4559.33	0.563831	0.0312399	1.98189e-74	3.15593e-72
Anln	3373.83	0.79036	0.0438496	2.49397e-74	3.93389e-72
Hk2	3039.77	0.597412	0.033152	2.92798e-74	4.5753e-72
Dhcr24	1037.89	1.01543	0.0567223	8.89474e-74	1.37704e-71
Met	27481.8	0.601056	0.0335176	1.41483e-73	2.17027e-71
Sdc1	1029.63	1.06723	0.0606471	1.43677e-71	2.18389e-69
Eif4g1	18977.5	0.620884	0.0351576	1.77515e-71	2.67391e-69
Spcs3	3786.13	0.569259	0.0323125	4.3244e-71	6.45571e-69
Tubb6	827.675	1.12679	0.0646362	1.72831e-70	2.55728e-68
Gfm1	1840.82	0.751604	0.0428885	1.90843e-70	2.79904e-68
Mdh1	4284.82	0.474283	0.0271818	1.7314e-69	2.5173e-67
Usp11	732.972	-1.18826	0.0688101	1.95178e-69	2.81325e-67
Gpr158	1086.09	-1.21156	0.070458	5.87262e-69	8.39232e-67
Ccng1	7012.6	0.511145	0.0294866	8.85801e-69	1.25514e-66
Dbi	6210.18	0.652571	0.0380607	1.38364e-67	1.94407e-65
Eif5a	22046.5	0.318237	0.0184411	2.55526e-67	3.56033e-65
Fkbp4	8217.27	0.639393	0.0375857	1.37967e-66	1.90645e-64
Oxct1	12750.7	0.409916	0.0240045	2.25521e-66	3.09074e-64
Dennd4a	2587.37	-0.854051	0.0507106	2.04593e-65	2.78114e-63
Nfxl1	1504.37	-0.815339	0.0483993	2.10596e-65	2.83966e-63
Canx	21192	0.407281	0.0241205	6.06195e-65	8.10847e-63
S100a10	788.61	1.03857	0.0624165	2.41336e-64	3.20248e-62
Lig1	2215.63	0.639094	0.0383057	3.50206e-64	4.61059e-62
Hspd1	16862.3	0.501968	0.0302401	2.63362e-63	3.44016e-61
Egr1	412.024	1.49458	0.0920833	9.36698e-63	1.21408e-60
Slc25a10	1362.55	0.777667	0.0474432	4.3724e-62	5.62358e-60
Itga4	4255.93	-0.710817	0.0433984	5.53434e-62	7.06367e-60
Msmo1	2844.94	0.711276	0.0435123	9.4048e-62	1.19127e-59
Srebf2	6351.47	0.48571	0.0296557	1.19321e-61	1.50004e-59
Psme4	3786.59	0.715005	0.043894	2.40017e-61	2.99484e-59
Iqgap3	2807.25	0.717012	0.044158	5.60296e-61	6.93937e-59
Ncl	11661.4	0.370633	0.022691	8.92468e-61	1.09721e-58
Sparcl1	1597.34	0.687639	0.0424276	9.09838e-61	1.1104e-58
Kpna2	6528.87	0.466074	0.0287075	1.5214e-60	1.84332e-58
Pycr1	601.802	-1.30876	0.0820861	3.28152e-60	3.94727e-58
Gsdmc	3232.86	-0.738735	0.0458788	5.0373e-60	6.01597e-58
Pcbp1	10006.5	0.379246	0.0234034	6.70896e-60	7.95559e-58
Dhx15	6623.84	0.527776	0.0328033	9.22917e-60	1.0867e-57
Edem1	4551.52	0.617583	0.0385338	1.72636e-59	2.01851e-57
Tbpl1	1636.22	-0.773713	0.0483015	1.89128e-59	2.19599e-57
Cct3	6057.81	0.453236	0.0281937	2.3275e-59	2.68385e-57
Hmgcs1	2489.1	0.686823	0.0431866	1.21327e-58	1.38945e-56
Wdr1	7529.32	0.461659	0.0289168	1.25792e-58	1.43078e-56
Dclk1	1173.05	0.760929	0.0479509	2.08889e-58	2.35988e-56
Scd1	4650.34	0.59288	0.0376019	1.1475e-57	1.28767e-55
Tfdp1	2481.81	0.664913	0.0422662	1.85899e-57	2.07216e-55
Ncam1	1926.17	-0.716854	0.0455712	1.90279e-57	2.10693e-55
2810417H13Rik	3867.61	0.664501	0.0422836	2.40154e-57	2.6417e-55
Snhg1	1080.81	-0.86009	0.0549344	4.90328e-57	5.35836e-55
Mcm4	3063.46	0.644511	0.0411857	6.86489e-57	7.45331e-55
Fbln5	4966.72	-0.627722	0.0401351	7.97254e-57	8.60006e-55
Smim10l1	2873.2	-0.534746	0.0341485	8.28041e-57	8.8749e-55
Lmbrd1	3788.84	-0.552264	0.0354768	3.17148e-56	3.37753e-54
AI506816	9735.13	0.471446	0.0303167	7.96449e-56	8.42825e-54
Crebrf	1205.63	-0.827602	0.0537674	3.31222e-55	3.48304e-53
Iah1	870.878	-1.13649	0.0743769	3.54852e-55	3.7082e-53
Nfe2l1	9377.32	-0.348739	0.022474	5.18734e-55	5.3871e-53
Cluh	2699.87	0.599275	0.0389853	5.46342e-55	5.63879e-53
Endov	920.446	-0.869487	0.0566508	5.76025e-55	5.90867e-53
Kdm6b	3447.14	-0.636409	0.041462	7.31354e-55	7.45624e-53
Psmd1	4107.84	0.476722	0.0310243	1.32419e-54	1.34185e-52
G6pdx	1826.46	0.715061	0.0467514	1.67245e-54	1.68454e-52
H3f3b	15260.5	-0.333757	0.0216749	3.7826e-54	3.78713e-52
Dnmt1	6693.58	0.499734	0.0328177	8.88507e-54	8.84276e-52
Fam135a	3772.25	-0.555372	0.0367473	3.38307e-53	3.33316e-51
Rnf213	3623.81	-0.511615	0.0338081	3.38898e-53	3.33316e-51
Flna	18840	0.488372	0.0323642	8.04582e-53	7.86703e-51
Slc38a7	2535.82	-0.568011	0.0378354	1.45677e-52	1.41611e-50
Slc25a5	11056.2	0.450099	0.0299925	4.22467e-52	4.08304e-50
Ppa1	1207.13	0.727966	0.0487613	4.2869e-52	4.11937e-50
Setd8	2795.72	0.578989	0.0389224	1.09329e-51	1.04456e-49
Hn1l	2092.5	0.673109	0.0453489	1.55389e-51	1.4762e-49
Actb	102981	0.314816	0.0210086	2.42436e-51	2.28132e-49
Nup205	8859.34	0.49771	0.0334989	2.42867e-51	2.28132e-49
Masp1	1699.89	-0.829795	0.0561361	3.39575e-51	3.17189e-49
Cdca3	1586.85	0.776922	0.0528257	1.1281e-50	1.04788e-48
Adamts14	190.383	2.1025	0.146978	1.9536e-50	1.80466e-48
Spg21	9118.01	-0.456577	0.0310309	3.13971e-50	2.88439e-48
Pola1	1665.86	0.650127	0.0444443	3.7579e-50	3.43345e-48
2410006H16Rik	2378.24	-1.28586	0.0892022	5.0095e-50	4.55211e-48
Mlec	5261.3	0.440845	0.0300246	5.91065e-50	5.34195e-48
Aaas	1233.25	0.720029	0.0493612	6.82836e-50	6.13818e-48
Lss	1375.45	0.767194	0.0527043	1.04233e-49	9.31964e-48
Nav2	3784.88	0.471366	0.0322514	1.13797e-49	1.01207e-47
U2af2	4914.57	0.431334	0.029468	1.28699e-49	1.13855e-47
Ncapg2	3654.08	0.543181	0.037314	1.44615e-49	1.27261e-47
Acsl5	1658.07	0.630547	0.043537	3.17118e-49	2.77603e-47
Serpinh1	13436.9	0.38361	0.0262556	3.28598e-49	2.86154e-47
Wars	6073.03	-0.539043	0.0372624	5.58936e-49	4.84218e-47
Aldh1l2	9517.73	-0.939644	0.0653426	7.9377e-49	6.84115e-47
Psmd2	5958.91	0.41341	0.0284595	8.06751e-49	6.91737e-47
Tgif1	800.262	-1.01136	0.0705707	1.08139e-48	9.22491e-47
Pde11a	1488.63	0.636434	0.0442954	1.67029e-48	1.41763e-46
Foxm1	3570.12	0.512987	0.035653	2.09281e-48	1.76727e-46
Tyms	1086.34	0.753109	0.0525358	2.61168e-48	2.19434e-46
Dna2	468.439	1.11859	0.0786807	2.76133e-48	2.30847e-46
Cdkn1a	3290.81	0.715644	0.0499947	3.55991e-48	2.96128e-46
Ctsb	6874.46	0.462822	0.0322173	4.73197e-48	3.91676e-46
Ide	3137.44	0.599868	0.0419729	5.30572e-48	4.37003e-46
Mthfd1	1714.22	0.727211	0.0509621	6.75661e-48	5.53777e-46
Amdhd2	1734.75	-0.789109	0.0553829	8.75424e-48	7.14004e-46
Serpinf1	406.685	-1.2529	0.0891778	1.16916e-47	9.48951e-46
Sirpa	9001.91	-0.48119	0.0337534	1.88578e-47	1.5232e-45
Ppp1r16b	904.854	-1.12169	0.0796869	1.99365e-47	1.60259e-45
Naglu	3485.48	-0.505588	0.0355249	2.11437e-47	1.69149e-45
Prdx6	3160.02	0.579965	0.0408686	2.38725e-47	1.90071e-45
Sars	11865.9	-0.463773	0.0325585	2.67833e-47	2.12235e-45
Dtx3	1398.86	-0.663349	0.0468635	3.48478e-47	2.74837e-45
Irf2bp2	4410.9	-0.561862	0.0396721	3.86371e-47	3.03292e-45
Ube2h	4173.67	-0.449278	0.0316014	4.64484e-47	3.62906e-45
Vcp	10747	0.422345	0.0296889	5.58829e-47	4.34587e-45
Cs	6391.63	0.363593	0.0254862	5.99873e-47	4.64346e-45
Surf4	4890.8	0.450488	0.0318163	1.0478e-46	8.07338e-45
Dpysl2	3928.65	0.559104	0.039755	1.59264e-46	1.22151e-44
Hnrnpl	11100.5	0.416517	0.0294524	1.96937e-46	1.50356e-44
Fam174b	1449.92	0.756557	0.0539438	2.15692e-46	1.63926e-44
Zfp655	2532.35	-0.604684	0.0431578	2.84315e-46	2.15102e-44
Hoxb9	621.079	-1.08005	0.0777043	3.16476e-46	2.38355e-44
Slc23a2	2404.71	-0.572306	0.0408534	3.254e-46	2.43977e-44
Pcolce	1173.4	0.759865	0.0543506	4.00018e-46	2.98585e-44
Ccnd3	2389.95	0.609005	0.0436191	5.61607e-46	4.17337e-44
Immt	5872.39	0.393055	0.0279301	6.86638e-46	5.07991e-44
Sel1l	5542.52	-0.489168	0.0350092	9.72482e-46	7.16295e-44
Emp1	296.569	1.23487	0.0905212	3.83886e-45	2.81516e-43
Arhgdia	15914.9	0.359925	0.0257773	4.60091e-45	3.35926e-43
Osbpl2	1377.83	-0.746166	0.0541721	7.19862e-45	5.23308e-43
Krtcap2	3701.11	-0.622612	0.0452091	7.75275e-45	5.61151e-43
Hells	3558.37	0.491653	0.035571	7.80772e-45	5.62694e-43
Grb14	169.457	-3.12452	0.22658	8.53132e-45	6.12205e-43
Tm4sf1	1437.53	0.963389	0.0702783	9.15421e-45	6.54096e-43
Slc25a12	1241.23	0.697728	0.0508241	1.36659e-44	9.72311e-43
Atad2	7541.67	0.417099	0.0301396	1.38859e-44	9.83781e-43
2025-09-08	6950.59	-0.404326	0.0292027	1.46645e-44	1.03456e-42
Ypel5	832.255	-0.890263	0.0653837	4.58133e-44	3.21848e-42
Cse1l	4575.22	0.488644	0.0356975	5.07643e-44	3.55138e-42
Cct8	7711.39	0.413257	0.0300762	5.6886e-44	3.94662e-42
Eif3c	16747.8	-0.398711	0.0289921	5.68566e-44	3.94662e-42
Magt1	5377.35	0.576114	0.0423743	9.86395e-44	6.8151e-42
Wfs1	878.435	-0.955822	0.0706485	1.10119e-43	7.5769e-42
Tmem97	969.405	0.864331	0.0637797	1.20986e-43	8.29053e-42
Zfp346	1317.61	-0.69506	0.0515377	3.72599e-43	2.5428e-41
Rsrp1	2813.53	-0.573268	0.0424831	3.9938e-43	2.71449e-41
Srsf2	3988.88	0.469958	0.0346808	4.03647e-43	2.73238e-41
Ahsa1	1435.2	0.656804	0.0487356	4.26846e-43	2.87777e-41
Msh6	2470.46	0.593668	0.0441693	7.64253e-43	5.13185e-41
Slc25a13	2922.46	0.44264	0.032802	1.17802e-42	7.87859e-41
Clcn3	3033.51	-0.479638	0.0356577	1.41398e-42	9.419e-41
Nrp2	16533.4	0.355234	0.0262269	1.56354e-42	1.03739e-40
Prkcq	6169.73	-0.449632	0.0334054	1.73587e-42	1.14719e-40
Ero1l	7071.96	-0.427502	0.0317927	2.67546e-42	1.76117e-40
Gusb	2699.74	0.518389	0.0387867	3.17242e-42	2.08011e-40
AU040320	2011.16	-0.588206	0.0442394	5.4432e-42	3.55509e-40
2310015A10Rik	779.182	-0.824958	0.062133	5.47032e-42	3.5589e-40
Slc6a6	16872.5	0.331346	0.0247307	1.41969e-41	9.20048e-40
Cdk1	4416.37	0.398819	0.0298871	1.47496e-41	9.52177e-40
H2afy	2063.81	0.549605	0.0415433	1.56669e-41	1.0075e-39
Zc3hav1	7818.12	-0.426284	0.0320538	1.97211e-41	1.26336e-39
Glrb	10448	-0.398962	0.0299477	1.98366e-41	1.26591e-39
Chd5	267.665	-1.40235	0.108723	2.49718e-41	1.58756e-39
Txnrd1	7992.7	0.37632	0.0282489	2.55961e-41	1.62109e-39
Cdkn1b	3984.4	-0.423527	0.031914	2.9661e-41	1.87144e-39
Sec61a1	7992.08	0.417715	0.0314851	3.33593e-41	2.09687e-39
Srm	913.98	0.881874	0.0672798	4.34185e-41	2.71894e-39
H1f0	8257.16	-0.346367	0.0260772	5.85059e-41	3.65007e-39
Nsdhl	792.212	0.97414	0.0746701	6.31361e-41	3.9243e-39
Sesn3	3451.99	-0.447076	0.0340426	1.41614e-40	8.76961e-39
Dek	2618.31	0.477152	0.0364142	1.50774e-40	9.30236e-39
Gpr137b	6011.27	0.492543	0.0377488	2.6878e-40	1.6522e-38
Fads2	2323.66	0.63449	0.0489808	4.51611e-40	2.76591e-38
Gtf2a1	4276.76	-0.416225	0.0318604	4.99152e-40	3.04592e-38
Mast2	2314.26	0.539487	0.0416346	6.00181e-40	3.6491e-38
Elmsan1	2403.02	-0.521091	0.0403124	1.02914e-39	6.23452e-38
Ugdh	1063.17	0.67723	0.0525971	1.21398e-39	7.3277e-38
Tuba1b	17310.9	0.444463	0.0342917	1.38663e-39	8.3397e-38
Nkiras2	1868.7	-0.526633	0.0408307	1.42577e-39	8.54442e-38
Uck2	4163.14	0.40556	0.0312199	1.47888e-39	8.83105e-38
Rbbp7	2989.82	0.521014	0.0404606	1.95142e-39	1.16113e-37
Polr2b	2518.74	0.490488	0.0380667	2.29729e-39	1.36208e-37
Tsc2	2189.31	0.509054	0.0395972	2.83296e-39	1.67375e-37
Ddit3	825.69	-0.933419	0.0731778	3.36108e-39	1.97878e-37
Kdm4a	3617.65	-0.434732	0.0337256	3.89806e-39	2.28686e-37
Akap8	2189.13	0.496487	0.0387874	6.49153e-39	3.79505e-37
Trpm1	1412.16	-0.811445	0.0637173	6.70836e-39	3.90814e-37
Ablim1	848.577	0.794855	0.0624072	6.78545e-39	3.93933e-37
Fam198b	13749.4	0.380904	0.0295552	7.39238e-39	4.27684e-37
Sdhd	2667.12	0.549027	0.0430813	8.96657e-39	5.16969e-37
Snx33	2900.97	-0.488387	0.0382612	1.10901e-38	6.37203e-37
Enah	5398.79	-0.406728	0.031723	1.31223e-38	7.51389e-37
Itga9	1387.19	-0.584755	0.0460911	1.57495e-38	8.98745e-37
Fus	3499.99	0.398645	0.0311547	1.99934e-38	1.13704e-36
Wipi2	3221.77	-0.442143	0.0346614	2.02309e-38	1.14664e-36
Tcirg1	1793.6	0.59986	0.0474077	2.31061e-38	1.30518e-36
Sox6	4904.15	-0.546422	0.0431543	2.59586e-38	1.46137e-36
Calm1	8775.14	0.427292	0.0335347	2.87928e-38	1.61549e-36
Sqle	3069.83	0.430277	0.0339267	5.93446e-38	3.31853e-36
Ppm1h	1976.5	-0.576563	0.0458497	6.73422e-38	3.75321e-36
Mcm10	1519.86	0.585972	0.0466442	7.61373e-38	4.22929e-36
Tbc1d4	674.832	0.906193	0.0724579	8.96753e-38	4.96481e-36
Fam120a	20884.9	0.368336	0.0289949	9.06394e-38	5.00162e-36
Dtl	2272.37	0.511745	0.0409657	2.86753e-37	1.57714e-35
Ercc6l	1051.09	0.668844	0.0537724	3.1773e-37	1.74179e-35
Itpr1	3474.24	0.39617	0.0315159	3.63788e-37	1.98776e-35
Cyb5r3	3531.05	0.458559	0.0367014	4.68675e-37	2.55252e-35
Kdelr2	3635.24	0.429586	0.0343158	4.78177e-37	2.59582e-35
Chchd10	4011.32	-0.66902	0.0539792	5.53053e-37	2.99257e-35
Zfos1	1011.19	-1.02438	0.0832185	5.5732e-37	3.00593e-35
Ddx46	1697.12	0.598471	0.0484287	9.55079e-37	5.1347e-35
N4bp2l2	2897.18	-0.437754	0.0352568	1.57492e-36	8.43994e-35
Slc11a2	1448.97	0.637828	0.051949	2.38555e-36	1.27432e-34
Chaf1b	1136.17	0.682018	0.0557921	4.50284e-36	2.39769e-34
Anxa2	3630.15	0.405733	0.0328342	4.74794e-36	2.52017e-34
Hap1	1416.47	-0.665568	0.05457	6.36092e-36	3.36565e-34
Atp2a2	10932.9	0.320894	0.0258821	6.66178e-36	3.51372e-34
Nsun2	2861.47	0.475772	0.0387921	6.82812e-36	3.59013e-34
Aaed1	921.602	-0.964218	0.0795061	7.35887e-36	3.85706e-34
Bub1b	1821.8	0.578228	0.0474183	7.71679e-36	4.03202e-34
Slit2	603.471	-0.965195	0.0796756	8.63151e-36	4.49591e-34
Hmga2	1046.96	0.82334	0.0678662	1.22193e-35	6.34494e-34
AU020206	919.251	0.651047	0.0537414	1.75193e-35	9.06881e-34
Eif5	8660.06	0.369655	0.0301031	1.84031e-35	9.49688e-34
Sertad2	2556.1	-0.458375	0.0376132	2.14753e-35	1.10482e-33
Exo1	1023.66	0.704737	0.0582793	2.24516e-35	1.15151e-33
Erbb3	2188.05	-0.548005	0.0452233	2.28331e-35	1.16749e-33
Ddx21	4470.36	0.361337	0.0294652	2.4554e-35	1.25165e-33
C330027C09Rik	3228.75	0.562585	0.0465146	2.78997e-35	1.41788e-33
Wdhd1	776.027	0.731254	0.0605856	2.93128e-35	1.48518e-33
Zfp664	3062.62	-0.397517	0.0325889	3.72017e-35	1.87919e-33
Gls	4501.51	0.377576	0.0309348	4.21695e-35	2.12372e-33
Nipal3	1359.28	-0.573991	0.0476673	5.05274e-35	2.53699e-33
Adgb	635.633	-0.953976	0.0796825	5.09646e-35	2.55128e-33
Inf2	1089.07	0.705907	0.0588635	7.54458e-35	3.76554e-33
Tpm3	7943.94	0.315994	0.025933	9.69697e-35	4.8254e-33
Hnrnpa1	6137.42	0.397561	0.0328925	1.44804e-34	7.18432e-33
Lrp5	1626.04	-0.601393	0.0505906	2.94507e-34	1.45685e-32
Cryab	2597.08	0.528791	0.0444025	3.23978e-34	1.59791e-32
Srpk1	4097.48	0.398565	0.0331749	3.45515e-34	1.69912e-32
Atf6	4491.29	-0.680207	0.0573727	3.8946e-34	1.90961e-32
Dnajb11	1828.66	0.60395	0.0509589	4.48393e-34	2.19214e-32
Hn1	2401.04	0.663326	0.05605	5.06245e-34	2.46776e-32
Klf11	557.881	-0.830222	0.0702357	5.08449e-34	2.4713e-32
Slc24a4	292.927	-1.4637	0.127421	5.44819e-34	2.6404e-32
Mdfi	1332.67	-0.708632	0.0600106	6.79861e-34	3.28534e-32
Ccne1	668.278	0.8312	0.0705159	7.51054e-34	3.61891e-32
Gxylt2	5967.13	0.404285	0.0338694	8.23956e-34	3.95878e-32
Rangap1	5438.16	0.575008	0.0487572	9.90685e-34	4.7462e-32
Ensa	2153.79	-0.503668	0.0427238	1.66271e-33	7.94301e-32
E2f1	1259.53	0.663004	0.0565838	2.03337e-33	9.686e-32
Emp3	1217.74	0.610985	0.05231	3.3678e-33	1.5997e-31
Adcy7	2578.1	0.504175	0.0429996	3.52461e-33	1.66945e-31
Gyg	8268.42	-0.543334	0.0464557	3.70819e-33	1.75144e-31
Capzb	3222.69	0.39824	0.0337465	4.46404e-33	2.1025e-31
Cdon	2186.93	-0.549427	0.0471133	5.3258e-33	2.50133e-31
Topbp1	4133.66	0.418064	0.0355601	6.03399e-33	2.826e-31
Adam12	842.371	-0.829008	0.0714049	6.07984e-33	2.83952e-31
Pla2g2e	2457.51	-0.537532	0.0461195	6.20369e-33	2.88127e-31
Ppp1r9a	2582.47	-0.406367	0.0345386	6.19335e-33	2.88127e-31
Tcf19	915.212	0.694079	0.0597391	6.39551e-33	2.96213e-31
Ak2	1750.96	0.544418	0.0467482	6.63129e-33	3.06285e-31
Ccnd1	2501.42	0.558807	0.0482174	1.18208e-32	5.44472e-31
Atic	3977.69	0.355123	0.0302475	1.44132e-32	6.62059e-31
Mcm5	4108.63	0.413226	0.0354284	1.9062e-32	8.73194e-31
Ppm1g	3471.41	0.410556	0.0352055	2.01193e-32	9.19112e-31
Vimp	919.45	0.798519	0.0693854	2.10948e-32	9.61048e-31
Scpep1	6432.11	-0.387805	0.0332207	2.25745e-32	1.02567e-30
Abcf1	2632.74	0.427445	0.0367391	2.28021e-32	1.0332e-30
Paics	5363.94	0.42653	0.0367468	3.17281e-32	1.43376e-30
Fkbp1a	6569.25	0.490064	0.0424694	3.54471e-32	1.59751e-30
Ywhah	2034.52	0.459742	0.0397595	3.66493e-32	1.64725e-30
Lmnb1	2114.54	0.468867	0.0406822	5.16938e-32	2.31721e-30
Gnb4	552.335	0.863951	0.0757112	5.47114e-32	2.44592e-30
Tpm4	4038.08	0.437569	0.0379475	6.81488e-32	3.03853e-30
Eef1d	2116.38	0.512372	0.0447023	7.1196e-32	3.16595e-30
Dnah7b	2222.11	-0.674267	0.0592328	9.78997e-32	4.34186e-30
Eftud2	4186.33	0.329334	0.0284145	1.06853e-31	4.72641e-30
Gart	1808.91	0.503116	0.044043	1.20291e-31	5.30675e-30
Gsr	1198.39	0.618487	0.0545413	1.71226e-31	7.53396e-30
Tardbp	5380.79	0.291512	0.0251869	1.73678e-31	7.62176e-30
Mreg	1424.93	0.519751	0.0456954	1.83929e-31	8.05049e-30
Etnk1	2307.49	0.441586	0.0386283	2.05263e-31	8.96085e-30
Tuba4a	767.792	0.758367	0.0671917	2.82559e-31	1.23031e-29
Evc	1130.05	0.566605	0.0503441	5.35566e-31	2.32589e-29
Casd1	4916.39	-0.366147	0.0320744	5.70749e-31	2.47226e-29
Cryzl1	1400.09	-0.536707	0.0476777	6.19483e-31	2.67642e-29
Lsm14a	4457.8	-0.370402	0.032689	1.43757e-30	6.19488e-29
Myadm	8208.32	0.364665	0.032175	1.4785e-30	6.35489e-29
Serinc3	4913.57	-0.442459	0.0393075	1.50789e-30	6.46458e-29
Sulf2	1688.18	0.742875	0.0666941	1.51868e-30	6.49421e-29
Sepw1	1081.58	-0.708887	0.0636692	1.62856e-30	6.94633e-29
Pck2	3526.33	-0.581107	0.0521612	1.8217e-30	7.75034e-29
Mapk14	3112.26	0.396374	0.0352203	2.606e-30	1.1059e-28
Eif1	10672.6	-0.38235	0.0339404	2.67636e-30	1.13288e-28
Man2c1	1189.86	-0.634752	0.0572925	3.16027e-30	1.33434e-28
Atm	1769.97	0.514883	0.0462777	3.19647e-30	1.34622e-28
4930503L19Rik	1064.29	-0.609519	0.0550283	3.41672e-30	1.43536e-28
C77080	1766.14	0.538389	0.0484871	3.44631e-30	1.44417e-28
Ppp1r14b	2456.72	0.450408	0.0403059	3.4717e-30	1.45117e-28
Gas2l3	3079.99	0.54006	0.0486534	3.5486e-30	1.47961e-28
Akt1	17240.4	0.285713	0.0252511	3.58191e-30	1.48979e-28
Mlph	10520.1	0.293487	0.0259651	3.88069e-30	1.61005e-28
Clspn	759.154	0.835376	0.0759272	5.95187e-30	2.46325e-28
Impdh2	2262.39	0.444934	0.0399698	5.98158e-30	2.46943e-28
Ddb1	13368.2	0.298899	0.0265876	7.47354e-30	3.07777e-28
Tab2	6613.6	-0.602005	0.0547581	8.72763e-30	3.5854e-28
P2rx3	96.8565	-2.54759	0.23647	9.04011e-30	3.70467e-28
Ank2	5452.36	-0.493793	0.0447441	1.05122e-29	4.29281e-28
Haus6	1843.15	0.485875	0.0440001	1.05266e-29	4.29281e-28
Scarb1	1559.33	0.538237	0.048922	1.07316e-29	4.36575e-28
Tubg1	1699.66	0.672334	0.0613488	1.15403e-29	4.68333e-28
Sema3b	2962.97	-0.475159	0.0430583	1.27129e-29	5.1467e-28
Actg1	15600.7	0.303678	0.0271363	1.28596e-29	5.19356e-28
Sec31a	2769.19	0.421617	0.0380519	1.38953e-29	5.59831e-28
Fem1b	6243.67	-0.323134	0.0289628	1.61672e-29	6.49797e-28
Slc35g1	733.088	0.722541	0.0661297	1.62309e-29	6.50791e-28
Tcea1	4082.36	-0.486629	0.0442394	1.679e-29	6.716e-28
Dpp9	2127.16	0.471177	0.0428157	1.85796e-29	7.41412e-28
Prkar2a	1927.86	0.453528	0.0411524	1.88022e-29	7.48509e-28
Them4	449.077	-0.944966	0.0870405	1.92915e-29	7.6616e-28
Trak2	4473.61	0.434927	0.0394998	2.58056e-29	1.02244e-27
Med13l	3406.68	-0.45479	0.0414387	3.0777e-29	1.21653e-27
Fos	585.755	0.827037	0.0762448	3.34174e-29	1.31778e-27
Arf1	8623.87	0.327512	0.0295844	4.10009e-29	1.61302e-27
Tnfaip2	1902.41	-0.531968	0.0488873	4.23148e-29	1.66081e-27
Hist1h2bc	2044.5	0.644313	0.059427	4.27521e-29	1.67404e-27
Arsg	631.603	-0.930541	0.0863251	4.78471e-29	1.86917e-27
5730455P16Rik	1386.19	-0.538264	0.04957	5.20725e-29	2.02949e-27
Syngr1	3920.72	0.389758	0.0354567	5.26458e-29	2.04706e-27
Plekho1	2602.66	0.559896	0.0516606	5.74477e-29	2.2286e-27
Rasa3	3510.85	0.412113	0.0375978	5.80132e-29	2.24532e-27
Tmx3	3647.49	-0.390585	0.035572	5.98319e-29	2.31037e-27
Naga	1082.86	-0.626054	0.0579149	6.24062e-29	2.40422e-27
Gnpda1	2196.75	-0.417977	0.0382039	6.79816e-29	2.61299e-27
Usp1	4391.9	0.351951	0.0319907	7.04349e-29	2.70108e-27
Vdac2	4233.02	0.367275	0.0334993	9.20166e-29	3.52063e-27
Btf3l4	3148.99	-0.435847	0.0400386	1.01711e-28	3.88267e-27
Bdh1	995.899	0.602597	0.0559901	1.10163e-28	4.19572e-27
Dlx6os1	397.805	-1.11995	0.105799	1.24415e-28	4.72777e-27
Ppat	1806.58	0.440259	0.040593	1.49961e-28	5.68559e-27
Slc35f1	2046.26	-0.497264	0.0461567	1.82778e-28	6.91415e-27
Elovl6	1378.72	0.715419	0.0668847	1.98317e-28	7.485e-27
Fbxl20	1144.85	-0.650645	0.0608241	2.04569e-28	7.70357e-27
Stard5	549.356	-0.907314	0.0852589	2.33627e-28	8.77808e-27
Pde4b	1231.15	-0.677581	0.0634296	2.34731e-28	8.79979e-27
Kpnb1	11869.9	0.272212	0.0248674	2.4345e-28	9.10622e-27
Thra	442.185	-0.951747	0.0896493	2.49437e-28	9.30934e-27
Traf3	2153.47	0.488479	0.0454329	2.51252e-28	9.35619e-27
Ssr3	15146.4	0.314605	0.0288293	2.61764e-28	9.726e-27
Sntb1	854.026	-0.692074	0.0648539	2.62497e-28	9.73159e-27
Ankrd50	3452.56	-0.349251	0.0320941	2.70261e-28	9.99727e-27
Tkt	4472.58	0.452575	0.0420174	2.94847e-28	1.08826e-26
Tlk2	3119.38	-0.411215	0.0380723	3.39709e-28	1.25109e-26
Exoc5	2253.82	0.457613	0.0425944	3.76789e-28	1.38459e-26
Map1b	3103.96	-0.568303	0.0533307	3.95225e-28	1.44916e-26
Vcl	1250.53	0.60601	0.0569921	4.40446e-28	1.61143e-26
Rpa1	4595.41	0.433028	0.0403024	4.89697e-28	1.78771e-26
Iars2	2468.82	0.410932	0.0381895	5.29643e-28	1.92933e-26
Slc9a3r1	1168.79	0.595757	0.056115	5.41788e-28	1.96928e-26
Plec	3107.39	0.597357	0.0563833	6.83108e-28	2.47756e-26
Cnppd1	1221.44	-0.632423	0.0597534	7.06034e-28	2.55517e-26
Pdcd4	676.207	-0.80639	0.0763231	7.24794e-28	2.6174e-26
Dyrk1b	844.78	-0.662991	0.0627921	8.92181e-28	3.21493e-26
Ddx17	11054.3	-0.334606	0.0310635	1.03207e-27	3.71101e-26
Hist1h2bj	983.512	0.571707	0.0543769	1.78063e-27	6.38888e-26
Zfc3h1	1494.41	-0.522895	0.0496579	2.0181e-27	7.22541e-26
Slc25a4	8011.28	0.363954	0.0340756	2.08368e-27	7.44425e-26
Dtna	935.198	-0.779893	0.0745519	2.28601e-27	8.14969e-26
Myo10	13450.3	0.291135	0.0271453	2.41355e-27	8.56786e-26
Necap2	3764.76	-0.388981	0.0365495	2.41115e-27	8.56786e-26
Cacybp	3361.9	0.411185	0.0387728	2.81555e-27	9.97371e-26
Sema3c	308.285	-1.28118	0.125942	3.07927e-27	1.08849e-25
Dnaja1	3100.33	0.37163	0.0349466	3.17553e-27	1.12015e-25
Sfr1	1999.66	0.484759	0.0461363	3.58907e-27	1.26335e-25
Lmo4	2175.09	-0.414964	0.0392458	3.77662e-27	1.32658e-25
Notch2	3221.06	-0.374198	0.0352602	3.90239e-27	1.36788e-25
Dpf2	1676.03	-0.46118	0.0438896	4.54051e-27	1.58823e-25
Trib3	7092.14	-0.806699	0.0777813	5.58334e-27	1.94892e-25
Tmed2	3490.71	0.496956	0.0476404	7.1195e-27	2.47996e-25
Copb2	3672.07	0.356459	0.0337497	8.02974e-27	2.79121e-25
Atp5g3	4726.13	0.510926	0.0490948	8.14999e-27	2.82713e-25
Xpo1	10321.9	0.284713	0.0268436	9.03921e-27	3.1291e-25
Ssrp1	5835.36	0.274947	0.0259224	9.61553e-27	3.32173e-25
Ccne2	735.243	0.743505	0.0720004	9.72853e-27	3.35384e-25
Ubxn7	3427.95	-0.393675	0.0374804	1.00881e-26	3.47064e-25
Rbms3	416.042	-0.876661	0.0851542	1.01405e-26	3.4815e-25
Cdc6	800.898	0.626134	0.0606545	1.11678e-26	3.82636e-25
Vill	1666.01	-0.451461	0.0433883	1.48913e-26	5.09167e-25
Gabarap	4620.08	-0.390763	0.0373332	1.53348e-26	5.23261e-25
Wdr76	989.581	0.628931	0.0611406	1.62047e-26	5.51816e-25
Gpi1	9032.68	0.380235	0.0363582	1.88815e-26	6.41665e-25
Akr1b7	104.915	-4.76783	0.473815	2.34368e-26	7.94854e-25
Itgav	4517.81	0.335065	0.0319868	2.46372e-26	8.33873e-25
Hist1h3g	1418.31	0.710006	0.0693958	2.66331e-26	8.99607e-25
Abhd8	1162.11	0.721075	0.0704898	2.69372e-26	9.08045e-25
Xbp1	2010.61	0.531849	0.0517557	2.71793e-26	9.14364e-25
Rnf114	1618.94	-0.479467	0.0465191	3.09935e-26	1.04059e-24
Pdlim1	432.53	0.971151	0.0957526	3.17492e-26	1.06382e-24
Asns	10686.7	-0.226357	0.0215311	3.4494e-26	1.15348e-24
Hmga1	4096.38	0.410135	0.0396627	4.65358e-26	1.55305e-24
Galnt7	719.882	0.636112	0.0624762	4.73039e-26	1.57554e-24
Kif11	3690.35	0.387646	0.0374107	4.78224e-26	1.58964e-24
Lhfp	466.575	0.838659	0.0826303	5.09927e-26	1.69166e-24
Fkbp11	163.828	1.28343	0.130092	6.7327e-26	2.22913e-24
Cd44	13274.3	0.348471	0.0336428	7.45075e-26	2.46199e-24
Lgals8	2065.96	-0.496862	0.0487943	9.47422e-26	3.12444e-24
Plxnc1	1962.21	-0.438137	0.0428204	1.0476e-25	3.44799e-24
Arhgef2	13239.8	-0.327541	0.0316852	1.11715e-25	3.66968e-24
Pfn1	12347.4	0.4096	0.0399555	1.18225e-25	3.87591e-24
Ncaph	1428.2	0.47145	0.0462968	1.20845e-25	3.95405e-24
Smad5	4969.73	-0.309493	0.0299488	1.33981e-25	4.37533e-24
Set	11880.5	0.235916	0.0227647	1.58515e-25	5.16642e-24
Tacc1	5577.78	0.300401	0.0291075	1.65449e-25	5.3819e-24
Creld2	535.185	0.783184	0.0779726	1.66942e-25	5.41995e-24
Kif20a	1211.87	0.552464	0.0547731	1.67543e-25	5.42892e-24
Crip2	1352.63	0.503819	0.0497919	1.72133e-25	5.56684e-24
Ddx39	1229.09	0.605525	0.0603163	2.16348e-25	6.98328e-24
Rpl22	4206.68	-0.450883	0.04453	2.72127e-25	8.7668e-24
Cul7	5038.18	0.348003	0.0340388	3.01555e-25	9.69617e-24
Inpp4b	1449.78	-0.671841	0.067268	3.26619e-25	1.04819e-23
Mapre2	1083.38	0.716733	0.0717908	3.29442e-25	1.05523e-23
Gjc3	4316.69	-0.330401	0.0323113	3.47342e-25	1.10831e-23
Mthfd1l	5939.81	0.272441	0.0265346	3.47212e-25	1.10831e-23
Msi2	5935.44	-0.286767	0.0279556	3.48496e-25	1.10988e-23
Ptpn14	8566.33	-0.237103	0.0230965	4.3434e-25	1.38064e-23
Synpo	2338.68	0.404418	0.0399227	4.36623e-25	1.38526e-23
Riok3	1812.73	-0.427898	0.0423657	4.54973e-25	1.44075e-23
Prpsap1	1251.51	0.597979	0.0600131	4.72096e-25	1.49214e-23
Tes	1344.02	0.481921	0.0480343	5.04647e-25	1.59202e-23
Rap2b	5046.9	-0.369652	0.0364259	5.29187e-25	1.66629e-23
Ywhaq	4948.25	0.38793	0.0383035	5.36022e-25	1.68464e-23
S100b	1332.27	-0.499934	0.0499914	5.91636e-25	1.85594e-23
Fabp5	5957.35	0.444916	0.0443296	7.17618e-25	2.24692e-23
Ect2	3455.63	0.411826	0.040923	7.92085e-25	2.47545e-23
Cinp	804.633	0.625477	0.0631524	8.01596e-25	2.5005e-23
Cd9	502.346	0.736761	0.0744827	8.13961e-25	2.53434e-23
Cyb5b	5593.45	0.312498	0.0307727	8.32552e-25	2.58741e-23
Sat1	1240.91	-0.564884	0.0569406	8.37116e-25	2.59677e-23
Cdc20	1247.11	0.504444	0.0506938	9.37196e-25	2.90184e-23
Dhrs3	162.763	1.52476	0.161733	9.66711e-25	2.98769e-23
Ube2w	1473.95	-0.542324	0.0546822	9.80235e-25	3.0239e-23
Smc2	4355.39	0.414607	0.0413099	1.0088e-24	3.1063e-23
Gtse1	1154.15	0.568072	0.0573884	1.02558e-24	3.15214e-23
Zswim8	3150.29	-0.384158	0.0382468	1.30745e-24	4.01112e-23
Zbtb7b	1573.03	-0.55484	0.0562259	1.4938e-24	4.57442e-23
Adam19	452.159	-0.8198	0.0835035	1.49684e-24	4.57536e-23
Fh1	2064.42	0.414054	0.0414216	1.52731e-24	4.65996e-23
Rbms2	2500.31	-0.43968	0.044132	1.60103e-24	4.876e-23
Dpp3	1057.46	0.637332	0.064886	1.77269e-24	5.38896e-23
Bend6	847.74	0.605756	0.0616742	1.90984e-24	5.79538e-23
Nisch	6463.07	0.302687	0.0300921	2.39854e-24	7.26515e-23
Csnk1a1	10110	-0.241762	0.0239674	2.65093e-24	8.0151e-23
Nab1	1900.29	0.465032	0.0470952	2.95217e-24	8.90981e-23
Scly	3469.14	-0.355205	0.0355704	3.17589e-24	9.56772e-23
Phb	3475.4	0.334493	0.0334362	3.21735e-24	9.6752e-23
Polr1b	1072.45	0.528916	0.0540007	3.66289e-24	1.09953e-22
Wbp1	1850.22	-0.533033	0.054497	4.07167e-24	1.22004e-22
Pola2	703.71	0.64154	0.0659115	4.23565e-24	1.26691e-22
Pdxk	1609.41	0.498689	0.0508685	4.29176e-24	1.2814e-22
Brip1	1214.83	0.546986	0.0560246	4.42205e-24	1.31794e-22
Sigmar1	1205.2	0.507003	0.0518045	4.7043e-24	1.39957e-22
St3gal6	6814.97	-0.361383	0.0363722	4.95134e-24	1.47045e-22
Nfic	3470.03	0.398393	0.0402871	5.34039e-24	1.58318e-22
Tatdn2	1380.34	0.496579	0.0507863	5.64029e-24	1.66913e-22
Malat1	25678	-0.19296	0.019226	5.76002e-24	1.70155e-22
Pfas	3716.49	0.435678	0.0443673	6.98994e-24	2.06123e-22
Rn7sk	228817	-0.428903	0.0436516	7.11877e-24	2.09553e-22
Chaf1a	1521.81	0.510299	0.052415	7.57617e-24	2.22625e-22
Rhbdd1	2310.89	-0.689455	0.071326	7.75863e-24	2.27587e-22
Noc2l	1874.68	0.484682	0.0497058	8.21956e-24	2.40685e-22
Slc6a9	813.64	-0.652199	0.0675265	8.68502e-24	2.5387e-22
Gatad2a	4480.36	0.371537	0.0376535	8.84669e-24	2.58144e-22
Idh1	2002.5	0.425452	0.0433943	9.13641e-24	2.66134e-22
Ankrd13b	527.331	0.750865	0.077859	9.1732e-24	2.66741e-22
Smarcc1	7705.64	0.274761	0.0276358	9.4257e-24	2.73607e-22
Ncln	2063.37	0.550848	0.0568873	9.50252e-24	2.75359e-22
Leprotl1	1947.09	-0.442593	0.0452594	9.68882e-24	2.80272e-22
Ehhadh	538.802	0.696546	0.0722792	1.02698e-23	2.96564e-22
Mlana	9121.23	0.349674	0.0354261	1.0656e-23	3.07188e-22
Gulp1	5354.52	-0.434372	0.0444437	1.12088e-23	3.22011e-22
Pa2g4	2259.09	0.440284	0.045079	1.12007e-23	3.22011e-22
Lrrfip1	1674.67	0.469325	0.0482279	1.16281e-23	3.33487e-22
Arpc5l	1686.05	-0.555521	0.0575198	1.18392e-23	3.38957e-22
Ptrf	925.281	0.60903	0.0632793	1.31502e-23	3.75847e-22
Gemin5	2406.82	0.38419	0.0391586	1.351e-23	3.85473e-22
Hmgcr	3331.05	0.340152	0.0345222	1.38493e-23	3.94482e-22
Insr	1945.23	-0.471168	0.0485767	1.56134e-23	4.43973e-22
Actr1a	2767.27	0.346584	0.0352432	1.57708e-23	4.47687e-22
Map2k3	1992.68	0.488126	0.0504212	1.5823e-23	4.48409e-22
Klf10	629.612	-0.771636	0.080518	1.60559e-23	4.54237e-22
Hsd17b7	442.662	0.891966	0.0934211	1.64955e-23	4.65887e-22
Nans	1004.71	0.539662	0.0560253	1.67167e-23	4.71337e-22
Usp5	4139.31	0.376831	0.0385968	2.34521e-23	6.60134e-22
Brip1os	1798.02	0.414481	0.0427579	3.07348e-23	8.63673e-22
Rad18	1655.36	0.488564	0.0508402	3.15446e-23	8.84944e-22
Tmem11	1488.64	-0.517285	0.0540298	3.4698e-23	9.71777e-22
Impdh1	393.735	0.827509	0.0872242	3.6259e-23	1.0138e-21
Plk1	1728.86	0.48458	0.0505099	3.8298e-23	1.06902e-21
Trim46	186.878	-1.33957	0.146358	4.26591e-23	1.18877e-21
Diaph3	1274.59	0.479676	0.0501355	5.17706e-23	1.44027e-21
Mt1	2862.3	0.569804	0.0600012	5.24353e-23	1.45634e-21
Gaa	5457.53	-0.276311	0.0283175	5.85193e-23	1.62262e-21
Tmem14c	1672.86	0.454487	0.0474429	5.98083e-23	1.65562e-21
Hist3h2bb-ps	509.394	0.659995	0.0698784	6.73215e-23	1.86052e-21
Pole2	588.926	0.602506	0.0637576	7.20695e-23	1.98845e-21
Oat	4927.16	0.254661	0.0261377	7.71685e-23	2.12563e-21
Zfp608	1240.32	-0.503899	0.0530552	8.10905e-23	2.22999e-21
Hist4h4	4443.47	0.515908	0.0543856	8.19155e-23	2.24898e-21
Sec13	2827.67	0.36238	0.0376207	9.80217e-23	2.68676e-21
Snhg12	228.097	-1.17915	0.128528	1.04331e-22	2.85501e-21
Prdx1	28128.6	0.253399	0.0260954	1.07075e-22	2.92532e-21
Atp13a3	9245.99	0.283854	0.0292946	1.08555e-22	2.96092e-21
Cenpf	2169.14	0.404962	0.0423114	1.12824e-22	3.07233e-21
Stam	2156.94	-0.406258	0.0424803	1.19598e-22	3.25152e-21
Txndc11	1222.17	0.514733	0.0545468	1.32894e-22	3.60713e-21
Nrbp2	292.51	-1.06652	0.115579	1.34382e-22	3.6416e-21
Kdm5b	1216.67	-0.507762	0.0538047	1.40022e-22	3.78831e-21
Shcbp1	1075.51	0.515371	0.0546585	1.42194e-22	3.84084e-21
Gcc1	1382.03	-0.497132	0.052718	1.64491e-22	4.43596e-21
Baz1a	2000.62	0.386435	0.0404995	1.83464e-22	4.93964e-21
Mt2	966.009	0.73117	0.0784104	1.96498e-22	5.28207e-21
Arhgap10	690.447	0.598735	0.0640716	1.98099e-22	5.31655e-21
Cyp26b1	332.79	-0.808163	0.0869252	2.27884e-22	6.10613e-21
Natd1	1322.38	-0.595117	0.0638076	2.37763e-22	6.35663e-21
Sox5	1063.99	-0.58278	0.0624522	2.37993e-22	6.35663e-21
Pitpnm2	998.046	0.523929	0.0560036	2.67857e-22	7.14284e-21
Plxnd1	10244.4	0.268102	0.0279195	2.80397e-22	7.46536e-21
Mogs	3373.01	0.411278	0.0434465	2.87715e-22	7.64802e-21
Itgb3	524.729	0.770103	0.0830712	3.13048e-22	8.3082e-21
Nup155	2933.06	0.375682	0.039596	3.45271e-22	9.14886e-21
Slc16a1	2934.27	0.441454	0.0469439	3.72634e-22	9.8583e-21
Tug1	3768.54	-0.430207	0.0456956	3.81155e-22	1.00678e-20
Mpdz	2661.44	0.407342	0.0431816	4.12313e-22	1.08736e-20
Cand2	1408.36	0.472598	0.0505581	4.55873e-22	1.20035e-20
Adk	622.878	0.622109	0.0673518	5.11907e-22	1.34577e-20
Mtm1	599.094	-0.872217	0.0949577	5.38462e-22	1.41336e-20
Eid1	2456.9	-0.425755	0.0453777	5.43731e-22	1.42495e-20
Ifi30	567.417	0.685985	0.0744421	5.70269e-22	1.49216e-20
Palm	1279.73	0.600264	0.0652145	7.34922e-22	1.91998e-20
Arf4	3586.43	0.346351	0.0367469	8.41506e-22	2.19501e-20
Cct7	12487.4	0.330014	0.034969	8.70604e-22	2.26737e-20
Tgfbr3	439.48	-0.788002	0.0861676	9.72031e-22	2.52758e-20
Ahcy	3008.69	0.345812	0.0367562	9.94917e-22	2.58308e-20
Mybl2	555.097	0.713197	0.0779701	1.04433e-21	2.70717e-20
Tjp2	4630.79	0.387471	0.0414063	1.05055e-21	2.71906e-20
Ankrd52	3614.09	0.357676	0.0381149	1.11555e-21	2.88285e-20
Ccni	5194.28	-0.284341	0.0301609	1.35976e-21	3.50852e-20
Nin	1576.74	0.455102	0.0492005	1.37204e-21	3.53474e-20
Tbc1d1	1403.03	0.413476	0.0444753	1.40154e-21	3.6052e-20
Nr4a3	2306.2	-0.375205	0.0401786	1.43749e-21	3.69198e-20
Lmo7	1081.17	0.528545	0.0576672	1.53401e-21	3.93385e-20
Adck3	642.847	-0.720783	0.0791769	1.54874e-21	3.96553e-20
Paqr6	952.865	-0.638549	0.0701248	1.66299e-21	4.25156e-20
Ldha	24777.2	0.22004	0.0233008	1.70675e-21	4.35678e-20
Gps1	3218.02	0.406543	0.0438315	1.85482e-21	4.72754e-20
Kat2a	2253.07	0.393882	0.0424064	1.88612e-21	4.79998e-20
Parp11	763.896	-0.582579	0.0639965	2.00278e-21	5.08914e-20
Gys1	1495.44	0.504485	0.0551406	2.16316e-21	5.48831e-20
Clcn7	2289.23	-0.374953	0.0403874	2.4073e-21	6.09848e-20
Gcat	384.95	0.759414	0.0839317	2.4659e-21	6.23749e-20
Abca5	901.994	-0.551664	0.060703	2.69567e-21	6.79812e-20
Ccnb1	3235.09	0.372614	0.0401763	2.69514e-21	6.79812e-20
Rps6ka3	4995.68	-0.387929	0.0419836	3.16189e-21	7.96188e-20
Pip5k1c	1973.16	0.404448	0.0438798	3.26343e-21	8.20519e-20
Copg1	6195.7	0.329602	0.0354572	3.33508e-21	8.37276e-20
Zfp945	649.743	-0.693905	0.0769649	3.53069e-21	8.85056e-20
Idi1	473.983	0.838247	0.0932823	3.69253e-21	9.24238e-20
Hnrnpa2b1	10380.7	0.399854	0.0434526	3.95309e-21	9.87977e-20
Umps	786.187	0.549427	0.0607355	4.00643e-21	9.99815e-20
Coro1c	2921.09	0.362831	0.0392818	4.2447e-21	1.0577e-19
Leng8	1626.45	-0.438576	0.0479704	4.45723e-21	1.109e-19
Nup93	1305.18	0.448258	0.049106	4.57347e-21	1.13623e-19
Tmod1	622.284	0.662225	0.0736759	4.6928e-21	1.16415e-19
Dkc1	1551.05	0.411343	0.0449747	5.84857e-21	1.44871e-19
Rasgrp3	3809.89	-0.401818	0.0438817	5.8862e-21	1.45588e-19
Ogdh	7240.45	0.339985	0.0368689	6.09227e-21	1.50462e-19
Nolc1	1517.02	0.551205	0.0612743	6.28925e-21	1.55098e-19
Dpp7	1198.9	-0.482345	0.0532973	6.60333e-21	1.62603e-19
Trappc6a	668.473	-0.907168	0.102118	7.29682e-21	1.79416e-19
Raver1	2561.74	0.431442	0.0474306	7.39956e-21	1.81675e-19
Wls	6715	-0.263827	0.0284864	7.44032e-21	1.82408e-19
Cst6	340.007	0.885738	0.0996829	7.80165e-21	1.90986e-19
Polh	937.494	0.532054	0.0593039	8.86891e-21	2.16796e-19
Map1a	367.755	0.878866	0.0990822	9.18815e-21	2.24271e-19
Itgb5	1526.52	-0.457497	0.0506182	9.48793e-21	2.31251e-19
Cyfip1	3837.35	0.300151	0.0326244	1.03279e-20	2.51356e-19
Vdac1	9639.15	0.230355	0.0249132	1.03995e-20	2.52732e-19
Sphk1	286.322	0.918757	0.104033	1.10493e-20	2.68133e-19
Dag1	7605.85	0.242741	0.0263125	1.18111e-20	2.86206e-19
Gm9800	3195.45	0.494064	0.0550558	1.18509e-20	2.86754e-19
Ccdc91	1375.07	-0.455082	0.0505254	1.29449e-20	3.12774e-19
Pygb	1644.94	0.425184	0.0470716	1.42118e-20	3.42888e-19
Acp2	1308.64	-0.466443	0.0519545	1.49713e-20	3.60691e-19
Mmgt1	2770.64	0.34827	0.038232	1.59275e-20	3.83177e-19
Ostc	2138.1	0.408199	0.04516	1.62256e-20	3.89788e-19
Eif2s1	4042.9	0.313852	0.0343501	1.67107e-20	4.00864e-19
Prpf40b	643.253	-0.635196	0.0717752	1.70969e-20	4.09542e-19
Dhfr	1634.98	0.391099	0.0433041	2.09732e-20	5.01676e-19
Uba2	3963.54	0.300192	0.0329091	2.13255e-20	5.09376e-19
Akna	1540.01	-0.432034	0.0481611	2.31861e-20	5.5224e-19
Fdft1	1019.45	0.513775	0.0578522	2.31808e-20	5.5224e-19
Gpr85	175.73	-1.15159	0.134074	2.36157e-20	5.6167e-19
Bub1	2484.88	0.429621	0.0479231	2.5106e-20	5.96266e-19
Sdk1	559.393	-0.617206	0.0700777	2.60223e-20	6.17154e-19
Aldh6a1	640.935	-0.717579	0.0816924	2.76593e-20	6.55048e-19
Nes	1407.04	0.638141	0.0725598	2.77842e-20	6.57074e-19
Ccdc50	5679.83	-0.256561	0.0281194	2.79058e-20	6.59019e-19
Actn4	8284.04	0.289403	0.0318067	2.85002e-20	6.71321e-19
Bms1	1187.32	0.518567	0.0585718	2.8507e-20	6.71321e-19
Usp14	2257.8	0.412215	0.0459562	2.91457e-20	6.85395e-19
Gsk3b	8577.73	-0.240661	0.0263684	2.97928e-20	6.99629e-19
Parvb	3863.12	0.280816	0.0308589	2.98928e-20	7.00992e-19
Psat1	8882.31	0.262256	0.0287996	3.17613e-20	7.43765e-19
Taf15	3599.97	-0.558805	0.0634481	3.29302e-20	7.7006e-19
Slc9a9	567.588	-0.929511	0.106992	3.73153e-20	8.71384e-19
Sipa1l3	2453.02	0.373114	0.0415141	3.78589e-20	8.82847e-19
Isyna1	248.966	0.870246	0.099931	3.94766e-20	9.19289e-19
Atp1b3	3635.93	0.32131	0.0356191	4.56585e-20	1.06177e-18
Zfp938	627.879	-0.686888	0.0787579	4.94995e-20	1.14949e-18
Ywhab	8092.11	0.279345	0.03089	5.08154e-20	1.17841e-18
Rpn2	5983.93	0.260552	0.0287892	5.36129e-20	1.24156e-18
Cpeb1	566.946	-0.663571	0.0761642	5.51974e-20	1.27649e-18
Pmp22	603.171	0.694653	0.0797863	5.60521e-20	1.29446e-18
Aldh1l1	352.198	0.887194	0.102528	6.01413e-20	1.38698e-18
Aurkb	1546.43	0.440129	0.0497399	6.37134e-20	1.46734e-18
Nucks1	19475.4	0.259604	0.0287471	6.45862e-20	1.48539e-18
Nasp	1531.61	0.469704	0.0533889	7.32705e-20	1.68281e-18
Paqr3	245.797	-1.05878	0.124232	7.66277e-20	1.7575e-18
Sepp1	1318.53	-0.434014	0.049134	7.81867e-20	1.7908e-18
Ipo8	3415.2	0.339564	0.0379821	8.09377e-20	1.85127e-18
Nacc2	1528.26	0.479435	0.0547445	9.49513e-20	2.16883e-18
Emilin1	1356.59	0.548555	0.0631123	9.74163e-20	2.2221e-18
Mpnd	2410.4	-0.428347	0.0486123	1.01133e-19	2.30375e-18
Hk1	2160.67	0.405093	0.0458536	1.06665e-19	2.42645e-18
Pop1	945.666	0.547103	0.0630196	1.07598e-19	2.44102e-18
Prim1	933.263	0.513564	0.0589697	1.07471e-19	2.44102e-18
Slc43a2	404.141	-0.722025	0.0837058	1.10264e-19	2.49812e-18
Trim28	7351.23	0.34798	0.0391527	1.19959e-19	2.71409e-18
Lancl1	1451.99	-0.464401	0.0531154	1.25627e-19	2.83849e-18
Samd8	3434.18	-0.346069	0.0389588	1.2755e-19	2.87804e-18
Fancd2	1609.07	0.410101	0.0465917	1.34825e-19	3.0381e-18
Manba	810.42	0.659027	0.0765373	1.35444e-19	3.04795e-18
Hspb8	376.864	0.842359	0.0982873	1.42999e-19	3.21363e-18
Idh2	4859.17	0.297066	0.0333359	1.48824e-19	3.34004e-18
Car9	228.308	-0.997913	0.117825	1.73006e-19	3.87755e-18
Mc1r	3393.46	0.299631	0.0336999	1.75086e-19	3.91893e-18
Aspm	2670.41	0.35576	0.0402887	1.86301e-19	4.16437e-18
Afg3l2	1447.26	0.432787	0.049555	1.92537e-19	4.29802e-18
Fignl1	1166.35	0.487153	0.0562236	2.00562e-19	4.47119e-18
Tcp1	5948.85	0.406806	0.0464336	2.01311e-19	4.48192e-18
Tmem209	2358.96	-0.358107	0.0406175	2.05704e-19	4.57362e-18
Slc25a36	1905.36	-0.424354	0.0485792	2.08013e-19	4.61883e-18
Ran	14626.2	0.253536	0.0284761	2.12167e-19	4.70481e-18
Mdh2	6146.14	0.296075	0.0334379	2.49749e-19	5.53087e-18
Bre	718.984	-0.56144	0.0655286	2.67341e-19	5.91261e-18
Ephx1	2034.04	0.389447	0.0445317	2.79627e-19	6.17618e-18
Ncapd3	1517.25	0.434297	0.0499921	2.84514e-19	6.26756e-18
Tbx2	1929.81	0.40892	0.0468984	2.84511e-19	6.26756e-18
Ninj1	1432.8	-0.435199	0.0501214	2.92868e-19	6.44309e-18
Bop1	1993.37	0.423659	0.0487121	2.93431e-19	6.44699e-18
Pacs1	949.134	0.539468	0.0629721	3.08189e-19	6.76237e-18
Rpa2	724.021	0.591754	0.0693595	3.18071e-19	6.97006e-18
Casp4	79.975	-1.72641	0.219903	3.39785e-19	7.43614e-18
S100a11	575.889	0.824909	0.0973402	3.40849e-19	7.44966e-18
Nup85	1500.22	0.453003	0.0524527	3.62876e-19	7.92074e-18
Mtmr3	4760.16	-0.288749	0.0327637	3.81007e-19	8.30565e-18
Gosr1	1887.65	-0.360115	0.0411844	3.84353e-19	8.36769e-18
Psmc1	2242	0.346929	0.0396136	3.86338e-19	8.39996e-18
Fam134b	1376.47	0.39721	0.0457703	4.64182e-19	1.00794e-17
Hist1h1d	4335.41	0.436139	0.0505554	4.73359e-19	1.02591e-17
Rpl26	13190	-0.24059	0.0272709	4.73684e-19	1.02591e-17
Gmpr	590.776	0.760992	0.0900715	4.81234e-19	1.04091e-17
Prkce	1577.67	-0.391435	0.0450946	4.8572e-19	1.04926e-17
Sema6b	313.453	0.95067	0.113522	4.9583e-19	1.06971e-17
Man2a2	2396.34	-0.328542	0.0376321	5.81865e-19	1.25371e-17
Cdca7l	1025.58	0.49238	0.0577187	6.13767e-19	1.32074e-17
Bzw2	2208.75	0.343665	0.0394785	6.34633e-19	1.36389e-17
Slc2a6	308.257	0.89835	0.107407	6.8271e-19	1.46533e-17
Chic2	1315.21	-0.455628	0.0532298	6.88853e-19	1.47662e-17
Ipo5	7592.12	0.280997	0.0321293	7.29999e-19	1.56281e-17
Specc1l	2439.82	-0.394599	0.0457395	7.48144e-19	1.59961e-17
Als2cl	151.903	-1.2643	0.156623	8.45964e-19	1.80645e-17
Sfxn1	2177.23	0.392229	0.0456208	9.92898e-19	2.11751e-17
Psmd3	3388.67	0.308859	0.0355755	1.04968e-18	2.23575e-17
Plod2	3110.46	-0.310699	0.035819	1.10656e-18	2.35391e-17
Maml1	1723.2	-0.453456	0.0533848	1.24213e-18	2.63893e-17
Rapgef1	7178.12	0.265856	0.0305843	1.28777e-18	2.73242e-17
Akap1	1384.43	0.410463	0.0480813	1.37655e-18	2.9171e-17
Vamp2	1402.26	-0.461007	0.0544153	1.38732e-18	2.9362e-17
Fanca	961.288	0.501134	0.0594837	1.4112e-18	2.98296e-17
Tpgs2	421.172	0.666584	0.0800532	1.51944e-18	3.20771e-17
Ccdc47	4231.08	-0.310072	0.0359002	1.53863e-18	3.24411e-17
Eprs	15593.3	-0.222115	0.0255719	1.75643e-18	3.69868e-17
Mpp6	2220.64	0.4489	0.0530701	1.7691e-18	3.72068e-17
Atp6v1g1	5669.24	-0.377311	0.0441905	1.94729e-18	4.09029e-17
Cnpy2	1011.83	-0.620316	0.0748499	2.3227e-18	4.87271e-17
4930402H24Rik	1000.84	-0.498017	0.0595104	2.34098e-18	4.9049e-17
Celf2	8815.77	0.273271	0.0317431	2.55925e-18	5.35552e-17
Xrcc6	893.248	0.526393	0.0632132	2.63354e-18	5.50411e-17
Arhgap29	1891.15	0.375975	0.0442355	2.76179e-18	5.76494e-17
Mms22l	1155.54	0.453839	0.0540324	2.78462e-18	5.80534e-17
Trim35	5133.15	-0.301231	0.0351386	2.88628e-18	6.0098e-17
Eif3e	13665.1	-0.247971	0.0288078	3.01353e-18	6.26693e-17
Ehd4	773.896	0.597834	0.0723486	3.05611e-18	6.34761e-17
Plekha3	3083.98	0.320449	0.037494	3.10547e-18	6.44212e-17
Tpm1	9575.21	0.245065	0.0284854	3.1895e-18	6.60824e-17
Pcyt2	616.1	0.610443	0.0739898	3.26245e-18	6.75102e-17
Zyx	4401.6	-0.316861	0.0371112	3.44243e-18	7.11464e-17
Tcof1	1626.27	0.494333	0.0594016	3.59402e-18	7.41878e-17
Carkd	877.618	-0.54628	0.0660329	3.63463e-18	7.49334e-17
Srpr	3785.08	0.295306	0.0345627	3.86253e-18	7.95338e-17
Soat1	5634.79	-0.325591	0.0382767	4.2147e-18	8.66788e-17
Elovl5	2072.07	0.393949	0.046763	4.33603e-18	8.90644e-17
Ncald	1457.73	0.368644	0.0436659	4.85888e-18	9.96816e-17
Prps2	757.884	0.644904	0.0787726	5.0733e-18	1.03953e-16
Mtmr4	1932.38	0.391894	0.0467418	6.24038e-18	1.2771e-16
Tpp2	4113.81	0.326295	0.0385948	6.54021e-18	1.33683e-16
Gng8	152.156	-1.48284	0.194422	6.83211e-18	1.39478e-16
Atg12	895.031	-0.514227	0.0625412	6.99573e-18	1.42645e-16
Acad10	178.364	-1.02615	0.128312	7.34394e-18	1.49562e-16
Gng5	2458.83	-0.402801	0.0482391	7.39948e-18	1.50327e-16
Pbk	1139.32	0.504445	0.0613284	7.39669e-18	1.50327e-16
Itga5	729.605	0.634007	0.0778564	7.45012e-18	1.51172e-16
Ccnf	902.676	0.480293	0.0582662	7.95521e-18	1.61226e-16
Nup107	973.839	0.490881	0.0596876	8.42827e-18	1.70606e-16
Cep83os	350.747	-0.759783	0.0938282	8.97678e-18	1.81489e-16
Myo7a	12861.4	0.259849	0.0306708	9.07358e-18	1.83225e-16
Eogt	3057.48	0.343081	0.0408564	9.16551e-18	1.84858e-16
Ahctf1	3402.06	0.30134	0.035729	9.51047e-18	1.91584e-16
Pigp	1007.57	-0.525397	0.0643774	1.06553e-17	2.14388e-16
Larp4	6066.11	0.272087	0.0322416	1.11683e-17	2.24439e-16
Anxa6	1180.52	0.418426	0.0505382	1.13005e-17	2.26823e-16
Kif14	1236.11	0.421093	0.050895	1.15057e-17	2.30666e-16
Txn1	5076.72	0.458612	0.0557586	1.15248e-17	2.30773e-16
Ybx3	6849.39	0.319185	0.0380546	1.22768e-17	2.45535e-16
Hist1h2bh	1100	0.533319	0.0655703	1.26487e-17	2.52671e-16
Ift172	1376.52	-0.422453	0.0511769	1.32884e-17	2.65133e-16
Atxn7l3b	2557.96	-0.334781	0.0400369	1.33534e-17	2.66112e-16
Bclaf1	5957.66	0.327442	0.0391363	1.36634e-17	2.71967e-16
Aldh2	3249.19	-0.314117	0.037494	1.38979e-17	2.76306e-16
Uqcrh	1942.89	0.554318	0.0684326	1.45419e-17	2.88765e-16
Txndc5	3700.92	0.315052	0.0376398	1.47135e-17	2.91827e-16
Phip	3480.17	0.317092	0.0379015	1.49647e-17	2.96457e-16
Ftsj3	1540.94	0.454345	0.0554162	1.49913e-17	2.96553e-16
Lyrm5	832.56	-0.535693	0.0660465	1.5005e-17	2.96553e-16
Tufm	1467.14	0.392308	0.0474181	1.58299e-17	3.12487e-16
Snx25	715.454	0.526357	0.0649234	1.65119e-17	3.25566e-16
Ttll12	1713.24	0.372841	0.0449635	1.66302e-17	3.27512e-16
Clcn4	1758.8	0.360713	0.0434297	1.67797e-17	3.30066e-16
Vprbp	2194.67	0.34746	0.041777	1.73481e-17	3.40847e-16
Gja1	422.746	0.668574	0.0833026	1.82252e-17	3.57659e-16
Tigd2	766.126	-0.514605	0.0635842	2.03038e-17	3.97983e-16
Tmem109	981.587	0.529284	0.0655227	2.05935e-17	4.03188e-16
Ebp	806.476	0.528167	0.0654061	2.12238e-17	4.15043e-16
Lasp1	2554.93	0.32098	0.0385912	2.18829e-17	4.27432e-16
N4bp1	1591.03	-0.412033	0.0501957	2.19252e-17	4.2776e-16
Slc25a3	10105.8	0.254932	0.0304582	2.23685e-17	4.35899e-16
Parpbp	673.447	0.604055	0.0753606	2.31159e-17	4.49939e-16
Glis3	849.656	-0.52616	0.0652643	2.4004e-17	4.66683e-16
Diablo	950.715	-0.489341	0.0604972	2.62702e-17	5.10148e-16
Gm10863	475.962	-0.676313	0.0847867	2.68134e-17	5.20092e-16
Rps27	7669.14	-0.34772	0.0420784	2.70944e-17	5.24935e-16
Pdcd11	1630.39	0.373973	0.0455147	3.09162e-17	5.97594e-16
Ssr1	7254.94	0.244421	0.0293104	3.08819e-17	5.97594e-16
Afap1l2	72.6531	-1.98686	0.274682	3.19988e-17	6.17806e-16
Rnps1	2402.29	0.353029	0.0428854	3.35638e-17	6.47275e-16
Kif15	1506.47	0.376139	0.0458909	3.57403e-17	6.88454e-16
Cisd1	626.201	0.605756	0.0761179	3.65991e-17	7.04186e-16
Crim1	1701.43	-0.413644	0.050825	3.84612e-17	7.39162e-16
Uckl1	812.733	-0.553542	0.0693745	3.9308e-17	7.54569e-16
Cct2	7791.48	0.260693	0.0314202	3.99885e-17	7.66751e-16
Sgpl1	4537.27	-0.253387	0.030534	4.12494e-17	7.90022e-16
Asun	988.055	0.463283	0.0574483	4.14247e-17	7.92472e-16
Hmgn1	3690.57	0.320931	0.0389522	4.22286e-17	8.06928e-16
Dstn	2530.16	0.333802	0.0406161	4.48884e-17	8.56774e-16
Dock7	3784.43	0.428739	0.0529623	4.65604e-17	8.87675e-16
Orc1	314.16	0.746433	0.094558	4.72162e-17	8.99152e-16
Irak1	1976.95	0.334765	0.0408178	5.12687e-17	9.75213e-16
Uri1	2678.23	-0.379829	0.046628	5.22203e-17	9.92185e-16
Rnf187	3713.55	0.330512	0.0402974	5.30714e-17	1.00721e-15
Poglut1	2139.82	-0.334812	0.0408736	5.57064e-17	1.05602e-15
Dync1h1	19411.2	-0.21622	0.0261468	6.48609e-17	1.22817e-15
Samm50	1449.98	0.500361	0.062842	6.67057e-17	1.26167e-15
Tnrc6c	2855.41	-0.299109	0.0364592	6.72335e-17	1.27022e-15
Tmbim1	1747.83	-0.436112	0.0542486	6.79543e-17	1.28239e-15
Tmc6	1650.79	0.465932	0.0582619	6.97165e-17	1.31416e-15
Racgap1	4084.73	0.392222	0.0484999	7.42567e-17	1.39817e-15
Tmem184b	1503.06	0.394749	0.0488694	7.807e-17	1.46831e-15
Cdr2l	2627.26	0.341943	0.0419961	7.83967e-17	1.4728e-15
AW549877	2988.95	-0.481061	0.0604215	7.99757e-17	1.50078e-15
Rad54l	690.617	0.548556	0.0695684	8.64095e-17	1.61969e-15
Psmd14	2562.28	0.325214	0.0399214	8.79471e-17	1.64667e-15
Psmc5	2080.92	0.328572	0.0403684	9.05519e-17	1.69354e-15
Utp20	2103.72	0.363151	0.0448395	9.12871e-17	1.70539e-15
Fcgrt	364.375	-0.879982	0.113298	9.22362e-17	1.72119e-15
Calu	11328.6	0.267914	0.0327187	9.47107e-17	1.7654e-15
Ahnak	1441.34	0.370205	0.0457881	9.51298e-17	1.77124e-15
Cyr61	2944.73	0.284031	0.0347532	9.69456e-17	1.80103e-15
Myo1e	990.003	0.604126	0.0770825	9.68894e-17	1.80103e-15
Wdr36	1736.84	0.358931	0.0443671	1.02415e-16	1.90053e-15
Hacd3	1459.21	0.390853	0.0485886	1.07058e-16	1.98448e-15
Ubr4	13206.3	-0.239279	0.0292091	1.09095e-16	2.02e-15
Kif22	1061.33	0.437206	0.0548033	1.10612e-16	2.04584e-15
Atp6v1d	3866.52	-0.351409	0.0434511	1.12549e-16	2.07936e-15
Sod2	1246.31	0.430401	0.0539153	1.14243e-16	2.10833e-15
Nop56	4047.26	0.259453	0.0317774	1.21499e-16	2.23976e-15
Lmtk2	4469.04	-0.235548	0.0288153	1.28879e-16	2.3732e-15
Pbdc1	2358.44	0.343552	0.0425306	1.31251e-16	2.41155e-15
Psmd12	2041.77	0.385764	0.0480652	1.31227e-16	2.41155e-15
Ezh2	2030.27	0.338384	0.0419258	1.4544e-16	2.66932e-15
Evi5l	583.481	-0.59403	0.0762654	1.47749e-16	2.70873e-15
Lmna	6405.92	0.414753	0.052047	1.52086e-16	2.78519e-15
Otud4	2338.82	0.323276	0.0400038	1.52863e-16	2.79635e-15
Fktn	1339.92	0.384505	0.0480299	1.56879e-16	2.86668e-15
Aff1	1862.75	-0.397318	0.0497666	1.63256e-16	2.97995e-15
Aifm1	588.889	0.553855	0.07103	1.68317e-16	3.06898e-15
Sash1	4986.9	-0.230625	0.0283607	1.88307e-16	3.42973e-15
Gm37305	205.133	-0.891351	0.116236	1.89635e-16	3.45016e-15
Vat1	14382.2	0.223539	0.0274859	1.94157e-16	3.52859e-15
Lipa	2742.8	0.396969	0.0498851	2.02138e-16	3.66965e-15
Kmt2d	11693.6	-0.200663	0.0246632	2.1368e-16	3.87497e-15
B930036N10Rik	152.963	1.05711	0.14029	2.25277e-16	4.08085e-15
Cers6	932.952	0.442859	0.0561995	2.28334e-16	4.13176e-15
Rbm14	967.276	0.487766	0.0623717	2.33396e-16	4.21879e-15
Lgals1	10685	0.276821	0.0343271	2.48766e-16	4.49175e-15
Cdc45	1037.77	0.452974	0.0577492	2.73982e-16	4.94172e-15
Slc2a1	1250.99	0.404038	0.051184	3.12689e-16	5.63379e-15
Aph1c	2884.28	-0.320815	0.0401438	3.23486e-16	5.82205e-15
Gtf3c1	4675.17	0.243748	0.0302538	3.23865e-16	5.82261e-15
Epha3	3920.07	-0.338985	0.0425301	3.27597e-16	5.88337e-15
Capn2	2247.49	0.330029	0.0413754	3.38118e-16	6.06581e-15
Gm12258	188.588	-1.05217	0.140591	3.41839e-16	6.12599e-15
Prpf19	2639.41	0.34026	0.0427388	3.48438e-16	6.23756e-15
Zfp68	1132.62	-0.455406	0.0583102	3.49324e-16	6.24673e-15
Tmem136	279.153	-0.77821	0.101985	3.49969e-16	6.25158e-15
Hdlbp	11070.3	0.357156	0.0449792	3.51243e-16	6.26765e-15
Sft2d2	2343.45	-0.32906	0.0412776	3.5384e-16	6.30725e-15
Melk	878.87	0.479775	0.0617277	3.68043e-16	6.55344e-15
Smarca4	6943	0.346693	0.0436414	3.77243e-16	6.71011e-15
Zfand3	2572.43	-0.341891	0.0430215	3.85531e-16	6.85025e-15
Med13	5923.84	-0.285258	0.0356475	3.89392e-16	6.9115e-15
Rfc1	2647.06	0.388707	0.0493176	4.06786e-16	7.21258e-15
2810013P06Rik	241.077	-0.891699	0.117894	4.22136e-16	7.47682e-15
Dcdc2a	609.904	-0.672068	0.0881135	4.25297e-16	7.52484e-15
Klhl24	3404.78	-0.302607	0.0379526	4.33865e-16	7.66832e-15
Rps7	28279.8	-0.29697	0.0372326	4.42487e-16	7.81245e-15
Cyc1	4011.99	0.262566	0.0328087	4.48858e-16	7.91657e-15
Cbx5	16601.9	0.198194	0.0246316	4.52491e-16	7.97223e-15
Eif3b	7495.15	0.224976	0.0280285	4.6e-16	8.096e-15
Rnf144a	1668.69	-0.326775	0.041152	4.64205e-16	8.16142e-15
Atf3	756.913	-0.494835	0.0640742	4.72701e-16	8.30206e-15
4632415L05Rik	654.391	-0.569105	0.074355	4.78046e-16	8.38713e-15
Nap1l1	6000.48	0.233279	0.0291123	4.90818e-16	8.60218e-15
Asf1b	799.156	0.53591	0.0698333	4.9885e-16	8.7338e-15
Fam21	2977.83	0.281526	0.0354064	6.03037e-16	1.05468e-14
Adamts20	253.879	0.79948	0.105847	6.04929e-16	1.05689e-14
Nav1	3164.49	0.314052	0.0396599	6.16245e-16	1.07553e-14
Ddrgk1	989.993	-0.474545	0.0615426	6.29055e-16	1.09675e-14
Aacs	1083.53	0.502313	0.06546	6.50876e-16	1.13361e-14
Rnf2	2561.88	-0.294564	0.0371476	6.55503e-16	1.14048e-14
Siah1a	788.132	-0.508835	0.0664063	6.71799e-16	1.16762e-14
Tuba1c	4220.7	0.421028	0.0541653	6.78425e-16	1.17791e-14
Hmbs	755.336	0.459505	0.0595547	7.04905e-16	1.22261e-14
Gnb2l1	27400.7	-0.170054	0.0212337	7.11974e-16	1.2336e-14
Eef2	83790.5	-0.195409	0.0244629	7.38209e-16	1.27773e-14
Nkain1	229.384	0.825057	0.10979	7.58682e-16	1.31181e-14
Gne	539.014	0.601191	0.0793923	7.79491e-16	1.34639e-14
Mef2c	1815.08	0.425993	0.0550458	8.40797e-16	1.45079e-14
Snrpb	3592.83	0.354851	0.0453002	8.46511e-16	1.45914e-14
Acadl	2881.95	-0.297743	0.0377308	8.70812e-16	1.49948e-14
Gltscr2	2369.13	-0.399081	0.0513558	8.76842e-16	1.50831e-14
Slc4a4	586.597	-0.528301	0.0694751	9.07343e-16	1.55918e-14
Tln2	4030.86	0.294595	0.037354	9.25034e-16	1.58794e-14
Hnrnph2	894.479	0.461596	0.0601598	9.64683e-16	1.65431e-14
Cox7a2l	2815.06	-0.330517	0.0421571	1.00465e-15	1.72108e-14
Dap	801.366	0.491135	0.0643826	1.0224e-15	1.74969e-14
Psmd13	1785.81	0.348966	0.0446596	1.045e-15	1.78654e-14
Hapln1	562.017	-0.879013	0.118023	1.0584e-15	1.80761e-14
Rhoq	2475.98	-0.327367	0.0418106	1.12101e-15	1.91257e-14
Pou6f1	1012.92	-0.438281	0.0570528	1.14848e-15	1.95745e-14
Lactb	845.468	0.48703	0.0639826	1.20672e-15	2.05461e-14
Tle3	2604.22	-0.300219	0.0382558	1.21052e-15	2.05899e-14
Gm15663	91.8393	-1.46765	0.211601	1.22172e-15	2.07592e-14
Rassf3	1614.88	0.415643	0.0539916	1.2944e-15	2.19719e-14
Myo6	2380.22	-0.348438	0.04476	1.32433e-15	2.24572e-14
Fam178b	389.608	-0.765959	0.102793	1.39476e-15	2.36275e-14
Tomm20	4819.24	-0.279216	0.035598	1.45158e-15	2.45652e-14
Chd3	2182.25	-0.321871	0.0412576	1.46989e-15	2.48499e-14
Tpp1	3924.5	-0.260124	0.033111	1.48489e-15	2.50782e-14
Plpp2	1981.74	0.479547	0.0631593	1.50364e-15	2.53692e-14
Kif4	1135.43	0.469055	0.0616891	1.53243e-15	2.58289e-14
Stip1	3665.89	0.348181	0.0448765	1.62891e-15	2.74274e-14
Agpat1	2699.9	0.295245	0.0377872	1.64916e-15	2.77403e-14
Cep164	1222.22	0.390592	0.0507378	1.69992e-15	2.85479e-14
Ermp1	1428.54	0.426867	0.0558175	1.70058e-15	2.85479e-14
Hr	265.534	-0.817151	0.110427	1.83286e-15	3.07377e-14
Anapc16	1464.02	-0.457168	0.0602176	1.89223e-15	3.16698e-14
Ttyh2	2147.12	0.331803	0.0427653	1.89179e-15	3.16698e-14
Cobll1	1483.9	0.38588	0.050211	1.97956e-15	3.30982e-14
Aff3	2045.2	-0.440477	0.0579056	2.01233e-15	3.36126e-14
Chtf18	550.095	0.543818	0.0726827	2.08274e-15	3.47538e-14
Ssu72	1500.32	-0.356415	0.0461924	2.10492e-15	3.5089e-14
Prpf31	943.334	0.450563	0.059485	2.3212e-15	3.86558e-14
Pkp2	254.325	0.807325	0.109653	2.47824e-15	4.123e-14
Aatk	437.269	-0.637891	0.0862448	2.65446e-15	4.41178e-14
Chek1	1331.77	0.391698	0.0513134	2.78169e-15	4.61866e-14
Abca8b	371.069	-0.669841	0.090885	3.0076e-15	4.9888e-14
Cnn2	1138.09	0.503727	0.0674043	3.01554e-15	4.997e-14
Shc1	5405.85	-0.230461	0.029604	3.10959e-15	5.14775e-14
Pold2	923.196	0.460814	0.0613154	3.27994e-15	5.42439e-14
Dzip1	1394.09	-0.36617	0.0479132	3.38788e-15	5.59736e-14
Atp5c1	4433.09	0.255667	0.0329807	3.48041e-15	5.74457e-14
Top2a	14821.7	0.198319	0.0254668	3.62514e-15	5.97756e-14
Arhgap5	4991.7	-0.323769	0.0421579	3.75856e-15	6.19144e-14
Hist1h2bk	740.25	0.477783	0.0639195	3.77748e-15	6.21649e-14
Zfr2	274.664	-0.79268	0.108648	4.19046e-15	6.88933e-14
Zbtb37	1328.9	-0.377237	0.049636	4.19529e-15	6.89049e-14
Car6	2164.38	-0.405556	0.0536481	4.23419e-15	6.94755e-14
Diaph1	1418.96	0.348604	0.0456633	4.28682e-15	7.02702e-14
Pspc1	1214.41	-0.366159	0.048123	4.39331e-15	7.19454e-14
Tsen34	2003.02	0.517887	0.0699357	4.49662e-15	7.35651e-14
Gpx4	7087.85	-0.270294	0.0350727	4.5349e-15	7.41187e-14
Gpr146	853.843	-0.435436	0.0580586	4.82736e-15	7.88217e-14
Dlgap5	978.525	0.405027	0.053702	4.86825e-15	7.94118e-14
Spsb4	550.073	0.598126	0.0816008	4.95673e-15	8.07763e-14
Fam83d	485.638	0.600746	0.0820291	5.14343e-15	8.37373e-14
Ltbr	1694.08	-0.423775	0.0564626	5.25455e-15	8.54631e-14
Rbl1	2150.89	0.345843	0.0454703	5.47793e-15	8.90097e-14
Ppp2r5d	2423.25	0.289296	0.0377532	5.61538e-15	9.11546e-14
Nop2	2106.97	0.347328	0.0456982	5.63263e-15	9.13459e-14
Dcun1d3	671.891	-0.545735	0.074266	5.65003e-15	9.15392e-14
Faf2	2249.6	-0.324033	0.0424862	5.66644e-15	9.17163e-14
Ywhag	7884.13	0.228948	0.0297018	5.72766e-15	9.26175e-14
Rpl5	12995.2	-0.218415	0.0283113	5.76604e-15	9.3148e-14
Casc5	2241.99	0.324241	0.0425919	6.30538e-15	1.01762e-13
Rtel1	1011.09	0.439842	0.0590423	6.75072e-15	1.08845e-13
Ruvbl1	1177.32	0.409257	0.0546313	6.85708e-15	1.10453e-13
Dck	816.401	0.485444	0.0657473	7.00731e-15	1.12764e-13
Stt3a	7285.69	0.230396	0.0299947	7.01663e-15	1.12806e-13
Pdzd7	252.53	-0.798192	0.110609	7.38996e-15	1.18694e-13
Pign	3097.58	-0.302803	0.0398141	7.93151e-15	1.27269e-13
Msh2	1171.86	0.379886	0.0505892	8.1917e-15	1.31319e-13
Ckap2	871.578	0.469155	0.0636124	8.72877e-15	1.39794e-13
Nppb	383.973	0.76497	0.106253	8.95838e-15	1.43334e-13
Padi2	1216.71	-0.353662	0.0469656	9.09145e-15	1.45324e-13
Ndufs1	4680.1	0.236483	0.0309413	9.13157e-15	1.45826e-13
Srsf1	11191.6	0.244048	0.0319749	9.48489e-15	1.51324e-13
Mtch1	5826.19	-0.209941	0.0274228	9.57097e-15	1.52552e-13
Anp32e	5371.24	0.247892	0.0325028	9.69322e-15	1.54353e-13
Setd7	5791.28	0.263204	0.0345805	9.95701e-15	1.58403e-13
Daam2	645.103	0.588382	0.0812697	1.00665e-14	1.59993e-13
Lpar5	247.676	0.744166	0.103554	1.0245e-14	1.62675e-13
Mgll	482.667	-0.650705	0.0902577	1.028e-14	1.63076e-13
Rnf185	1598.97	-0.365622	0.0487607	1.03095e-14	1.63234e-13
Stard4	637.864	0.663304	0.0920583	1.03038e-14	1.63234e-13
Plekha5	3448	-0.331378	0.0439499	1.03783e-14	1.64167e-13
Hibadh	2518.06	0.289646	0.0382292	1.09163e-14	1.72515e-13
Sec23b	1855.49	0.352085	0.0469178	1.12524e-14	1.77658e-13
Otub2	577.668	-0.546082	0.0753105	1.16318e-14	1.83475e-13
U2surp	3267.71	0.308462	0.0408642	1.17644e-14	1.85391e-13
Aplp2	8824.8	-0.221647	0.0290927	1.19777e-14	1.88575e-13
Ndrg1	1960.06	-0.319595	0.0424347	1.22473e-14	1.92638e-13
Mgea5	4394.72	-0.2692	0.035522	1.23603e-14	1.94234e-13
Trp53inp1	3460.23	-0.287272	0.0379893	1.24238e-14	1.95048e-13
Iqgap1	5198.75	0.376921	0.0505534	1.26705e-14	1.98734e-13
Neu1	2033.83	-0.397306	0.0535114	1.29264e-14	2.02559e-13
E2f8	719.594	0.482232	0.0660106	1.29591e-14	2.0288e-13
Pura	2076.94	-0.32584	0.0433546	1.31025e-14	2.04933e-13
Eif3h	6291.37	-0.196986	0.0258925	1.48712e-14	2.3238e-13
Tmem181a	1688.17	-0.329814	0.0440126	1.49767e-14	2.33809e-13
Ttc17	1156.57	-0.365361	0.0490607	1.52412e-14	2.37717e-13
Kif23	1172.16	0.400146	0.0540846	1.52688e-14	2.37926e-13
Arhgap11a	1664.23	0.355151	0.0476069	1.52861e-14	2.37973e-13
Fam98a	1244.67	0.377524	0.050838	1.57843e-14	2.45501e-13
Crls1	2566.96	-0.328777	0.0439109	1.58513e-14	2.46314e-13
Hsd17b12	2278.18	0.340287	0.0455503	1.62454e-14	2.52204e-13
Hspa8	31478	0.446385	0.0609568	1.63115e-14	2.52995e-13
Hexa	5198.27	-0.208513	0.0274916	1.67309e-14	2.59259e-13
Hnrnpa3	6633.1	0.276039	0.0366683	1.73995e-14	2.6912e-13
Trim37	2345.08	0.279206	0.0371026	1.73985e-14	2.6912e-13
Cct6a	7147.94	0.314661	0.0420198	1.77114e-14	2.73692e-13
Rad51	827.272	0.442541	0.0604896	1.79e-14	2.76351e-13
Mplkip	586.875	-0.502961	0.0695615	1.87249e-14	2.88819e-13
Arl14ep	3215.89	-0.282545	0.0376126	1.8819e-14	2.90004e-13
Fig4	811.44	0.465865	0.0640461	1.92116e-14	2.95781e-13
Poli	302.356	-0.729163	0.102706	1.96442e-14	3.02162e-13
B9d1	332.236	-0.684811	0.0963909	2.04965e-14	3.14983e-13
Snrnp70	1821.94	0.357479	0.0482246	2.13546e-14	3.27868e-13
Nln	620.116	0.47967	0.0662833	2.20975e-14	3.38963e-13
Nnt	1968.4	0.357806	0.0483252	2.27222e-14	3.48226e-13
Pomk	1492.52	0.340053	0.0458171	2.35113e-14	3.5999e-13
Lurap1l	130.929	-1.22021	0.181158	2.4496e-14	3.74724e-13
Mettl22	368.862	-0.756638	0.107215	2.52693e-14	3.862e-13
Gca	300.61	-0.736255	0.104365	2.67361e-14	4.08244e-13
Megf10	1048.17	0.423681	0.0581938	2.85328e-14	4.35282e-13
Mrpl18	507.248	0.537893	0.0753804	2.86421e-14	4.3655e-13
BC029214	184.412	-0.86554	0.123698	2.90225e-14	4.41945e-13
Klhl30	544.881	0.617283	0.0872895	3.06907e-14	4.66923e-13
Prdm16	3681.54	0.275854	0.0370251	3.14266e-14	4.77685e-13
Pea15a	938.917	0.451008	0.0623998	3.14709e-14	4.77923e-13
Mki67	8378.7	0.575635	0.0812104	3.23569e-14	4.90932e-13
Nceh1	2647.59	0.314815	0.0424965	3.24874e-14	4.92465e-13
Dusp11	6654.77	-0.259268	0.0348169	3.59771e-14	5.44871e-13
Mecp2	2737.08	-0.29442	0.0397097	3.62755e-14	5.48892e-13
Amfr	5189.14	-0.267853	0.0360173	3.67237e-14	5.55172e-13
Dpy19l1	1667.76	0.321978	0.043613	3.70586e-14	5.59729e-13
Ccnb2	1771.1	0.285054	0.0384211	3.73763e-14	5.64018e-13
Fam20c	336.756	0.725696	0.103535	3.76057e-14	5.66968e-13
Lats2	1978.32	-0.331363	0.0449641	3.77088e-14	5.6801e-13
Tnpo3	5117.85	0.22825	0.0305856	3.81726e-14	5.74479e-13
Nus1	4141.26	0.242598	0.0325999	4.12513e-14	6.20254e-13
Man2b2	2345.58	-0.384212	0.052723	4.14859e-14	6.2322e-13
Sgce	1881.46	-0.380916	0.0522499	4.20351e-14	6.30904e-13
Banp	461.066	-0.580754	0.0824248	4.28209e-14	6.42121e-13
Nup133	1551.07	0.348539	0.0475435	4.2971e-14	6.43795e-13
Mef2a	2332.99	-0.318536	0.0432532	4.37015e-14	6.54153e-13
Mtch2	3084.35	0.286099	0.038726	4.70057e-14	7.02984e-13
Drg2	1379.19	0.367355	0.0504006	4.88953e-14	7.30589e-13
Igsf3	2276.03	-0.295461	0.0400917	5.03573e-14	7.51763e-13
Ints1	3471.53	0.297888	0.0404431	5.09769e-14	7.60333e-13
Cfl1	17975.2	0.308966	0.0420194	5.14646e-14	7.66924e-13
Pcgf3	2433.59	0.306826	0.0417332	5.26753e-14	7.84266e-13
Efhd2	748.021	0.437143	0.0609488	5.47164e-14	8.1393e-13
Fmnl2	2440.3	0.365991	0.0503114	5.50606e-14	8.18322e-13
Sae1	2303.39	0.362298	0.0498086	5.74376e-14	8.52893e-13
Oaz1	3535.31	0.395297	0.0547181	5.8756e-14	8.71696e-13
Cabin1	1511.96	0.335004	0.0458697	5.97556e-14	8.85739e-13
Mob4	2989.45	-0.274894	0.0373259	6.03257e-14	8.93398e-13
Cherp	1602.97	0.367299	0.0505991	6.09361e-14	9.01639e-13
Fyn	2352.21	-0.315811	0.0431528	6.29883e-14	9.3118e-13
Ttf2	1312.75	0.361513	0.0498438	6.75294e-14	9.97431e-13
Ddx23	1559.1	0.440835	0.06181	7.05051e-14	1.04046e-12
Sptbn1	8620.88	0.245769	0.033363	7.13232e-14	1.05161e-12
Rab8b	1819.22	0.316602	0.0434451	7.87891e-14	1.16066e-12
Rbmxl1	1017.56	0.386805	0.0537509	7.8967e-14	1.16226e-12
Hjurp	4417.86	0.216041	0.0293123	8.19429e-14	1.205e-12
Gm11613	119.515	-1.25999	0.193419	8.233e-14	1.20963e-12
Hspa14	1398.94	0.362295	0.0501646	8.40372e-14	1.23363e-12
Cand1	3427.36	0.269145	0.0367431	8.42263e-14	1.23532e-12
Iqcb1	564.783	-0.505817	0.0721098	8.78244e-14	1.28696e-12
Eif4ebp2	2870.63	0.283182	0.0387622	8.85883e-14	1.29702e-12
Phf10	1441.71	-0.357274	0.049496	9.08658e-14	1.3292e-12
Txlna	1859.95	0.319621	0.0440149	9.29539e-14	1.35856e-12
C330018D20Rik	396.132	-0.608683	0.0879988	9.52703e-14	1.3912e-12
Syngr2	2066.62	0.297461	0.0408896	1.00538e-13	1.46683e-12
Rfwd3	1813.78	0.413858	0.058108	1.01267e-13	1.47618e-12
Ints7	2606.48	0.282343	0.0387404	1.01488e-13	1.47812e-12
Kctd17	2062.69	0.298362	0.0410355	1.0278e-13	1.49563e-12
Slc37a1	415.481	-0.650919	0.0945105	1.03085e-13	1.49876e-12
Ptcd3	2587.97	0.324684	0.0448406	1.03829e-13	1.50828e-12
Eif3l	5689.2	0.287231	0.0394648	1.05568e-13	1.5322e-12
Slc35a4	1592.14	0.407495	0.0572235	1.0935e-13	1.58572e-12
Plaa	3455.68	0.254415	0.0348421	1.09672e-13	1.58901e-12
Prss12	245.096	-0.830191	0.121816	1.14576e-13	1.65862e-12
Hs2st1	2887.79	0.275995	0.0379258	1.14811e-13	1.66059e-12
C1galt1	5178.66	-0.25989	0.0356599	1.17592e-13	1.69934e-12
Gdi1	2915.78	-0.29231	0.0402713	1.17696e-13	1.69938e-12
Mrps6	536.864	0.512701	0.0736115	1.18224e-13	1.70552e-12
Arpc5	4574.74	0.217264	0.0296943	1.21517e-13	1.75152e-12
Cbx3	3387.41	0.303324	0.041906	1.25911e-13	1.81329e-12
Efna5	1280.41	0.370704	0.0518335	1.29076e-13	1.85727e-12
Col5a3	658.759	-0.650254	0.0948979	1.31954e-13	1.89705e-12
Skp1a	4521.93	0.358715	0.0500687	1.32747e-13	1.90681e-12
Arpc1b	2558.04	0.32753	0.0454795	1.35035e-13	1.93801e-12
Ccdc90b	790.707	-0.488778	0.0700757	1.35305e-13	1.94022e-12
Slc41a2	85.6069	1.19187	0.183392	1.42532e-13	2.04211e-12
Sepsecs	880.835	-0.427921	0.0606679	1.42856e-13	2.045e-12
Srrm1	3606.13	0.262099	0.0361072	1.43848e-13	2.05743e-12
Csrp1	10661.5	-0.249519	0.0343511	1.49826e-13	2.14111e-12
Fbln1	1954.93	0.336081	0.0468515	1.54055e-13	2.19965e-12
Npepps	1870.69	0.294206	0.0408078	1.66419e-13	2.37417e-12
Ttc9c	1614.63	-0.346675	0.0484972	1.67575e-13	2.38862e-12
Frrs1	1134.63	0.462841	0.0663183	1.68725e-13	2.40296e-12
2610301B20Rik	701.382	-0.470267	0.0674952	1.70261e-13	2.42278e-12
Cdk7	1384.91	-0.361576	0.0508376	1.8832e-13	2.67748e-12
Prodh	674.297	0.479254	0.0690548	1.89346e-13	2.68977e-12
Mdn1	3569.21	0.265068	0.0367233	1.90834e-13	2.70861e-12
Rdm1	225.212	-0.860363	0.128138	2.0611e-13	2.92296e-12
Zfp777	1221.47	-0.384408	0.0544025	2.08294e-13	2.95142e-12
Limd2	1078.57	-0.353076	0.0496652	2.09528e-13	2.96639e-12
Prr13	885.39	0.427394	0.0610918	2.16925e-13	3.06852e-12
Nudt5	1707.39	0.324904	0.0455075	2.17255e-13	3.07058e-12
Kif2c	868.989	0.427426	0.0611098	2.19234e-13	3.09594e-12
Tomm40	1806.86	0.318473	0.0445688	2.19483e-13	3.09683e-12
Sh2d6	107.691	-2.84358	0.43821	2.21194e-13	3.11836e-12
2310022B05Rik	1224.66	0.382206	0.0541609	2.27627e-13	3.20634e-12
Srbd1	862.091	0.451755	0.0649839	2.29406e-13	3.22867e-12
Rab11fip2	1097.96	-0.437093	0.062703	2.33766e-13	3.28727e-12
Senp1	1744.17	0.318157	0.0445891	2.37197e-13	3.33272e-12
2610507B11Rik	8043.91	0.229146	0.0317988	2.57597e-13	3.6163e-12
Raly	4108.57	0.20636	0.028607	2.76217e-13	3.87445e-12
Spty2d1	1261.72	-0.347408	0.0490878	2.78296e-13	3.90034e-12
Actl6a	1622.47	0.335437	0.0473554	2.9737e-13	4.16417e-12
Supt16	1957.81	0.379472	0.0540714	3.09391e-13	4.32888e-12
Heatr3	1260.49	0.371815	0.0529188	3.15802e-13	4.4149e-12
Esrra	564.176	0.650598	0.0967466	3.17566e-13	4.43585e-12
Phtf2	380.035	0.608795	0.0903065	3.23328e-13	4.51255e-12
Trim24	1923.43	-0.298556	0.0419778	3.27293e-13	4.56408e-12
Vwf	116.407	-1.00351	0.153353	3.36241e-13	4.68496e-12
Cttn	4534.33	0.228227	0.0318544	3.50613e-13	4.88114e-12
Zfp329	451.143	-0.599342	0.0890143	3.55485e-13	4.94486e-12
Hadhb	2423.69	0.286507	0.0403026	3.66077e-13	5.08795e-12
Gfap	136.433	-0.947841	0.144199	3.68181e-13	5.11294e-12
Dcbld2	1875	0.38217	0.054688	3.71955e-13	5.16107e-12
Ip6k2	616.13	-0.491678	0.0720507	3.8192e-13	5.29495e-12
Kif20b	1108.6	0.420253	0.0607056	3.93453e-13	5.45032e-12
Snca	898.424	-0.506704	0.0745277	3.99533e-13	5.52996e-12
Gpbp1	4003.81	-0.269231	0.0379054	4.30293e-13	5.95078e-12
Zfp740	2219.66	-0.331038	0.0470408	4.30674e-13	5.95113e-12
Ubap2	3752.34	0.415454	0.0600879	4.40566e-13	6.08279e-12
Wdr46	761.594	0.519728	0.0768323	4.56859e-13	6.30254e-12
E2f7	422.776	0.570449	0.0849422	4.59139e-13	6.32877e-12
Polr1a	3637.15	0.335094	0.0477284	4.67076e-13	6.43288e-12
Cdc42bpb	5818.23	0.200226	0.0280509	4.96342e-13	6.83031e-12
Med14	1604.17	0.372224	0.053485	5.05619e-13	6.95227e-12
Dmxl2	15880	-0.243685	0.0343178	5.10393e-13	7.01214e-12
Mastl	1072.48	0.38181	0.0549881	5.12566e-13	7.03621e-12
Ago2	12465.7	0.195633	0.0274146	5.15512e-13	7.07084e-12
Cep55	987.025	0.385958	0.0556539	5.21229e-13	7.1434e-12
Aldh3b1	243.103	-0.802866	0.121723	5.40201e-13	7.39735e-12
Cdkn3	334.661	0.664129	0.100043	5.51458e-13	7.54532e-12
Wbp11	4626.36	0.282181	0.0400068	5.63129e-13	7.6987e-12
Galk2	1461.35	0.356228	0.0511489	5.72078e-13	7.81466e-12
Nipal4	49.0249	-1.68659	0.289803	5.8855e-13	8.03311e-12
Ubl3	6264.89	-0.192532	0.0270548	6.04709e-13	8.24693e-12
Mvb12b	3234.67	-0.23277	0.032855	6.10338e-13	8.31691e-12
Dbnl	2736.6	0.323465	0.046238	6.18901e-13	8.42673e-12
Mtss1l	1787.27	-0.314177	0.0448607	6.32831e-13	8.60939e-12
Map6	344.23	0.698983	0.105874	6.51549e-13	8.85682e-12
Ints8	1278.74	0.355156	0.0511244	6.54857e-13	8.89456e-12
Ppp1r7	1920.1	-0.286763	0.0408156	6.64038e-13	9.01195e-12
Mad2l1	4202.09	0.279155	0.0397055	6.76403e-13	9.17232e-12
Uba1	11571.9	0.227651	0.0321848	6.82647e-13	9.24948e-12
Hpse	446.531	-0.543378	0.0813304	6.84068e-13	9.26122e-12
Cdc123	1409.8	0.33975	0.0488132	6.89268e-13	9.32408e-12
Slc7a11	3016.93	-0.320734	0.0460185	7.61791e-13	1.02968e-11
Gpsm2	1005.43	0.422156	0.0619231	8.06431e-13	1.08914e-11
Ap2a1	3186.05	0.256496	0.0365142	8.1808e-13	1.10398e-11
Slc39a6	2432.26	0.287508	0.0411071	8.28251e-13	1.11627e-11
Tef	1557.77	0.343803	0.049619	8.28524e-13	1.11627e-11
Sdha	3848.97	0.198766	0.028166	8.98539e-13	1.20963e-11
Sdc3	847.983	0.472216	0.0702407	9.23806e-13	1.24264e-11
Col1a2	250.119	-0.637007	0.0970261	9.70455e-13	1.30434e-11
Ehd1	1526.16	0.354747	0.0514765	9.71543e-13	1.30476e-11
Fkbp14	338.73	0.695364	0.106307	9.84587e-13	1.32121e-11
Eef2k	2220.32	-0.278197	0.0398883	1.01668e-12	1.361e-11
Pak3	226.621	-1.03832	0.163719	1.01595e-12	1.361e-11
Pold1	2136.9	0.362249	0.0526938	1.0157e-12	1.361e-11
Snrpd3	1166.64	0.402555	0.0590809	1.02201e-12	1.36705e-11
Ccnt2	2149.16	-0.286202	0.0411387	1.08811e-12	1.45429e-11
Ech1	1109.9	-0.377532	0.055199	1.11175e-12	1.4847e-11
Dthd1	37.9246	-3.52355	0.545949	1.12477e-12	1.50089e-11
Aebp2	4000.87	-0.253197	0.0362942	1.17788e-12	1.5705e-11
Rrm2b	1049.8	-0.425463	0.0630664	1.27314e-12	1.69616e-11
Lrrc4b	265.117	-0.751151	0.115871	1.28549e-12	1.71125e-11
Ltn1	3019.83	0.278176	0.0400965	1.31887e-12	1.7543e-11
Rnf13	3809.16	-0.265612	0.0382242	1.32454e-12	1.76044e-11
Stox2	3007.34	0.326673	0.0474649	1.33938e-12	1.77875e-11
Hnrnpdl	2684.81	0.285377	0.0412038	1.36257e-12	1.80811e-11
Rnf11	2716.04	-0.292965	0.0423897	1.43173e-12	1.89838e-11
Usp40	1919.2	-0.300873	0.0435945	1.44368e-12	1.9127e-11
Flcn	2811.86	-0.288051	0.0416595	1.45065e-12	1.92041e-11
Nploc4	5159.76	0.223698	0.0320949	1.46183e-12	1.93368e-11
Nnmt	664.811	-0.55726	0.0850349	1.49038e-12	1.96896e-11
Trim44	5559.24	-0.310121	0.0450314	1.49085e-12	1.96896e-11
Pcyox1	2478.29	0.2658	0.0383719	1.54361e-12	2.03703e-11
Psph	2372.04	-0.298251	0.0432639	1.55647e-12	2.05238e-11
Wdr55	315.882	0.586284	0.089908	1.58525e-12	2.08868e-11
1700020I14Rik	6340.13	-0.216253	0.0310699	1.63159e-12	2.14805e-11
Fndc3a	1370.96	-0.334343	0.048861	1.65176e-12	2.17289e-11
Pfkp	1773.59	0.366888	0.0539763	1.66171e-12	2.18426e-11
Myo9a	1448.64	-0.419312	0.0624351	1.67445e-12	2.19928e-11
Arl11	683.82	0.432786	0.0646537	1.68629e-12	2.21309e-11
Hnrnpk	19426.1	0.161507	0.0230989	1.73672e-12	2.27749e-11
Nek1	742.727	-0.473447	0.0714369	1.74995e-12	2.29304e-11
Hs1bp3	1313.17	-0.33232	0.0486382	1.80618e-12	2.36487e-11
Khnyn	364.161	-0.675261	0.104597	1.80781e-12	2.36515e-11
Ppif	779.44	0.422592	0.0630856	1.81927e-12	2.37828e-11
Sf3b2	4675.86	0.233107	0.0336337	1.82951e-12	2.3898e-11
Tmem43	1764.37	0.318669	0.0465473	1.84712e-12	2.40904e-11
Ung	317.084	0.726491	0.112894	1.84705e-12	2.40904e-11
Rfc5	1485.35	0.343545	0.0504527	1.91657e-12	2.49766e-11
Slmo2	2059.28	0.29331	0.042704	1.9281e-12	2.51073e-11
St6galnac6	841.851	0.420377	0.0628413	1.984e-12	2.58151e-11
Grwd1	562.134	0.52951	0.0810698	2.07247e-12	2.69453e-11
Rbsn	2787.81	-0.285213	0.0415393	2.07754e-12	2.69902e-11
Cort	198.509	-1.00283	0.16026	2.10561e-12	2.73337e-11
Rab5b	2437.22	-0.290534	0.0424522	2.33681e-12	3.03115e-11
Zfp317	1056.08	-0.389918	0.0580984	2.36569e-12	3.06622e-11
Myh14	127.097	-0.976565	0.156047	2.40582e-12	3.11582e-11
Skil	1080.63	-0.384499	0.0572473	2.41797e-12	3.12913e-11
Mcc	1297.69	0.398957	0.0596333	2.48373e-12	3.21176e-11
Bpgm	830.234	0.409057	0.061334	2.56988e-12	3.32058e-11
Supt5	3014.15	0.268485	0.0391963	2.60801e-12	3.36726e-11
C130021I20Rik	260.263	-0.72346	0.113348	2.6128e-12	3.37084e-11
Ehbp1l1	888.61	0.458471	0.0695882	2.64324e-12	3.40748e-11
Klhl21	981.258	0.452506	0.0686345	2.72237e-12	3.50679e-11
Arpc4	2346.03	0.327181	0.0482738	2.76354e-12	3.55708e-11
Obsl1	919.321	0.406753	0.0610811	2.82126e-12	3.62858e-11
Trio	7267.87	0.237783	0.0346371	2.82862e-12	3.63525e-11
Tiam1	1159.35	0.351623	0.0521596	2.83845e-12	3.64508e-11
Nudcd3	1679.42	0.331715	0.049017	2.85083e-12	3.65816e-11
Ubp1	2261.77	-0.266714	0.0390521	3.03389e-12	3.89007e-11
Ankrd27	1076.34	0.365871	0.0545245	3.05391e-12	3.91275e-11
Qk	8851.28	-0.229525	0.0334666	3.10578e-12	3.97616e-11
Ubald2	822.813	-0.389043	0.058325	3.15929e-12	4.04157e-11
Dlat	2927.1	0.248892	0.0363929	3.17627e-12	4.06019e-11
Lrp1	2147.58	-0.270386	0.0396727	3.27142e-12	4.17862e-11
Ampd2	1141.53	0.41598	0.0628623	3.39471e-12	4.33279e-11
Ptges3	7976.06	0.24062	0.0352042	3.43083e-12	4.37555e-11
6330416G13Rik	3011.87	-0.254901	0.0373707	3.47462e-12	4.42803e-11
Tmem164	1701.23	0.347228	0.0517113	3.54978e-12	4.52036e-11
Igsf11	884.804	-0.412555	0.0623974	3.65697e-12	4.65331e-11
Cln8	1584.69	-0.314427	0.0465744	3.69479e-12	4.69786e-11
Yipf2	311.478	-0.613143	0.0961811	3.70365e-12	4.70555e-11
Dennd2a	1016.42	0.369499	0.0553696	3.78653e-12	4.8072e-11
Gmnn	454.454	0.533286	0.0828636	3.81333e-12	4.83755e-11
Tmem128	1247.08	-0.31839	0.0472313	3.82963e-12	4.85455e-11
Phb2	4758.31	0.284215	0.0419581	3.97317e-12	5.03269e-11
Cenpi	451.332	0.514243	0.0797817	4.12244e-12	5.21564e-11
Samd1	662.428	0.470381	0.0723182	4.12385e-12	5.21564e-11
Lman2	3965.24	0.226204	0.0331757	4.18172e-12	5.28484e-11
Stag2	7319.43	-0.228553	0.033547	4.28689e-12	5.41365e-11
Ergic3	2627.8	-0.283191	0.0418719	4.30246e-12	5.42922e-11
Tnfaip8	228.577	0.693287	0.10994	4.57111e-12	5.76387e-11
Fndc3c1	768.441	0.464586	0.0715215	4.62095e-12	5.82232e-11
Arhgef9	161.197	-0.899493	0.144852	4.63361e-12	5.83388e-11
Espl1	1758.98	0.411109	0.0625422	4.80931e-12	6.04599e-11
Slfn9	558.395	0.487087	0.0754296	4.80716e-12	6.04599e-11
Gk	972.545	0.371296	0.0559832	4.91133e-12	6.16961e-11
Arrdc3	996.003	-0.375741	0.0567212	4.95182e-12	6.2158e-11
Incenp	1641.5	0.325218	0.0485809	4.97592e-12	6.24137e-11
St6galnac4	785.996	0.414016	0.0631117	5.09519e-12	6.38618e-11
Apmap	913.874	-0.421114	0.064322	5.15533e-12	6.45671e-11
Sdhc	2088.59	0.356948	0.0537404	5.30192e-12	6.63533e-11
Bap1	1336.39	0.326626	0.0489249	5.56846e-12	6.9637e-11
Foxk1	1323.66	-0.353561	0.0532578	5.60632e-12	7.0058e-11
Gna11	2385.58	0.294853	0.0439333	5.64992e-12	7.05501e-11
Plekhg3	1481.41	0.297844	0.0444162	5.7409e-12	7.16328e-11
Vps35	8151.38	-0.236479	0.0349651	5.77675e-12	7.20263e-11
Epdr1	983.582	0.406481	0.0620754	5.97872e-12	7.4489e-11
Thada	1313.79	0.334081	0.0502027	6.03082e-12	7.50821e-11
Enpp5	1496.4	-0.398287	0.0607234	6.06709e-12	7.54775e-11
Usp22	2797.25	-0.291386	0.0434706	6.13423e-12	7.6256e-11
Tead1	4674.74	-0.239287	0.0354445	6.18416e-12	7.68196e-11
Prc1	1915.67	0.371074	0.0562507	6.25264e-12	7.76125e-11
Eif4e	3699.19	0.224736	0.0332459	6.32547e-12	7.84584e-11
Spats2	1710.8	0.311872	0.0467225	6.34642e-12	7.86599e-11
Slc30a4	1948.47	-0.353927	0.0534838	6.44698e-12	7.98471e-11
S100a6	19.1046	3.00995	0.502233	6.47308e-12	8.01109e-11
Ogg1	754.651	-0.438302	0.0675852	6.4842e-12	8.01892e-11
Gli3	2363.12	0.324624	0.0487724	6.49652e-12	8.02823e-11
Fam104a	1571.1	-0.34347	0.0518017	6.51951e-12	8.0464e-11
Plscr1	694.665	0.40553	0.0620389	6.52086e-12	8.0464e-11
Mrpl44	1040.1	-0.390744	0.0596284	6.84204e-12	8.4365e-11
C920009B18Rik	1057.63	-0.429087	0.0661028	6.86556e-12	8.45926e-11
Rab10	4056.25	-0.197304	0.0291656	7.09013e-12	8.72953e-11
Klhl26	586.735	-0.443602	0.0686455	7.14215e-12	8.78711e-11
Nfu1	1371.86	-0.426619	0.0657532	7.19022e-12	8.83818e-11
Zfp703	1235.98	-0.364269	0.0553089	7.19424e-12	8.83818e-11
Kntc1	2296.59	0.273203	0.0408166	7.43711e-12	9.12984e-11
Ppp1r15b	8470.6	-0.201172	0.0297969	7.62445e-12	9.35296e-11
Hmmr	2639.43	0.379247	0.0578881	7.79585e-12	9.55621e-11
Ikbkap	1821.96	0.286873	0.0429994	7.85521e-12	9.62191e-11
Ptgds	3426.1	-0.320003	0.0482615	8.01822e-12	9.8144e-11
Mpi	630.914	0.443044	0.0687547	8.10981e-12	9.91925e-11
Gnptg	408.517	-0.579827	0.0925196	8.62728e-12	1.05444e-10
Gm26581	127.545	-0.979298	0.161962	8.68971e-12	1.0613e-10
Gspt1	4500.33	0.202913	0.0301818	9.18083e-12	1.12046e-10
Atp5o	4588.82	0.197598	0.0294027	9.62001e-12	1.17321e-10
Slc25a35	229.147	-0.728067	0.117947	9.78193e-12	1.19208e-10
Bzw1	13035.7	0.202809	0.0302417	1.03045e-11	1.25486e-10
Prmt5	1599.98	0.277282	0.0417519	1.03202e-11	1.25494e-10
Rpl30	15148.4	-0.207455	0.0309519	1.03139e-11	1.25494e-10
Akirin1	1843.33	-0.318005	0.0482154	1.03302e-11	1.25524e-10
Wdr35	1349.19	0.328135	0.0498785	1.06076e-11	1.28801e-10
Flnb	1359.42	0.345475	0.0527147	1.07201e-11	1.30073e-10
Mcph1	810.392	0.429042	0.066806	1.08297e-11	1.31307e-10
Cd99l2	939.834	-0.445038	0.0696088	1.10619e-11	1.34026e-10
Angpt2	642.724	0.44992	0.0704933	1.13016e-11	1.3683e-10
Phf20	1416.33	0.29982	0.0454134	1.14309e-11	1.38295e-10
Rcc1	873.59	0.472327	0.0744753	1.17682e-11	1.42274e-10
Mvd	302.074	0.726619	0.118296	1.18639e-11	1.43327e-10
Ap1s1	1887.22	0.273033	0.0412437	1.22577e-11	1.4794e-10
Enoph1	308.822	0.610572	0.0986362	1.22634e-11	1.4794e-10
Decr2	571.369	-0.472352	0.0745571	1.22835e-11	1.48075e-10
Nudc	1021.43	0.376588	0.0580576	1.23372e-11	1.48615e-10
Robo1	1487.63	0.327237	0.0499107	1.24069e-11	1.49348e-10
Hirip3	304.899	0.569351	0.0916474	1.29417e-11	1.55673e-10
Pde7a	1845.09	-0.312493	0.0475874	1.31103e-11	1.57587e-10
Cops5	2226	0.299526	0.0455233	1.33151e-11	1.59934e-10
Ankrd13c	3465.89	0.221161	0.0332423	1.34054e-11	1.60904e-10
Lamb2	2403.41	-0.2822	0.0428298	1.41983e-11	1.70298e-10
Mark3	3833.31	-0.229622	0.0346003	1.43056e-11	1.71463e-10
Araf	1746.49	-0.27751	0.0420991	1.43769e-11	1.72166e-10
Nptn	2604.27	0.26211	0.0396727	1.43849e-11	1.72166e-10
2700046G09Rik	89.8694	-1.16657	0.202089	1.45961e-11	1.74568e-10
Mrpl42	984.18	0.377635	0.0584806	1.47824e-11	1.76671e-10
Ndufa7	1374.92	-0.385911	0.0598849	1.4804e-11	1.76803e-10
Atp6v1e1	5447.81	0.209746	0.0315556	1.488e-11	1.77582e-10
Ndufa8	971.023	0.377137	0.0584543	1.54178e-11	1.8387e-10
Haus4	530.374	0.48237	0.0767513	1.55042e-11	1.84768e-10
Fam111a	467.005	0.599399	0.0973216	1.56575e-11	1.86463e-10
Adh7	422.53	0.584015	0.0947818	1.65388e-11	1.96818e-10
Sec24d	1887.63	0.357584	0.0552684	1.66445e-11	1.97935e-10
Phgdh	12561.7	-0.286251	0.0436415	1.68441e-11	2.00166e-10
Slc1a5	3912.51	-0.2289	0.0346352	1.73011e-11	2.05451e-10
Col5a1	952.985	0.487741	0.0779246	1.7417e-11	2.06681e-10
Psmd7	1222.35	0.313304	0.0480406	1.7593e-11	2.08621e-10
Neto2	502.015	0.528822	0.0853567	1.8694e-11	2.21519e-10
Nol6	2298.46	0.296695	0.0454249	1.87595e-11	2.22138e-10
Matn3	114.703	0.912659	0.152956	1.91511e-11	2.26615e-10
Sec23ip	1808.63	0.286943	0.0438882	1.92978e-11	2.28189e-10
Tpd52	2693.61	-0.254713	0.0387856	1.96646e-11	2.32361e-10
Ywhaz	20402.4	0.173441	0.0261452	1.97197e-11	2.32849e-10
Myo19	440.65	0.587541	0.0959447	2.06444e-11	2.43595e-10
Mpp2	382.364	0.557	0.090604	2.09708e-11	2.47097e-10
Slc29a3	1389.03	-0.347571	0.0538913	2.09687e-11	2.47097e-10
Rdh11	1222.29	0.373413	0.0582811	2.14768e-11	2.52881e-10
Ddx18	1694.86	0.293739	0.0450995	2.16795e-11	2.5491e-10
Zfp131	2049.02	-0.261151	0.039891	2.16782e-11	2.5491e-10
Nhp2l1	3206.38	0.252654	0.0385716	2.23072e-11	2.62106e-10
Cars2	155.007	0.876554	0.146958	2.24619e-11	2.63738e-10
Nmral1	416.212	0.5536	0.0901761	2.25991e-11	2.65162e-10
Gpatch2l	669.097	-0.420037	0.0664835	2.34992e-11	2.75531e-10
Serpinb6a	1285.81	0.332844	0.051611	2.40642e-11	2.81958e-10
Ptma	13524.4	0.497155	0.0802592	2.42424e-11	2.83847e-10
Gmps	3769.65	0.234292	0.0357651	2.47764e-11	2.89826e-10
Gnl3	933.493	0.342861	0.0533161	2.47878e-11	2.89826e-10
Arhgef11	4367.52	-0.258712	0.0396306	2.49162e-11	2.91124e-10
Snhg8	290.287	-0.679761	0.112536	2.49887e-11	2.91767e-10
Aco2	8144.49	0.181168	0.0274871	2.52866e-11	2.9504e-10
Atp1a1	42305.6	-0.153549	0.0232308	2.5666e-11	2.99049e-10
Fbxo6	527.277	-0.53115	0.0864667	2.56578e-11	2.99049e-10
Zw10	1508.28	0.308343	0.0476572	2.57784e-11	3.0015e-10
4632404H12Rik	442.861	-0.535901	0.0873348	2.58722e-11	3.01032e-10
Dbr1	592.549	0.421802	0.0669695	2.61515e-11	3.0407e-10
Zfp760	516.509	-0.480766	0.0774791	2.62301e-11	3.04772e-10
Tg	1684.81	-0.306411	0.0473853	2.68173e-11	3.11379e-10
Tpi1	20686.8	0.174107	0.0264416	2.73965e-11	3.17883e-10
Foxk2	6170.02	0.262643	0.0403536	2.76775e-11	3.20921e-10
Krcc1	1525.49	-0.360197	0.0564366	2.88104e-11	3.33826e-10
Wdr62	677.031	0.445164	0.07135	2.99534e-11	3.46829e-10
Smcr8	3308.34	-0.247791	0.0380754	3.04737e-11	3.52609e-10
Gcsh	414.794	0.533983	0.0873726	3.0618e-11	3.54034e-10
Donson	285.407	0.644225	0.106952	3.07578e-11	3.55405e-10
Slc25a40	701.281	-0.438477	0.0702063	3.08133e-11	3.558e-10
Smpd4	1730.31	0.332149	0.0518084	3.10613e-11	3.58416e-10
Ppp2r1b	1289.58	0.314419	0.0488857	3.15809e-11	3.6416e-10
Nif3l1	1742.46	0.295278	0.0457495	3.16409e-11	3.64601e-10
Chd2	1656.02	-0.333149	0.0519999	3.16831e-11	3.64835e-10
Gm21092	363.808	-0.631365	0.104945	3.36168e-11	3.86796e-10
Ppil1	825.855	0.373097	0.058861	3.36365e-11	3.86796e-10
Map2k6	241.887	0.723264	0.121109	3.39412e-11	3.90032e-10
Tcta	284.571	-0.643334	0.107086	3.40074e-11	3.90525e-10
Naa15	4704.57	0.192747	0.0294887	3.43342e-11	3.94007e-10
Mrpl24	776.168	-0.525518	0.0861169	3.44889e-11	3.95511e-10
Sc5d	957.364	0.385177	0.0610079	3.4926e-11	4.00248e-10
Fbl	820.754	0.418829	0.0669391	3.5241e-11	4.03582e-10
Kars	3017.87	0.270058	0.0417886	3.57774e-11	4.09444e-10
Pole	1878.56	0.340442	0.0534473	3.77562e-11	4.31795e-10
Srr	370.1	-0.584602	0.096968	3.7865e-11	4.32742e-10
Rnf26	1381.9	0.295291	0.0459485	3.7946e-11	4.33372e-10
Maml3	652.082	-0.478561	0.0778386	3.84247e-11	4.3854e-10
E2f2	378.015	0.559297	0.0925413	3.96509e-11	4.52226e-10
Heatr1	2018	0.311097	0.0486307	4.06866e-11	4.63722e-10
Tmem56	2594.85	-0.273827	0.0425338	4.10296e-11	4.67313e-10
2010315B03Rik	334.978	-0.635335	0.106235	4.12562e-11	4.69254e-10
Txnl1	1784.46	0.259076	0.0401564	4.12471e-11	4.69254e-10
Lsm14b	2150.41	0.246076	0.0380894	4.21539e-11	4.79139e-10
Sh3tc2	2519.07	-0.299699	0.0467898	4.22095e-11	4.79445e-10
Pnpla6	645.137	-0.47328	0.0770938	4.27721e-11	4.85505e-10
Gm6088	319.015	-0.658665	0.110488	4.29796e-11	4.8753e-10
Trip13	753.405	0.382935	0.0609447	4.34203e-11	4.92194e-10
Zdhhc8	1411.38	0.334876	0.0526897	4.35067e-11	4.92841e-10
Asf1a	1363.28	-0.300096	0.0469156	4.45493e-11	5.04309e-10
Ecd	1191.59	0.315696	0.049521	4.52698e-11	5.11314e-10
Fzr1	1562.03	0.309954	0.0485661	4.52904e-11	5.11314e-10
Map2k1	2434.38	0.252982	0.0392624	4.52464e-11	5.11314e-10
Usp47	3892.32	-0.20713	0.0319486	4.5234e-11	5.11314e-10
Tex261	4216.73	0.225416	0.0348759	4.66304e-11	5.26087e-10
Acsf2	1903.13	-0.271866	0.0423907	4.88307e-11	5.50539e-10
Actr2	7245.62	0.213667	0.0330447	4.89206e-11	5.50886e-10
Nudt4	1929.85	0.285011	0.0445386	4.89274e-11	5.50886e-10
Cdk6	1293.75	0.359565	0.0570928	5.00627e-11	5.63289e-10
Msto1	1272.53	0.305331	0.0479617	5.21302e-11	5.86157e-10
Sorbs3	2839.21	-0.255663	0.0398468	5.32183e-11	5.9799e-10
0610030E20Rik	1028.64	-0.396091	0.0635837	5.34022e-11	5.99654e-10
Myh9	11289.8	0.166715	0.0256963	5.42835e-11	6.09141e-10
Atp5g2	4687.25	-0.245145	0.0382037	5.64983e-11	6.33569e-10
Bach2	253.601	-0.703391	0.119367	5.7487e-11	6.44224e-10
Sod3	127.422	-1.03206	0.18202	5.86544e-11	6.56866e-10
Slc29a1	546.897	0.424589	0.068854	5.88865e-11	6.59024e-10
Mlkl	540.966	0.462437	0.0757627	5.92865e-11	6.63057e-10
Zmpste24	1674.1	0.279927	0.043943	6.1246e-11	6.84514e-10
G530011O06Rik	301.923	-0.596163	0.100381	6.21998e-11	6.94709e-10
Atrx	9906.89	0.19124	0.0296805	6.41622e-11	7.1615e-10
Rabep1	3061.98	-0.217858	0.0339282	6.42381e-11	7.16518e-10
Zfp157	668.134	-0.434816	0.0708909	6.50883e-11	7.25518e-10
Dnhd1	474.103	-0.573263	0.0963469	6.52635e-11	7.26986e-10
Neo1	3594.5	-0.261356	0.040986	6.64318e-11	7.39508e-10
Stx6	922.037	-0.346075	0.0551712	6.6963e-11	7.44924e-10
Por	1214.88	0.360799	0.0577243	6.70539e-11	7.45439e-10
Klhl42	1625.66	0.294064	0.0464068	6.87929e-11	7.64264e-10
Nptxr	391.38	0.528406	0.088247	6.88436e-11	7.6432e-10
Cycs	2073.26	0.314024	0.049773	7.03001e-11	7.79972e-10
9330102E08Rik	154.024	-0.906967	0.157802	7.04075e-11	7.80645e-10
Pde10a	302.042	-0.636443	0.108049	7.10536e-11	7.87287e-10
Adamts1	3183.69	0.304438	0.0481972	7.23851e-11	8.00449e-10
Cggbp1	5204.26	-0.240288	0.0376422	7.23121e-11	8.00449e-10
Trim59	2026.89	0.263098	0.0413555	7.23687e-11	8.00449e-10
Smchd1	3067.14	0.217349	0.0339493	7.29497e-11	8.06159e-10
Col4a1	863.642	-0.400696	0.06492	7.31541e-11	8.07884e-10
Gm3934	2827.2	0.320155	0.0508931	7.51846e-11	8.29554e-10
Mast3	1125.04	0.351492	0.05627	7.52155e-11	8.29554e-10
Gstz1	775.126	-0.489008	0.0812192	7.73809e-11	8.52874e-10
Sppl2b	1849.65	0.288403	0.0456302	7.96371e-11	8.77162e-10
Eif4a3	2449.97	0.230211	0.0361294	8.27158e-11	9.10472e-10
Nfs1	516.03	0.496036	0.082711	8.41712e-11	9.25884e-10
Tapt1	3001.78	-0.263611	0.0415966	8.45776e-11	9.29742e-10
Gm43878	187.906	-0.892982	0.156201	8.8884e-11	9.76439e-10
M6pr	5942.72	0.218391	0.0342891	9.00051e-11	9.88105e-10
Rnf19a	1687.56	-0.299843	0.0477069	9.17964e-11	1.00711e-09
Atad5	1182.9	0.352793	0.0567841	9.20061e-11	1.00875e-09
Cbx1	1893.5	0.259364	0.0410471	9.80209e-11	1.07399e-09
Mdga2	236.788	0.722172	0.12465	9.83931e-11	1.07736e-09
Tmem134	996.993	-0.373121	0.0604996	1.00384e-10	1.09844e-09
Prkar2b	1081.77	0.364943	0.0590543	1.00742e-10	1.10163e-09
Zdhhc4	674.883	-0.476482	0.0795338	1.04382e-10	1.1407e-09
4933421O10Rik	265.577	-0.658939	0.113359	1.04823e-10	1.14402e-09
Triobp	865.702	0.407542	0.0667728	1.04776e-10	1.14402e-09
Gfod1	270.489	0.624555	0.107084	1.05073e-10	1.146e-09
Lrp2	70.4599	-1.12901	0.206986	1.08951e-10	1.18753e-09
Agbl3	212.208	-0.745119	0.12925	1.09477e-10	1.19248e-09
Mxi1	843.194	-0.409434	0.0672371	1.12088e-10	1.22012e-09
Klf9	337.967	-0.611181	0.104842	1.12773e-10	1.22679e-09
Hpgds	697.601	-0.521975	0.0882724	1.14055e-10	1.23992e-09
G3bp1	9461.41	0.16094	0.02523	1.14551e-10	1.24451e-09
Plekha2	122.332	0.945366	0.168072	1.18381e-10	1.28528e-09
Trim2	1207.81	0.320274	0.0515009	1.18894e-10	1.29001e-09
Polq	440.062	0.522657	0.0885793	1.22653e-10	1.32993e-09
Ppp3ca	2620	-0.241263	0.0383108	1.25533e-10	1.36028e-09
Prim2	930.978	0.331809	0.0535694	1.25907e-10	1.36345e-09
Plk4	2052.67	0.317299	0.051079	1.27357e-10	1.37826e-09
Slc2a8	276.705	-0.63559	0.109737	1.28319e-10	1.38777e-09
Phtf1	854.754	0.362482	0.0589876	1.2845e-10	1.38829e-09
Psmc3	3448.56	0.265477	0.0423804	1.33855e-10	1.44577e-09
Cml3	72.5687	-1.49076	0.298405	1.35215e-10	1.45952e-09
Taldo1	1681.93	0.260674	0.0416104	1.37647e-10	1.48481e-09
Tmem167b	1110.02	-0.350962	0.0570719	1.39721e-10	1.50621e-09
Pbx1	738.436	-0.436288	0.0726459	1.42056e-10	1.53039e-09
Smad3	855.682	0.389782	0.0640762	1.43308e-10	1.54289e-09
Epb41l2	3526.59	0.204207	0.0323865	1.4715e-10	1.58323e-09
Tcerg1	1914.26	0.322565	0.0521839	1.47853e-10	1.58978e-09
Peak1	904.37	0.434758	0.0724755	1.50657e-10	1.61888e-09
U2af1	1903.84	0.254533	0.0406876	1.51408e-10	1.62591e-09
Fkbp5	1234.52	0.312509	0.0504925	1.5298e-10	1.64069e-09
Vhl	996.641	-0.356114	0.0581201	1.52886e-10	1.64069e-09
Aig1	123.375	-0.911368	0.162707	1.57453e-10	1.68757e-09
Ssr2	4443.61	0.208643	0.0331673	1.57885e-10	1.69112e-09
Pts	460.006	-0.499999	0.0849241	1.59055e-10	1.70243e-09
Usp10	1653.75	0.282197	0.0453746	1.59144e-10	1.70243e-09
Lta4h	2675.39	0.258601	0.0414334	1.61843e-10	1.73019e-09
Nbn	776.693	0.391447	0.0646121	1.6416e-10	1.75384e-09
Cd81	8099.52	0.222379	0.0354721	1.67994e-10	1.79365e-09
Txnl4a	333.449	0.55963	0.0964292	1.71177e-10	1.82647e-09
Srsf7	3103.26	0.213567	0.0340562	1.74349e-10	1.85913e-09
Gabbr1	417.991	-0.543907	0.0935479	1.7744e-10	1.89089e-09
C530008M17Rik	819.834	0.426714	0.0712942	1.77923e-10	1.89482e-09
Timp2	4122.15	0.201554	0.0321067	1.78414e-10	1.89884e-09
Hyi	211.952	-0.742045	0.130648	1.80543e-10	1.92028e-09
Mia3	2035.39	0.274621	0.0442607	1.84053e-10	1.95637e-09
Rtn3	2835.06	0.240842	0.0386096	1.84484e-10	1.9597e-09
Zfp618	894.767	-0.437143	0.0733693	1.88503e-10	2.00113e-09
Limk2	797.976	-0.397518	0.0660148	1.93356e-10	2.05134e-09
Lpp	3321.25	-0.294691	0.0477353	1.94289e-10	2.05993e-09
Ranbp3	2208.04	0.239689	0.0384695	1.94541e-10	2.06129e-09
Ppid	2807.67	0.300701	0.0488086	2.0095e-10	2.12785e-09
Naa25	1518.42	0.29564	0.0479635	2.04914e-10	2.16845e-09
Ubash3b	850.219	0.402357	0.0670269	2.06235e-10	2.18105e-09
Junb	404.326	0.546619	0.094486	2.07309e-10	2.19103e-09
Tpx2	3025.59	0.28928	0.046912	2.11344e-10	2.23226e-09
Ralbp1	1622.52	0.287545	0.0466174	2.11676e-10	2.23436e-09
Utp6	2265.34	0.245499	0.0395264	2.1288e-10	2.24565e-09
Rps6ka1	254.969	0.64523	0.113231	2.15036e-10	2.26696e-09
Nuf2	1176.91	0.323903	0.0529403	2.17209e-10	2.28843e-09
Rab27a	6629.36	-0.210572	0.033753	2.18093e-10	2.29629e-09
2810402E24Rik	111.84	-0.956562	0.173848	2.2032e-10	2.31694e-09
Ndufa5	688.872	0.422583	0.0709341	2.20331e-10	2.31694e-09
Hist1h2be	1762.07	0.338459	0.0555608	2.25336e-10	2.36808e-09
Uso1	2133.68	0.257726	0.0416533	2.29304e-10	2.40826e-09
Tspan10	5365.04	0.178902	0.0285935	2.30111e-10	2.41522e-09
Prkg1	2184.82	-0.285812	0.0464718	2.4002e-10	2.51766e-09
Mrps25	568.522	0.428453	0.072221	2.41143e-10	2.52784e-09
Rdh13	862.904	0.355762	0.0587696	2.42692e-10	2.54248e-09
Pard6a	225.914	-0.731152	0.12995	2.52171e-10	2.64013e-09
Gm10762	113.433	-0.848417	0.152621	2.55988e-10	2.67843e-09
Ctso	175.282	-0.851914	0.153378	2.59294e-10	2.71132e-09
Ticrr	1353.43	0.311082	0.0509473	2.61079e-10	2.72828e-09
Sox4	1158.4	-0.528717	0.0917535	2.68865e-10	2.80788e-09
Mxd1	694.167	-0.375875	0.0626241	2.72821e-10	2.84742e-09
Kirrel	5123.65	0.201506	0.0324448	2.73706e-10	2.85488e-09
Cenpe	1863.2	0.28367	0.0462853	2.78923e-10	2.90601e-09
Srp68	1809.15	0.30253	0.0495443	2.78956e-10	2.90601e-09
Dock4	114.47	1.04727	0.195091	2.80346e-10	2.91867e-09
Tspan9	1937.02	-0.267326	0.0435302	2.8853e-10	3.00201e-09
Pikfyve	5714.5	-0.164249	0.0263533	2.89709e-10	3.01239e-09
Zeb1	31.8286	-2.55231	0.52044	2.90273e-10	3.01639e-09
Smpdl3a	1406.19	-0.406847	0.0685657	3.00352e-10	3.11918e-09
Dlx6	617.42	-0.446149	0.0760681	3.02256e-10	3.13701e-09
Bnc2	3326.65	-0.302946	0.0497409	3.06778e-10	3.18196e-09
Arf3	5347.96	0.29309	0.048046	3.11312e-10	3.22699e-09
Wdr3	1288.11	0.291978	0.0478993	3.2287e-10	3.34472e-09
Clpb	1388.27	-0.289787	0.0475248	3.24192e-10	3.35634e-09
Usb1	863.908	-0.373346	0.0624686	3.27289e-10	3.38631e-09
Bri3bp	1783.73	0.339962	0.0564547	3.42443e-10	3.5409e-09
Smc4	4324.57	0.241381	0.0393362	3.49746e-10	3.61418e-09
Tipin	1384.45	0.30621	0.0505274	3.60659e-10	3.72465e-09
Psma1	3647.63	0.204847	0.0332323	3.61253e-10	3.72848e-09
Otud1	1214.2	-0.343659	0.0572128	3.63296e-10	3.74726e-09
Zmym6	456.607	-0.461638	0.0795038	3.68263e-10	3.79615e-09
Atl1	546.92	-0.43508	0.0743782	3.71702e-10	3.82924e-09
Chchd5	356.4	-0.535094	0.0939028	3.74927e-10	3.86009e-09
Gm14964	85.9969	-1.14673	0.22062	3.78445e-10	3.89294e-09
Ube3c	3594.79	0.22157	0.0360748	3.78584e-10	3.89294e-09
Map1lc3b	1783.93	-0.265285	0.043493	3.79621e-10	3.90121e-09
Tpcn1	1378.06	0.307417	0.0508207	3.82936e-10	3.93285e-09
Prpf4b	1479.09	0.300081	0.0495473	3.87477e-10	3.97705e-09
Egln1	1194.83	0.341005	0.0568497	3.91845e-10	4.01942e-09
Bri3	1780.27	-0.313096	0.0518619	3.93729e-10	4.03626e-09
Kcnq1ot1	1185.41	0.38941	0.0658068	3.97642e-10	4.07388e-09
Rnf126	994.493	0.319308	0.0530099	4.06516e-10	4.16225e-09
Trp53cor1	270.803	-0.596918	0.106172	4.07513e-10	4.1699e-09
Eml2	1177.92	-0.403035	0.0684455	4.11193e-10	4.20498e-09
Mcoln2	261.328	0.63477	0.113501	4.11579e-10	4.20635e-09
Firre	919.818	-0.382699	0.0646579	4.2272e-10	4.31758e-09
Tnrc18	3286.21	-0.284045	0.0468853	4.31483e-10	4.40439e-09
Ctps	1227.79	0.303227	0.0502749	4.41526e-10	4.50416e-09
Slbp	1101.91	0.331451	0.0553294	4.48264e-10	4.57011e-09
Smo	2954.67	0.262589	0.0432325	4.53166e-10	4.61727e-09
Ppm1k	643.923	0.42147	0.0721757	4.54789e-10	4.63098e-09
Gcdh	347.308	0.529747	0.0934504	4.63498e-10	4.71679e-09
Sec24c	2729.16	0.282399	0.0466967	4.66698e-10	4.74647e-09
Tmem199	1173.71	-0.358577	0.0603529	4.69771e-10	4.77481e-09
Mmp11	150.311	-0.857714	0.157743	4.808e-10	4.88395e-09
Cela1	124.803	0.868201	0.159932	4.84336e-10	4.91688e-09
Mcm2	11389.7	0.149545	0.0242659	4.85623e-10	4.92695e-09
Map4k4	6609.65	0.224429	0.036796	4.86859e-10	4.93649e-09
Myo5a	13176.7	0.278983	0.0461723	4.93948e-10	5.00534e-09
Plekhm3	791.466	-0.383854	0.065163	4.95215e-10	5.01514e-09
Dad1	972.955	0.44029	0.0760271	4.99347e-10	5.05392e-09
Psmd11	5197.53	0.177145	0.0288761	5.04129e-10	5.09924e-09
Pcyox1l	367.144	0.536479	0.0950615	5.12027e-10	5.17599e-09
1110032A03Rik	239.297	-0.696054	0.126132	5.12723e-10	5.1799e-09
Ankib1	3646.82	0.240946	0.0396955	5.31343e-10	5.36477e-09
Rps15a	13303.8	-0.241565	0.0398089	5.35097e-10	5.39616e-09
Sh3pxd2a	4252.9	0.19235	0.0314689	5.34957e-10	5.39616e-09
Fanci	627.286	0.439239	0.0759781	5.35988e-10	5.40188e-09
Abcc4	1309.42	0.283073	0.0470026	5.42106e-10	5.46025e-09
Ubxn6	2098.51	-0.285206	0.0473898	5.47853e-10	5.51481e-09
St13	6150.44	0.256944	0.042485	5.52102e-10	5.55424e-09
Thap2	662.965	-0.396096	0.067712	5.57962e-10	5.60982e-09
Phkb	1404.1	-0.331999	0.0558038	5.73373e-10	5.7613e-09
Pla2g6	1246.75	0.332867	0.0559703	5.76557e-10	5.78981e-09
Ppp1cb	11347.9	-0.220727	0.0363618	5.95603e-10	5.97748e-09
Nudt14	479.276	-0.502215	0.0887755	6.15192e-10	6.17037e-09
Snrpd1	826.756	0.370458	0.0630679	6.27615e-10	6.2912e-09
Mau2	2187.42	-0.280482	0.046741	6.311e-10	6.32234e-09
Gm14325	430.8	-0.494047	0.0872448	6.3812e-10	6.38884e-09
Tsc22d1	2337.9	-0.231461	0.0382692	6.42465e-10	6.4285e-09
B3galt5	97.5515	0.935312	0.175806	6.46073e-10	6.46073e-09
Fam83h	515.039	-0.482438	0.0849906	6.53298e-10	6.52907e-09
Shmt1	833.431	0.354639	0.0602048	6.63625e-10	6.62832e-09
Vegfa	2047.52	-0.281081	0.0469166	6.66966e-10	6.65772e-09
Qsox2	1130.91	-0.303567	0.0509046	6.67992e-10	6.66398e-09
Rpl3	18598.5	-0.199276	0.0328266	6.69276e-10	6.67281e-09
Tmem123	1595.91	0.38068	0.06517	6.8798e-10	6.8552e-09
Ttk	563.312	0.457877	0.0802376	6.90714e-10	6.87834e-09
Eno2	593.922	-0.477454	0.0841751	7.00885e-10	6.97548e-09
Rab22a	2137.22	-0.256068	0.042607	7.01505e-10	6.97749e-09
Hspg2	7259.53	0.172479	0.028387	7.45693e-10	7.4126e-09
Adam10	3989.65	0.294551	0.049461	7.52793e-10	7.47873e-09
Mbnl2	7080.99	-0.266449	0.0445118	7.60032e-10	7.54616e-09
Ldb1	3375.41	-0.213076	0.0353189	7.83895e-10	7.77848e-09
Depdc1a	1421.04	0.349905	0.0596695	8.14283e-10	8.07522e-09
Pogz	2441.01	-0.296247	0.0498995	8.30997e-10	8.23608e-09
Hectd1	6322.38	0.164153	0.0270857	8.56982e-10	8.48859e-09
Farsa	909.757	0.337499	0.0574513	8.58152e-10	8.49515e-09
Insc	5093.53	-0.280842	0.0472107	8.65593e-10	8.56374e-09
Lrrc75a	492.839	-0.562275	0.101842	8.77515e-10	8.67656e-09
1110037F02Rik	2323	0.277633	0.0466856	8.95134e-10	8.84553e-09
Neurl4	1553.69	-0.377715	0.0651014	8.96758e-10	8.85634e-09
Zfp518a	2325.37	-0.260413	0.0436808	9.1728e-10	9.05368e-09
Ctnnal1	1111.49	0.295801	0.0499771	9.30805e-10	9.18175e-09
Pik3r3	4159.41	-0.201021	0.0334202	9.35664e-10	9.22424e-09
Lyrm2	242.691	-0.6961	0.128685	9.39832e-10	9.25986e-09
Mxd3	292.739	0.543402	0.0983366	9.62116e-10	9.47384e-09
Zfp536	607.969	-0.413812	0.0722783	9.7031e-10	9.5489e-09
Gdap1l1	32.8995	-1.71868	0.389766	9.84062e-10	9.67854e-09
Impa2	297.209	0.582495	0.106316	9.94645e-10	9.77687e-09
Wasf1	1074.46	0.355885	0.0611857	1.02186e-09	1.00384e-08
Epm2aip1	1715.67	-0.29361	0.049763	1.05883e-09	1.03955e-08
Hist1h3a	1303.51	0.626338	0.115373	1.07499e-09	1.0548e-08
Atp13a2	6521.17	0.286106	0.0484645	1.0973e-09	1.07543e-08
Id2	4553.09	-0.220373	0.0369029	1.0969e-09	1.07543e-08
Dpy19l4	2219.7	-0.26246	0.0442636	1.10175e-09	1.07916e-08
Hscb	206.775	-0.721169	0.134407	1.10697e-09	1.08364e-08
Ctdsp1	2671.99	-0.228595	0.0383396	1.10833e-09	1.08433e-08
Nubp2	874.463	0.416837	0.0731895	1.12055e-09	1.09565e-08
Ptprd	207.878	-0.560496	0.102298	1.12609e-09	1.10042e-08
Gas5	2132.75	-0.327527	0.0560699	1.14395e-09	1.11722e-08
Ggh	573.913	-0.379254	0.0658764	1.15162e-09	1.12406e-08
L2hgdh	619.359	0.440409	0.0780031	1.17086e-09	1.14216e-08
Etv1	157.211	0.77478	0.145511	1.17263e-09	1.14323e-08
Pprc1	2167.92	0.241526	0.0406655	1.18222e-09	1.1519e-08
Pik3cd	659.035	0.374492	0.0650387	1.20192e-09	1.17042e-08
Pknox2	67.5714	-1.08581	0.215462	1.21048e-09	1.17807e-08
Erlec1	1221.29	-0.29903	0.0509608	1.2344e-09	1.20065e-08
Tnik	649.474	-0.387888	0.0677128	1.24731e-09	1.2125e-08
Fam210b	747.273	-0.387769	0.0677066	1.25798e-09	1.22216e-08
Slmap	2339.47	0.227729	0.0383286	1.26521e-09	1.22848e-08
Amd1	3198.83	0.254312	0.0430076	1.28116e-09	1.24323e-08
Pi4ka	3827.28	0.264275	0.0447834	1.29244e-09	1.25346e-08
Cers5	1237.63	0.291386	0.0496859	1.33401e-09	1.29224e-08
Focad	684.016	0.415826	0.073375	1.33475e-09	1.29224e-08
Zfp62	1242.48	-0.320507	0.0550151	1.33415e-09	1.29224e-08
Taok1	8163.87	-0.17929	0.0300075	1.34493e-09	1.30134e-08
Brs3	899.828	-0.341026	0.0588729	1.35512e-09	1.31044e-08
Prokr1	93.239	0.955836	0.185339	1.35812e-09	1.31259e-08
Ncapg	2075.92	0.234215	0.039541	1.36064e-09	1.31426e-08
Zkscan1	2918.1	-0.239307	0.0404576	1.38904e-09	1.34092e-08
Nsd1	1533.96	-0.282712	0.0481967	1.4104e-09	1.36075e-08
Gm20559	96.7411	-0.9192	0.177333	1.41334e-09	1.36281e-08
Cav2	2963.34	0.329931	0.0569108	1.45619e-09	1.40332e-08
E130311K13Rik	250.682	-0.655639	0.122656	1.5256e-09	1.46936e-08
Gas7	2500.18	-0.238026	0.0403489	1.5403e-09	1.48266e-08
Rpl39	11922.2	-0.217614	0.0367692	1.54219e-09	1.48362e-08
Wrb	723.311	0.368961	0.064449	1.54397e-09	1.48448e-08
Epg5	995.611	-0.368596	0.064385	1.54951e-09	1.48896e-08
Bcl2l2	672.669	-0.372556	0.0651557	1.55095e-09	1.48948e-08
Gmpr2	390.484	0.477696	0.0863209	1.55424e-09	1.49178e-08
Polr2f	437.394	0.51088	0.0932144	1.58146e-09	1.51704e-08
Mtfp1	270.072	0.568392	0.105099	1.60128e-09	1.53517e-08
Tfap2a	4597.57	0.17262	0.0290082	1.61383e-09	1.54632e-08
Zkscan17	2626.38	-0.245866	0.0417974	1.62698e-09	1.55803e-08
Lactb2	1932.78	-0.298047	0.051188	1.6306e-09	1.56059e-08
Bak1	2035.8	0.294512	0.0505687	1.66123e-09	1.58901e-08
Ak3	2329.77	0.235011	0.0399096	1.67175e-09	1.59815e-08
Atg3	1584.28	-0.255976	0.043637	1.68546e-09	1.61033e-08
Scrib	3456.86	0.34821	0.0606472	1.71275e-09	1.63548e-08
Stag1	4005.29	0.163886	0.0275605	1.73298e-09	1.65385e-08
Aldh4a1	277.668	0.535041	0.0985039	1.7388e-09	1.65846e-08
Wdr12	1336.34	0.281833	0.0483648	1.78822e-09	1.70462e-08
Ubr3	3174.82	0.250153	0.0426739	1.79133e-09	1.70661e-08
Btbd1	2239.18	-0.257205	0.0439543	1.82346e-09	1.73623e-08
Mtmr10	1527.11	0.307198	0.0530577	1.84365e-09	1.75446e-08
Ak4	523.601	0.447418	0.0805885	1.87717e-09	1.78534e-08
Ddost	3278.22	0.190906	0.0323141	1.90288e-09	1.80773e-08
Slc35e1	2228.5	0.227907	0.0387988	1.90182e-09	1.80773e-08
Atxn3	1816.2	-0.24993	0.0427119	1.91006e-09	1.81277e-08
Myo1b	1836.07	0.303546	0.0524369	1.91035e-09	1.81277e-08
Loxl3	1080.08	0.321925	0.0558651	1.91829e-09	1.81928e-08
Cldn12	3110.24	-0.201319	0.0341393	1.92118e-09	1.82098e-08
Dixdc1	578.279	0.452156	0.0816572	1.94692e-09	1.84434e-08
Zfand1	467.72	-0.436409	0.0784329	1.95611e-09	1.85199e-08
Scap	1929.03	0.239602	0.0409154	1.97928e-09	1.87287e-08
Lzts3	619.853	0.413749	0.0738667	1.99642e-09	1.88802e-08
Cdkn2c	1340	0.32833	0.0571383	1.99772e-09	1.88818e-08
Ilf2	3252.85	0.217471	0.0370427	2.05818e-09	1.94423e-08
Vps39	2165.36	-0.230659	0.0393783	2.068e-09	1.9524e-08
Chd4	15230.6	0.1466	0.0247168	2.07196e-09	1.95504e-08
Sec61b	1987.13	0.339438	0.0593156	2.07746e-09	1.95912e-08
Cpeb2	682.72	-0.428335	0.0769394	2.08782e-09	1.96778e-08
Mid2	1075.79	-0.321873	0.0559996	2.09348e-09	1.972e-08
Rabggtb	1799.7	0.267963	0.0460701	2.09849e-09	1.9756e-08
Cyp4f13	132.32	-0.826469	0.159657	2.14024e-09	2.01378e-08
Prkg2	158.011	0.730373	0.139502	2.16149e-09	2.03263e-08
Itfg2	1022.91	-0.324939	0.0566466	2.182e-09	2.05076e-08
Magi2	397.058	-0.478253	0.0874103	2.20676e-09	2.07287e-08
Suclg1	1677.28	0.292874	0.0507191	2.25769e-09	2.11951e-08
Cox6b1	3506.87	0.308816	0.0536884	2.27648e-09	2.13596e-08
Brox	1728.21	-0.300384	0.0521255	2.28506e-09	2.14281e-08
Map3k5	447.37	0.437907	0.0791641	2.31899e-09	2.1734e-08
Mrs2	1868.71	-0.262971	0.0453269	2.36819e-09	2.21827e-08
Htt	4100.13	0.189327	0.0322467	2.39473e-09	2.24188e-08
Xrcc1	1319.91	0.27986	0.0484157	2.39639e-09	2.24218e-08
Neil2	242.504	-0.670412	0.127673	2.41574e-09	2.25901e-08
Cpne4	591.977	0.446107	0.0809782	2.42849e-09	2.26967e-08
Bag2	415.513	0.471839	0.0863436	2.43173e-09	2.27143e-08
Psmc4	3027.29	0.21233	0.0363365	2.49728e-09	2.33135e-08
Rbm11	84.9963	-0.97002	0.193266	2.52522e-09	2.35612e-08
Ajuba	1919.23	-0.393526	0.0703371	2.55584e-09	2.38336e-08
Apobr	74.4622	-1.15162	0.239794	2.56628e-09	2.39177e-08
Yes1	1327.49	-0.288171	0.0500622	2.60293e-09	2.42456e-08
Pdp2	401.392	0.502906	0.093085	2.61843e-09	2.43765e-08
Ndc1	2977.03	0.26484	0.0458259	2.67243e-09	2.48653e-08
Fam208a	1251.57	-0.322167	0.0564866	2.70871e-09	2.51889e-08
H2-K1	189.566	-0.644031	0.122752	2.72326e-09	2.5296e-08
Ptpru	85.1682	-1.09101	0.2242	2.72215e-09	2.5296e-08
Dcaf8	3236.19	-0.224594	0.0386163	2.74561e-09	2.54895e-08
0610012D04Rik	61.7233	-1.24903	0.268143	2.7756e-09	2.57536e-08
Srsf6	6585.11	0.197192	0.033779	2.80833e-09	2.60429e-08
Slc24a5	5447.08	-0.202866	0.0347833	2.81278e-09	2.60697e-08
Asap1	2050.89	0.275634	0.0478711	2.81979e-09	2.61202e-08
Fam64a	1251.81	0.295989	0.0516356	2.82748e-09	2.61769e-08
Nup214	2153.34	0.340575	0.0601105	2.86255e-09	2.64869e-08
Lemd2	2095.45	-0.36805	0.0655284	2.9218e-09	2.70202e-08
Cisd3	363.391	0.558052	0.105111	2.94991e-09	2.72651e-08
Galnt12	131.379	0.815302	0.159186	2.95271e-09	2.72759e-08
Ubqln4	2874.69	0.227289	0.039185	2.96753e-09	2.73976e-08
Dhx16	1096.34	0.37581	0.0671294	3.00375e-09	2.77167e-08
Celsr2	1341.34	0.311589	0.0546891	3.0648e-09	2.82645e-08
Bphl	397.104	-0.46391	0.0853866	3.13104e-09	2.88594e-08
Jmy	2271.57	-0.249127	0.0431824	3.13616e-09	2.88907e-08
Mdc1	2770.56	0.331777	0.058599	3.17273e-09	2.92115e-08
Wwc1	602.932	0.428773	0.0780792	3.19619e-09	2.94113e-08
Stk40	430.882	-0.445545	0.0817206	3.36827e-09	3.09777e-08
Ptov1	2160.7	0.269749	0.0470603	3.41896e-09	3.14267e-08
Lyplal1	486.436	-0.520167	0.0975992	3.42493e-09	3.14642e-08
Hspa4	10610.4	0.174542	0.0299689	3.43549e-09	3.15438e-08
Adgra2	1787.3	0.241887	0.0419872	3.44151e-09	3.15818e-08
Sfxn2	324.826	0.540421	0.101957	3.47204e-09	3.18445e-08
Dirc2	942.732	-0.394788	0.0712888	3.49338e-09	3.20226e-08
Tmem132a	564.429	0.51127	0.0958331	3.56337e-09	3.26463e-08
Fam13b	1092.42	-0.301661	0.0530962	3.64425e-09	3.3369e-08
Pvrl2	946.244	-0.351237	0.0626567	3.66484e-09	3.35392e-08
Glrx5	972.878	0.461374	0.0853329	3.71673e-09	3.39954e-08
Pofut2	1021.53	-0.355678	0.0635625	3.72013e-09	3.4008e-08
Mib2	991.624	-0.371412	0.0668027	3.91241e-09	3.57462e-08
Eri1	2001.48	0.258531	0.045202	3.96253e-09	3.61843e-08
Tacc2	649.797	0.381279	0.0688704	4.05166e-09	3.69781e-08
Pink1	731.726	-0.347702	0.0621752	4.09371e-09	3.73414e-08
Atp5g1	1928.13	0.323281	0.0574199	4.10646e-09	3.74373e-08
Ddx11	534.004	0.392782	0.0712575	4.12665e-09	3.76009e-08
Fmnl3	1009.69	0.331052	0.0589452	4.15521e-09	3.78405e-08
Ypel2	398.299	-0.497377	0.0933627	4.16629e-09	3.79207e-08
Slc38a2	12319.4	0.173997	0.0300421	4.17935e-09	3.80189e-08
Loxl2	223.747	-0.567712	0.108468	4.19797e-09	3.81675e-08
Zc3hav1l	1284.47	0.269319	0.0472851	4.24299e-09	3.85559e-08
Rps18	11610.3	-0.242815	0.0424179	4.24699e-09	3.85713e-08
Nf1	6551.33	-0.212473	0.0369309	4.26979e-09	3.87573e-08
Gm4944	884.936	-0.42288	0.0775843	4.27584e-09	3.87911e-08
Isoc2b	144.65	-0.757878	0.149	4.30388e-09	3.90243e-08
5930430L01Rik	59.7788	-1.17384	0.252001	4.37743e-09	3.96697e-08
Tubb4b-ps1	166.617	0.866038	0.173133	4.42806e-09	4.01068e-08
Lrp4	221.354	0.658051	0.127892	4.43125e-09	4.0114e-08
Arhgap31	3750.29	0.206704	0.0359409	4.46181e-09	4.03687e-08
Zbtb44	1528.51	-0.307878	0.0546182	4.48974e-09	4.05995e-08
Marcks	6500.11	0.225826	0.0394059	4.52093e-09	4.08594e-08
Ddx1	5393.88	0.189049	0.0328033	4.57662e-09	4.13404e-08
Spred2	944.538	0.331447	0.0592009	4.5805e-09	4.13531e-08
Inppl1	2217.19	0.249285	0.0437253	4.67657e-09	4.21897e-08
Large	950.14	0.343544	0.0616136	4.67821e-09	4.21897e-08
Frmd6	978.346	0.336965	0.0603218	4.68386e-09	4.22178e-08
Armcx2	2324.24	-0.226305	0.039546	4.73068e-09	4.26169e-08
Dcp1b	520.254	-0.38508	0.0699956	4.74363e-09	4.27105e-08
Lig3	1905.77	0.251479	0.0441591	4.78656e-09	4.30739e-08
Mr1	613.588	-0.397874	0.0726729	4.83224e-09	4.34616e-08
Crebzf	3701.41	-0.242415	0.042511	4.84238e-09	4.35294e-08
Rpap3	668.764	0.415017	0.0762973	4.93536e-09	4.43413e-08
Ago1	1333.91	0.290723	0.0515979	5.20434e-09	4.67328e-08
Fry	1290.53	-0.289579	0.0513956	5.25088e-09	4.71255e-08
Decr1	1207.87	-0.319572	0.0571424	5.26077e-09	4.71889e-08
Mfsd1	3236.77	-0.196633	0.0343022	5.26831e-09	4.72312e-08
Pcmtd2	1101.95	-0.300084	0.0533984	5.27391e-09	4.72561e-08
Ndst1	4333.5	0.159847	0.0277286	5.27749e-09	4.72628e-08
Rpl7a	8858.48	0.158841	0.0275663	5.38495e-09	4.81993e-08
Zc2hc1a	744.447	-0.403322	0.0740727	5.40186e-09	4.83249e-08
Cep152	282.588	0.525235	0.10033	5.53193e-09	4.9462e-08
Tmpo	11106.6	0.140016	0.0242557	5.55204e-09	4.96152e-08
Cyp2j6	2478.42	0.222996	0.0391409	5.59387e-09	4.99623e-08
Fbxo5	984.518	0.326269	0.058561	5.60411e-09	5.00271e-08
Ift88	446.087	-0.430518	0.0799511	5.70795e-09	5.09268e-08
Itpripl1	380.251	0.473119	0.0892226	5.91738e-09	5.27672e-08
Tcp11l2	246.955	-0.686029	0.135389	6.03382e-09	5.37769e-08
Atp5b	29863	0.111405	0.0192831	6.11041e-09	5.44305e-08
Pard3	1912.4	-0.247461	0.0437444	6.12017e-09	5.44884e-08
Zfp110	1086.4	-0.329032	0.0592798	6.16339e-09	5.4844e-08
Hdac11	254.639	-0.570888	0.110762	6.32942e-09	5.62914e-08
Npepl1	3119.6	-0.205643	0.0361246	6.33566e-09	5.6317e-08
Nup153	3259.74	0.283451	0.0505413	6.38034e-09	5.6684e-08
Lrrc59	5128.14	0.25264	0.0447794	6.46836e-09	5.74354e-08
Msh3	454.979	0.461913	0.0870952	6.54401e-09	5.80742e-08
Tshz1	680.238	0.375879	0.068832	6.54724e-09	5.80742e-08
Thrap3	4662.97	0.197821	0.0347465	6.58663e-09	5.83926e-08
Tinagl1	96.103	0.898549	0.183708	6.61726e-09	5.86331e-08
Cmc2	222.548	0.606438	0.118668	6.62161e-09	5.86405e-08
Dtymk	1094.35	0.295308	0.05287	6.6592e-09	5.89422e-08
Gm14461	68.1292	-1.24343	0.278233	6.68223e-09	5.91148e-08
Mrps12	408.265	0.437678	0.0819263	6.71123e-09	5.93399e-08
Abce1	6877.08	0.191257	0.0335816	6.74375e-09	5.9596e-08
Cacnb3	247.492	0.58582	0.114361	6.89094e-09	6.08645e-08
Rala	747.37	-0.337918	0.0612608	6.91894e-09	6.10796e-08
Zbtb10	994.195	-0.304999	0.0548217	7.00543e-09	6.18104e-08
Ube2c	1184.38	0.342532	0.0622126	7.02625e-09	6.19614e-08
Pnpla8	1555.2	-0.261478	0.0465533	7.06739e-09	6.22914e-08
Peg10	5260.29	0.281613	0.0503824	7.20326e-09	6.34555e-08
Ppp1r12b	329.845	0.487221	0.0929325	7.22675e-09	6.36289e-08
Dusp8	789.037	-0.393034	0.0727644	7.65441e-09	6.73366e-08
Nhlrc3	409.832	-0.449908	0.0849499	7.65592e-09	6.73366e-08
Clasp1	2889.57	0.228719	0.0405732	7.68016e-09	6.75143e-08
Map3k15	564.396	-0.399992	0.0742466	7.70515e-09	6.76984e-08
Abtb1	583.383	-0.407969	0.075953	7.75305e-09	6.80835e-08
Arhgap18	535.583	0.419127	0.078352	7.8046e-09	6.85002e-08
Got2	6353.03	0.180153	0.0317181	7.8322e-09	6.87064e-08
Drosha	2900.65	0.236522	0.0420542	7.90728e-09	6.93045e-08
Zfp239	554.944	0.438068	0.0824715	7.90867e-09	6.93045e-08
Smurf2	2396.79	-0.272203	0.0487468	7.94017e-09	6.95441e-08
Pom121	2442.92	0.237793	0.0423265	8.132e-09	7.11869e-08
Acat1	3072.07	0.170466	0.0300156	8.26555e-09	7.23181e-08
Fmr1	2936.54	0.215012	0.0381495	8.36076e-09	7.31129e-08
Narf	1258.88	-0.308622	0.0558797	8.56677e-09	7.48753e-08
Runx2	68.8346	0.973019	0.204403	8.5826e-09	7.49744e-08
Mboat1	233.681	0.568608	0.111508	8.59007e-09	7.50005e-08
Coro1b	2375.07	-0.225632	0.0401609	8.72761e-09	7.61616e-08
Cyp4v3	166.042	-0.678994	0.135797	8.73273e-09	7.61665e-08
Zfhx4	593.127	-0.46301	0.0882157	8.73829e-09	7.61753e-08
Birc6	8438.8	0.243602	0.0435124	8.7918e-09	7.66018e-08
Plcg2	129.543	0.676151	0.135258	8.87076e-09	7.72495e-08
Sh3pxd2b	4449.24	0.217267	0.0386377	8.8929e-09	7.7402e-08
Ptp4a2	5700.94	-0.17371	0.0306758	8.94896e-09	7.78494e-08
Ttll5	709.643	0.384347	0.0713397	9.03611e-09	7.85667e-08
Zdhhc5	3847.73	0.204992	0.0363971	9.04475e-09	7.86009e-08
Spc25	1553.84	0.241764	0.0432095	9.06101e-09	7.87013e-08
Atraid	440.769	-0.451035	0.0857372	9.1875e-09	7.97586e-08
Ranbp1	2929.88	0.356843	0.0656732	9.20069e-09	7.98316e-08
Rqcd1	3285.18	0.193886	0.0343804	9.21023e-09	7.98729e-08
Sipa1	364.44	0.540457	0.105569	9.23629e-09	8.00575e-08
Gins1	336.901	0.483189	0.092853	9.24604e-09	8.01004e-08
Rhobtb3	2835.7	-0.218572	0.0389302	9.28564e-09	8.04018e-08
Ikzf2	191.621	-0.678468	0.136071	9.39321e-09	8.12911e-08
Idua	301.86	-0.5819	0.11486	9.4812e-09	8.20102e-08
Dmtf1	1399.82	-0.313146	0.0569753	9.60564e-09	8.30436e-08
Anp32a	1921.94	0.242461	0.0434226	9.63384e-09	8.32443e-08
Mettl16	1746.07	-0.25984	0.0466958	9.64258e-09	8.32768e-08
Mff	2877.04	-0.252476	0.0453074	9.65633e-09	8.33526e-08
Csf1	259.804	0.593826	0.117627	9.7672e-09	8.42661e-08
Dctn2	2501.98	-0.250846	0.0450371	9.91063e-09	8.54594e-08
Casp8	1280	0.260312	0.0468305	9.94354e-09	8.56989e-08
Rpl13a	18466	-0.3929	0.0735132	1.04919e-08	9.03785e-08
Gna13	3375.3	-0.206735	0.0368908	1.05405e-08	9.07506e-08
Nek9	3631.66	-0.20019	0.0356987	1.06895e-08	9.19859e-08
Ecsit	519.142	0.397883	0.0746456	1.07837e-08	9.2749e-08
Ift46	1035.7	-0.289185	0.052501	1.08332e-08	9.31266e-08
Lars	4742.56	-0.166946	0.0296643	1.1353e-08	9.75448e-08
Fbxl2	348.386	-0.478229	0.0924492	1.14149e-08	9.8026e-08
2310057J18Rik	98.2019	-0.865172	0.180015	1.14878e-08	9.86013e-08
Epas1	446.321	0.420079	0.0796632	1.17192e-08	1.00536e-07
Pomp	2108.16	0.247759	0.044718	1.19445e-08	1.02416e-07
Cdpf1	333.678	-0.52063	0.102126	1.19521e-08	1.02429e-07
B230219D22Rik	3306.83	-0.207127	0.0371152	1.20271e-08	1.03019e-07
Ruvbl2	1631.43	0.25825	0.0467509	1.22757e-08	1.05095e-07
Atf7ip	3723.69	-0.209929	0.0376777	1.24682e-08	1.06688e-07
Cacnb4	76.72	-0.899092	0.189066	1.25628e-08	1.07443e-07
Polr3g	236.653	0.603927	0.121058	1.26532e-08	1.0816e-07
St3gal4	1496.42	-0.243332	0.0439705	1.27373e-08	1.08823e-07
Txndc12	1746.18	-0.243522	0.0440178	1.28397e-08	1.09643e-07
Dynll1	2621.67	0.233206	0.042091	1.30394e-08	1.11291e-07
Panx1	292.633	0.498238	0.0974073	1.30561e-08	1.11376e-07
Pten	4942.7	0.170979	0.0305325	1.30668e-08	1.11411e-07
Polr3gl	364.447	-0.581966	0.1163	1.31124e-08	1.11743e-07
Prdx2	3022.57	0.281146	0.0512627	1.3137e-08	1.11895e-07
Mrpl15	1141.28	0.298745	0.0547242	1.32808e-08	1.13063e-07
Ttc14	1801.18	-0.267247	0.0486047	1.33726e-08	1.13786e-07
Dram2	963.12	-0.377322	0.0708052	1.33935e-08	1.13906e-07
Myo9b	2371.22	0.258026	0.0468569	1.35589e-08	1.15254e-07
Trrap	6563.33	-0.153112	0.0272998	1.36115e-08	1.15642e-07
Gpd1l	1093.77	0.286821	0.0524346	1.36661e-08	1.16047e-07
Elf1	847.53	-0.422474	0.0806442	1.37816e-08	1.16969e-07
Def8	1208.07	0.30119	0.055294	1.39377e-08	1.18233e-07
Atp2a3	32.0917	-1.79079	0.475789	1.40779e-08	1.19363e-07
Gm43029	101.319	0.917905	0.194914	1.42629e-08	1.2087e-07
Sipa1l1	1830.48	0.280135	0.0512075	1.43036e-08	1.21153e-07
Ugp2	12092.8	-0.162597	0.0290826	1.43707e-08	1.2166e-07
Ddx5	19445.8	-0.152222	0.0271838	1.43843e-08	1.21713e-07
Ikbkb	995.631	0.314059	0.0579226	1.44406e-08	1.22128e-07
Syt9	1285.3	-0.335303	0.0622526	1.46506e-08	1.23841e-07
Gm5340	230.128	0.532035	0.105513	1.47224e-08	1.24385e-07
Qars	2458.15	0.22375	0.0404764	1.48061e-08	1.2503e-07
Gdpd1	1402.71	0.292089	0.0536139	1.48716e-08	1.25516e-07
Itfg1	2529.92	-0.273131	0.0499113	1.48787e-08	1.25516e-07
Csf2ra	119.383	-0.748354	0.154525	1.5025e-08	1.26686e-07
1700096K18Rik	46.229	-1.13099	0.254996	1.51144e-08	1.27375e-07
Nfil3	598.098	-0.380825	0.0718985	1.54219e-08	1.29901e-07
Ccbl2	364.626	0.463453	0.0901384	1.5471e-08	1.30249e-07
Eif4g2	41735.9	-0.114919	0.020468	1.56396e-08	1.31603e-07
Ebf4	90.1002	-1.03056	0.226047	1.57082e-08	1.32113e-07
Tmco3	804.99	0.358498	0.0672272	1.58202e-08	1.32988e-07
Strap	9600.12	0.158243	0.0283783	1.59828e-08	1.34288e-07
Heatr5b	1392.8	0.262921	0.0480712	1.62057e-08	1.36092e-07
Ppp4r1	3092.82	0.198767	0.0359208	1.64968e-08	1.38467e-07
Chic1	1182.39	-0.322102	0.0598095	1.65249e-08	1.38633e-07
Pwp1	1065.73	0.298756	0.0551407	1.67009e-08	1.40039e-07
Gm6483	174.048	-0.673112	0.138093	1.68467e-08	1.41192e-07
Mthfsd	802.108	-0.339814	0.0635253	1.72301e-08	1.44333e-07
Slc30a7	1539.64	0.262865	0.0481903	1.76053e-08	1.47401e-07
2025-09-09	9744.6	0.170746	0.0307843	1.77729e-08	1.4873e-07
Arl10	608.77	-0.459314	0.0897012	1.79989e-08	1.50546e-07
[truncated: 45,594 more rows]

## Sheet: 4_clone18_vs_NTC_DEG
	baseMean	log2FoldChange	lfcSE	pvalue	padj
Hspa5	16988.5	0.973904	0.0227095	0	0
Mcam	5707.92	1.23474	0.0277126	0	0
Syt4	17917.7	1.16244	0.0259069	0	0
Eya1	2281.17	-2.04743	0.0589691	2.04253e-266	8.53779e-263
Malat1	25678	0.635489	0.0189492	1.14156e-248	3.81739e-245
Sqstm1	18710.4	0.817877	0.024851	1.87982e-239	5.23844e-236
Myof	2344.64	1.55213	0.0493991	4.33664e-219	1.03584e-215
St3gal1	5153.27	1.3377	0.0429652	1.25772e-214	2.62863e-211
Heg1	935.324	1.91767	0.0625226	3.89654e-209	7.2389e-206
Cpe	7519.55	0.870096	0.028354	1.35471e-208	2.26508e-205
Deptor	5811.78	1.05872	0.0360312	2.7092e-191	3.99883e-188
Ptgds	3426.1	-1.49304	0.0509137	2.86997e-191	3.99883e-188
Dpysl3	1034.75	1.94532	0.0665729	3.3649e-190	4.32778e-187
Cdkn1a	3290.81	1.42249	0.0489345	7.9887e-188	9.54078e-185
Adam12	842.371	-2.65888	0.0931767	8.75302e-181	9.7567e-178
Shc4	2003.08	-1.35107	0.0513735	2.77428e-154	2.89912e-151
Cdk6	1293.75	1.40954	0.0545935	5.36448e-149	5.27613e-146
Gjb2	2675.92	-1.13976	0.044411	9.06435e-147	8.41978e-144
Wisp1	2679.65	1.0351	0.040604	6.88094e-145	6.05523e-142
Sh3pxd2a	4252.9	0.772586	0.0308167	1.03858e-140	8.68257e-138
Mapre1	7457.6	0.603783	0.0242402	5.39602e-139	4.29626e-136
Kctd12	522.175	1.87226	0.0757186	1.37189e-137	1.04264e-134
Ccng1	7012.6	0.718786	0.0293523	1.61882e-134	1.17681e-131
Sparc	11328.8	0.642718	0.0262919	4.45183e-134	3.10144e-131
Abca12	679.82	-2.17271	0.0892831	7.9312e-133	5.30439e-130
Ldha	24777.2	-0.564641	0.0237948	1.97996e-126	1.27327e-123
Gpnmb	111198	0.721622	0.0308849	8.0464e-123	4.98281e-120
Cdc42ep1	1292.38	1.1149	0.0477215	3.15709e-122	1.88523e-119
Cd109	3114.43	0.97146	0.0418066	4.60905e-121	2.65735e-118
5031439G07Rik	8283.11	0.645189	0.0279493	5.24973e-120	2.92585e-117
Gm24305	639.891	-6.46843	0.279277	1.53358e-119	8.27145e-117
Fndc3c1	768.441	-6.49603	0.280648	2.2026e-119	1.15086e-116
Epha3	3920.07	-1.00704	0.0437229	5.89598e-119	2.9873e-116
St6gal1	2125.32	-1.16046	0.0504174	9.27879e-119	4.56298e-116
Epb41l4a	733.958	1.65785	0.0729098	4.80948e-117	2.29756e-114
L1cam	1127.53	1.52747	0.068024	5.40382e-114	2.50977e-111
Lims1	5241.72	0.821247	0.0374479	1.63674e-108	7.39628e-106
Enpp2	3569.15	-0.847978	0.0386616	1.74383e-108	7.67283e-106
Slc45a2	12821.8	0.628684	0.0291384	2.47803e-105	1.06238e-102
Id2	4553.09	-0.821304	0.0383156	7.68148e-104	3.21086e-101
Slc6a6	16872.5	-0.541516	0.0254786	3.98396e-102	1.62468e-99
Armcx2	2324.24	-0.8879	0.0421661	3.30082e-100	1.31404e-97
Nr4a3	2306.2	-0.887025	0.042586	3.94675e-98	1.53464e-95
Gga2	1903.64	-0.949678	0.0462556	2.47417e-95	9.40185e-93
Prickle1	5147.19	0.573485	0.0280377	5.7905e-95	2.15149e-92
Dkk3	906.49	-1.35911	0.0665622	1.51542e-94	5.50824e-92
Fam53b	11547.6	-0.546102	0.0267989	3.32715e-94	1.18361e-91
Ncoa7	1282.87	1.1387	0.0564074	3.78632e-92	1.3189e-89
Oat	4927.16	-0.559934	0.0280432	1.2252e-90	4.1807e-88
Gpr137b	6011.27	0.750749	0.0376504	1.6454e-90	5.50223e-88
Hmcn1	2431.32	-1.0652	0.0535448	1.35637e-89	4.44675e-87
Nav2	3784.88	-0.687686	0.034745	2.68293e-89	8.62664e-87
Tpi1	20686.8	-0.533776	0.0270013	7.72521e-89	2.43708e-86
Egr1	412.024	-3.26162	0.169011	1.37198e-85	4.24804e-83
Glce	1414.54	0.986097	0.0513277	7.21476e-84	2.19329e-81
Nop56	4047.26	0.601183	0.0316393	1.5085e-82	4.50394e-80
Adamts1	3183.69	0.90534	0.0478956	1.95396e-81	5.73161e-79
Aldoa	33393.4	-0.616076	0.0327701	6.43243e-81	1.85431e-78
Tmem56	2594.85	0.769575	0.0411492	4.57552e-80	1.29666e-77
Met	27481.8	-0.635023	0.0339816	5.05418e-80	1.40843e-77
Vgll3	6295.91	0.677222	0.0363993	2.23595e-79	6.12871e-77
Pdzd8	3858.39	0.613189	0.033028	5.23226e-79	1.41102e-76
Cacng7	399.301	-1.70357	0.0925311	2.53466e-78	6.72692e-76
Xylt1	783.417	-1.19903	0.0648777	7.71148e-78	2.01462e-75
Nsd1	1533.96	-0.952483	0.0518288	4.3042e-77	1.10717e-74
Ctsb	6874.46	0.582489	0.032263	7.24486e-75	1.83537e-72
Sash1	4986.9	0.495541	0.027499	2.61187e-74	6.51798e-72
Hells	3558.37	0.638692	0.0355424	2.67489e-74	6.57709e-72
Bhlhe40	1452.76	-0.982347	0.0545714	4.56271e-74	1.10563e-71
Pdk1	1371.17	-0.859308	0.0483554	1.71237e-72	4.09013e-70
Bnip3	2234.55	-0.853856	0.0482199	5.12788e-72	1.20758e-69
Adcy7	2578.1	0.746089	0.0427441	2.77335e-70	6.44033e-68
Arfgef3	4400.08	-0.633082	0.0366081	4.25316e-69	9.74149e-67
Plp1	1052.42	0.855676	0.050132	3.574e-67	8.07531e-65
Rhou	2595.55	0.697726	0.0409768	4.01605e-67	8.95311e-65
Serpinh1	13436.9	-0.458002	0.0268862	1.26945e-66	2.79278e-64
Rnf19a	1687.56	0.76696	0.0452815	2.23826e-66	4.86023e-64
Gpm6a	967.451	-1.06759	0.0634137	3.82551e-65	8.20032e-63
Nceh1	2647.59	0.704506	0.0423409	2.86548e-64	6.06466e-62
Camk2d	4509.01	0.677624	0.0408225	5.4119e-64	1.13109e-61
Pbx1	738.436	-1.29219	0.077745	9.09642e-64	1.87768e-61
Mthfd1l	5939.81	0.441542	0.0265309	1.14341e-63	2.33144e-61
Fos	585.755	-1.56883	0.0950296	1.22204e-63	2.46175e-61
Tyrp1	235610	0.395528	0.0240039	2.99163e-62	5.95477e-60
Kank4	1472.21	-1.02509	0.0626642	9.95829e-62	1.95885e-59
Ttyh3	1735.5	-0.817271	0.0504876	7.17496e-61	1.39494e-58
Myo6	2380.22	0.695606	0.0430848	9.55267e-61	1.83587e-58
Trio	7267.87	0.561876	0.0348156	1.54014e-60	2.92626e-58
Dusp6	2236.13	-0.71518	0.0443917	1.72003e-60	3.23135e-58
Plod2	3110.46	-0.594373	0.0369292	2.58372e-60	4.79998e-58
Synpo	2338.68	0.638644	0.0398366	6.12791e-60	1.12592e-57
Amotl2	2104.89	-0.700145	0.0438155	1.38763e-59	2.52187e-57
Dcdc2a	609.904	1.2762	0.0797845	2.70209e-59	4.85796e-57
Fosl2	657.273	1.32304	0.0828313	3.12386e-59	5.55649e-57
Nedd4l	5543.75	0.669499	0.0420799	4.13036e-59	7.26943e-57
H3f3b	15260.5	-0.346696	0.021742	3.11957e-58	5.43325e-56
Fam198b	13749.4	0.466786	0.0296591	2.1116e-57	3.63979e-55
Lipa	2742.8	0.778399	0.0497605	3.6271e-57	6.18827e-55
Eogt	3057.48	0.637476	0.0408668	5.92071e-57	9.99942e-55
St3gal4	1496.42	-0.73147	0.0470258	1.22942e-56	2.05559e-54
Smpd1	1696.66	-0.740519	0.047643	1.51102e-56	2.50141e-54
Idh2	4859.17	-0.535785	0.034867	3.74462e-55	6.13824e-53
Fzd7	3220.11	-0.6566	0.0429966	9.23232e-55	1.49868e-52
Ahnak2	1755.45	-0.683382	0.0447698	1.01343e-54	1.62929e-52
Ppp1r16b	904.854	1.05932	0.0691773	1.71679e-54	2.73379e-52
Tuba4a	767.792	-1.26471	0.0829371	3.42357e-54	5.4002e-52
Agap1	4964.47	0.51513	0.0338604	4.6691e-54	7.29601e-52
Hapln1	562.017	-2.42127	0.159609	9.89187e-54	1.53141e-51
Xlr3c	1179.33	0.776033	0.0513858	1.51093e-53	2.31769e-51
Gtpbp2	3730.93	0.494071	0.0326306	1.69256e-53	2.5727e-51
Tnfrsf12a	832.179	1.00363	0.0664552	3.81715e-53	5.74979e-51
Tcf7l1	475.723	-1.32828	0.0881962	4.4799e-53	6.68784e-51
Eif3f	4322.05	-0.494685	0.032935	1.05667e-52	1.56349e-50
Gsto1	927.129	0.928346	0.0619085	1.4825e-52	2.17434e-50
Dstyk	4483.69	-0.426026	0.0283234	1.55342e-52	2.25853e-50
Rars	2510.31	0.745904	0.0502656	7.04634e-52	1.01564e-49
Armcx1	265.618	-1.89891	0.128684	7.62505e-52	1.08967e-49
Klf6	3739.64	0.486111	0.0327577	1.71463e-51	2.42955e-49
Swap70	1363.96	-0.757656	0.0513183	2.24654e-51	3.15648e-49
Cyr61	2944.73	0.512699	0.0346958	3.40766e-51	4.74801e-49
C77080	1766.14	-0.783602	0.0532426	4.91664e-51	6.79391e-49
Prdm16	3681.54	-0.573409	0.0391361	1.37709e-50	1.87194e-48
Snx33	2900.97	0.531338	0.0362134	1.36802e-50	1.87194e-48
Sox5	1063.99	-0.934477	0.0637561	2.33258e-50	3.14522e-48
Azin1	4503.5	0.467753	0.0319522	3.99953e-50	5.34977e-48
Dtna	935.198	0.997918	0.0683139	5.96727e-50	7.91847e-48
Selenbp1	423.981	-1.34261	0.092622	1.8129e-49	2.38675e-47
Myo10	13450.3	0.392338	0.0272281	2.64505e-48	3.4551e-46
Pdcd11	1630.39	0.646717	0.045487	5.58309e-48	7.23638e-46
Nrp1	961.782	-0.815925	0.0574329	9.41494e-48	1.21091e-45
Cdkn1b	3984.4	-0.457214	0.0321789	2.28788e-47	2.9201e-45
Sipa1l2	1117.7	-0.791261	0.0561	3.61401e-47	4.57775e-45
Bace2	5533.58	-0.430419	0.0303321	3.96481e-47	4.98433e-45
Col1a2	250.119	-1.45152	0.103136	4.1164e-47	5.13628e-45
Prex2	1167.67	-0.859312	0.0609138	4.72236e-47	5.84873e-45
Cbr1	159.319	-3.30434	0.237184	8.88943e-47	1.09288e-44
Grik5	228.079	-2.02233	0.144826	1.08663e-46	1.32617e-44
Gdpd1	1402.71	0.749575	0.0536675	2.14913e-46	2.60388e-44
Rasgrp3	3809.89	-0.62368	0.0448226	4.29246e-46	5.1633e-44
Gapdh	63523.3	-0.511267	0.0367435	8.65191e-46	1.03329e-43
Txnrd1	7992.7	0.395469	0.0283508	1.79442e-45	2.12785e-43
Hs3st1	423.201	1.18741	0.0856937	2.95157e-45	3.47537e-43
Otud1	1214.2	0.752052	0.0547187	4.82982e-45	5.64718e-43
Sulf2	1688.18	0.916374	0.0666741	9.69327e-45	1.1255e-42
Utp6	2265.34	0.542412	0.0395351	1.0011e-44	1.15437e-42
Gramd1b	1884.28	0.568618	0.0414902	1.02393e-44	1.17261e-42
Rrm1	7433.94	-0.365292	0.0263787	1.06405e-44	1.21027e-42
Aebp1	6936.79	0.452871	0.0330541	2.95807e-44	3.34182e-42
Hpgds	697.601	-1.29678	0.0956127	1.15625e-43	1.29748e-41
Ipo13	1859.53	0.616386	0.0456719	1.40325e-43	1.56416e-41
Pfn2	832.923	-0.822996	0.0609008	1.49705e-43	1.65766e-41
Vangl2	792.492	-0.928219	0.0686023	1.89392e-43	2.08331e-41
Hmgn2	2094.9	-0.609133	0.0452534	2.3334e-43	2.54996e-41
Npm1	23071.3	-0.487511	0.036049	2.3613e-43	2.5637e-41
Ldhb	1650.59	-0.656613	0.0488344	2.51854e-43	2.71677e-41
Tmcc2	3278.21	-0.57341	0.0425878	2.65978e-43	2.85074e-41
Aig1	123.375	-3.08722	0.230539	3.35766e-43	3.5758e-41
Ivns1abp	10776.2	-0.412046	0.0304302	4.17007e-43	4.41289e-41
Ctsa	4193.63	0.521052	0.0387362	4.64749e-43	4.82646e-41
Glrb	10448	-0.407113	0.0300742	4.64586e-43	4.82646e-41
Got1	4541.81	0.507291	0.0376872	4.62046e-43	4.82646e-41
Dag1	7605.85	-0.369324	0.0272277	5.04667e-43	5.20866e-41
Cul7	5038.18	0.460923	0.0341938	5.58152e-43	5.72534e-41
Syt9	1285.3	-0.873001	0.0655345	2.50768e-42	2.55661e-40
Lhfpl2	2596.39	0.490019	0.0367764	3.39552e-42	3.44079e-40
Capn1	364.216	1.30188	0.0984847	1.14862e-41	1.15692e-39
Lhfp	466.575	1.08186	0.0816652	1.25254e-41	1.25404e-39
Hyou1	5991.5	0.445551	0.0336531	1.65426e-41	1.64638e-39
H1f0	8257.16	-0.347082	0.0261697	3.88341e-41	3.84204e-39
Srpk1	4097.48	0.438213	0.0333202	5.75309e-41	5.65833e-39
Gnpnat1	1299.02	0.759553	0.0582292	6.09048e-41	5.95514e-39
Ascc2	2831.87	0.513817	0.0393353	8.81127e-41	8.56538e-39
Rps19	10656.3	-0.334366	0.0253848	1.52175e-40	1.47073e-38
Hipk3	5032.72	0.494977	0.0379852	1.58352e-40	1.52163e-38
Epb41l2	3526.59	0.422073	0.032347	2.68611e-40	2.55181e-38
Plin2	1589.29	0.624931	0.0483493	2.67338e-40	2.55181e-38
Tm9sf3	9105.66	0.399846	0.0307135	5.13012e-40	4.84608e-38
Acot9	962.48	0.740187	0.0576021	7.18272e-40	6.74691e-38
Atp2b1	2547.6	-0.486105	0.0376638	8.72226e-40	8.14727e-38
Sema6a	472.222	-1.1678	0.090558	1.22286e-39	1.1359e-37
Rab11fip4	832.562	-0.821089	0.0641021	1.64766e-39	1.52204e-37
Dusp3	3502.44	0.527532	0.041194	2.20595e-39	2.02656e-37
Nppb	383.973	1.31746	0.103096	3.34307e-39	3.05444e-37
Maz	5892.25	-0.625557	0.0491817	3.8058e-39	3.45832e-37
Masp1	1699.89	0.668928	0.0526363	4.04659e-39	3.65724e-37
Slc16a3	925.899	-0.912738	0.0717859	8.25652e-39	7.3823e-37
Tmed5	1738.73	0.588349	0.0464331	8.2463e-39	7.3823e-37
Acsl5	1658.07	0.558584	0.0440664	9.25528e-39	8.23129e-37
Armcx4	123.198	-2.47282	0.194764	1.0344e-38	9.15085e-37
2025-09-08	6950.59	0.363074	0.0283963	1.6418e-38	1.44478e-36
Fez1	486.728	1.02386	0.08075	1.8632e-38	1.63103e-36
Kit	63.3314	-4.06934	0.32867	2.58073e-38	2.24738e-36
Atf3	756.913	0.736881	0.0587615	3.71207e-38	3.21585e-36
Fam178b	389.608	1.13927	0.0902155	3.87943e-38	3.34351e-36
Srxn1	944.532	0.784206	0.0625053	4.02219e-38	3.44877e-36
Lbh	9977.02	-0.402203	0.0317358	4.3136e-38	3.66109e-36
Mgll	482.667	1.02987	0.0816406	4.29401e-38	3.66109e-36
Ppp1r15a	3117.97	0.566985	0.0452215	5.04225e-38	4.2579e-36
Map1b	3103.96	0.645012	0.0517452	9.07757e-38	7.62698e-36
Ltbp3	1818.78	0.612066	0.0492167	1.43572e-37	1.20026e-35
Cpeb2	682.72	0.892795	0.0715316	1.45729e-37	1.21224e-35
Rnf144a	1668.69	-0.528395	0.04249	2.4135e-37	1.99771e-35
Plxna1	13049.4	-0.336125	0.0267067	2.9538e-37	2.43288e-35
Ccdc80	155.515	-2.88832	0.233245	3.11114e-37	2.54991e-35
Htatip2	621.323	0.827487	0.066752	3.14716e-37	2.56685e-35
Id3	612.826	-1.33667	0.107869	4.07729e-37	3.30934e-35
Aldh1l2	9517.73	0.805844	0.0652303	4.87355e-37	3.93651e-35
Extl3	3281.59	0.459153	0.0369666	5.56048e-37	4.46977e-35
Eef2k	2220.32	-0.508893	0.0411235	6.10291e-37	4.88233e-35
Hsp90b1	10766.3	0.339657	0.0271435	7.05553e-37	5.61755e-35
Mcoln3	1721.77	0.585224	0.0475215	7.3605e-37	5.83259e-35
Rrm2	7546.62	-0.309148	0.0247004	9.95965e-37	7.85497e-35
Pak3	226.621	1.57787	0.129262	1.10368e-36	8.66365e-35
Pik3r1	2126.68	0.561621	0.045705	1.18608e-36	9.26695e-35
Filip1l	501.378	1.41171	0.115112	1.32349e-36	1.02924e-34
Tyr	13158.7	0.491564	0.039913	1.48638e-36	1.15057e-34
Adamtsl5	712.856	0.866084	0.0708788	3.33901e-36	2.57273e-34
Slc2a4	123.529	-2.32398	0.190324	3.3656e-36	2.58132e-34
Tmf1	4558.9	0.422974	0.034433	4.51431e-36	3.44654e-34
Gpc1	8908.17	-0.402756	0.0327408	4.59921e-36	3.4954e-34
Ctsl	4082.89	0.426536	0.0347385	4.64167e-36	3.51171e-34
Iqgap3	2807.25	0.544142	0.0448075	7.87856e-36	5.93376e-34
Padi2	1216.71	-0.591991	0.048884	8.81313e-36	6.60787e-34
Anapc5	7885.52	-0.341503	0.0277684	1.01105e-35	7.54675e-34
Npepl1	3119.6	0.431559	0.0353448	1.02067e-35	7.58468e-34
Itga6	3952.62	0.395332	0.0323132	1.1489e-35	8.49983e-34
Osbpl2	1377.83	0.598914	0.0496343	1.44873e-35	1.06709e-33
Ptprd	207.878	-1.33058	0.110119	1.86617e-35	1.36852e-33
Pkm	61393.4	-0.248711	0.0202024	2.5402e-35	1.85468e-33
Btg2	186.254	1.50734	0.12598	2.97474e-35	2.16251e-33
Uqcrc2	3573.01	-0.413044	0.0340648	3.55487e-35	2.57305e-33
Rictor	6149.39	0.446332	0.0369654	4.55758e-35	3.2846e-33
Plxnd1	10244.4	-0.34788	0.028608	5.10752e-35	3.66514e-33
Apaf1	2402.07	0.513368	0.0427486	5.21892e-35	3.72907e-33
Stt3a	7285.69	0.364893	0.030057	5.2928e-35	3.76577e-33
Kpna4	4008.39	0.406033	0.0335801	5.82037e-35	4.12358e-33
Lars	4742.56	0.353317	0.0291088	6.28056e-35	4.43084e-33
Adam19	452.159	-1.03126	0.0858542	7.41721e-35	5.21074e-33
Fnip1	3999.9	0.377135	0.0312048	8.81837e-35	6.16917e-33
Limch1	4489.68	-0.352394	0.0291121	9.51383e-35	6.62797e-33
Rrn3	3811.79	0.406097	0.0337017	9.6603e-35	6.70208e-33
Btaf1	2175.11	0.517869	0.0433652	1.12526e-34	7.77455e-33
Tmod1	622.284	0.868922	0.0730421	1.69232e-34	1.16443e-32
Lonp1	7050.65	0.41668	0.0347594	1.81305e-34	1.24238e-32
Mgat5	21463.2	-0.211472	0.0173944	2.36883e-34	1.6166e-32
Mettl9	1681.4	-0.646065	0.0546633	2.43732e-34	1.65658e-32
Fkbp9	11269.2	-0.292127	0.024182	2.67667e-34	1.8119e-32
Arl6ip1	6135.78	-0.43663	0.0366432	3.43787e-34	2.31779e-32
Mgat4a	3920.72	-0.416915	0.0350238	4.95206e-34	3.32524e-32
Rps15a	13303.8	-0.479016	0.0404935	6.19461e-34	4.14295e-32
Otud4	2338.82	0.473947	0.0402119	1.08902e-33	7.25435e-32
Sox11	5853.13	-0.389805	0.0328647	1.13814e-33	7.5515e-32
Ddb1	13368.2	0.317938	0.0266415	1.15215e-33	7.61419e-32
Tgif1	800.262	0.727692	0.0623163	1.33144e-33	8.76441e-32
Anxa1	3445.48	0.556872	0.0475702	1.37757e-33	9.03256e-32
Zyx	4401.6	0.428277	0.0363006	1.53687e-33	1.00377e-31
Utp14b	1891.11	-0.560862	0.0479629	1.55663e-33	1.01272e-31
Idh1	2002.5	-0.549419	0.0469694	1.61289e-33	1.04526e-31
Fam234b	760.913	-0.876012	0.0748418	1.68639e-33	1.08867e-31
Frmd3	325.141	-1.28917	0.110066	1.89192e-33	1.21665e-31
Cpne4	591.977	0.932781	0.0797364	2.30175e-33	1.47453e-31
Adamts14	190.383	1.70797	0.148553	3.5274e-33	2.25108e-31
Pten	4942.7	0.359807	0.0305352	4.13631e-33	2.62962e-31
Prkar2b	1081.77	-0.745356	0.0643475	4.18336e-33	2.64946e-31
C1galt1	5178.66	0.411747	0.0351515	5.05223e-33	3.18767e-31
Zmat3	5797.09	0.409585	0.0350362	6.80428e-33	4.27698e-31
Rhoc	2634.36	0.479998	0.0413016	7.12575e-33	4.46227e-31
Eif3a	10939.9	0.3437	0.0293179	1.03021e-32	6.42726e-31
Gpi1	9032.68	-0.432488	0.0372213	1.20648e-32	7.49899e-31
Sfxn3	896.252	0.652226	0.0568226	1.31294e-32	8.13052e-31
G6pdx	1826.46	0.548804	0.0476518	1.33527e-32	8.23828e-31
Got2	6353.03	-0.381831	0.0327456	1.34524e-32	8.26924e-31
Mtm1	599.094	0.987229	0.0854373	1.47589e-32	9.03917e-31
Itga4	4255.93	0.484015	0.0420451	2.46737e-32	1.50564e-30
Gstk1	245.881	1.34351	0.117217	2.73159e-32	1.66081e-30
Ddx21	4470.36	0.342803	0.0296063	5.67566e-32	3.4383e-30
Itga5	729.605	0.878765	0.0772297	7.4998e-32	4.52695e-30
Nop58	5159.57	0.33269	0.0288329	1.02764e-31	6.18063e-30
Slc12a7	4803.77	-0.447197	0.0391848	1.13172e-31	6.7822e-30
Sh2d6	107.691	2.27444	0.201221	1.2702e-31	7.58494e-30
Hmgb1	5055.34	-0.374353	0.0326338	1.33612e-31	7.95014e-30
Tet1	409.548	-1.04741	0.0921977	1.58623e-31	9.4049e-30
Erlin1	750.919	0.781296	0.0693348	1.75258e-31	1.03545e-29
Atad1	4206.77	0.38024	0.0332576	1.92985e-31	1.13617e-29
Fem1b	6243.67	0.324139	0.0282199	2.09587e-31	1.22958e-29
Sdk1	559.393	-0.80899	0.0719942	2.78823e-31	1.63004e-29
Gid4	2438.91	0.438933	0.0388223	4.17858e-31	2.43435e-29
Tspan6	914.669	-0.741647	0.0663951	4.69231e-31	2.72415e-29
Dyrk1b	844.78	-0.712715	0.0638644	4.9703e-31	2.87555e-29
Atp6v1c1	3817.61	0.391874	0.0346009	5.76043e-31	3.32119e-29
Hs1bp3	1313.17	-0.565742	0.0506558	6.3915e-31	3.67237e-29
Cst6	340.007	1.11199	0.0989906	7.06236e-31	4.04132e-29
Rgl1	1657.28	0.560541	0.0502175	7.08198e-31	4.04132e-29
Adam15	878.732	0.690178	0.0620381	7.18119e-31	4.084e-29
Slc4a4	586.597	-0.798619	0.0717298	8.53915e-31	4.83982e-29
Ehbp1l1	888.61	0.77168	0.069417	9.36986e-31	5.2927e-29
Hipk2	4259.35	-0.523802	0.0469405	9.70236e-31	5.46207e-29
Setd7	5791.28	0.390698	0.0347363	1.41917e-30	7.96258e-29
Gm23455	968.577	-0.929945	0.0835022	1.42412e-30	7.96364e-29
Mtap	4176.55	0.342927	0.0303661	1.52304e-30	8.48842e-29
Srebf1	2461.81	-0.616079	0.055724	1.74472e-30	9.6916e-29
Ric1	3242.72	0.451223	0.0404241	1.86793e-30	1.03416e-28
Incenp	1641.5	0.542727	0.0490343	2.30286e-30	1.27076e-28
Utrn	6016.1	-0.365198	0.0325318	2.4757e-30	1.36163e-28
Tmem9	1621.97	-0.565857	0.0512358	2.56415e-30	1.40566e-28
Adh7	422.53	1.02561	0.0924634	3.13512e-30	1.71304e-28
Purb	9633.58	0.373436	0.0333566	3.15933e-30	1.72065e-28
Taldo1	1681.93	-0.49832	0.0450216	3.33967e-30	1.81297e-28
Eif4a2	3908.39	0.452117	0.0407243	3.6411e-30	1.9702e-28
Hspa4	10610.4	0.336866	0.0300412	4.05034e-30	2.18457e-28
Dclk1	1173.05	0.541031	0.0491511	4.58838e-30	2.46681e-28
Sbf2	3918.8	-0.61367	0.055976	4.93126e-30	2.64265e-28
Slc35g1	733.088	0.733284	0.067034	6.03023e-30	3.22126e-28
Dnajb14	1178.19	0.526045	0.0478581	6.15037e-30	3.27497e-28
Acsl3	2546.94	-0.42041	0.037958	6.92156e-30	3.67392e-28
Fam73a	1257.74	-0.550493	0.0502114	6.96594e-30	3.68578e-28
Cubn	1919.86	-0.590049	0.0539579	7.44239e-30	3.92545e-28
Rbm20	2231.53	0.479171	0.0435562	8.47169e-30	4.44033e-28
Zfp536	607.969	0.734734	0.0673546	8.4654e-30	4.44033e-28
Mknk2	4718.8	-0.513322	0.0468321	9.63625e-30	5.03494e-28
Lrrk1	2177.32	0.445728	0.0404589	1.00628e-29	5.24146e-28
Fam53c	1917.31	0.510898	0.0466208	1.00967e-29	5.24276e-28
Eps8	16656	-0.412277	0.0374486	1.59361e-29	8.24927e-28
Mboat2	394.006	-1.05213	0.0962312	1.90136e-29	9.81194e-28
Ifit2	1454.08	0.595534	0.0549626	2.17273e-29	1.11778e-27
Gm2a	899.897	0.653535	0.0604414	2.31208e-29	1.18583e-27
Smad5	4969.73	-0.333398	0.0301428	2.35101e-29	1.2021e-27
Ghitm	10330.6	0.267113	0.0240332	2.82379e-29	1.43945e-27
Rpl27a	8512.5	-0.403159	0.0368015	3.22991e-29	1.64146e-27
Apoe	4871.02	-0.533839	0.0492997	3.48146e-29	1.76394e-27
Ndel1	1678.72	0.488011	0.0449269	3.59218e-29	1.81454e-27
Nus1	4141.26	0.358918	0.0326615	3.79205e-29	1.90973e-27
Cnot6	8746.13	0.368707	0.0336958	5.63712e-29	2.83041e-27
Zfp423	148.387	-1.67641	0.157738	6.27989e-29	3.1437e-27
Hnrnpd	1859.36	-0.552151	0.051337	6.71848e-29	3.35322e-27
Mdm2	1845.99	0.454165	0.042026	9.27293e-29	4.61439e-27
Ncam1	1926.17	-0.488185	0.0453104	9.37272e-29	4.6502e-27
Srpr	3785.08	0.377648	0.034704	9.80138e-29	4.84849e-27
Tgfbr3	439.48	0.814297	0.0762282	1.2855e-28	6.34027e-27
Antxr1	1568.51	-0.506755	0.0472345	1.29626e-28	6.37455e-27
Pik3r3	4159.41	-0.369657	0.0340276	1.32475e-28	6.49557e-27
Limd2	1078.57	-0.551209	0.0515971	1.48067e-28	7.23883e-27
Insc	5093.53	-0.516977	0.0484032	1.98649e-28	9.68341e-27
Eaf1	2390.71	0.478647	0.0447323	2.29102e-28	1.11354e-26
Rev1	1488.81	-0.542639	0.051043	2.75473e-28	1.33505e-26
P3h2	723.445	0.696408	0.0659461	3.45071e-28	1.66751e-26
Prrc2a	21268.2	0.354667	0.0328779	3.65731e-28	1.76226e-26
Fyttd1	3778.26	0.382686	0.0356025	3.93606e-28	1.89112e-26
Kifc3	1108.42	-0.66648	0.0632537	4.447e-28	2.13048e-26
Soat1	5634.79	0.403663	0.0376912	4.67633e-28	2.23395e-26
Galnt6	568.92	-0.799458	0.0757415	4.72409e-28	2.25033e-26
Zfp646	1540.17	-0.477359	0.0450251	6.66239e-28	3.16464e-26
Rac1	6126.35	-0.314669	0.0292051	6.90494e-28	3.27055e-26
Adssl1	290.81	-1.16966	0.110411	7.45332e-28	3.52032e-26
Cotl1	2811.81	-0.421274	0.0396044	8.33848e-28	3.92731e-26
Col4a1	863.642	-0.719572	0.0687055	8.91518e-28	4.18713e-26
Rrp12	779.677	0.719108	0.0686914	9.35168e-28	4.37983e-26
Postn	325.32	0.996396	0.0943576	9.5092e-28	4.44117e-26
Enc1	1346.01	-0.520941	0.0496003	1.28424e-27	5.98119e-26
Stam	2156.94	0.429298	0.0405651	1.35876e-27	6.31068e-26
Bcl2	1468.33	0.519379	0.0494753	1.37259e-27	6.35725e-26
Slc6a17	3090.86	0.397749	0.0374823	1.43983e-27	6.65026e-26
Lrp6	6802.77	-0.307255	0.0287039	1.61517e-27	7.43958e-26
Atg2a	839.542	0.709344	0.0681945	1.86407e-27	8.56243e-26
Slc39a6	2432.26	0.435439	0.0413658	2.31347e-27	1.05976e-25
Cep135	1343.91	-0.546752	0.0524438	2.3703e-27	1.08282e-25
Suco	2681.34	-0.440785	0.0419538	2.69965e-27	1.22992e-25
Cdh19	2594.21	0.60719	0.0586083	3.31212e-27	1.50485e-25
Sema3b	2962.97	0.436236	0.041641	3.91186e-27	1.77253e-25
Mtdh	7711.31	0.272121	0.0255326	4.00846e-27	1.81139e-25
Hap1	1416.47	-0.566748	0.054862	5.59338e-27	2.52079e-25
Cdh2	2492.96	-0.631121	0.0612739	5.70149e-27	2.56261e-25
Myo7a	12861.4	-0.328744	0.0311609	6.49882e-27	2.91314e-25
Crocc	928.75	-0.781826	0.0759244	6.61795e-27	2.95861e-25
Cyfip2	4090.91	0.455709	0.0438493	7.63624e-27	3.40474e-25
Mlph	10520.1	-0.280761	0.0265593	9.20265e-27	4.09224e-25
Anln	3373.83	0.461458	0.0445542	1.04168e-26	4.61986e-25
Nid1	626.024	0.761624	0.0743404	1.06546e-26	4.71282e-25
Prr12	2675.65	-0.427289	0.041126	1.07287e-26	4.73307e-25
Il17ra	1104.5	0.569568	0.0555116	1.13815e-26	5.00787e-25
Zfp637	890.97	-0.751582	0.0734394	1.16058e-26	5.09313e-25
Tspan9	1937.02	-0.464685	0.0449617	1.26894e-26	5.5541e-25
Bin3	1245.33	0.559452	0.054617	1.45136e-26	6.33595e-25
Rapsn	724.045	-0.743097	0.0728365	1.57492e-26	6.85747e-25
Dst	12822	0.336652	0.0321974	1.5952e-26	6.92772e-25
Mcoln2	261.328	1.13042	0.109795	1.76e-26	7.62364e-25
Smarca2	491.15	0.897814	0.0877014	1.96174e-26	8.47554e-25
Galc	1563.66	-0.543703	0.0532229	2.15743e-26	9.29696e-25
Wbp1	1850.22	-0.561947	0.0550894	2.21409e-26	9.51659e-25
Pi4k2a	1131.19	0.599677	0.0589271	2.29403e-26	9.83491e-25
Gadd45a	275.176	1.15563	0.112565	2.33696e-26	9.99334e-25
Psat1	8882.31	0.301191	0.0288456	2.86437e-26	1.22174e-24
Atp6v1b2	8399.98	0.374895	0.0362297	3.09077e-26	1.31495e-24
Phlda1	1953.87	0.737401	0.0729966	4.34241e-26	1.84277e-24
Serinc3	4913.57	0.394166	0.0383078	4.49079e-26	1.90091e-24
Psme3	6569.93	0.309086	0.0297609	4.68393e-26	1.97766e-24
Mxd4	1542.71	-0.479699	0.0470677	4.82135e-26	2.03055e-24
Chd7	553.051	0.872239	0.0862276	6.12725e-26	2.57406e-24
Ftsj3	1540.94	0.564457	0.0558964	6.2166e-26	2.60505e-24
Ppfibp2	488.141	-0.85041	0.0841969	6.53878e-26	2.73321e-24
Krba1	590.517	-0.748842	0.0745838	8.33868e-26	3.47687e-24
Sipa1l3	2453.02	-0.448178	0.0440749	8.45593e-26	3.51699e-24
Dlgap4	1292.98	0.488421	0.0482946	9.88329e-26	4.10046e-24
Amd1	3198.83	0.440309	0.0433862	1.13012e-25	4.67714e-24
Eno1	49695.2	-0.25409	0.0245295	1.15976e-25	4.78795e-24
Ldlrad3	1943.12	-0.566512	0.0565317	1.34286e-25	5.53019e-24
Cryab	2597.08	0.451757	0.0446973	1.52761e-25	6.27558e-24
Stard8	1094.49	0.517515	0.0515399	1.58419e-25	6.49206e-24
Tram1	6082.17	-0.339733	0.0332047	1.59706e-25	6.52883e-24
Ipo4	1443.54	0.523471	0.0521849	1.66725e-25	6.79912e-24
Psen2	3432.53	-0.385285	0.0378891	1.73698e-25	7.06626e-24
Map3k3	1788.9	0.448375	0.0444787	2.07219e-25	8.40948e-24
Fam219a	1003.61	0.578372	0.0580436	2.21471e-25	8.96608e-24
Hist1h2bg	3248.22	-0.426034	0.0422897	2.83081e-25	1.14326e-23
Ogdh	7240.45	0.375382	0.0370553	2.90512e-25	1.17045e-23
Cacul1	3078.03	0.395316	0.0391269	3.00433e-25	1.20751e-23
Eif4g2	41735.9	-0.211342	0.0205181	3.17479e-25	1.27296e-23
Cln8	1584.69	0.452165	0.0450621	3.18703e-25	1.27481e-23
Actr1a	2767.27	0.359264	0.0354324	3.22867e-25	1.28839e-23
Lcor	859.754	0.604117	0.0609975	3.56634e-25	1.41974e-23
Car14	4336.02	-0.347577	0.034267	3.59072e-25	1.42605e-23
Ttc9c	1614.63	0.468111	0.0468557	4.20285e-25	1.6652e-23
Megf6	972.925	-0.875039	0.0881666	4.23141e-25	1.67256e-23
Egln1	1194.83	-0.611189	0.061911	4.76293e-25	1.87821e-23
Dusp10	175.884	1.40569	0.142317	4.86733e-25	1.91487e-23
Mid2	1075.79	0.535869	0.0540525	4.91286e-25	1.92824e-23
Aldh3a2	1114.99	0.483067	0.04864	6.5549e-25	2.5667e-23
Tns3	1944.36	-0.490761	0.0495184	7.49871e-25	2.9294e-23
Ap2b1	6538.91	0.281898	0.0277785	7.5611e-25	2.94689e-23
Tbc1d9	166.254	1.40526	0.142932	7.66923e-25	2.98208e-23
Ppid	2807.67	0.490179	0.0494716	7.7233e-25	2.99614e-23
Itga9	1387.19	-0.455844	0.0458533	7.82489e-25	3.02153e-23
Pkia	4179.34	0.410678	0.0411031	7.80783e-25	3.02153e-23
Parva	2841.56	-0.414922	0.0415646	8.1261e-25	3.12341e-23
Prkrir	2032.62	-0.440491	0.0442526	8.12438e-25	3.12341e-23
Ctdsp1	2671.99	-0.392576	0.0392378	8.4252e-25	3.23095e-23
C1qtnf6	2599.37	0.378586	0.0377779	8.4636e-25	3.23825e-23
Cdr2l	2627.26	0.421436	0.0423043	9.27466e-25	3.54047e-23
Nrp2	16533.4	0.266098	0.0262363	9.55611e-25	3.6396e-23
Sema3c	308.285	1.03807	0.104941	9.88727e-25	3.75716e-23
Hsp90ab1	31999.8	-0.189656	0.0186025	1.11472e-24	4.22632e-23
Gtf2i	9398.22	-0.257695	0.0254356	1.17066e-24	4.4284e-23
Dpy19l3	256.097	-1.16508	0.118209	1.45294e-24	5.48377e-23
Sidt2	2157.44	0.443977	0.0449904	1.845e-24	6.94783e-23
Pcdh17	268.913	-1.20187	0.1224	1.95973e-24	7.36329e-23
Gmps	3769.65	0.357215	0.0358712	2.08092e-24	7.80113e-23
Sema4b	807.645	-0.642369	0.0661513	2.13561e-24	7.98822e-23
Ahnak	1441.34	-0.483365	0.049302	2.32417e-24	8.67415e-23
Atl3	3994.37	0.404088	0.0408598	2.3429e-24	8.72458e-23
Anxa5	5508.65	0.33077	0.033185	2.6341e-24	9.78715e-23
Kat2b	2473.63	0.455736	0.0464822	3.06499e-24	1.13629e-22
Pdlim1	432.53	0.945093	0.0970427	3.47559e-24	1.28566e-22
Nav3	1073.45	0.563599	0.0582898	4.54245e-24	1.67659e-22
Rragd	1403.55	-0.522543	0.0539319	5.06944e-24	1.86698e-22
Dock1	3267.2	-0.450167	0.0461525	5.36115e-24	1.97007e-22
Scn1a	176.798	-1.45034	0.151029	5.70768e-24	2.09282e-22
Zyg11b	5109.44	0.303654	0.0306284	6.26269e-24	2.29129e-22
Alg6	1267.65	0.585268	0.0609647	7.80313e-24	2.84865e-22
Nisch	6463.07	0.298579	0.0301668	7.8483e-24	2.8589e-22
Tspan10	5365.04	-0.291411	0.0294738	9.48211e-24	3.43906e-22
Uhrf2	1801.87	0.422577	0.0434437	9.47386e-24	3.43906e-22
Cald1	5174.76	0.312812	0.0317308	9.79019e-24	3.54312e-22
Wdr91	1241.7	-0.576878	0.0603777	1.27179e-23	4.59271e-22
Wnk4	474.875	-0.781397	0.0820198	1.44783e-23	5.21718e-22
Acat1	3072.07	-0.307678	0.0313435	1.58117e-23	5.6854e-22
Fam134b	1376.47	0.444243	0.046131	1.92212e-23	6.89655e-22
Atp10b	41.8252	3.24074	0.345793	2.01718e-23	7.2221e-22
Btbd19	465.684	0.871548	0.0914731	2.02161e-23	7.2225e-22
Mdn1	3569.21	0.358367	0.0368732	2.21282e-23	7.87408e-22
Npnt	171.699	-1.51245	0.160387	2.21341e-23	7.87408e-22
Nfatc2	1589.77	-0.50708	0.0531686	2.5291e-23	8.97804e-22
Srgap1	500.882	0.737991	0.0781902	2.99933e-23	1.06247e-21
Tnfrsf10b	239.92	1.11257	0.116588	3.17675e-23	1.12295e-21
Nr2f2	1873.66	-0.417345	0.043554	4.12797e-23	1.45611e-21
Dync1li1	4160.94	0.303417	0.0312338	4.54732e-23	1.60066e-21
Bag6	8477.07	0.277533	0.0284896	4.70633e-23	1.65315e-21
Ccdc186	1271.59	0.456789	0.0480888	5.97028e-23	2.09273e-21
Maml3	652.082	-0.759154	0.0810303	6.10831e-23	2.13663e-21
Slc30a7	1539.64	0.461095	0.0486119	6.50607e-23	2.27101e-21
Anxa4	695.479	-0.66226	0.0709385	7.61188e-23	2.65147e-21
G0s2	71.967	-2.01177	0.217582	8.60001e-23	2.98944e-21
Itpr1	3474.24	-0.318715	0.0331174	9.15489e-23	3.17572e-21
Ssr4	1783.7	0.390915	0.0410637	1.02995e-22	3.56539e-21
Pgd	2344.36	0.371246	0.0388987	1.03631e-22	3.57998e-21
Ubl3	6264.89	0.256812	0.0265213	1.04441e-22	3.60052e-21
Gxylt2	5967.13	-0.332273	0.0347267	1.32794e-22	4.56854e-21
Pon2	2359.43	0.458464	0.048708	1.33964e-22	4.59932e-21
Tapt1	3001.78	-0.401138	0.0423871	1.56085e-22	5.34781e-21
Mef2d	3566.43	0.319149	0.0333844	1.69268e-22	5.78765e-21
Ppp2r5b	620.416	0.64732	0.0700206	1.83224e-22	6.25204e-21
Dbp	125.657	-1.59528	0.17401	1.83753e-22	6.25733e-21
Epn1	3518.04	-0.41602	0.0441844	2.07675e-22	7.05756e-21
Ncln	2063.37	0.533077	0.0573871	2.15324e-22	7.30267e-21
Palld	166.265	1.25287	0.13451	2.17607e-22	7.36515e-21
Cdc42ep5	192.729	1.26581	0.135984	2.20062e-22	7.43321e-21
Ephx1	2034.04	0.421906	0.0448758	2.21586e-22	7.46959e-21
Pgam1	7424.51	0.293291	0.0307102	2.53204e-22	8.51826e-21
Anpep	71.4604	1.9824	0.21769	2.88977e-22	9.70219e-21
Noc3l	855.171	0.611871	0.0664676	2.93372e-22	9.83003e-21
Soga1	927.013	0.559742	0.0607975	3.83431e-22	1.28219e-20
Tpp1	3924.5	-0.316473	0.033405	3.99928e-22	1.33469e-20
Krt80	354.047	1.02465	0.110641	4.12983e-22	1.37489e-20
Plekha5	3448	-0.417195	0.0446606	4.13617e-22	1.37489e-20
Hmga2	1046.96	0.639045	0.0698212	4.39752e-22	1.45886e-20
Cd81	8099.52	-0.341293	0.0362368	4.99771e-22	1.65469e-20
Ugdh	1063.17	-0.535181	0.0581902	5.00786e-22	1.65477e-20
2025-03-05	2179.48	0.437462	0.04709	5.34872e-22	1.76392e-20
Abcd3	3833.74	0.327616	0.0347703	5.70655e-22	1.87822e-20
Nt5dc3	782.944	0.607437	0.0665499	6.15749e-22	2.02266e-20
Grn	3640.04	0.325305	0.0345551	6.34709e-22	2.08085e-20
Pacs2	2377.37	-0.372437	0.0398313	6.4845e-22	2.12174e-20
Tnfaip2	1902.41	0.429569	0.0463498	7.17444e-22	2.3429e-20
Pop1	945.666	0.580445	0.0636646	7.73316e-22	2.52044e-20
Nipal3	1359.28	-0.437888	0.0473452	7.82472e-22	2.54532e-20
Tra2a	4753.43	0.319157	0.0339803	8.41098e-22	2.73071e-20
Insig1	3940.62	-0.352671	0.0377577	9.09534e-22	2.94717e-20
Dkc1	1551.05	0.419412	0.0453263	9.24834e-22	2.99095e-20
Pum3	1126.34	0.496292	0.0541682	9.67471e-22	3.1228e-20
Sema6b	313.453	1.04423	0.113936	1.03865e-21	3.3461e-20
Phldb3	710.487	0.722985	0.0798574	1.06093e-21	3.41131e-20
Stxbp5	1033.36	0.559413	0.0615332	1.11845e-21	3.58933e-20
Col9a1	65.6329	-2.24827	0.248701	1.1784e-21	3.77449e-20
Nox4	261.451	1.15349	0.126355	1.49626e-21	4.78346e-20
Syt11	951.332	0.533389	0.0587477	1.5086e-21	4.81371e-20
Hhipl1	165.423	1.13043	0.123844	1.53771e-21	4.89724e-20
Ccnd2	34442	0.203726	0.021606	1.98372e-21	6.30567e-20
Sspn	1578.38	-0.419604	0.0458315	2.29365e-21	7.277e-20
Eif3c	16747.8	-0.269395	0.0288537	2.55325e-21	8.08528e-20
Clvs1	344.622	-0.916428	0.101591	2.71618e-21	8.58499e-20
Ccnd3	2389.95	0.403406	0.0440896	2.91827e-21	9.20631e-20
Calm3	9933.18	-0.454101	0.0500442	3.3187e-21	1.04498e-19
Ptprj	2987.45	0.450944	0.049735	3.6615e-21	1.15076e-19
Fam160b1	1080.71	0.483958	0.0535949	3.66911e-21	1.15099e-19
Uvrag	2160.31	-0.37305	0.0407117	3.7109e-21	1.16191e-19
Dock10	260.238	-0.921381	0.102519	3.73767e-21	1.16811e-19
Vmp1	2733.16	0.432663	0.047699	4.31988e-21	1.34755e-19
Lgals3bp	1344.59	0.470991	0.0521874	4.36383e-21	1.35872e-19
Rpl28	6108.41	-0.39987	0.044026	5.64833e-21	1.75539e-19
Fstl1	843.31	-0.656263	0.0740166	5.76638e-21	1.78876e-19
Trpm1	1412.16	0.527529	0.0590976	6.36583e-21	1.97105e-19
Spag9	3460.12	0.357336	0.0391751	6.62354e-21	2.04705e-19
Hif1a	5228.56	-0.366348	0.0402178	6.64397e-21	2.04958e-19
Emp3	1217.74	0.475815	0.0530811	7.24877e-21	2.23203e-19
Snca	898.424	-0.682197	0.0772073	7.39655e-21	2.27335e-19
Pde8a	130.401	-2.0819	0.23739	7.9597e-21	2.44195e-19
Fbxo7	1662.78	0.400467	0.0443319	8.80589e-21	2.6966e-19
Dis3	1565	0.458663	0.0512141	9.2974e-21	2.84191e-19
Gja1	422.746	-0.850197	0.0960392	9.53854e-21	2.9103e-19
Cdon	2186.93	-0.421917	0.0469636	1.07705e-20	3.28021e-19
Tmem86a	255.126	-1.02186	0.114838	1.116e-20	3.39265e-19
Ide	3137.44	0.381857	0.0422912	1.14333e-20	3.4694e-19
Nfkb2	1137.2	0.516181	0.0582204	1.20568e-20	3.652e-19
Fzd1	622.013	-0.665957	0.0758738	1.26274e-20	3.81792e-19
Hspb8	376.864	0.879681	0.0998012	1.50152e-20	4.53168e-19
Morc2a	2627.36	0.349102	0.0387103	1.89069e-20	5.6959e-19
Chsy3	5826.87	0.265171	0.0290567	1.90888e-20	5.74039e-19
Nbr1	3141.4	0.297575	0.0327679	1.99399e-20	5.98555e-19
Rhod	515.809	0.652658	0.074875	2.1999e-20	6.59183e-19
Axl	107.251	-1.66122	0.192827	2.20651e-20	6.59978e-19
Lrrc4b	265.117	-1.04773	0.118873	2.47075e-20	7.37697e-19
Bcl2l1	1523.66	0.491999	0.0559408	2.8275e-20	8.42705e-19
Arrdc3	996.003	-0.512478	0.0584139	2.84941e-20	8.47724e-19
Gbas	1445.45	-0.393622	0.0442356	3.25394e-20	9.66356e-19
Lamb1	417.638	0.774187	0.0891689	3.29779e-20	9.77643e-19
Cul4a	2378.14	0.334323	0.0372568	3.41503e-20	1.01061e-18
Gsn	1174.11	-0.486606	0.0554503	3.53884e-20	1.0454e-18
Pvrl2	946.244	-0.572871	0.0658772	3.60316e-20	1.06252e-18
Calm1	8775.14	-0.306141	0.0340103	3.73794e-20	1.09839e-18
Zfand5	4607.86	0.318605	0.0354596	3.73177e-20	1.09839e-18
Scamp1	2034.92	0.394724	0.0444576	3.83185e-20	1.12401e-18
Akt2	2819.47	-0.363351	0.0407313	3.84459e-20	1.12577e-18
Usf2	2000.03	-0.48658	0.0555252	3.94906e-20	1.15434e-18
Iars2	2468.82	-0.358939	0.0402433	4.11414e-20	1.2005e-18
Zfp91	4767.07	0.311907	0.0347413	4.31527e-20	1.25699e-18
Larp1b	1117.65	0.490887	0.0561295	4.42968e-20	1.28807e-18
Emp1	296.569	-0.934632	0.107375	4.83513e-20	1.40353e-18
Ifit1	56.9891	2.39372	0.276766	5.14454e-20	1.49076e-18
Ahi1	2161.48	0.366746	0.0413036	5.35406e-20	1.54879e-18
Ezr	1332.02	-0.495433	0.0568275	5.4089e-20	1.56195e-18
Msi2	5935.44	-0.252085	0.0279383	5.64184e-20	1.62641e-18
Sema4f	491.043	0.749945	0.0870894	5.763e-20	1.65848e-18
Gcnt1	202.088	0.992917	0.114415	7.25079e-20	2.08305e-18
Dtx3	1398.86	-0.404772	0.0460701	7.79041e-20	2.23423e-18
Ephb4	592.976	-0.688123	0.0804759	9.07993e-20	2.5996e-18
Rpl32	8237.47	-0.282906	0.0316808	9.39404e-20	2.68493e-18
Ankrd52	3614.09	0.338963	0.0382924	9.64922e-20	2.75316e-18
Fry	1290.53	-0.461436	0.0530974	9.66909e-20	2.75412e-18
Nolc1	1517.02	0.532663	0.0618956	1.0514e-19	2.9897e-18
Ngfr	33.8885	2.99139	0.352105	1.14524e-19	3.251e-18
Acsl4	1477.45	0.452181	0.0521432	1.25374e-19	3.55297e-18
A830019P07Rik	904.576	0.650296	0.0764692	1.41072e-19	3.99107e-18
Gpr146	853.843	-0.510909	0.0594923	1.47438e-19	4.16413e-18
Nop14	1380.57	0.384071	0.0439525	1.52293e-19	4.29398e-18
Plekho1	2602.66	0.449988	0.0520225	1.55685e-19	4.38225e-18
Slc37a1	415.481	-0.829483	0.0973746	1.63732e-19	4.601e-18
Abca7	1434.38	0.431374	0.0498236	1.77724e-19	4.98581e-18
Lpcat3	1829.65	-0.39802	0.0457611	1.84238e-19	5.15989e-18
Zswim5	54.7547	1.93971	0.231931	1.87436e-19	5.24068e-18
Hnrnpul1	8157.62	-0.329644	0.0375715	2.17522e-19	6.07173e-18
Eif1a	3868.23	0.323002	0.0368082	2.32863e-19	6.48911e-18
Lamtor1	2675.18	-0.339036	0.0387379	2.34784e-19	6.53177e-18
Plekha1	1118.26	0.456304	0.0531289	2.48496e-19	6.90174e-18
Zswim8	3150.29	0.323345	0.0369211	2.70973e-19	7.51355e-18
H2-K1	189.566	-1.08627	0.127188	2.76515e-19	7.65452e-18
Otud7b	2300	0.334091	0.0382799	3.09992e-19	8.56706e-18
Xpo5	3478.22	0.313489	0.0358202	3.2231e-19	8.89278e-18
Clcn7	2289.23	0.337442	0.0387524	3.54642e-19	9.76872e-18
Espn	790.316	-0.73006	0.0869954	3.65169e-19	1.00422e-17
Slc24a5	5447.08	0.300202	0.0343278	4.00843e-19	1.10051e-17
Fam178a	1953.49	0.393078	0.0456277	4.04194e-19	1.10789e-17
Bahcc1	2503.49	-0.353911	0.0410192	5.82013e-19	1.59268e-17
Gclc	908.327	0.502214	0.0596198	6.56018e-19	1.79226e-17
Ube2b	3645.21	0.373713	0.043535	6.67622e-19	1.82099e-17
Lgals3	1163.81	0.506135	0.0601567	6.89668e-19	1.87805e-17
Xpot	7384	0.222408	0.0253653	7.42924e-19	2.01979e-17
Ncstn	3015.16	-0.294909	0.0339727	7.52922e-19	2.04365e-17
Pygo1	1196.93	0.421516	0.0496263	8.27482e-19	2.24238e-17
Epha7	299.298	0.839413	0.100856	8.90726e-19	2.40986e-17
Tcirg1	1793.6	0.407933	0.0479792	8.9988e-19	2.43069e-17
Plcb3	1312.13	0.469796	0.055813	9.45586e-19	2.55003e-17
Hip1	2413.72	-0.327873	0.0381114	9.9862e-19	2.68872e-17
H2-D1	1368.49	0.430209	0.0508522	1.00269e-18	2.69533e-17
Prmt1	3298.3	-0.35047	0.040896	1.00788e-18	2.70494e-17
D130058E05Rik	347.264	-0.829268	0.0999108	1.03938e-18	2.78502e-17
Pknox2	67.5714	-1.87616	0.230317	1.05567e-18	2.82413e-17
Slc35e1	2228.5	0.33391	0.0388938	1.0824e-18	2.891e-17
Ehd2	297.646	-0.888747	0.106954	1.19403e-18	3.18408e-17
Pdpn	413.602	-0.704095	0.0853681	1.19672e-18	3.18617e-17
Pitpnm2	998.046	0.474623	0.0566202	1.21075e-18	3.21841e-17
Tnks2	6137.95	0.268328	0.0309884	1.23295e-18	3.27222e-17
Echs1	1472.1	-0.484353	0.057895	1.26569e-18	3.35378e-17
Eml3	738.143	0.551009	0.0664326	1.32176e-18	3.49682e-17
G3bp1	9461.41	0.219362	0.0252039	1.35255e-18	3.5726e-17
Rsl1d1	4762.06	0.356908	0.0418804	1.40664e-18	3.70962e-17
Grb14	169.457	1.05376	0.126288	1.41019e-18	3.71312e-17
Pdk3	918.415	-0.478857	0.0573126	1.46461e-18	3.85035e-17
Ankrd28	2815.18	0.354788	0.0416466	1.48294e-18	3.89244e-17
Prrg1	204.211	-1.10305	0.132256	1.5136e-18	3.96048e-17
Sdc4	1451.82	-0.56385	0.0681983	1.51343e-18	3.96048e-17
Rapgef2	14133.2	0.367085	0.0432172	1.58099e-18	4.13034e-17
Etv5	155.428	-4.01944	0.504868	1.58444e-18	4.1329e-17
Aldh18a1	6189.48	0.267267	0.0309928	1.70115e-18	4.4304e-17
Ccdc47	4231.08	0.300583	0.0350949	1.93726e-18	5.03749e-17
Lmnb1	2114.54	-0.363502	0.0429019	1.98109e-18	5.14346e-17
Ccdc137	636.228	0.578968	0.0704558	2.10322e-18	5.45207e-17
Large	950.14	0.517696	0.0627068	2.36547e-18	6.1224e-17
Ptov1	2160.7	-0.414051	0.0494776	2.63153e-18	6.8005e-17
Casd1	4916.39	-0.273385	0.0319231	2.67358e-18	6.89849e-17
Wls	6715	0.239899	0.0278915	2.74265e-18	7.0658e-17
Zfp664	3062.62	-0.276054	0.0322926	2.96435e-18	7.62521e-17
Psma1	3647.63	-0.292887	0.0343593	3.01473e-18	7.74291e-17
Gla	516.553	0.670536	0.082426	3.0738e-18	7.88251e-17
Rrp7a	2144.37	0.340552	0.0403032	3.20837e-18	8.21499e-17
Shank1	61.4258	-2.17942	0.269386	3.31762e-18	8.48174e-17
Txndc12	1746.18	0.359008	0.0426831	3.55462e-18	9.07378e-17
Etv1	157.211	-1.73509	0.217048	3.69962e-18	9.42951e-17
Fam111a	467.005	0.794298	0.0977094	3.8081e-18	9.69124e-17
Inpp5f	1687.85	-0.42871	0.0516437	3.9258e-18	9.97558e-17
Pphln1	2962.19	0.305559	0.0361225	4.54937e-18	1.15426e-16
Boc	562.12	-0.725773	0.0897462	4.61008e-18	1.16789e-16
Ankrd13c	3465.89	0.282247	0.0332579	4.71423e-18	1.19247e-16
Speg	2472.01	0.381356	0.0458131	5.64483e-18	1.4257e-16
Pcnxl3	2606.67	0.376407	0.0452683	6.47607e-18	1.63318e-16
Neo1	3594.5	-0.346663	0.0414829	6.56699e-18	1.65361e-16
Mecom	346.815	-0.843134	0.104481	7.28211e-18	1.83093e-16
Tm7sf3	2710.06	-0.333076	0.0398277	7.37331e-18	1.85108e-16
Leprotl1	1947.09	0.358988	0.0431603	7.85125e-18	1.96811e-16
Litaf	4861.39	0.302809	0.0360582	7.92872e-18	1.98455e-16
2310015A10Rik	779.182	-0.499087	0.061411	8.13135e-18	2.03223e-16
Lifr	141.993	-1.2279	0.15136	8.51829e-18	2.12576e-16
Xrcc6	893.248	0.517605	0.0639272	8.85337e-18	2.20609e-16
Tmem51	1451.51	-0.530572	0.0656439	8.94198e-18	2.22485e-16
Zcchc2	1165.26	-0.461216	0.0565766	9.58674e-18	2.38173e-16
Phc3	2468.91	0.366374	0.044274	1.02411e-17	2.54052e-16
Kif20b	1108.6	0.497622	0.06151	1.11648e-17	2.76556e-16
Dhx33	1246.63	0.437306	0.0535718	1.13199e-17	2.79984e-16
Irf2bp2	4410.9	-0.32588	0.0391706	1.16297e-17	2.87222e-16
2025-09-15	9163.14	-0.238771	0.0283275	1.22451e-17	3.01973e-16
Plekhm2	5407.36	-0.272704	0.0325593	1.35449e-17	3.33535e-16
Slc35f1	2046.26	0.362116	0.0439339	1.4209e-17	3.49373e-16
Dnmt3a	2819.14	-0.322613	0.0388682	1.42458e-17	3.49764e-16
D15Ertd621e	4782.9	0.340015	0.0411073	1.46408e-17	3.58937e-16
Senp2	1633.52	0.401795	0.0491314	1.50136e-17	3.67536e-16
Kpna2	6528.87	0.241983	0.0288046	1.50772e-17	3.68554e-16
Ganab	6003.5	0.236645	0.0281562	1.53654e-17	3.7505e-16
Ank2	5452.36	0.360185	0.0437997	1.70316e-17	4.15115e-16
Tomm70a	5065.11	0.248569	0.0296825	1.76984e-17	4.3074e-16
Bop1	1993.37	0.399738	0.0490324	1.89929e-17	4.61571e-16
Afap1	3021.86	-0.278487	0.033476	2.04995e-17	4.97464e-16
Mettl16	1746.07	0.372861	0.0455878	2.10978e-17	5.1124e-16
Mef2c	1815.08	-0.467314	0.058069	2.12491e-17	5.14161e-16
Mllt6	2164.28	0.354392	0.0432112	2.19845e-17	5.31186e-16
Lig1	2215.63	-0.335291	0.0407834	2.36014e-17	5.6943e-16
Ttbk1	126.78	-1.3692	0.173127	2.64912e-17	6.37314e-16
Usp47	3892.32	-0.267128	0.0321704	2.64798e-17	6.37314e-16
Lcorl	1824	-0.407725	0.0504965	3.2903e-17	7.90428e-16
Pde11a	1488.63	0.366775	0.0451843	3.7845e-17	9.07845e-16
Ankrd50	3452.56	-0.263027	0.0319228	4.73623e-17	1.13452e-15
Lonrf3	533.13	0.6496	0.0832942	4.80458e-17	1.14925e-15
Arhgef2	13239.8	0.258186	0.0313222	4.84544e-17	1.15737e-15
Chuk	2488.37	0.329227	0.0404295	4.8594e-17	1.15905e-15
Sox10	13601.9	0.220326	0.0266001	5.00187e-17	1.19133e-15
Rab17	85.4452	-2.38786	0.306018	5.09803e-17	1.2125e-15
Hgsnat	9650.79	-0.242584	0.0293916	5.19856e-17	1.23466e-15
Maoa	2190.82	-0.328645	0.0404131	5.36438e-17	1.27223e-15
Nck2	570.377	-0.610286	0.0782886	5.5767e-17	1.32072e-15
Crb2	91.2067	-2.05961	0.268029	6.06153e-17	1.43351e-15
Gm5340	230.128	-0.964646	0.122896	6.40569e-17	1.51276e-15
Lztr1	1536.83	0.37853	0.0471663	6.95484e-17	1.64013e-15
Gpr107	1296.68	0.419965	0.0528199	7.79174e-17	1.8349e-15
Etf1	7839.88	0.282656	0.0347123	8.50418e-17	1.99986e-15
Rsf1	1784.81	-0.395039	0.0495348	8.58584e-17	2.01622e-15
Phc1	1338.66	-0.408877	0.0514102	8.69251e-17	2.03841e-15
C2cd3	1235.27	-0.474438	0.0603379	8.77434e-17	2.05472e-15
Fam129a	1342.47	0.456927	0.0579565	8.88301e-17	2.07726e-15
Tnik	649.474	-0.549318	0.0706274	9.04105e-17	2.11126e-15
Rela	1159.06	0.436168	0.0551641	9.26184e-17	2.1598e-15
Hvcn1	765.61	-0.55087	0.0709373	9.83863e-17	2.29111e-15
Mybbp1a	6231.96	0.276576	0.0340262	1.02677e-16	2.38771e-15
Tmem245	8560.89	0.271536	0.0334042	1.08172e-16	2.51199e-15
Wdr43	2563.55	0.298913	0.0369514	1.09334e-16	2.53545e-15
Nol6	2298.46	0.365062	0.0457632	1.21341e-16	2.81001e-15
Pcdh7	940.843	-0.583856	0.0758661	1.38422e-16	3.20113e-15
Dtnbp1	1831.91	-0.339869	0.0424938	1.39859e-16	3.22989e-15
Cntln	285.654	-1.00352	0.12941	1.48138e-16	3.41637e-15
Cntn1	92.4776	-1.39342	0.181637	1.53241e-16	3.52918e-15
Vps8	1460.55	0.394793	0.0499599	1.54817e-16	3.56057e-15
Aff1	1862.75	0.380609	0.0481289	1.75101e-16	4.02155e-15
Zbtb11	995.014	0.46332	0.0595691	1.93233e-16	4.43189e-15
Ern1	1132	0.398712	0.0507039	2.01313e-16	4.61089e-15
Cmtm3	1467.13	0.413966	0.0528374	2.11808e-16	4.84463e-15
B230354K17Rik	763.988	0.491869	0.0637283	2.32973e-16	5.32145e-15
Fkbp4	8217.27	-0.304239	0.0381017	2.40431e-16	5.48432e-15
Dmwd	1505.62	-0.443588	0.0570642	2.4665e-16	5.61852e-15
Nedd4	48377.9	0.18866	0.0232325	2.48968e-16	5.66359e-15
Cflar	3521.45	0.295833	0.0370272	2.55755e-16	5.81008e-15
Ero1l	7071.96	0.249122	0.0309397	2.57941e-16	5.85179e-15
Suclg2	2733.51	-0.392219	0.0500544	2.71241e-16	6.14519e-15
Anxa7	1064.82	0.459255	0.0593552	2.77304e-16	6.27405e-15
Gm24357	434.38	-0.910254	0.119248	2.883e-16	6.51401e-15
Cyb5r2	740.117	-0.563735	0.0740276	2.923e-16	6.59548e-15
Gemin5	2406.82	0.31259	0.0393443	3.00336e-16	6.76767e-15
Prkar2a	1927.86	0.328266	0.0414528	3.05601e-16	6.87706e-15
Zc3h4	2569.88	-0.297971	0.0374405	3.2073e-16	7.2078e-15
Phf14	2324.59	-0.325945	0.0412056	3.37576e-16	7.57621e-15
Lama5	1053.43	-0.483855	0.0630409	3.51963e-16	7.88851e-15
Impact	1068.73	0.413472	0.0532512	3.71366e-16	8.31224e-15
Gatad1	2921.99	-0.287201	0.0361146	3.81827e-16	8.53497e-15
Cdc42ep4	804.895	-0.526128	0.0691009	3.88472e-16	8.67189e-15
Fabp5	5957.35	-0.353138	0.0449906	3.93256e-16	8.76698e-15
Ago3	709.522	0.65425	0.0869673	4.07562e-16	9.07383e-15
Hmgb3	580.636	-0.672001	0.0894121	4.19244e-16	9.3215e-15
Ncoa1	2014.51	-0.513706	0.0674477	4.2299e-16	9.38581e-15
Nucks1	19475.4	-0.231583	0.0289043	4.23259e-16	9.38581e-15
Serpinf1	406.685	0.585471	0.0776207	4.49509e-16	9.95468e-15
Numa1	3883.89	-0.29448	0.0372302	4.95037e-16	1.09484e-14
Spns1	882.898	-0.655453	0.0874403	4.99461e-16	1.10317e-14
Eml2	1177.92	-0.535068	0.0706775	5.05745e-16	1.11557e-14
Dusp4	3786.44	0.343124	0.0438456	5.36243e-16	1.18129e-14
Plcb4	748.668	-0.618536	0.0825481	5.65824e-16	1.24481e-14
Nt5dc2	484.022	-0.641299	0.0857497	5.87673e-16	1.29118e-14
Tomm34	740.308	0.534181	0.0708955	6.70346e-16	1.47089e-14
Plekha3	3083.98	0.29603	0.0376453	7.02768e-16	1.54001e-14
Nhlrc2	798.66	0.448001	0.0586895	7.03842e-16	1.54035e-14
Tubb5	31655.9	-0.184974	0.0231335	7.07757e-16	1.54689e-14
Chsy1	996.154	-0.449805	0.0590782	8.04099e-16	1.75516e-14
Fam168a	1455.52	-0.401947	0.0523848	8.71652e-16	1.90013e-14
Cenpf	2169.14	-0.344357	0.0443684	8.79403e-16	1.91453e-14
Cml3	72.5687	1.51137	0.204944	8.85408e-16	1.9251e-14
Smoc1	90.2362	-8.95659	1.15851	9.1588e-16	1.98877e-14
Pdxk	1609.41	0.393006	0.0512287	9.79791e-16	2.12479e-14
Rassf3	1614.88	0.41578	0.0544802	1.02175e-15	2.21291e-14
Trpv2	1119.28	0.460861	0.0609116	1.03341e-15	2.23526e-14
Mical3	7265.08	-0.203088	0.0256034	1.03498e-15	2.23577e-14
Cacna1c	331.4	-0.730429	0.098751	1.0385e-15	2.24047e-14
Igsf3	2276.03	-0.313656	0.0403743	1.20918e-15	2.60534e-14
Rfc2	1585.65	-0.351523	0.0456153	1.24029e-15	2.66894e-14
Tspan4	2125.7	-0.466574	0.0619551	1.27671e-15	2.74378e-14
Cdc37l1	894.823	0.447618	0.0592504	1.29785e-15	2.78563e-14
Myo1c	5430.96	0.272418	0.0348372	1.30567e-15	2.79882e-14
Tspan7	357.839	-0.790693	0.107202	1.36772e-15	2.92808e-14
Sdpr	1160.67	-0.422954	0.0558452	1.47423e-15	3.15206e-14
Pip5k1a	2460.43	0.34637	0.0450318	1.48139e-15	3.16333e-14
Rrp1b	1097.36	0.484856	0.0647643	1.49348e-15	3.18508e-14
Cyp2j6	2478.42	0.303901	0.0392123	1.57423e-15	3.353e-14
Plxnb1	2994.07	-0.289708	0.0372895	1.60163e-15	3.40703e-14
Morn4	791.597	0.498415	0.0668392	1.64502e-15	3.49489e-14
Cd63	7007.35	0.287746	0.0370431	1.65517e-15	3.51199e-14
Spcs2	3388.96	-0.332269	0.0431656	1.68425e-15	3.56917e-14
Zfp467	236.256	-0.889288	0.120436	1.75701e-15	3.71864e-14
Usp11	732.972	-0.492223	0.0660662	1.8301e-15	3.86843e-14
Emc10	2367.75	-0.415167	0.0549391	1.83464e-15	3.87313e-14
Impad1	12217.7	0.218341	0.0278552	1.928e-15	4.0651e-14
Clpp	1003.01	0.413278	0.0547362	1.97126e-15	4.15107e-14
Ccdc141	387.603	-0.695215	0.0951541	2.00211e-15	4.21073e-14
1700020I14Rik	6340.13	0.238672	0.0305633	2.0184e-15	4.23827e-14
Ywhag	7884.13	0.232049	0.0296854	2.02028e-15	4.23827e-14
Eea1	1419.08	0.410711	0.0543986	2.03577e-15	4.26542e-14
Derl1	4249.17	0.257756	0.0331244	2.07152e-15	4.33489e-14
Wdr4	914.376	0.540705	0.0733071	2.12858e-15	4.44872e-14
Itgav	4517.81	0.249777	0.0320997	2.25297e-15	4.70282e-14
Larp1	10535.2	0.201929	0.0257744	2.28106e-15	4.75552e-14
Zfp629	767.895	-0.604431	0.0826482	2.32065e-15	4.83203e-14
Xpnpep1	3507.95	0.247975	0.0318899	2.39254e-15	4.97553e-14
Scly	3469.14	-0.274066	0.0354075	2.40056e-15	4.98601e-14
Trp53inp1	3460.23	0.284255	0.0367969	2.41432e-15	5.00836e-14
Scrn1	2659.23	-0.290189	0.037613	2.43537e-15	5.04577e-14
Hist1h1d	4335.41	-0.390194	0.0516409	2.48086e-15	5.13367e-14
Dct	118530	0.137066	0.0174158	2.58972e-15	5.35231e-14
Cpeb3	273.449	0.790793	0.108506	2.61917e-15	5.40648e-14
Trim28	7351.23	-0.305304	0.0397389	2.62501e-15	5.41185e-14
Rbbp6	3117.85	-0.264222	0.0341294	2.64373e-15	5.44373e-14
Epm2a	211.361	-0.948855	0.129191	2.83514e-15	5.83068e-14
Trib2	75.1171	-1.58411	0.220655	2.88997e-15	5.93615e-14
Setx	3598.08	0.295865	0.0385063	2.91764e-15	5.98564e-14
Mxra7	447.278	0.650258	0.08957	2.97045e-15	6.08652e-14
Fbln5	4966.72	-0.302658	0.0394748	3.06036e-15	6.26306e-14
Mfsd6	1547.23	0.413274	0.05517	3.10564e-15	6.34796e-14
Pafah1b3	85.2876	-8.7705	1.15854	3.34564e-15	6.83016e-14
Agps	3025.8	0.291598	0.0380069	3.34998e-15	6.8307e-14
Fiz1	871.541	-0.530085	0.0723878	3.43526e-15	6.99605e-14
Itgb8	77.8456	1.42556	0.196982	3.49513e-15	7.10931e-14
Sbf1	3762.39	0.291271	0.0379921	3.51265e-15	7.13627e-14
Rgma	765.301	-0.474855	0.0643377	3.66666e-15	7.44012e-14
Uprt	854.415	0.546008	0.0748522	3.75909e-15	7.61843e-14
Ccdc149	87.6658	-1.5122	0.211161	4.25454e-15	8.61209e-14
Evi5	1765.02	0.31316	0.0411868	4.4217e-15	8.93965e-14
Dennd4b	917.548	-0.497383	0.0680364	4.98836e-15	1.00731e-13
Rfk	1358.62	0.421026	0.0567781	5.03959e-15	1.01643e-13
Ncs1	291.294	0.758928	0.10558	5.06133e-15	1.01911e-13
Uba2	3963.54	-0.259885	0.0339073	5.06507e-15	1.01911e-13
Prss23	162.102	-1.05357	0.144412	5.0732e-15	1.01952e-13
Jak1	4337.65	0.241852	0.0314703	5.19064e-15	1.04187e-13
Plaur	236.402	0.930655	0.128297	5.20544e-15	1.04358e-13
Serinc1	8863.24	0.279002	0.036563	5.34489e-15	1.07026e-13
Tubgcp2	1653.56	-0.341415	0.0453284	5.41489e-15	1.08298e-13
Dclk2	2200.94	0.286212	0.0375824	5.53552e-15	1.10578e-13
Fuca2	1649.49	-0.344383	0.0458499	6.12682e-15	1.22244e-13
Ranbp3	2208.04	0.292511	0.0385365	6.2463e-15	1.24479e-13
Scd2	40004.6	0.125104	0.0161115	6.31543e-15	1.25707e-13
Zdhhc21	1905.06	0.333262	0.044299	6.41494e-15	1.27536e-13
Rps17	7685.87	-0.273982	0.0360083	6.6967e-15	1.3298e-13
Wars	6073.03	0.274396	0.0361023	7.10972e-15	1.41014e-13
Wbp1l	3159.17	0.265496	0.034877	7.15295e-15	1.41703e-13
Capns1	5029.38	-0.246925	0.0323358	7.21584e-15	1.4278e-13
Sntb2	1381.33	0.408293	0.0552765	7.2594e-15	1.43472e-13
Atp5a1	13447.3	-0.156268	0.0202276	7.3638e-15	1.45363e-13
Fam3c	1216.61	-0.390498	0.052751	7.92823e-15	1.56321e-13
Zc3hav1	7818.12	0.238386	0.0312275	7.99933e-15	1.57537e-13
Stim1	1376.36	-0.351501	0.0470916	8.0191e-15	1.5774e-13
Cdsn	71.1904	1.8138	0.260085	8.73479e-15	1.71616e-13
Zfp706	3612.06	0.268336	0.0354061	8.98471e-15	1.7632e-13
H3f3a	3898.7	-0.326198	0.0435602	9.10917e-15	1.78553e-13
Tspan13	334.547	-0.828548	0.116196	9.1568e-15	1.79276e-13
Clcn3	3033.51	0.257686	0.0339541	9.29357e-15	1.81741e-13
Ckb	3594.52	-0.327284	0.0437419	9.42996e-15	1.84193e-13
Mbnl3	347.784	-0.778819	0.109577	9.45308e-15	1.84429e-13
Abce1	6877.08	0.254537	0.0335745	1.02145e-14	1.99051e-13
Nrcam	6877.4	0.20673	0.0270821	1.06451e-14	2.07202e-13
Cstf2t	2107.13	0.34215	0.0459947	1.0901e-14	2.11935e-13
Akap6	773.744	0.496684	0.0689369	1.09588e-14	2.12813e-13
Kcnq1ot1	1185.41	0.483882	0.0670183	1.10608e-14	2.14543e-13
Ddi2	1346.28	0.369345	0.0499686	1.11436e-14	2.159e-13
Gclm	1138.31	0.451868	0.0622451	1.1468e-14	2.21928e-13
Fadd	839.162	-0.468993	0.0648385	1.16443e-14	2.25079e-13
Ube2d3	10288.1	0.224737	0.0295686	1.17638e-14	2.27126e-13
H2-DMb1	54.3697	1.88293	0.271693	1.21929e-14	2.35138e-13
Lrpprc	2664.64	0.266925	0.0354115	1.25034e-14	2.40848e-13
Rgs16	310.129	0.8187	0.115658	1.29023e-14	2.48247e-13
Tnfaip1	3225.77	0.25567	0.0338674	1.2922e-14	2.48341e-13
Ackr3	33.5475	-3.85112	0.569689	1.45183e-14	2.78697e-13
Il1rap	752.198	0.493319	0.0688077	1.46491e-14	2.80887e-13
Sirpa	9001.91	0.248262	0.0329164	1.47064e-14	2.81662e-13
Actr3	12330.2	0.189401	0.0248973	1.49036e-14	2.85113e-13
St3gal5	807.78	-0.469031	0.0651512	1.49578e-14	2.85823e-13
Cyfip1	3837.35	-0.253473	0.0336612	1.52931e-14	2.91897e-13
Adck3	642.847	-0.567745	0.0802276	1.59946e-14	3.04937e-13
Lrp1	2147.58	0.287143	0.0384182	1.6198e-14	3.08464e-13
Atp11a	10622.4	0.220605	0.0291716	1.6386e-14	3.11689e-13
Ecm1	102.004	1.29171	0.182239	1.70671e-14	3.24276e-13
Desi1	1428.32	0.365135	0.0498133	1.85968e-14	3.52938e-13
Adamtsl4	384.246	0.689637	0.0985539	1.89094e-14	3.58463e-13
Fam210b	747.273	-0.501067	0.0703318	1.89539e-14	3.58901e-13
Stx7	5869.81	0.251777	0.0336043	2.07556e-14	3.92573e-13
Celf2	8815.77	0.237953	0.0317217	2.22665e-14	4.20673e-13
Slc2a1	1250.99	-0.400022	0.055196	2.25379e-14	4.2532e-13
Pvr	961.933	0.434682	0.060451	2.29453e-14	4.3252e-13
Mllt11	517.254	0.559286	0.0795536	2.35759e-14	4.43906e-13
Acly	6714.44	0.240992	0.0321862	2.40179e-14	4.51571e-13
Zfp422	2398.87	-0.281452	0.0378772	2.4037e-14	4.51571e-13
Klhl22	2474.63	0.27826	0.0374413	2.46834e-14	4.63195e-13
Larp4b	3701.7	0.243587	0.0325728	2.51129e-14	4.70726e-13
Chic1	1182.39	0.420651	0.0584568	2.58589e-14	4.84167e-13
Neat1	1603.13	0.326402	0.0444204	2.62123e-14	4.90235e-13
Slc25a40	701.281	0.47818	0.0673569	2.8255e-14	5.27848e-13
Hist1h2bb	2472.44	-0.358022	0.0491498	2.85265e-14	5.32325e-13
Tgfbrap1	1677.56	-0.338115	0.0462218	2.90199e-14	5.40929e-13
Adgra3	2801.8	-0.339212	0.0464174	3.02007e-14	5.62311e-13
Lmo4	2175.09	-0.287037	0.0388333	3.02782e-14	5.63126e-13
Tmem144	640.729	-0.593967	0.0853001	3.1105e-14	5.77861e-13
Tjp2	4630.79	0.304782	0.0414268	3.18184e-14	5.9046e-13
Efcab1	94.5316	1.14127	0.162103	3.21841e-14	5.96583e-13
Gtse1	1154.15	0.415697	0.0579621	3.26378e-14	6.04324e-13
Thbs1	95.7041	-1.22698	0.174861	3.35916e-14	6.21297e-13
Rassf2	1080.27	-0.435823	0.0610768	3.38434e-14	6.25261e-13
Gm10451	120.521	1.11262	0.158264	3.48478e-14	6.43107e-13
Lrrc75b	177.193	0.866326	0.124573	3.58536e-14	6.6094e-13
Chrnb2	227.531	-0.822472	0.118643	3.6636e-14	6.74618e-13
Oca2	560.214	0.598792	0.086393	3.81897e-14	7.02456e-13
Vwf	116.407	-1.09557	0.156303	4.01829e-14	7.38306e-13
Hsp90aa1	22643.6	0.231949	0.0312151	4.0288e-14	7.39425e-13
Ticam1	668.562	0.547924	0.0787066	4.16265e-14	7.63152e-13
A230046K03Rik	2695.64	0.29863	0.0407378	4.17548e-14	7.64667e-13
Pnkd	746.18	-0.518229	0.0741112	4.20821e-14	7.69817e-13
Emc7	2009.28	0.375485	0.0521362	4.22418e-14	7.71893e-13
Prtg	482.864	0.566487	0.0816392	4.3157e-14	7.87757e-13
Nr4a1	791.509	-0.461706	0.0654795	4.72044e-14	8.60695e-13
Pa2g4	2259.09	0.328311	0.0452112	4.86309e-14	8.85739e-13
Zmpste24	1674.1	0.320884	0.0441528	5.09975e-14	9.27833e-13
Klf16	600.315	0.531739	0.076599	5.40641e-14	9.82555e-13
Lrrc61	439.528	-0.666526	0.0972949	5.45406e-14	9.90139e-13
Polr1e	240.34	0.771199	0.112527	5.59115e-14	1.01393e-12
Zdhhc6	2261.42	0.313232	0.043151	5.96343e-14	1.08027e-12
Ptp4a2	5700.94	0.222961	0.0301894	6.15329e-14	1.11345e-12
Fkbp3	1056.69	-0.441132	0.0626524	6.32647e-14	1.14355e-12
Gm17296	454.107	-0.680888	0.0997644	6.40744e-14	1.15694e-12
Kdm2a	2787.32	0.269932	0.0369106	6.59775e-14	1.18873e-12
Marcks	6500.11	-0.29135	0.0400178	6.59517e-14	1.18873e-12
Galk1	2231.39	-0.398672	0.0561594	6.769e-14	1.21827e-12
Mrgpre	188.348	-0.956832	0.138646	6.78604e-14	1.22003e-12
Erlin2	2807.18	0.271789	0.0372203	7.01242e-14	1.25937e-12
Dync2h1	989.599	-0.436673	0.0621392	7.3252e-14	1.31273e-12
Trmt6	1453.06	0.368009	0.0515475	7.3206e-14	1.31273e-12
Eif3d	2347.16	0.292591	0.0403263	7.81574e-14	1.39914e-12
Naa50	9046.27	0.250358	0.0342232	7.9796e-14	1.42694e-12
Gps1	3218.02	0.316489	0.0438877	8.14055e-14	1.45417e-12
Atp6v0a4	109.98	-1.1323	0.164056	8.42457e-14	1.5033e-12
Abl1	5771.35	0.21802	0.0297142	9.21952e-14	1.64243e-12
Arhgap18	535.583	-0.599149	0.0880455	9.22396e-14	1.64243e-12
Gmfb	3216.18	0.249664	0.0342399	9.59449e-14	1.70659e-12
Adora2a	45.0479	1.73535	0.261649	9.94629e-14	1.76553e-12
Rubcn	1719.33	0.331912	0.0463683	9.94694e-14	1.76553e-12
Dmxl2	15880	-0.249744	0.0342949	1.02755e-13	1.82191e-12
Actb	102981	-0.154923	0.0209845	1.0316e-13	1.82715e-12
Taf10	1563.16	-0.363016	0.0511466	1.05259e-13	1.86235e-12
Ubxn2b	1001.98	0.465619	0.0672045	1.08738e-13	1.92189e-12
Fem1a	2968.28	0.258096	0.0355508	1.11157e-13	1.96255e-12
Dnajb12	1936.28	0.306108	0.0426078	1.1246e-13	1.98281e-12
Tbl3	1370.13	0.370854	0.0524176	1.12541e-13	1.98281e-12
Peg10	5260.29	-0.363823	0.0513854	1.18082e-13	2.07824e-12
Zfyve27	912.282	0.435446	0.0626014	1.23591e-13	2.17291e-12
Spata2	1216.39	0.333263	0.0467714	1.24187e-13	2.18109e-12
Hunk	516.497	0.55537	0.0817137	1.25923e-13	2.20717e-12
Magi3	1487.91	0.327637	0.0459328	1.25935e-13	2.20717e-12
Dnajb13	27.5872	2.12132	0.319328	1.26879e-13	2.22138e-12
Timp3	2346.39	0.304323	0.0424424	1.27305e-13	2.2265e-12
Wdr66	28.5028	2.25314	0.337378	1.28764e-13	2.24968e-12
Hook1	219.756	-0.969734	0.142512	1.35709e-13	2.36853e-12
Tspyl1	2057.47	0.357331	0.0505297	1.36039e-13	2.37182e-12
Jdp2	800.9	-0.489932	0.0713974	1.36399e-13	2.37561e-12
Brca1	4226.82	-0.262256	0.036308	1.39524e-13	2.42499e-12
Idh3a	3618.88	0.242933	0.0335075	1.39521e-13	2.42499e-12
Zfp618	894.767	-0.514352	0.0753548	1.40995e-13	2.44801e-12
H13	1702.19	0.384454	0.0548188	1.48666e-13	2.57852e-12
Eif5	8660.06	-0.221248	0.0304629	1.55669e-13	2.69718e-12
Mta2	2634.12	0.254488	0.0352525	1.56019e-13	2.70045e-12
Ahr	290.056	-0.776047	0.115793	1.59473e-13	2.75738e-12
Wbp2	5130.7	-0.250863	0.0347481	1.61434e-13	2.78841e-12
Klhdc3	2373.88	0.305795	0.042863	1.62608e-13	2.80578e-12
Snx1	1988.37	0.303858	0.0425761	1.63298e-13	2.81478e-12
Nmd3	2375.61	0.303723	0.0425635	1.64841e-13	2.83846e-12
Rab39b	357.456	0.633338	0.0945142	1.65479e-13	2.84651e-12
Cbx6	2785.3	0.297172	0.0416044	1.69264e-13	2.90564e-12
Cct8	7711.39	0.218191	0.0300733	1.69101e-13	2.90564e-12
Ccdc85c	253.208	-0.777566	0.116199	1.7158e-13	2.94238e-12
Cct4	8811.64	0.209994	0.0289271	1.75967e-13	3.01452e-12
Cct3	6057.81	0.205775	0.0283368	1.79035e-13	3.0608e-12
Rpn2	5983.93	0.209104	0.0288094	1.7888e-13	3.0608e-12
Ehd1	1526.16	0.36431	0.0518962	1.8101e-13	3.08971e-12
Ncoa2	2724.52	-0.361098	0.0513987	1.81095e-13	3.08971e-12
Exosc1	573.323	0.509229	0.0749993	1.89224e-13	3.2251e-12
Pknox1	1361.05	0.341179	0.0483772	1.90662e-13	3.2463e-12
Plekha7	512.857	-0.56767	0.0844441	1.93878e-13	3.29771e-12
Hist1h2bk	740.25	-0.473536	0.0693502	2.02707e-13	3.44437e-12
Fam104a	1571.1	-0.36676	0.05241	2.0566e-13	3.491e-12
Rtn4	3693.92	0.252558	0.0351607	2.07288e-13	3.51507e-12
Pycard	254.863	-0.696272	0.104717	2.12105e-13	3.59311e-12
Mapk9	1626.9	0.313428	0.0442604	2.17351e-13	3.67824e-12
Fbxl14	1967.79	-0.341287	0.0485205	2.17594e-13	3.67864e-12
Ddx6	9726.72	0.210256	0.0290933	2.23023e-13	3.76661e-12
Sec16a	3374.57	0.287008	0.0403679	2.42027e-13	4.08344e-12
Map3k1	1144.49	-0.441144	0.0644686	2.57216e-13	4.33534e-12
Plekhg3	1481.41	-0.330781	0.0470777	2.6149e-13	4.40293e-12
Bhlhe41	4734.35	-0.238894	0.0333391	2.69895e-13	4.53989e-12
Ilvbl	653.769	0.473105	0.0697124	2.71931e-13	4.56954e-12
Enho	2344.14	0.604315	0.0909974	2.77813e-13	4.66369e-12
Suv420h2	566.196	-0.524579	0.0782921	3.07889e-13	5.1634e-12
Syvn1	1102.82	0.460156	0.0678639	3.23482e-13	5.41947e-12
Usp36	1365.01	0.331446	0.0474114	3.33986e-13	5.58983e-12
Ube2g2	1022.64	0.470013	0.0695686	3.46164e-13	5.78787e-12
Gm4673	208.649	-0.846571	0.128026	3.47111e-13	5.79789e-12
Hk2	3039.77	-0.248442	0.0349359	3.64002e-13	6.07396e-12
Fktn	1339.92	0.336966	0.0483612	3.67957e-13	6.13384e-12
Aldh9a1	1867.01	-0.30156	0.0429351	3.79604e-13	6.3217e-12
H2afj	413.363	0.563532	0.0850861	3.91873e-13	6.51304e-12
Nars	7532.07	0.206418	0.0288523	3.91799e-13	6.51304e-12
Pkp2	254.325	0.748449	0.114081	3.94161e-13	6.54456e-12
Tmem243	525.621	-0.522664	0.0784114	3.96127e-13	6.57068e-12
Aldh2	3249.19	-0.264586	0.0374064	4.04747e-13	6.707e-12
Prnp	951.72	0.39369	0.0574898	4.27576e-13	7.07828e-12
Btg1	1453.48	0.325556	0.0467401	4.30664e-13	7.12236e-12
Dync1h1	19411.2	-0.186721	0.0260728	4.32449e-13	7.14481e-12
D17H6S53E	675.742	0.442383	0.0654063	4.39641e-13	7.2493e-12
Itpkb	1721.54	-0.317729	0.0455471	4.39435e-13	7.2493e-12
Ppa1	1207.13	0.345706	0.0499091	4.416e-13	7.27443e-12
Sord	2568.98	-0.292804	0.0418071	4.85191e-13	7.98464e-12
Hmox1	1800.95	0.281461	0.0400924	4.91034e-13	8.07284e-12
Jag1	403.413	0.588822	0.089697	5.01802e-13	8.24178e-12
Gltscr2	2369.13	-0.354501	0.0514413	5.08201e-13	8.33869e-12
Mdh1	4284.82	-0.200787	0.0282342	5.5957e-13	9.16358e-12
Ttc28	1252.03	-0.354494	0.051542	5.59192e-13	9.16358e-12
2310022B05Rik	1224.66	-0.392504	0.0576592	5.75745e-13	9.41923e-12
Mob1b	2033.21	0.329801	0.0477084	5.92235e-13	9.67632e-12
Snx30	1342.25	0.355876	0.0518237	5.92617e-13	9.67632e-12
Scamp5	1412.63	0.302227	0.0434388	6.02889e-13	9.83445e-12
Hmgn3	686.623	-0.471727	0.0706994	6.04455e-13	9.85038e-12
Kif3a	1403.89	0.327755	0.0474113	6.06633e-13	9.87625e-12
Pde4b	1231.15	0.405826	0.0598878	6.09059e-13	9.9061e-12
Rpl26	13190	0.191615	0.0269546	6.11948e-13	9.94341e-12
L3hypdh	398.547	-0.679176	0.104609	6.1317e-13	9.95359e-12
2610305D13Rik	15.8753	-4.56586	0.727175	6.19506e-13	1.00467e-11
Gnpda1	2196.75	-0.264063	0.037647	6.21955e-13	1.00766e-11
Cipc	1857.08	-0.31253	0.0450646	6.24372e-13	1.0106e-11
Gan	750.897	0.417427	0.0618625	6.49252e-13	1.04985e-11
Arhgef5	39.8513	-8.04535	1.1749	6.85839e-13	1.10795e-11
Ngfrap1	780.957	-0.47992	0.0722852	6.97496e-13	1.12569e-11
Kdelr1	2068.95	-0.288013	0.041395	7.11509e-13	1.1472e-11
Heatr1	2018	0.336428	0.0489412	7.16641e-13	1.15436e-11
Msh6	2470.46	0.307439	0.0444019	7.18132e-13	1.15565e-11
Arhgdib	4437.74	0.374195	0.0549864	7.28615e-13	1.17139e-11
Ppp2r5d	2423.25	0.264524	0.0378466	7.38635e-13	1.18636e-11
Hist1h2bh	1100	-0.459728	0.0690808	7.69261e-13	1.23436e-11
Clmn	1209.42	-0.408457	0.0606565	7.91701e-13	1.26915e-11
Nptn	2604.27	0.276392	0.0397407	8.28154e-13	1.32632e-11
Setd1a	935.024	-0.406942	0.0604855	8.39744e-13	1.34359e-11
Cyba	117.938	-7.96265	1.16927	8.86052e-13	1.41633e-11
C530008M17Rik	819.834	-0.504449	0.0768922	9.42974e-13	1.50495e-11
Hebp1	25.7776	-2.78345	0.435187	9.43295e-13	1.50495e-11
Nr1h4	400.855	0.616197	0.0955456	9.54096e-13	1.52073e-11
Brk1	2879.64	-0.282002	0.0407593	1.00378e-12	1.5984e-11
Mitf	14813.2	-0.208624	0.0297161	1.01026e-12	1.60512e-11
Ncapd2	6082.23	-0.205468	0.0292519	1.01088e-12	1.60512e-11
Pprc1	2167.92	0.281789	0.0407314	1.00982e-12	1.60512e-11
Dcaf13	1123.78	0.400224	0.0596292	1.01464e-12	1.60955e-11
Mum1	725.489	-0.469633	0.0711976	1.03408e-12	1.63885e-11
Dnm2	2748.16	0.26233	0.0378061	1.08242e-12	1.71384e-11
Tle3	2604.22	0.256057	0.0368583	1.09103e-12	1.72583e-11
Tsr1	780.19	0.423783	0.06369	1.14714e-12	1.81287e-11
Nek6	1913.74	-0.314983	0.0460326	1.16109e-12	1.83319e-11
Capg	644.692	0.441754	0.0667293	1.18033e-12	1.86181e-11
Shisa5	921.077	0.435324	0.0657321	1.24475e-12	1.96157e-11
St6galnac3	344.298	-0.626724	0.0979074	1.25897e-12	1.98211e-11
Cnot6l	2443.19	0.279544	0.0405739	1.26557e-12	1.99062e-11
Arhgap35	5511.38	-0.269518	0.0391014	1.38505e-12	2.1765e-11
Trrap	6563.33	-0.191288	0.0273589	1.4214e-12	2.23153e-11
Manba	810.42	0.507687	0.0782279	1.46784e-12	2.30228e-11
Pon3	566.556	0.443783	0.0674131	1.48237e-12	2.32071e-11
Spsb1	222.171	-0.77838	0.122278	1.48177e-12	2.32071e-11
Dot1l	2901.2	0.304224	0.0445782	1.49882e-12	2.34427e-11
Ndufs2	3922.36	-0.252511	0.0365673	1.51918e-12	2.3739e-11
Recql4	703.58	0.407282	0.0613676	1.55808e-12	2.4324e-11
Arcn1	7008.75	0.228462	0.0329462	1.56688e-12	2.44386e-11
Basp1	718.371	0.443186	0.0674662	1.63958e-12	2.55249e-11
Tceb3	1453.56	0.321733	0.0474452	1.63924e-12	2.55249e-11
Usp53	583.733	0.479583	0.0737435	1.74292e-12	2.71085e-11
Phb	3475.4	0.231755	0.0335259	1.77052e-12	2.75122e-11
Tex2	4685.7	-0.211175	0.0304546	1.82904e-12	2.83952e-11
Fosb	155.491	-1.24905	0.195012	1.87966e-12	2.91539e-11
Parp1	3269.1	-0.26406	0.0385512	1.98889e-12	3.08195e-11
Ckap4	790.906	-0.416119	0.063201	2.00711e-12	3.1073e-11
Ntrk3	66.2382	1.79326	0.290912	2.07078e-12	3.20291e-11
Steap1	228.974	0.762448	0.120852	2.07812e-12	3.2113e-11
Gm9800	3195.45	-0.372927	0.0560493	2.09717e-12	3.23774e-11
Trappc6a	668.473	-0.662142	0.104996	2.12394e-12	3.27604e-11
Edem3	2654.14	-0.273083	0.0400478	2.23147e-12	3.43872e-11
6030458C11Rik	1612.41	0.322572	0.0478997	2.24083e-12	3.44997e-11
Aldoc	537.921	-0.51142	0.0796879	2.28658e-12	3.51425e-11
Gnpat	1871.14	-0.300615	0.0444057	2.28678e-12	3.51425e-11
Zbtb7a	1966.97	0.344	0.0514048	2.30229e-12	3.53483e-11
Gtf3c4	2267.9	0.250147	0.0365724	2.46468e-12	3.78068e-11
Zfand6	1641.18	-0.356874	0.0536444	2.5697e-12	3.93816e-11
Clns1a	1493.94	-0.346135	0.0519028	2.6247e-12	4.01877e-11
Cltc	25851.8	0.22062	0.0321348	2.73145e-12	4.17839e-11
Supt6	4550.32	0.234131	0.0342166	2.82988e-12	4.325e-11
Tnpo1	9924.4	0.221124	0.032237	2.83844e-12	4.33413e-11
Tmem30a	7473.91	0.214152	0.0311896	2.87563e-12	4.38691e-11
Sorbs1	4115.45	0.228506	0.0333781	2.91392e-12	4.44127e-11
Cdc42se2	2163.12	0.283354	0.0419271	3.02587e-12	4.6077e-11
Cyp26b1	332.79	-0.555115	0.0878089	3.04758e-12	4.63653e-11
Tnip1	979.413	0.409415	0.0626737	3.06481e-12	4.6585e-11
Ltbp4	326.75	0.716835	0.114857	3.08424e-12	4.68378e-11
Slc48a1	3950.65	0.233035	0.0341141	3.09969e-12	4.70297e-11
1700025G04Rik	385.414	-0.582926	0.0927209	3.21871e-12	4.87913e-11
Lmbrd1	3788.84	0.229959	0.033681	3.26874e-12	4.95048e-11
Stox2	3007.34	0.318624	0.0476576	3.27976e-12	4.96267e-11
Gbf1	3476.85	0.291464	0.0433455	3.48259e-12	5.26482e-11
E2f8	719.594	-0.461318	0.0718128	3.54493e-12	5.35422e-11
Ppme1	1595.15	-0.339501	0.051169	3.58769e-12	5.41391e-11
Phf20l1	3114.4	0.225176	0.0330185	3.60801e-12	5.43967e-11
Fkrp	1421.22	-0.395967	0.0606562	3.69838e-12	5.5709e-11
Kif11	3690.35	0.253499	0.0374139	3.71868e-12	5.59642e-11
Sumo2	2319.22	-0.336283	0.0507206	3.85559e-12	5.79726e-11
Inpp5a	1129.1	-0.348882	0.0528064	3.86504e-12	5.80624e-11
Paqr6	952.865	-0.449456	0.069915	3.8946e-12	5.8454e-11
Pdcd6ip	4494.79	0.222964	0.0327438	3.95552e-12	5.9315e-11
Adsl	2099.7	0.271089	0.0402596	4.11581e-12	6.16634e-11
Rhog	918.249	-0.455408	0.0710452	4.12791e-12	6.17893e-11
Ppp5c	3078.37	-0.25176	0.0372289	4.14313e-12	6.19616e-11
Ago2	12465.7	0.187291	0.027366	4.1529e-12	6.20523e-11
Zranb1	1804.36	-0.303303	0.0454508	4.29305e-12	6.40891e-11
Lhfpl4	46.0816	-4.4224	0.745833	4.51388e-12	6.73257e-11
Zfp768	766.655	-0.454886	0.0711153	4.53952e-12	6.76477e-11
Sgk3	1136.8	-0.396855	0.0611358	4.67132e-12	6.95498e-11
Foxm1	3570.12	-0.247518	0.0366674	4.70331e-12	6.99638e-11
Ezh1	887.959	0.410192	0.0634412	4.73329e-12	7.03472e-11
Irgm1	205.644	-0.955264	0.152903	4.86631e-12	7.226e-11
Fmr1	2936.54	0.256711	0.0381441	4.91999e-12	7.29923e-11
Id1	135.606	-1.06555	0.169858	4.97583e-12	7.37552e-11
Hnrnpul2	1816.69	0.267484	0.0398798	5.12589e-12	7.59122e-11
Higd1a	1007.92	-0.433415	0.0676108	5.22854e-12	7.73639e-11
Twf1	3074.43	0.29114	0.043697	5.32094e-12	7.86615e-11
Plcg1	2023.71	-0.29924	0.0450192	5.38517e-12	7.95406e-11
Dnajc16	1270.59	-0.318323	0.0481569	5.49621e-12	8.11091e-11
Fitm2	717.844	0.467306	0.0736331	5.53056e-12	8.14935e-11
Pfkfb3	534.775	0.485289	0.0767994	5.532e-12	8.14935e-11
Ak1	919.205	0.417136	0.0648823	5.56004e-12	8.18344e-11
Zak	4583.63	0.241848	0.0359415	5.76612e-12	8.47929e-11
Pmel	78917.4	-0.126129	0.0184269	5.88075e-12	8.64025e-11
Rwdd4a	933.601	0.406459	0.0631289	5.9141e-12	8.68163e-11
Hist1h2be	1762.07	-0.374885	0.0577421	6.0418e-12	8.84579e-11
Rps16	11300	-0.217207	0.0321516	6.03166e-12	8.84579e-11
Sytl4	53.2237	-7.68059	1.17956	6.03859e-12	8.84579e-11
Fkbp11	163.828	0.848307	0.137552	6.0823e-12	8.89729e-11
Cdkl2	164.357	0.816089	0.13284	6.52147e-12	9.53125e-11
Fam63b	3607.21	-0.232615	0.0345954	6.52708e-12	9.53125e-11
Kctd15	1914.27	-0.302027	0.0456768	6.58891e-12	9.61313e-11
Rbmx	1475.8	-0.355698	0.0546556	6.88956e-12	1.0043e-10
Ubald2	822.813	-0.380333	0.0589109	7.19314e-12	1.04764e-10
Reep5	1608.72	0.354331	0.05448	7.20105e-12	1.04788e-10
Exd2	664.252	-0.456187	0.0721872	7.38764e-12	1.0741e-10
Ccni	5194.28	-0.202166	0.0299794	7.438e-12	1.08048e-10
Zbed3	552.808	-0.507245	0.0812882	7.50417e-12	1.08915e-10
Chaf1a	1521.81	0.342522	0.0525658	7.6776e-12	1.11335e-10
Tgfb1	109.191	-1.52499	0.252754	7.7559e-12	1.12373e-10
Elmsan1	2403.02	-0.261514	0.0393051	7.88988e-12	1.14215e-10
Hr	265.534	0.625679	0.102322	7.92656e-12	1.14647e-10
Prkag2	500.016	-0.465979	0.0740511	7.93664e-12	1.14694e-10
Tspan18	12.3287	-7.91991	1.22522	8.31361e-12	1.20038e-10
Nacc2	1528.26	-0.371047	0.0575399	8.46365e-12	1.22099e-10
Tgfbr1	2093.76	-0.293105	0.0444806	8.53e-12	1.2295e-10
Adgra2	1787.3	0.277913	0.0420487	8.88412e-12	1.27944e-10
C130021I20Rik	260.263	-0.711785	0.117326	9.21337e-12	1.32457e-10
Stx6	922.037	-0.360881	0.0559115	9.21302e-12	1.32457e-10
Gm3934	2827.2	0.333023	0.0511899	9.24842e-12	1.32847e-10
Eif4e	3699.19	0.222196	0.0332297	9.26631e-12	1.32989e-10
Plk2	310.755	0.65484	0.107831	9.46886e-12	1.3578e-10
Irf2bp1	1312.75	-0.45201	0.0719118	9.6089e-12	1.3767e-10
Hif1an	1867.28	0.298585	0.0455467	1.00445e-11	1.43788e-10
Clic1	1709.36	0.29837	0.0455172	1.01031e-11	1.44503e-10
Ppm1f	1726.11	0.299947	0.0457916	1.0242e-11	1.46365e-10
Phrf1	2134.73	-0.297504	0.0454219	1.05757e-11	1.51004e-10
Hdac8	285.644	0.603377	0.099319	1.11178e-11	1.58486e-10
Zw10	1508.28	0.312053	0.047888	1.11187e-11	1.58486e-10
Odc1	3842.78	-0.216986	0.0325497	1.1148e-11	1.58769e-10
Mc1r	3393.46	-0.230733	0.0347167	1.1288e-11	1.6053e-10
Rps5	12209.9	-0.226428	0.0340392	1.12909e-11	1.6053e-10
Pla2g16	67.7051	-1.56529	0.263108	1.15013e-11	1.63383e-10
Api5	6630.11	0.26461	0.0401406	1.15531e-11	1.63979e-10
Tbrg4	2181.23	0.256577	0.0388511	1.16029e-11	1.64547e-10
Csnk2b	3354.9	0.293519	0.0448752	1.17681e-11	1.66749e-10
Cav1	98.3306	-1.23886	0.202928	1.22479e-11	1.73399e-10
Nf2	5783.81	0.19149	0.0286595	1.23462e-11	1.74643e-10
Wdr46	761.594	0.482685	0.0778865	1.23716e-11	1.74855e-10
Uhrf1bp1	2442.94	0.242828	0.0367088	1.24055e-11	1.75185e-10
Abcf1	2632.74	0.24398	0.0368936	1.24242e-11	1.75302e-10
Atp6v1a	6995.94	0.245411	0.0371308	1.25592e-11	1.76907e-10
Tmem184b	1503.06	0.318387	0.0490842	1.25503e-11	1.76907e-10
Ppp2ca	10631.8	0.211897	0.0318458	1.26734e-11	1.78366e-10
Gm10762	113.433	-0.959777	0.157715	1.32386e-11	1.86164e-10
Wipf3	133.144	-1.01663	0.166686	1.35721e-11	1.90694e-10
Cbx5	16601.9	0.164589	0.0245886	1.36424e-11	1.91521e-10
Gga1	2443.48	0.259165	0.0394157	1.37193e-11	1.92438e-10
Gpt2	2520.03	-0.24117	0.0365382	1.39067e-11	1.94904e-10
Eif3k	1724.14	-0.31002	0.0478323	1.43647e-11	2.01154e-10
Xpo6	2559.07	-0.26594	0.0405644	1.45077e-11	2.02986e-10
Mettl10	368.921	-0.557429	0.0918624	1.50495e-11	2.10391e-10
Tmem41b	1916.73	-0.320295	0.0496181	1.50853e-11	2.10715e-10
Tmem127	2482.35	0.250035	0.0381067	1.65393e-11	2.30832e-10
Uck1	765.457	0.421731	0.0674674	1.67669e-11	2.33813e-10
Entpd5	930.467	0.4077	0.065002	1.72024e-11	2.39686e-10
Mcl1	4257.52	0.329889	0.0514318	1.75855e-11	2.44821e-10
Npr3	47.9269	-1.55464	0.264272	1.76698e-11	2.45586e-10
Tsc2	2189.31	0.260195	0.0398109	1.76637e-11	2.45586e-10
Gapvd1	3128.95	0.278628	0.042834	1.77377e-11	2.46324e-10
Mycbp2	3015.7	0.301684	0.0467144	1.85142e-11	2.56894e-10
Gm13154	11.5655	3.20331	0.554705	1.92251e-11	2.66537e-10
Col27a1	110.82	-1.12327	0.185669	1.95373e-11	2.7064e-10
Pi4k2b	3388.52	0.218628	0.0332274	1.97245e-11	2.73008e-10
4930402H24Rik	1000.84	0.354825	0.0558976	1.99558e-11	2.7585e-10
Atp6v0a2	2487.74	-0.260679	0.040002	1.99628e-11	2.7585e-10
Ndnl2	179.189	-0.821655	0.137886	2.03379e-11	2.80801e-10
Ikbkb	995.631	0.370089	0.0585984	2.03776e-11	2.81116e-10
Tut1	544.967	0.432509	0.0698749	2.19226e-11	3.02182e-10
Tsc22d4	2115.42	-0.3324	0.0521629	2.24016e-11	3.0853e-10
Mta1	4791.45	-0.207325	0.0315724	2.37144e-11	3.25805e-10
Spry2	401.077	-0.599715	0.1007	2.36926e-11	3.25805e-10
Trim8	1506.2	0.30731	0.0479399	2.36987e-11	3.25805e-10
Ahdc1	834.077	-0.416645	0.067164	2.40573e-11	3.30245e-10
Nfix	623.053	-0.454498	0.0740574	2.40809e-11	3.30298e-10
Dgkh	211.23	0.69837	0.118171	2.41912e-11	3.31538e-10
Zfp131	2049.02	-0.2593	0.039971	2.46311e-11	3.3729e-10
Btbd1	2239.18	-0.284822	0.0441989	2.47066e-11	3.38048e-10
Tecpr1	17657.3	0.247796	0.0381225	2.54929e-11	3.48521e-10
Gss	339.224	0.582558	0.0978046	2.57398e-11	3.51609e-10
Gm12286	646.798	-0.454728	0.0742573	2.61371e-11	3.56454e-10
Tbc1d23	753.937	0.387491	0.0620552	2.61201e-11	3.56454e-10
Rufy2	894.567	-0.356177	0.0565346	2.67067e-11	3.63925e-10
Gfpt1	5840.99	0.206829	0.0315865	2.69792e-11	3.67339e-10
Ptrh2	959.259	0.376337	0.0601547	2.7699e-11	3.76832e-10
Ctbp2	1463.61	-0.338106	0.0534296	2.78458e-11	3.77908e-10
Mapk4	23.2823	-7.54086	1.20513	2.78363e-11	3.77908e-10
Scn8a	2177.4	-0.315228	0.0494774	2.78254e-11	3.77908e-10
Rpl21	3379.86	-0.275558	0.0428032	2.85968e-11	3.87785e-10
Calr	12036.7	0.159166	0.0241667	2.92251e-11	3.95983e-10
Kctd20	2396.75	0.269362	0.0418022	2.94487e-11	3.9869e-10
Csrnp1	310.068	0.648783	0.110161	2.96072e-11	4.00512e-10
Mast2	2314.26	0.269406	0.0418305	3.00843e-11	4.06637e-10
Med28	1345.21	-0.312027	0.0490397	3.05486e-11	4.12579e-10
Zfp365	674.343	0.423699	0.0689318	3.17849e-11	4.2893e-10
1700030C10Rik	45.2373	-7.40813	1.18963	3.20084e-11	4.31596e-10
Ermp1	1428.54	0.351499	0.0560277	3.3542e-11	4.51912e-10
Sqle	3069.83	0.22209	0.0341981	3.38599e-11	4.55827e-10
Mtmr2	9034.38	0.234575	0.0362215	3.40083e-11	4.57457e-10
Canx	21192	0.158078	0.0240927	3.47759e-11	4.67406e-10
Cdk5rap2	4045.23	0.272815	0.042558	3.528e-11	4.738e-10
Cp	2202.97	0.27661	0.0432091	3.58174e-11	4.80632e-10
Limd1	2527.2	0.258624	0.0402126	3.58482e-11	4.80659e-10
Esf1	1342.66	0.342635	0.0545875	3.66527e-11	4.91052e-10
Lamc1	4724.23	-0.218605	0.0337121	3.72588e-11	4.98773e-10
Pdzd7	252.53	0.586177	0.0994851	3.73222e-11	4.99221e-10
Cdc42se1	2089.03	0.310511	0.0490451	3.8193e-11	5.10461e-10
Usp44	31.6822	-1.97552	0.347222	3.92779e-11	5.24542e-10
Spsb4	550.073	-0.544361	0.0918461	3.93596e-11	5.25214e-10
Myo9b	2371.22	0.298357	0.0470137	4.00382e-11	5.33843e-10
9930021J03Rik	1492.75	0.372866	0.0601527	4.16813e-11	5.55307e-10
Smarcd1	3560.17	-0.249496	0.0388535	4.20683e-11	5.60017e-10
Lrch3	2627.24	0.244601	0.0380519	4.23221e-11	5.62947e-10
Nhp2l1	3206.38	0.24769	0.0385657	4.25475e-11	5.65497e-10
Frzb	709.226	0.404784	0.0659814	4.25859e-11	5.65558e-10
Nsmce4a	1118.65	-0.387254	0.062808	4.31649e-11	5.72792e-10
Car9	228.308	-0.697986	0.120125	4.38948e-11	5.82015e-10
Eif3j1	1271.58	0.379687	0.0614938	4.47517e-11	5.92907e-10
Akt1	17240.4	-0.165215	0.0253974	4.84235e-11	6.41046e-10
Ssr2	4443.61	0.213611	0.0331294	4.95765e-11	6.5579e-10
Sgk2	66.2041	-1.46784	0.255312	5.02122e-11	6.63675e-10
Fxr2	3483.06	0.213854	0.0332014	5.1686e-11	6.82076e-10
Nudt4	1929.85	0.282891	0.0446587	5.16545e-11	6.82076e-10
Lgr4	634.184	-0.426226	0.0703052	5.22963e-11	6.89585e-10
Cic	3805.72	-0.213288	0.0331212	5.24505e-11	6.91074e-10
Il10rb	866.639	-0.375732	0.0610471	5.31327e-11	6.99511e-10
Hmgn1	3690.57	-0.253526	0.0397438	5.328e-11	7.00898e-10
Lig3	1905.77	0.280108	0.0442441	5.45488e-11	7.17025e-10
Kpna1	2325.17	0.336709	0.054089	5.48761e-11	7.20761e-10
Cep350	2181.3	-0.318062	0.0508098	5.51706e-11	7.23492e-10
Prkcsh	2184.18	0.242749	0.0379862	5.51561e-11	7.23492e-10
Map2k6	241.887	-0.797514	0.13798	5.60565e-11	7.34533e-10
Adcy3	961.705	0.40555	0.0666035	5.62327e-11	7.36265e-10
Ap2s1	1350.93	-0.406144	0.0667225	5.65276e-11	7.39547e-10
Adipor1	4997.09	-0.194324	0.0301293	5.72291e-11	7.48139e-10
Iqsec1	2079.75	-0.277505	0.0439222	6.10468e-11	7.97424e-10
Iah1	870.878	-0.43415	0.0720827	6.11663e-11	7.98361e-10
Psmd11	5197.53	0.185944	0.0288444	6.21876e-11	8.11058e-10
Zfp704	2333.88	0.357896	0.0580664	6.2494e-11	8.14419e-10
Brix1	1275.81	0.2881	0.0457646	6.26992e-11	8.16456e-10
Grik2	742.864	0.391565	0.0642371	6.36666e-11	8.28408e-10
Snap47	1719.78	0.29014	0.0461477	6.45027e-11	8.38635e-10
Bfar	749.357	0.389378	0.0638825	6.55095e-11	8.51064e-10
Cc2d2a	993.41	-0.361655	0.0588203	6.56425e-11	8.52129e-10
Psmd8	15088.1	0.21661	0.0338423	6.58723e-11	8.54449e-10
Atp9b	962.115	0.372184	0.0607546	6.64807e-11	8.61672e-10
Oxct1	12750.7	-0.156803	0.0242622	6.74364e-11	8.73382e-10
Arhgap28	240.842	0.620437	0.107636	6.86429e-11	8.8832e-10
Cacnb4	76.72	-1.13639	0.194852	6.88656e-11	8.90513e-10
Hook3	2026.21	0.288038	0.0458676	6.93082e-11	8.95543e-10
Anp32a	1921.94	-0.282542	0.0449541	7.13181e-11	9.20802e-10
Pno1	1407.25	0.306308	0.049085	7.19868e-11	9.28718e-10
Slc25a37	886.675	0.380428	0.0624395	7.40834e-11	9.5503e-10
P4hb	13113.2	0.139909	0.0216504	7.42084e-11	9.55904e-10
Phlda3	1594.88	0.398698	0.065886	7.7064e-11	9.91925e-10
Senp5	1682.91	0.306983	0.0493117	7.85857e-11	1.01073e-09
Pltp	208.366	0.65028	0.113602	7.9066e-11	1.01613e-09
Ap2a2	2183.21	-0.266927	0.0424485	8.31644e-11	1.06798e-09
Ufc1	845.576	-0.375739	0.0617791	8.38624e-11	1.07612e-09
Fbxw7	1052.15	0.335137	0.0544348	8.6306e-11	1.10662e-09
Josd1	1883.71	0.305864	0.0492527	8.77579e-11	1.12438e-09
Cdh13	152.627	-1.15934	0.200619	9.16971e-11	1.17395e-09
Atp5j2	1193.28	-0.370289	0.0609413	9.29074e-11	1.18853e-09
Afap1l2	72.6531	1.07152	0.185509	9.42626e-11	1.20495e-09
Vat1	14382.2	0.175228	0.027426	9.75946e-11	1.24659e-09
Negr1	107.503	-0.982558	0.170994	1.00471e-10	1.28234e-09
Tead4	473.838	0.538495	0.093244	1.02485e-10	1.30705e-09
Atad2b	1135.75	-0.33695	0.0550248	1.03913e-10	1.32426e-09
Crabp2	29.4305	-2.20073	0.395811	1.04846e-10	1.33479e-09
Egln3	57.761	-1.56399	0.280704	1.04899e-10	1.33479e-09
Dpp7	1198.9	0.309362	0.0501004	1.05225e-10	1.33792e-09
9030624J02Rik	1795.45	-0.269478	0.0431525	1.06873e-10	1.35784e-09
Sirt2	1381.32	-0.34695	0.0568884	1.07366e-10	1.36307e-09
Bard1	1306.02	-0.332273	0.0542696	1.10712e-10	1.40448e-09
Cpsf6	5511.7	0.228354	0.036223	1.10883e-10	1.40451e-09
Mtf1	656.738	0.413084	0.06925	1.10815e-10	1.40451e-09
Lpar5	247.676	-0.708589	0.125388	1.11091e-10	1.40609e-09
Kat2a	2253.07	0.265091	0.0424485	1.11929e-10	1.41563e-09
Acvrl1	795.717	0.342109	0.0560915	1.13695e-10	1.43688e-09
Tcf25	5528.54	0.182049	0.0286422	1.15608e-10	1.45994e-09
Nudt18	351.42	0.560443	0.0980323	1.23976e-10	1.56444e-09
Osbpl6	796.484	0.412656	0.0694332	1.27311e-10	1.60531e-09
Ccdc91	1375.07	-0.305794	0.0497373	1.29919e-10	1.63696e-09
Alg8	583.859	-0.421774	0.0712276	1.30893e-10	1.64799e-09
Gm30238	153.958	-0.822271	0.145886	1.33959e-10	1.68532e-09
Gm20618	721.804	-0.402373	0.0675764	1.34085e-10	1.68564e-09
Susd1	136.891	-0.88863	0.157135	1.38386e-10	1.7384e-09
Mpp6	2220.64	-0.330792	0.054349	1.41364e-10	1.77448e-09
Grina	4221.91	0.228956	0.0365517	1.42797e-10	1.79112e-09
Mthfd2	9747.41	-0.16849	0.0265912	1.43769e-10	1.80197e-09
Dusp16	1835.96	0.287852	0.0466895	1.44008e-10	1.8036e-09
Rnft1	1015.24	0.36279	0.0602755	1.45227e-10	1.81752e-09
Dvl1	1234.37	0.306579	0.0500645	1.50129e-10	1.87746e-09
Pvt1	273.386	0.622154	0.110578	1.53119e-10	1.91342e-09
Tmppe	656.136	0.427364	0.0726895	1.58658e-10	1.98115e-09
Tmem9b	1064.2	-0.356881	0.0593287	1.59563e-10	1.99097e-09
Nudt21	1462.86	-0.338286	0.0559249	1.62836e-10	2.0303e-09
Fam60a	2337.26	-0.263574	0.0426121	1.66178e-10	2.07041e-09
Enpep	27.0375	-2.28885	0.417028	1.69531e-10	2.11062e-09
Rhob	2801.2	-0.315449	0.0518256	1.70013e-10	2.11504e-09
Serpinb9b	34.0222	1.9659	0.362446	1.74504e-10	2.1693e-09
5730455P16Rik	1386.19	0.283212	0.046158	1.82881e-10	2.27166e-09
Dysf	38.5838	1.68175	0.309712	1.8301e-10	2.27166e-09
Pddc1	323.227	-0.599798	0.106944	1.86838e-10	2.31745e-09
Tars	3153.49	0.221988	0.035654	1.93663e-10	2.40033e-09
Gprc5b	311.535	-0.652617	0.117191	1.93858e-10	2.40096e-09
Eps8l1	175.061	-0.748694	0.134798	1.94145e-10	2.40274e-09
Tollip	2393.22	-0.24862	0.0402015	1.95659e-10	2.41969e-09
Map2k7	2025.75	0.274879	0.0447825	1.97929e-10	2.44595e-09
Pafah1b2	6141.27	0.190932	0.0304885	1.98266e-10	2.4483e-09
Dse	1128.74	0.331024	0.0549778	2.11476e-10	2.6095e-09
Cox6b1	3506.87	-0.330536	0.0548996	2.13136e-10	2.62805e-09
Atf6	4491.29	0.335631	0.0558834	2.19413e-10	2.70345e-09
Hist1h4f	3645.88	-0.353546	0.0592326	2.21236e-10	2.72391e-09
Hjurp	4417.86	-0.187075	0.029945	2.24754e-10	2.76518e-09
Noct	694.198	0.443088	0.0765053	2.25642e-10	2.77407e-09
Kpna6	3075.6	0.218122	0.0351478	2.28053e-10	2.80165e-09
1110004F10Rik	2100.63	-0.271243	0.0443166	2.29998e-10	2.82347e-09
Ndufa10	2048.12	-0.325143	0.0540227	2.30602e-10	2.8288e-09
Mgarp	75.3906	-1.38474	0.250796	2.32529e-10	2.85036e-09
Eno2	593.922	0.461816	0.0802899	2.34312e-10	2.8701e-09
Chka	513.251	0.445803	0.0771387	2.35849e-10	2.88682e-09
Tfdp1	2481.81	0.260906	0.0425422	2.38143e-10	2.91277e-09
Zwint	3224.17	0.212331	0.0342171	2.40434e-10	2.93864e-09
Slc25a13	2922.46	-0.211104	0.0340118	2.40868e-10	2.94179e-09
Ddx27	1447.14	0.306906	0.0507696	2.44033e-10	2.97827e-09
Agpat5	1434.07	0.295656	0.0487487	2.46512e-10	3.00633e-09
Gm44220	130.968	-1.10617	0.197427	2.48138e-10	3.02396e-09
Osgin1	302.068	0.683253	0.123909	2.49348e-10	3.03649e-09
2025-09-09	9744.6	0.191216	0.0307145	2.50369e-10	3.0467e-09
Tmem194b	380.077	-0.63101	0.114016	2.51737e-10	3.06112e-09
Bclaf1	5957.66	0.240369	0.0390454	2.53903e-10	3.08522e-09
Rnf2	2561.88	-0.227813	0.0369275	2.63568e-10	3.20033e-09
Dync1li2	1959.45	0.250963	0.0409602	2.74163e-10	3.32656e-09
Cyb5r1	3029.39	0.254286	0.0415514	2.77165e-10	3.36055e-09
Irf2bpl	1535.3	-0.360456	0.0609328	2.81058e-10	3.40528e-09
Isyna1	248.966	-0.661074	0.120196	2.81325e-10	3.40605e-09
Ubb	12742.1	0.147491	0.0235951	2.81835e-10	3.40976e-09
Gba	2387.42	0.256779	0.0420558	2.94979e-10	3.5662e-09
Ptprm	3735.36	-0.292057	0.0483645	3.02454e-10	3.65393e-09
Chmp3	2200.4	-0.238815	0.0389618	3.04914e-10	3.68098e-09
Surf4	4890.8	0.197458	0.0319189	3.06547e-10	3.69803e-09
Lcmt1	418.978	-0.512714	0.0911713	3.0679e-10	3.69828e-09
Ehmt2	5084.05	0.262549	0.0431462	3.1549e-10	3.80043e-09
Ypel2	398.299	0.494031	0.087639	3.34968e-10	4.03215e-09
Ripk1	533.859	0.503353	0.0896103	3.45645e-10	4.15769e-09
Rnf4	6986.1	0.168736	0.0272199	3.46409e-10	4.16388e-09
Rnmt	1184.49	0.360438	0.0612898	3.46928e-10	4.16712e-09
Ogfrl1	431.08	-0.475899	0.0841173	3.53636e-10	4.24465e-09
Wdr26	6827.98	-0.208168	0.0338539	3.55712e-10	4.26651e-09
Pogk	2336.67	-0.258232	0.0425215	3.56218e-10	4.26951e-09
Ap4s1	343.341	-0.55913	0.100995	3.57044e-10	4.27635e-09
Cdc42bpb	5818.23	-0.176438	0.0285219	3.57496e-10	4.27869e-09
Vasp	2048.5	-0.331927	0.055964	3.62925e-10	4.34056e-09
Atp13a3	9245.99	0.180691	0.0292557	3.69432e-10	4.41523e-09
Lama4	2363.13	0.280742	0.0466135	3.79949e-10	4.53443e-09
Zfp703	1235.98	0.317529	0.0533451	3.79794e-10	4.53443e-09
Clic4	9284.05	0.150888	0.0243349	3.81593e-10	4.55082e-09
Ndufab1	739.234	-0.373731	0.0640261	3.83812e-10	4.57401e-09
Ccl5	15.7304	2.64198	0.494168	3.91126e-10	4.65785e-09
Tssc4	696.93	-0.475734	0.0843607	3.93941e-10	4.68804e-09
Ppic	1556.05	0.263362	0.04357	4.02235e-10	4.78333e-09
Zdhhc14	121.346	-1.03663	0.188231	4.0268e-10	4.78522e-09
Hist1h2bj	983.512	-0.340171	0.0576989	4.06803e-10	4.83078e-09
Srm	913.98	0.399518	0.0692333	4.19159e-10	4.97399e-09
Top2a	14821.7	-0.158106	0.0256	4.27634e-10	5.07095e-09
Fam45a	600.169	0.389094	0.0672304	4.29133e-10	5.08512e-09
Pbdc1	2358.44	0.257217	0.0425609	4.32234e-10	5.11824e-09
Acat2	896.627	-0.456041	0.0806386	4.38381e-10	5.18735e-09
Aip	801.809	0.381218	0.0657485	4.42678e-10	5.23449e-09
Gbgt1	13.2166	-7.14501	1.24652	4.43584e-10	5.2415e-09
Sccpdh	1110.84	-0.309354	0.0520756	4.50522e-10	5.31972e-09
Slk	3132.03	0.23375	0.0384836	4.52674e-10	5.34136e-09
Nop10	1119.43	0.336656	0.0572454	4.64103e-10	5.47235e-09
Fam118a	481.323	0.593838	0.108877	4.64645e-10	5.47489e-09
Gpr85	175.73	-0.733436	0.135959	4.71651e-10	5.55353e-09
Ptp4a3	677.536	0.385554	0.0667288	4.73852e-10	5.57551e-09
9130011E15Rik	585.696	0.392627	0.0681408	4.78565e-10	5.6267e-09
Syne2	13281.7	-0.251236	0.041616	4.78875e-10	5.6267e-09
Rai14	1819.18	-0.314089	0.0530924	4.94186e-10	5.80253e-09
Ylpm1	3641.86	0.366213	0.0630694	5.05096e-10	5.92646e-09
Zbtb41	2342.85	0.257095	0.0427316	5.11305e-10	5.9951e-09
Aif1l	155.667	-0.857355	0.158608	5.15069e-10	6.035e-09
Gm973	66.8269	-1.17996	0.216237	5.18911e-10	6.07577e-09
Tufm	1467.14	-0.294936	0.0496311	5.27528e-10	6.17234e-09
Tpx2	3025.59	0.280249	0.046962	5.362e-10	6.26942e-09
Tnrc6b	4973.86	0.248106	0.0412016	5.43273e-10	6.34768e-09
Matn2	97.742	0.947346	0.174693	5.57457e-10	6.50885e-09
Gng11	450.807	-0.537539	0.0980703	5.68703e-10	6.63553e-09
Nes	1407.04	0.415877	0.0731495	5.72677e-10	6.67724e-09
Coro1b	2375.07	0.235831	0.039093	5.73825e-10	6.68596e-09
Itpr3	84.1396	1.01618	0.186936	5.76205e-10	6.70902e-09
Rnf20	1512.55	0.316903	0.0538801	5.87763e-10	6.83883e-09
Zfp251	1222.37	0.315745	0.0536777	5.93849e-10	6.90484e-09
Ctbp1	4880.02	-0.247398	0.0411769	5.94923e-10	6.91252e-09
Gm37499	87.4082	0.996169	0.183738	6.0623e-10	7.039e-09
Stip1	3665.89	0.267483	0.0448029	6.07967e-10	7.05427e-09
Ncor2	2653.15	-0.286101	0.0482025	6.10484e-10	7.07857e-09
Myl12a	3200.47	0.220398	0.0364578	6.11927e-10	7.09038e-09
Esyt1	382.128	0.559522	0.102867	6.17022e-10	7.14447e-09
Eng	4712.62	0.235184	0.039075	6.28645e-10	7.27142e-09
Frmd8	1171.84	0.389296	0.0680295	6.28856e-10	7.27142e-09
Ocrl	531.999	-0.470791	0.0846365	6.44501e-10	7.44718e-09
Arih2	1480.16	0.269974	0.0453314	6.47075e-10	7.47175e-09
Slc25a12	1241.23	0.304535	0.051703	6.47712e-10	7.47395e-09
Fus	3499.99	-0.194927	0.0321148	6.49511e-10	7.48865e-09
Zdhhc18	672.903	0.478851	0.0863238	6.49882e-10	7.48865e-09
Dpp3	1057.46	0.375661	0.0654138	6.57e-10	7.56545e-09
Imp3	1226.68	0.364528	0.0632299	6.59335e-10	7.58712e-09
Usp21	851.028	-0.365097	0.0633441	6.60246e-10	7.59238e-09
Tug1	3768.54	0.26414	0.0443397	6.8269e-10	7.84507e-09
Gdf11	420.87	-0.507363	0.092457	7.00928e-10	8.04912e-09
Polr1b	1072.45	0.317411	0.0542548	7.05008e-10	8.09041e-09
BC004004	1830.8	0.271068	0.0456856	7.32023e-10	8.39467e-09
Wdr17	32.162	-1.99693	0.387048	7.32817e-10	8.39801e-09
Csad	1101.2	0.385268	0.0675406	7.34419e-10	8.4106e-09
Tmem14a	141.443	-0.815039	0.153026	7.34935e-10	8.41076e-09
Gart	1808.91	0.262365	0.0441423	7.5583e-10	8.64396e-09
Nif3l1	1742.46	0.271613	0.0458417	7.65295e-10	8.74622e-09
Dip2c	5757.79	0.20139	0.0333711	7.66355e-10	8.75236e-09
Hist1h4c	4801.51	-0.469092	0.0848679	8.01733e-10	9.15016e-09
Cnot3	1302.48	-0.35279	0.0612967	8.05848e-10	9.19084e-09
Dnah7b	2222.11	-0.336174	0.058095	8.21114e-10	9.35857e-09
Cbx3	3387.41	-0.253679	0.0426736	8.23229e-10	9.37629e-09
Apbb2	1440.79	-0.347833	0.0604396	8.58357e-10	9.76972e-09
Wdr6	3532.33	-0.312501	0.0537183	9.11173e-10	1.03638e-08
Appbp2	3874.82	0.224661	0.0376318	9.36147e-10	1.06406e-08
Fzd4	307.708	-0.526662	0.0974228	9.44606e-10	1.07295e-08
Entpd7	902.028	0.364572	0.0639791	9.76784e-10	1.10875e-08
Pwp2	773.785	0.367821	0.0646345	9.81088e-10	1.11288e-08
Tsc22d2	1899.04	0.268812	0.0456626	9.94141e-10	1.12692e-08
Herpud2	1222.65	0.294862	0.0505459	1.01968e-09	1.15508e-08
Unc13b	84.8388	1.10592	0.207371	1.03334e-09	1.16976e-08
Itgb5	1526.52	0.279725	0.0477499	1.04716e-09	1.18461e-08
Ptgir	309.107	-0.522787	0.0970341	1.07914e-09	1.21996e-08
Myc	1160.09	0.350652	0.0614107	1.08137e-09	1.22166e-08
Eefsec	2846.73	-0.233478	0.0393812	1.10941e-09	1.25248e-08
Lrrc59	5128.14	0.263064	0.0447604	1.122e-09	1.26585e-08
Chek2	848.744	0.344133	0.0602214	1.1407e-09	1.28608e-08
Ddx31	329.674	0.542276	0.10154	1.2063e-09	1.35912e-08
2310009B15Rik	165.331	-0.735844	0.1411	1.25004e-09	1.40746e-08
Mmp14	4149.03	-0.183611	0.0307347	1.27436e-09	1.43387e-08
Zdhhc2	533.358	0.429499	0.0779666	1.35769e-09	1.5266e-08
Plpp6	492.115	0.430757	0.0782408	1.36357e-09	1.53218e-08
Dock5	1480.96	-0.306164	0.0531525	1.38137e-09	1.55114e-08
Ell2	210.633	-0.748356	0.144106	1.40697e-09	1.57883e-08
Dtl	2272.37	-0.248637	0.0424096	1.42312e-09	1.59588e-08
Abhd13	2302.6	0.262014	0.0448834	1.43878e-09	1.61236e-08
Spin1	2218.77	-0.249266	0.042568	1.47512e-09	1.65198e-08
Ddx58	137.559	0.866626	0.16634	1.47797e-09	1.65406e-08
Ubxn6	2098.51	0.268562	0.0461449	1.48969e-09	1.66606e-08
Pdrg1	510.743	0.453027	0.0832474	1.5336e-09	1.71403e-08
Rdx	5354.57	0.206334	0.0348883	1.54235e-09	1.72265e-08
Fkbp6	2665.33	-0.220664	0.0374418	1.54499e-09	1.72445e-08
Paip1	1988.56	-0.23891	0.0407508	1.56854e-09	1.74957e-08
Ddx56	1588.29	0.434523	0.0794119	1.58315e-09	1.76424e-08
Prr13	885.39	0.347285	0.0614484	1.58381e-09	1.76424e-08
Abhd12	2431.43	0.256693	0.0440686	1.64339e-09	1.82939e-08
Msn	14406.2	0.130464	0.0218327	1.72298e-09	1.91671e-08
Syngr2	2066.62	0.239305	0.0409445	1.74191e-09	1.93649e-08
B4galt5	2179.89	0.289948	0.0504348	1.7847e-09	1.98273e-08
Frrs1	1134.63	0.371206	0.0665268	1.79143e-09	1.98889e-08
Fibp	800.027	0.363684	0.065022	1.81693e-09	2.01586e-08
Sgms2	142.962	0.710825	0.13816	1.83272e-09	2.03204e-08
Tns2	1552.73	0.271233	0.0469302	1.84069e-09	2.03952e-08
Gls	4501.51	0.183648	0.0310608	1.85387e-09	2.05276e-08
Acsl6	12.3585	-2.73482	0.545508	1.85661e-09	2.05444e-08
Ppp1r37	3394.47	-0.239278	0.0410528	1.91819e-09	2.12117e-08
Lzts2	3648.08	0.344216	0.0611946	1.91991e-09	2.12167e-08
Foxn2	1956.04	0.22785	0.0390141	1.99496e-09	2.20315e-08
Slc38a7	2535.82	-0.214009	0.0365246	2.01301e-09	2.22162e-08
Ets1	24388.7	0.151705	0.0256062	2.11108e-09	2.32831e-08
Mrpl48	654.429	-0.404925	0.0739022	2.12516e-09	2.3423e-08
Brwd1	2056.63	0.24813	0.0428083	2.12842e-09	2.34435e-08
Ptdss2	790.036	-0.400098	0.0729291	2.16247e-09	2.38028e-08
Dact3	388.723	-0.571649	0.110028	2.18952e-09	2.40847e-08
Adgrl2	6253.19	-0.23065	0.0396325	2.19663e-09	2.41356e-08
Srp9	1139.99	-0.359674	0.0645887	2.19703e-09	2.41356e-08
Tns1	93.274	-0.959297	0.185967	2.24427e-09	2.46384e-08
Haus6	1843.15	0.254432	0.0440616	2.27106e-09	2.49161e-08
Gns	4131.31	0.214537	0.0367541	2.28969e-09	2.5104e-08
Actn1	2625.84	-0.28313	0.0495027	2.29583e-09	2.51549e-08
Cdk2ap1	2276.42	-0.267097	0.0464651	2.31592e-09	2.53583e-08
Pde5a	830.836	0.361119	0.0650073	2.33371e-09	2.55364e-08
Sec63	2941.64	0.255869	0.0443715	2.34497e-09	2.56429e-08
Spry1	363.091	-0.516733	0.0984302	2.42358e-09	2.64852e-08
Cbfb	2223.74	0.23954	0.0414029	2.47138e-09	2.69898e-08
Zfp260	1562.58	-0.312897	0.0554385	2.51485e-09	2.74467e-08
Zmynd19	1188.34	0.299076	0.0527629	2.5743e-09	2.80771e-08
Ube2m	3428.46	-0.229335	0.039582	2.59329e-09	2.82658e-08
Tarsl2	80.3841	-1.0308	0.200372	2.60966e-09	2.84258e-08
Mark2	2103.62	0.236772	0.0409829	2.66637e-09	2.90245e-08
Grhpr	410.538	-0.485448	0.0919376	2.714e-09	2.95238e-08
Gjc3	4316.69	0.183797	0.0314327	2.74491e-09	2.98271e-08
Rabggtb	1799.7	0.263997	0.0461119	2.74545e-09	2.98271e-08
Peo1	443.113	0.514962	0.0984845	2.7551e-09	2.99125e-08
Bcl9l	1531.72	-0.294858	0.0520625	2.78086e-09	3.01726e-08
Otud6b	2281.1	0.261741	0.0457407	2.86046e-09	3.10161e-08
Fndc4	82.1158	-1.0688	0.20846	2.90009e-09	3.14255e-08
Gm10825	216.208	0.662147	0.130553	2.90465e-09	3.14545e-08
Iqgap2	150.152	-0.768595	0.152023	2.90839e-09	3.14746e-08
Them4	449.077	0.417329	0.077319	2.91199e-09	3.14932e-08
Cyb5a	5573.89	-0.170383	0.0291148	2.92246e-09	3.1586e-08
Mapt	412.928	0.49044	0.093307	2.95152e-09	3.18794e-08
Bmp1	257.277	0.596185	0.116741	3.07212e-09	3.31606e-08
Col16a1	271.041	0.603585	0.118354	3.07748e-09	3.31773e-08
Snrpg	1246.15	-0.361362	0.0656314	3.07763e-09	3.31773e-08
Eif4g1	18977.5	0.202173	0.0348295	3.08186e-09	3.32014e-08
Epas1	446.321	-0.462939	0.0875292	3.23025e-09	3.47777e-08
Fbxo42	4678.36	0.175064	0.0300277	3.23311e-09	3.47861e-08
Dpp9	2127.16	0.245252	0.0428098	3.26503e-09	3.5107e-08
Rpl7l1	2694.34	0.23399	0.0407138	3.27323e-09	3.51725e-08
Dpysl2	3928.65	-0.231846	0.0403587	3.39119e-09	3.64167e-08
Rab6a	2893.29	-0.267469	0.0470902	3.44556e-09	3.69767e-08
2810417H13Rik	3867.61	-0.245712	0.0429751	3.47355e-09	3.72532e-08
Atxn2l	8447.49	-0.195143	0.0336825	3.47876e-09	3.72851e-08
Sema4g	211.94	0.588682	0.115641	3.48134e-09	3.72889e-08
Naa25	1518.42	0.272375	0.04805	3.48824e-09	3.73389e-08
Cd2ap	3769.94	0.188623	0.0325156	3.49597e-09	3.73884e-08
Notch1	190.848	0.635805	0.125878	3.49733e-09	3.73884e-08
Cers6	932.952	0.314468	0.0563358	3.52958e-09	3.7709e-08
Psmd13	1785.81	-0.262905	0.0462751	3.59e-09	3.83301e-08
Heatr5b	1392.8	0.272487	0.0481556	3.69474e-09	3.94232e-08
Clu	8.36046	4.24027	0.9101	3.69789e-09	3.9425e-08
Nap1l4	1924.54	-0.258667	0.0455084	3.69963e-09	3.9425e-08
Duox1	71.0767	0.985109	0.194565	3.73187e-09	3.97433e-08
Klf7	379.293	-0.45926	0.0871729	3.75356e-09	3.99234e-08
Zfp810	271.133	-0.573044	0.112513	3.75194e-09	3.99234e-08
D430042O09Rik	880.302	-0.332214	0.060086	3.85466e-09	4.09726e-08
Fam98a	1244.67	0.286632	0.0509776	3.87581e-09	4.11713e-08
Unc93b1	179.208	-0.692806	0.138739	4.12144e-09	4.37527e-08
Strn3	3330.27	-0.224551	0.0392416	4.13994e-09	4.39212e-08
Erf	2594.44	-0.271217	0.04812	4.26235e-09	4.51912e-08
Polr3b	891.404	0.348779	0.0637087	4.28413e-09	4.53934e-08
Gsdmc	3232.86	-0.252419	0.0445502	4.38587e-09	4.64419e-08
Sar1b	2490.15	0.252406	0.04455	4.39338e-09	4.6492e-08
Fbxo21	1735.61	-0.268051	0.0475645	4.43166e-09	4.68674e-08
Glis3	849.656	0.334934	0.0609408	4.49428e-09	4.74955e-08
Map2k3	1992.68	0.281676	0.0502389	4.49673e-09	4.74955e-08
L3mbtl3	1159.06	0.282448	0.0504343	4.62542e-09	4.88239e-08
Evl	1207	-0.331827	0.0603704	4.65525e-09	4.91077e-08
Abat	1029.97	-0.346795	0.0634753	4.67277e-09	4.92614e-08
Sacs	1041.12	0.364089	0.0671102	4.68829e-09	4.93939e-08
Asna1	1859.08	-0.241599	0.0426237	4.83042e-09	5.08593e-08
Npm3	1283.47	0.281382	0.0503165	4.90424e-09	5.16041e-08
Tuba1b	17310.9	-0.195705	0.0341322	4.93621e-09	5.19079e-08
Pomk	1492.52	0.258329	0.0458689	5.02419e-09	5.27998e-08
Rps6ka6	363.777	-0.470693	0.090648	5.03865e-09	5.29185e-08
Tmem80	164.584	-0.789527	0.159576	5.11107e-09	5.36118e-08
Zcchc7	602.715	0.412589	0.0777665	5.11067e-09	5.36118e-08
Mrpl49	555.392	0.389119	0.0726659	5.12615e-09	5.37362e-08
Etnk1	2307.49	0.221443	0.0389186	5.14803e-09	5.39317e-08
Aff4	9901.25	0.248492	0.0440434	5.24848e-09	5.49497e-08
Utp18	1437.04	0.29821	0.0537678	5.25423e-09	5.49755e-08
Pdzrn3	1039.19	0.34376	0.0632455	5.67895e-09	5.93821e-08
Ccdc15	810.797	0.452955	0.0870618	5.72163e-09	5.97911e-08
Gm12602	83.4	1.0108	0.202985	5.74499e-09	5.99976e-08
Zfp395	46.304	-1.62388	0.33987	5.78443e-09	6.03719e-08
Tg	1684.81	-0.264349	0.0472396	5.79768e-09	6.04723e-08
Creb5	166.298	0.682659	0.138546	5.88661e-09	6.13617e-08
Cox8a	4180.07	0.224608	0.039671	5.89407e-09	6.14012e-08
Dcaf7	6521.65	0.180295	0.0315155	5.96479e-09	6.20992e-08
Zfp157	668.134	-0.379757	0.0710206	5.98508e-09	6.22716e-08
Bambi	373.144	-0.496726	0.0971984	6.09596e-09	6.33859e-08
Cnn2	1138.09	0.363542	0.0676511	6.28466e-09	6.53073e-08
Pfkp	1773.59	-0.305832	0.055619	6.29132e-09	6.5336e-08
Flna	18840	0.183213	0.0320997	6.31466e-09	6.55376e-08
Abca3	1200.34	0.292129	0.0528808	6.39207e-09	6.62999e-08
Tulp3	5783.52	-0.189885	0.0333432	6.48151e-09	6.71859e-08
Zfp950	378.181	0.477734	0.0931093	6.53697e-09	6.77188e-08
Elf4	250.69	0.573082	0.115069	6.7748e-09	7.01391e-08
Uba1	11571.9	0.182665	0.0320694	6.78842e-09	7.02366e-08
Pola2	703.71	0.35834	0.0667381	6.86223e-09	7.09564e-08
Pls3	1995.26	0.265757	0.0477666	6.87035e-09	7.09964e-08
Mast3	1125.04	0.309207	0.0564758	6.90697e-09	7.13308e-08
Gosr1	1887.65	0.220972	0.0391852	6.94534e-09	7.16827e-08
Sharpin	669.234	0.357084	0.0665017	6.95988e-09	7.17885e-08
Mgat4b	9427.47	0.238235	0.042464	6.98229e-09	7.19753e-08
Riok3	1812.73	0.224904	0.0399353	6.99754e-09	7.2088e-08
Traf4	2970	-0.235089	0.041877	7.05446e-09	7.26297e-08
Gm14139	306.638	0.498831	0.0982638	7.15853e-09	7.36558e-08
Ndufc2	2167.75	-0.388653	0.0733996	7.16319e-09	7.36583e-08
Npc2	3284.55	-0.20168	0.0356271	7.21497e-09	7.41452e-08
Tfpi	3347.94	0.233621	0.0416447	7.31759e-09	7.51536e-08
Phykpl	1311.64	0.298182	0.0543468	7.37093e-09	7.56549e-08
Plekhf2	698.31	-0.381285	0.0718627	7.37714e-09	7.56723e-08
Sephs2	849.873	-0.379806	0.0715686	7.46258e-09	7.65018e-08
Pgap2	912.002	-0.32716	0.0603469	7.51817e-09	7.70244e-08
Spryd3	510.88	0.400512	0.0762633	7.88392e-09	8.07221e-08
Mbd2	1416.41	0.289664	0.0527721	8.03361e-09	8.22044e-08
Naa15	4704.57	0.167438	0.0294715	8.18923e-09	8.37455e-08
Dnajb4	612.573	0.373573	0.0705052	8.42077e-09	8.60572e-08
Ndufa4	4619.42	-0.180099	0.0318083	8.42558e-09	8.60572e-08
Cers2	5312.01	0.253307	0.0456527	8.54658e-09	8.72398e-08
Patl1	1971.46	0.274633	0.0498624	8.56364e-09	8.73466e-08
Stk11ip	1080.96	-0.339451	0.0632019	8.56749e-09	8.73466e-08
Sympk	6480.71	-0.163537	0.0288381	8.92154e-09	9.09007e-08
Elmo2	1905.16	0.244428	0.0439973	8.99224e-09	9.15653e-08
Rapgef6	2891.14	0.234677	0.0421248	9.05711e-09	9.21698e-08
Map2k4	2414.34	0.225131	0.0403088	9.13359e-09	9.28915e-08
Gch1	62.2706	1.17837	0.241685	9.14986e-09	9.30004e-08
Zfp521	20.6325	-1.85198	0.399675	9.37277e-09	9.52082e-08
Vps37a	1434.11	0.305406	0.0562668	9.41775e-09	9.5607e-08
Gtpbp4	1329.44	0.28151	0.0514119	9.51102e-09	9.64953e-08
Zfp511	267.697	-0.570986	0.116134	9.53112e-09	9.66406e-08
Bsdc1	712.618	0.391271	0.0747247	9.56318e-09	9.69068e-08
Fam134c	2097.57	0.259101	0.0469603	9.60085e-09	9.72297e-08
Kctd17	2062.69	0.228686	0.0410619	9.68024e-09	9.79743e-08
Pold3	987.981	-0.317961	0.0589336	9.7176e-09	9.82929e-08
Dynll2	2220.01	0.260433	0.0472997	1.00983e-08	1.02082e-07
Bckdk	1653.14	-0.246154	0.0445324	1.03662e-08	1.04727e-07
Lrch1	584.242	-0.387728	0.0741901	1.0529e-08	1.06307e-07
Foxn3	1010.57	-0.335233	0.0627793	1.07037e-08	1.08006e-07
Bcl7c	764.056	-0.373343	0.0710623	1.07763e-08	1.08673e-07
Rin1	44.5773	1.48185	0.315281	1.09605e-08	1.10464e-07
Dhx40	1563.02	0.269231	0.0491961	1.10892e-08	1.11694e-07
Mesdc1	912.683	-0.391969	0.0752852	1.11326e-08	1.12063e-07
Usmg5	2875.48	0.258394	0.0470658	1.12942e-08	1.13622e-07
Tpd52l1	820.79	-0.333425	0.0625457	1.14956e-08	1.15578e-07
Hcn1	259.668	-0.614411	0.127172	1.17491e-08	1.18056e-07
Ppm1k	643.923	0.380567	0.0729667	1.21386e-08	1.21897e-07
Cxxc5	322.491	-0.581216	0.119718	1.22982e-08	1.23425e-07
Asrgl1	244.258	0.549035	0.112196	1.23749e-08	1.24121e-07
Fyco1	826.595	0.352782	0.066899	1.24348e-08	1.24646e-07
Gm38255	110.703	0.824243	0.172728	1.25013e-08	1.25238e-07
2700094K13Rik	572.615	-0.390161	0.0752273	1.26644e-08	1.26795e-07
Akap11	2602.18	0.267365	0.0490562	1.28393e-08	1.2847e-07
Wfs1	878.435	0.339864	0.0642323	1.32102e-08	1.32102e-07
Gria4	185.16	0.591262	0.122464	1.33371e-08	1.33291e-07
Xylb	187.405	-0.650072	0.135996	1.33567e-08	1.33408e-07
Abcc4	1309.42	0.257055	0.0470685	1.34693e-08	1.34452e-07
Igf2bp3	185.568	0.798573	0.168167	1.36978e-08	1.36651e-07
Osbp	1349.39	0.267981	0.0492899	1.37416e-08	1.37007e-07
Ech1	1109.9	-0.294727	0.0547635	1.3794e-08	1.37447e-07
Gm12657	301.535	-0.56842	0.117288	1.38465e-08	1.37888e-07
Tctn2	354.944	-0.571607	0.118055	1.38928e-08	1.38266e-07
Zfp788	516.66	-0.429841	0.0846091	1.40911e-08	1.40157e-07
Dnajc7	1339.73	0.260427	0.0478586	1.45171e-08	1.44308e-07
Sgta	2812.03	0.201508	0.0363879	1.46761e-08	1.45802e-07
Snhg4	190.764	0.648779	0.136256	1.47073e-08	1.46025e-07
Meis2	2991.23	0.248998	0.0456152	1.48617e-08	1.4747e-07
Pcif1	1758.54	-0.301273	0.056272	1.49086e-08	1.47848e-07
Tsen34	2003.02	-0.369368	0.071056	1.52525e-08	1.51169e-07
Stt3b	7465.58	0.16552	0.0297056	1.56101e-08	1.54622e-07
Scarna6	477.112	-0.57888	0.12039	1.57589e-08	1.56002e-07
Slain1	134.002	-0.830432	0.175974	1.61895e-08	1.60171e-07
Ptk2b	39.2901	1.3924	0.298903	1.62106e-08	1.60285e-07
Zfp507	1430.56	-0.320941	0.0606981	1.69595e-08	1.6759e-07
Ppdpf	1019.08	-0.358604	0.0690123	1.75712e-08	1.73532e-07
Parvb	3863.12	-0.174854	0.0315607	1.76175e-08	1.73887e-07
Tmem94	1667.45	-0.24243	0.0445981	1.80421e-08	1.77972e-07
Mtmr1	1043.27	0.281514	0.0525482	1.83944e-08	1.81341e-07
Cpox	1635.33	0.256151	0.0473731	1.84129e-08	1.81417e-07
Ppp1r26	584.112	-0.352188	0.0677133	1.85024e-08	1.82191e-07
Nsun2	2861.47	0.212591	0.0388062	1.87543e-08	1.84562e-07
Edil3	107.661	-0.951802	0.201961	1.9025e-08	1.87116e-07
Fam160a2	852.661	-0.337404	0.0645552	1.93211e-08	1.89917e-07
Kcnh2	38.6875	-1.50975	0.331153	1.94351e-08	1.90926e-07
Dhx34	572.587	-0.406958	0.0803066	1.95351e-08	1.9179e-07
Minpp1	1148.25	0.271128	0.0505152	1.9546e-08	1.9179e-07
Slc10a3	244.628	0.5187	0.107002	1.96743e-08	1.92935e-07
Rbl2	1251.97	0.318855	0.0605647	1.9688e-08	1.92956e-07
Tdg	2226.35	0.227114	0.0417419	2.03221e-08	1.99054e-07
Rora	799.116	0.33	0.0630537	2.0355e-08	1.9926e-07
Fam120b	779.209	0.338546	0.064948	2.05514e-08	2.01065e-07
Cux1	3545.25	-0.194224	0.0354222	2.11879e-08	2.07171e-07
Mark4	1044.07	-0.336905	0.0646597	2.12073e-08	2.07239e-07
Sat1	1240.91	0.283295	0.053195	2.14545e-08	2.09532e-07
Fam20b	2151.84	-0.219989	0.0404207	2.14931e-08	2.09664e-07
Skp1a	4521.93	0.267012	0.0498311	2.14821e-08	2.09664e-07
Pwwp2b	343.039	-0.485491	0.099421	2.2012e-08	2.14601e-07
Pip5k1c	1973.16	0.237577	0.0439253	2.2029e-08	2.14642e-07
Rpl9	6456.2	-0.174779	0.0317844	2.22957e-08	2.17114e-07
Sec31a	2769.19	0.207689	0.0380845	2.249e-08	2.18879e-07
Pak4	1023.28	-0.333983	0.0641801	2.27673e-08	2.21448e-07
Avpi1	407.653	0.511574	0.10595	2.29912e-08	2.23495e-07
Sfr1	1999.66	0.247579	0.0459941	2.30177e-08	2.23623e-07
Paip2b	1557.6	0.260959	0.0487265	2.32786e-08	2.26003e-07
Slc25a10	1362.55	-0.269023	0.050382	2.32896e-08	2.26003e-07
Hspg2	7259.53	0.156082	0.0283334	2.37083e-08	2.29932e-07
Krtcap2	3701.11	0.232434	0.0430156	2.38234e-08	2.30914e-07
C920009B18Rik	1057.63	0.328907	0.0631883	2.40412e-08	2.32891e-07
Neu1	2033.83	0.274578	0.0515963	2.41818e-08	2.34117e-07
Dctpp1	452.022	-0.462479	0.0942247	2.42766e-08	2.34898e-07
Gramd3	284.823	0.510354	0.105947	2.4603e-08	2.37919e-07
Arl2bp	2194.35	-0.228871	0.042363	2.47589e-08	2.39289e-07
Snrpe	1123.6	-0.328146	0.0631182	2.50966e-08	2.42412e-07
Exoc5	2253.82	0.229585	0.0425443	2.54625e-08	2.45804e-07
Ndst3	599.408	0.36914	0.0723683	2.56824e-08	2.47784e-07
Pmf1	2271.49	-0.223571	0.0413695	2.57663e-08	2.48307e-07
Wee1	672.186	-0.342765	0.066417	2.57554e-08	2.48307e-07
Ip6k3	64.7948	-1.12841	0.242658	2.62492e-08	2.52815e-07
Nubpl	248.68	-0.56297	0.119248	2.68243e-08	2.58205e-07
Tk1	1928.94	-0.239751	0.0447062	2.78089e-08	2.67528e-07
Ezh2	2030.27	-0.231967	0.0431489	2.78784e-08	2.68044e-07
Spry4	44.4014	-2.71788	0.62116	2.79108e-08	2.682e-07
Pstk	284.537	-0.538681	0.113596	2.8564e-08	2.74319e-07
Lyst	2852.19	0.293523	0.0559116	2.88313e-08	2.76727e-07
Ptms	6231.12	-0.262926	0.0494975	2.89758e-08	2.77955e-07
Polr3h	622.804	0.385297	0.0764442	2.90722e-08	2.78719e-07
Ddx10	766.805	0.310854	0.0596629	2.90953e-08	2.78781e-07
Zfp606	506.769	-0.383131	0.0759537	2.92112e-08	2.79732e-07
Adcy2	142.688	-0.688966	0.149916	2.99914e-08	2.869e-07
Stam2	2868.09	0.203118	0.0375544	2.99941e-08	2.869e-07
Slc35f5	975.671	0.277272	0.0525526	3.00954e-08	2.87705e-07
Tubb6	827.675	0.345041	0.0673348	3.04182e-08	2.90624e-07
Vcp	10747	0.161594	0.0296085	3.06167e-08	2.92353e-07
Asph	1202.33	-0.287993	0.0548686	3.0899e-08	2.9488e-07
Gtf2f1	847.28	0.35862	0.0704953	3.13593e-08	2.99103e-07
Cuedc1	496.172	0.38866	0.0774713	3.15523e-08	3.00772e-07
Tra2b	4008.04	0.191774	0.0354304	3.20507e-08	3.05349e-07
Cnnm3	1051.31	-0.29257	0.05594	3.24253e-08	3.08742e-07
Dpagt1	786.85	0.367283	0.0725878	3.25798e-08	3.09762e-07
Herpud1	2663.52	-0.218835	0.0407535	3.25641e-08	3.09762e-07
Serpinb8	24.5839	-2.95911	0.691321	3.2588e-08	3.09762e-07
Pafah1b1	7675.67	0.139467	0.0255056	3.26645e-08	3.10312e-07
Zfp362	705.082	-0.347019	0.0679692	3.27808e-08	3.11241e-07
Mat2a	8646.86	0.169527	0.0312247	3.41581e-08	3.24134e-07
Clk3	708.217	-0.35532	0.0699954	3.45496e-08	3.27663e-07
Rit1	805.096	0.330635	0.0644304	3.48505e-08	3.30329e-07
Cyp51	3339.09	-0.187239	0.0346516	3.49017e-08	3.30627e-07
Actr2	7245.62	0.178342	0.032937	3.49419e-08	3.3082e-07
Tex10	1300.88	0.295515	0.0567297	3.50598e-08	3.31748e-07
Cd2bp2	1324.48	-0.272683	0.0518734	3.51874e-08	3.32768e-07
Lgals1	10685	0.184611	0.0341709	3.57523e-08	3.37919e-07
Fnbp1	1271.46	0.268266	0.0509819	3.58934e-08	3.39061e-07
Gnl2	814.347	0.359824	0.0711395	3.60067e-08	3.39939e-07
Mrs2	1868.71	-0.240235	0.0452116	3.62857e-08	3.4238e-07
Fth1	15257.2	-0.245381	0.0462697	3.64707e-08	3.43931e-07
Ldah	1306.62	-0.256551	0.0485777	3.66573e-08	3.45496e-07
Drd1	15.0155	-2.8621	0.670127	3.68227e-08	3.46859e-07
Xrcc5	1762.27	-0.237277	0.0446503	3.72399e-08	3.50592e-07
Slc38a1	17927.5	0.149943	0.0276038	3.78466e-08	3.56103e-07
Tmem11	1488.64	0.266999	0.0508357	3.83801e-08	3.6092e-07
Sec24a	1495.41	0.352201	0.0695759	3.8666e-08	3.63404e-07
Cdc42ep3	95.2808	-0.970523	0.212923	3.87533e-08	3.6402e-07
Irak4	450.743	0.419412	0.0854707	3.8835e-08	3.64582e-07
Sun2	1810.14	0.264723	0.0503823	3.88914e-08	3.64907e-07
Arhgap5	4991.7	-0.222634	0.0417641	3.90136e-08	3.65848e-07
Spred2	944.538	-0.323428	0.0631045	3.9338e-08	3.68684e-07
B3galt1	328.651	-0.484928	0.101709	3.95292e-08	3.70268e-07
Sepw1	1081.58	-0.315945	0.0614675	3.9808e-08	3.7267e-07
Nek7	3289.14	-0.190696	0.0354786	3.9852e-08	3.72874e-07
Srbd1	862.091	0.331522	0.0649641	4.00828e-08	3.74823e-07
Fgf1	128.235	-0.787176	0.174419	4.13796e-08	3.86734e-07
Ddhd2	1058.97	0.286686	0.0551666	4.15116e-08	3.87751e-07
Lzts3	619.853	0.372651	0.0745239	4.16015e-08	3.88373e-07
Akip1	334.054	-0.442137	0.0913109	4.19995e-08	3.91652e-07
Slc25a30	287.895	0.49082	0.103447	4.19793e-08	3.91652e-07
Psmc4	3027.29	-0.198501	0.0370894	4.26089e-08	3.97113e-07
Fam49a	477.283	-0.475191	0.0996173	4.28849e-08	3.99463e-07
Ccdc88c	284.504	-0.566073	0.122508	4.2978e-08	4.00107e-07
Hist1h3b	64.0002	-1.18763	0.262705	4.31394e-08	4.01386e-07
Tmsb4x	172.34	-0.584742	0.127254	4.35929e-08	4.0538e-07
Lyplal1	486.436	-0.472522	0.0990202	4.36254e-08	4.05456e-07
Nip7	1722.25	0.232321	0.0439072	4.42763e-08	4.11277e-07
Mgam2-ps	70.7697	0.979405	0.216271	4.43551e-08	4.11781e-07
Gm12107	51.67	-1.13627	0.251183	4.49162e-08	4.16759e-07
Cirh1a	1333.87	0.309454	0.0603177	4.52786e-08	4.19888e-07
Acer2	334.594	0.493278	0.104468	4.59441e-08	4.25823e-07
Micall1	998.875	0.36349	0.0727046	4.66833e-08	4.32435e-07
Slc33a1	951.862	0.298351	0.0579785	4.75571e-08	4.40041e-07
Tdrkh	793.924	0.312538	0.0611114	4.7538e-08	4.40041e-07
Pdcd5	310.236	-0.497497	0.105703	4.76767e-08	4.40904e-07
Yif1a	551.734	0.367562	0.0737256	4.77744e-08	4.41564e-07
Enpp4	584.941	0.378202	0.0762495	4.79271e-08	4.4273e-07
Prkg2	158.011	0.665262	0.14767	4.85897e-08	4.48603e-07
4930556M19Rik	44.2339	-1.23008	0.274846	4.90605e-08	4.52699e-07
Procr	342.034	0.482124	0.101956	4.92573e-08	4.54265e-07
Hnrnph2	894.479	0.30776	0.0601482	4.96741e-08	4.57856e-07
Gabarapl1	1927.45	0.327136	0.0645239	5.03175e-08	4.63531e-07
Fastkd2	1116.68	-0.301561	0.0588112	5.04563e-08	4.64553e-07
Gpkow	1241.77	0.263552	0.0506128	5.07698e-08	4.67183e-07
Hspbp1	940.387	-0.383762	0.0778184	5.19107e-08	4.77418e-07
Cbwd1	814.515	0.295612	0.0575956	5.27095e-08	4.84232e-07
Cd44	13274.3	0.178612	0.0334469	5.27012e-08	4.84232e-07
Ptar1	463.175	0.401253	0.0821034	5.29318e-08	4.86007e-07
Wdr74	708.013	0.311235	0.0611057	5.3886e-08	4.94497e-07
Nupl1	1462.9	0.2512	0.0481219	5.39705e-08	4.95001e-07
Rnf130	1263.24	0.318427	0.0627842	5.53819e-08	5.07389e-07
Tmem136	279.153	-0.477937	0.101406	5.53808e-08	5.07389e-07
Mrpl23	521.965	-0.383209	0.0778988	5.5609e-08	5.09191e-07
2610507B11Rik	8043.91	0.169333	0.0317019	5.57066e-08	5.09527e-07
Rab11fip2	1097.96	0.304481	0.0596737	5.5679e-08	5.09527e-07
Trak1	1638.3	0.250525	0.048042	5.59381e-08	5.11365e-07
Zmiz1	852.47	-0.342862	0.068402	5.61026e-08	5.12587e-07
Gm37626	96.9469	0.789192	0.177503	5.62456e-08	5.13614e-07
Ints7	2606.48	-0.20978	0.0396994	5.63329e-08	5.1413e-07
Poglut1	2139.82	0.207103	0.0391813	5.71313e-08	5.21132e-07
Asns	10686.7	-0.115229	0.0213939	5.77081e-08	5.26107e-07
Acadl	2881.95	-0.197784	0.0373356	5.77994e-08	5.26652e-07
Abcd4	280.317	-0.54136	0.11794	5.88693e-08	5.36109e-07
Als2	2042.12	-0.22945	0.0437841	5.99121e-08	5.45011e-07
Tmem43	1764.37	0.242786	0.0465409	5.98859e-08	5.45011e-07
Pcdhga4	36.9008	-1.60698	0.377772	6.01841e-08	5.47187e-07
Btg3	849.38	0.30916	0.060905	6.04854e-08	5.49342e-07
Sgms1	598.744	0.356313	0.0717477	6.04868e-08	5.49342e-07
Carhsp1	393.451	0.448399	0.0943364	6.12458e-08	5.55934e-07
Ccp110	1051.45	-0.269118	0.0521674	6.19312e-08	5.6185e-07
Xbp1	2010.61	0.266349	0.0515958	6.26545e-08	5.68103e-07
Cnst	904.293	-0.31385	0.0620533	6.29608e-08	5.70572e-07
Map4k1	73.876	-0.923017	0.208221	6.46975e-08	5.85993e-07
Tspan5	824.386	0.328852	0.0655587	6.52553e-08	5.90725e-07
Epb41	2997.55	0.24043	0.0461965	6.54217e-08	5.9191e-07
Tigd2	766.126	-0.311869	0.0617195	6.60848e-08	5.97587e-07
Slc2a6	308.257	0.525011	0.114393	6.68181e-08	6.03891e-07
Prdx3	2344.97	0.236188	0.0453855	6.83658e-08	6.17545e-07
Fam193b	673.339	-0.35003	0.0706606	6.9622e-08	6.28553e-07
Gde1	776.435	-0.340621	0.0684802	7.03254e-08	6.3456e-07
Arglu1	1398.19	0.238205	0.0458707	7.11328e-08	6.41499e-07
Zfp110	1086.4	-0.300299	0.0593242	7.23201e-08	6.51855e-07
Tet2	2233.23	0.295953	0.0583571	7.24391e-08	6.52577e-07
D8Ertd82e	550.09	-0.386735	0.0796409	7.35056e-08	6.61828e-07
Acad10	178.364	-0.581924	0.129734	7.47071e-08	6.72283e-07
Tspan14	975.497	-0.304168	0.0602779	7.50834e-08	6.75306e-07
Akap8	2189.13	0.20459	0.039055	7.5384e-08	6.77382e-07
Ctps	1227.79	0.25877	0.0503178	7.53952e-08	6.77382e-07
Uba6	1207.55	0.275525	0.0539449	7.56728e-08	6.79511e-07
Ywhaz	20402.4	0.138478	0.0260727	7.85182e-08	7.04683e-07
Gm13464	314.046	-0.466592	0.100054	7.89458e-08	7.07381e-07
Sf3b4	2528.14	0.203824	0.0389633	7.8918e-08	7.07381e-07
Zfp580	355.95	-0.496964	0.107939	7.88868e-08	7.07381e-07
Ecd	1191.59	0.254808	0.049576	7.98584e-08	7.15176e-07
Gpr37	127.193	-0.681124	0.15519	8.0332e-08	7.19032e-07
Vapa	6137.11	0.207332	0.0397009	8.04054e-08	7.19303e-07
Aspm	2670.41	-0.214387	0.0411439	8.06286e-08	7.20914e-07
S100b	1332.27	-0.248834	0.0483227	8.06898e-08	7.21077e-07
Adam10	3989.65	0.25327	0.0493117	8.27225e-08	7.38846e-07
Gm37736	25.6447	-1.62013	0.388772	8.37998e-08	7.48068e-07
Moxd1	9.98987	2.40489	0.584679	8.39007e-08	7.4857e-07
Tirap	371.957	0.437807	0.0929173	8.41191e-08	7.50118e-07
Pom121	2442.92	-0.224416	0.0432775	8.43664e-08	7.51922e-07
Eif2ak2	767.39	0.35557	0.0725384	8.48087e-08	7.55461e-07
Wdr75	2472.18	0.250718	0.048831	8.57056e-08	7.63044e-07
Degs1	1951.55	-0.243316	0.0472698	8.62375e-08	7.67372e-07
Cttnbp2nl	1872.94	0.262585	0.0514045	8.6883e-08	7.72704e-07
Hexa	5198.27	0.142192	0.0268908	8.76053e-08	7.78714e-07
Zfp710	971.506	-0.282961	0.0559009	8.84711e-08	7.85992e-07
Urb2	792.323	0.320261	0.0643617	8.90949e-08	7.91114e-07
Gpam	742.737	0.309878	0.0619964	8.98996e-08	7.97835e-07
Mbd1	670.424	0.323755	0.0652006	9.01239e-08	7.99401e-07
P3h3	1242.03	0.308864	0.0617762	9.03376e-08	8.00872e-07
Atg4c	598.587	0.390161	0.0812052	9.13099e-08	8.09063e-07
Rbm4b	299.693	0.463495	0.0999391	9.22286e-08	8.1677e-07
Nop2	2106.97	0.234943	0.0456273	9.27456e-08	8.20914e-07
Rps19bp1	424.05	0.423612	0.0897241	9.38597e-08	8.30335e-07
Vprbp	2194.67	0.216288	0.0417732	9.46431e-08	8.36823e-07
Asb13	123.1	-0.794193	0.18353	9.57903e-08	8.46519e-07
S100a10	788.61	0.320145	0.0646456	1.00734e-07	8.89734e-07
Cluh	2699.87	0.20316	0.0391759	1.01245e-07	8.93778e-07
Ccdc181	202.722	-0.535628	0.119439	1.01585e-07	8.96304e-07
Pard6g	156.94	-0.717997	0.166146	1.02526e-07	9.04132e-07
Sptlc2	4639.06	-0.165559	0.0316359	1.02958e-07	9.07461e-07
1810065E05Rik	16.4817	-2.69369	0.671724	1.042e-07	9.17925e-07
D2hgdh	333.501	-0.461773	0.10006	1.04798e-07	9.22711e-07
Stag1	4005.29	-0.147749	0.0281472	1.04912e-07	9.23226e-07
Sun1	1662.19	-0.216265	0.0419643	1.07644e-07	9.46771e-07
Kmt2b	1818.71	-0.261517	0.0516468	1.11097e-07	9.76629e-07
Bccip	806.031	-0.315315	0.0637742	1.11248e-07	9.7744e-07
Bcl2l2	672.669	0.305065	0.0614145	1.11674e-07	9.80667e-07
Cabin1	1511.96	0.234705	0.0459124	1.1319e-07	9.93456e-07
2610318N02Rik	105.09	-0.835005	0.194689	1.14336e-07	1.00299e-06
Stx5a	880.68	0.293095	0.0587448	1.14762e-07	1.00619e-06
Morf4l2	4497.09	0.178352	0.03432	1.15172e-07	1.00926e-06
Herc1	2724.36	0.180506	0.0347627	1.16047e-07	1.0164e-06
Gcn1l1	4481.18	0.211109	0.0410157	1.16545e-07	1.02022e-06
Pot1b	336.673	0.432484	0.0928785	1.16784e-07	1.02179e-06
Ndor1	681.092	0.31635	0.0641497	1.17309e-07	1.02584e-06
Ankrd46	1340.32	0.232577	0.0455412	1.1865e-07	1.03702e-06
Specc1l	2439.82	0.225066	0.0439605	1.1899e-07	1.03946e-06
Golph3	2836.49	0.221852	0.0432865	1.19053e-07	1.03946e-06
Atp6ap1	4446.65	0.194388	0.0376248	1.20389e-07	1.05057e-06
Eri2	330.284	-0.459791	0.100205	1.21414e-07	1.05896e-06
Klf9	337.967	0.440062	0.0950189	1.21484e-07	1.05903e-06
Pcgf3	2433.59	0.213981	0.0416796	1.21869e-07	1.06183e-06
Cd47	1463.46	-0.262384	0.0520233	1.22168e-07	1.06357e-06
Pdia4	5829.1	-0.218346	0.0425941	1.22197e-07	1.06357e-06
Extl1	682.647	0.347361	0.0717064	1.25325e-07	1.09024e-06
Angptl2	3231.87	-0.290536	0.0583836	1.26371e-07	1.09876e-06
Vps13a	1782.29	0.265231	0.05272	1.26544e-07	1.09969e-06
Pbxip1	1722.55	0.225714	0.0442024	1.26938e-07	1.10255e-06
Syncrip	5974.26	0.191519	0.0371302	1.28725e-07	1.11748e-06
Med13l	3406.68	-0.207665	0.0404546	1.29075e-07	1.11994e-06
Thumpd1	1516.21	-0.244881	0.0483249	1.29463e-07	1.12273e-06
Dennd2a	1016.42	-0.287743	0.0578293	1.30898e-07	1.13458e-06
Cpm	184.162	-0.576229	0.131817	1.31482e-07	1.13906e-06
Tars2	830.703	0.301233	0.0609454	1.32563e-07	1.14783e-06
Spag7	515.243	-0.358759	0.0746846	1.33682e-07	1.15692e-06
Mark3	3833.31	-0.177724	0.0343798	1.33884e-07	1.15806e-06
Asap2	518.613	-0.387216	0.0818402	1.3591e-07	1.17498e-06
Slc43a1	69.4632	-0.97366	0.228808	1.40345e-07	1.2127e-06
Gm10067	25.6627	-1.84209	0.462233	1.4173e-07	1.22342e-06
Os9	2065.07	0.221463	0.0434854	1.41733e-07	1.22342e-06
Slc39a14	3071.68	-0.210199	0.0411293	1.42374e-07	1.22832e-06
Lrp5	1626.04	0.238384	0.0471066	1.4314e-07	1.23429e-06
Jmjd1c	3891.2	0.277727	0.0557666	1.43357e-07	1.23553e-06
Dennd2c	212.234	0.566065	0.12971	1.44636e-07	1.24591e-06
Saal1	539.807	-0.431248	0.0934909	1.46226e-07	1.25896e-06
Epm2aip1	1715.67	0.243425	0.0482808	1.50086e-07	1.29086e-06
Jarid2	1392.06	-0.269526	0.0540248	1.50079e-07	1.29086e-06
Abhd17c	959.941	-0.320505	0.0657784	1.50493e-07	1.2937e-06
Trub2	1678.15	0.229599	0.0453183	1.51049e-07	1.29781e-06
Rps27	7669.14	-0.21188	0.041582	1.52073e-07	1.30593e-06
Arhgap19	1477.8	0.261614	0.0523055	1.53124e-07	1.31429e-06
Atad3a	933.568	0.282826	0.0570975	1.55297e-07	1.33157e-06
Trmt2a	1034.3	0.26173	0.0523589	1.55243e-07	1.33157e-06
Chd1	3078.02	0.218283	0.0429649	1.55578e-07	1.33329e-06
Lsm5	875.343	-0.333349	0.0689582	1.56305e-07	1.33884e-06
Ampd2	1141.53	0.307206	0.062746	1.5663e-07	1.34094e-06
Zfp207	5203.68	0.255149	0.0509488	1.58729e-07	1.35821e-06
Sptssa	919.536	-0.319134	0.0656331	1.60979e-07	1.37677e-06
Park2	96.9305	0.83459	0.198409	1.62811e-07	1.39172e-06
Dlg3	482.26	-0.381648	0.0811204	1.6546e-07	1.41364e-06
Thsd7a	605.004	0.340237	0.0708313	1.67514e-07	1.43046e-06
Epn2	1778.73	-0.266752	0.0536395	1.67884e-07	1.43288e-06
Fam212b	96.4195	0.868654	0.206797	1.68743e-07	1.43948e-06
Lipt2	66.6646	-1.03493	0.245813	1.69014e-07	1.44106e-06
9830147E19Rik	43.7612	1.15245	0.275492	1.74315e-07	1.48549e-06
Cyth2	1642.71	-0.264459	0.0532256	1.76057e-07	1.49958e-06
Btbd3	1768.94	0.22406	0.0443988	1.76388e-07	1.50086e-06
Katnbl1	794.425	0.299542	0.0612508	1.76383e-07	1.50086e-06
Zfp787	488.312	-0.388173	0.083022	1.76549e-07	1.50147e-06
Ccnjl	183.788	-0.61884	0.145291	1.76905e-07	1.50374e-06
Mapkapk3	739.078	0.298814	0.0610962	1.77488e-07	1.50793e-06
Arsg	631.603	0.375664	0.0798491	1.77752e-07	1.5094e-06
Oprd1	16.4978	-1.84008	0.469274	1.79884e-07	1.52673e-06
Alg5	1005.64	0.27122	0.054849	1.84731e-07	1.56707e-06
Zfp668	469.682	-0.357663	0.0754447	1.8499e-07	1.56848e-06
Fv1	102.916	0.772772	0.185129	1.87501e-07	1.58896e-06
Wdr12	1336.34	0.241882	0.0483651	1.88259e-07	1.59457e-06
Thoc5	1744.71	0.215148	0.0426308	1.90803e-07	1.61531e-06
Dcp1b	520.254	-0.334698	0.0699517	1.96693e-07	1.66433e-06
Calcoco1	1004.01	0.322048	0.0668893	1.97467e-07	1.67003e-06
Cdk4	6827.48	-0.189774	0.0373743	1.99547e-07	1.68677e-06
Tmem246	95.9383	-0.819666	0.197163	1.99986e-07	1.68962e-06
Mms19	2013.6	0.202792	0.0401048	2.01258e-07	1.69951e-06
Elk3	780.308	-0.336602	0.0704939	2.01754e-07	1.70284e-06
Klf13	1919.9	-0.268698	0.0544897	2.03675e-07	1.71818e-06
Aatf	572.185	0.382786	0.0821687	2.04379e-07	1.72326e-06
Rnf149	1126.47	-0.281356	0.0573976	2.05294e-07	1.7301e-06
Eif1ad	1093.07	0.248805	0.050078	2.07902e-07	1.7512e-06
Syde2	488.675	-0.369928	0.0789391	2.08323e-07	1.75386e-06
Slc9a3r2	221.667	-0.671747	0.160618	2.08432e-07	1.75389e-06
Papd5	1910.54	0.208403	0.0413591	2.10688e-07	1.77198e-06
Pla2g5	71.1038	-1.03224	0.248824	2.15624e-07	1.81258e-06
Mlip	117.665	-0.873685	0.210968	2.16206e-07	1.81657e-06
Crtap	835.196	0.290118	0.0595541	2.16561e-07	1.81863e-06
Camsap1	1971.25	0.242172	0.0487027	2.17664e-07	1.82698e-06
Rfesd	283.968	-0.450667	0.100489	2.18227e-07	1.83079e-06
Bpgm	830.234	-0.311312	0.0645974	2.19451e-07	1.84013e-06
Efr3a	3818.9	0.16657	0.0327283	2.20316e-07	1.84646e-06
Srsf7	3103.26	0.17282	0.0340195	2.22274e-07	1.86194e-06
Ythdf3	5941.92	0.174615	0.0343929	2.23044e-07	1.86745e-06
Rnf141	1833.89	0.231224	0.0463609	2.24106e-07	1.8754e-06
Rap1b	2702.9	0.195902	0.0388362	2.26697e-07	1.89613e-06
[truncated: 45,594 more rows]

## Sheet: 5_clone32_vs_NTC_DEG
	baseMean	log2FoldChange	lfcSE	pvalue	padj
Arfgef3	4400.08	-1.96758	0.0412625	0	0
Cyb5a	5573.89	-1.38486	0.0327372	0	0
Cyr61	2944.73	1.40129	0.0334338	0	0
Enpp2	3569.15	-3.06897	0.049696	0	0
Eya1	2281.17	-2.67966	0.0642895	0	0
Fam198b	13749.4	1.14525	0.0293954	0	0
Hgsnat	9650.79	-2.04323	0.0322262	0	0
Epha3	3920.07	-1.67814	0.0457034	2.19507e-296	5.02507e-293
Sparcl1	1597.34	-2.32266	0.0634333	7.4852e-296	1.52316e-292
Hspa5	16988.5	0.832536	0.0230262	4.83545e-289	8.85564e-286
Cubn	1919.86	-2.11885	0.0598691	2.7314e-276	4.54754e-273
Cnn2	1138.09	2.20528	0.0634652	1.18211e-266	1.8041e-263
Kank4	1472.21	1.84493	0.0537785	2.3175e-259	3.26482e-256
Vcl	1250.53	1.84259	0.0542426	2.30442e-254	3.01451e-251
Ptgds	3426.1	-1.67632	0.0521287	4.082e-228	4.98384e-225
Scd2	40004.6	-0.515418	0.0166372	1.10873e-211	1.26908e-208
Mcam	5707.92	0.847545	0.0285945	6.25954e-196	6.74336e-193
Pomgnt1	1913.33	1.23977	0.0426216	1.50672e-187	1.53301e-184
Cdon	2186.93	-1.46753	0.0506134	5.44142e-186	5.24496e-183
Tspan10	5365.04	-0.894455	0.0317609	1.66919e-177	1.52848e-174
Slc7a11	3016.93	-1.37793	0.0496103	5.31993e-171	4.63949e-168
Pygo1	1196.93	-1.80254	0.0649981	1.18519e-170	9.8662e-168
Plp1	1052.42	-1.9721	0.0716534	2.08788e-168	1.66249e-165
Gas7	2500.18	-1.16515	0.0446269	3.85111e-152	2.93872e-149
Abca12	679.82	-2.58409	0.0996199	4.43808e-151	3.25116e-148
Erbb3	2188.05	-1.24365	0.0483332	1.57239e-147	1.10757e-144
Slc7a1	15501.1	-0.644848	0.0251439	1.65606e-146	1.1233e-143
Ccnd1	2501.42	1.20058	0.0474447	5.57586e-143	3.64701e-140
Trrap	6563.33	-0.721238	0.0288763	1.13508e-139	7.16822e-137
Actr3	12330.2	0.622297	0.0249254	6.75834e-139	4.12574e-136
Tm4sf1	1437.53	1.70836	0.0693161	2.18735e-135	1.29223e-132
Dcdc2a	609.904	-3.95216	0.160762	6.65061e-135	3.71702e-132
Hapln1	562.017	2.28065	0.0930537	6.6977e-135	3.71702e-132
Nppb	383.973	2.41112	0.100088	1.04192e-130	5.61225e-128
Rhoc	2634.36	0.970729	0.0408631	1.11887e-127	5.85457e-125
Myh9	11289.8	0.607108	0.025698	1.21423e-124	6.17708e-122
Lmtk2	4469.04	-0.724444	0.0308136	3.1278e-124	1.54817e-121
Rhobtb3	2835.7	0.872879	0.0379553	5.61399e-120	2.70565e-117
Dstyk	4483.69	-0.676901	0.0295756	1.3748e-117	6.45592e-115
Cacng7	399.301	-2.41658	0.106346	8.38619e-117	3.83962e-114
Pik3r3	4159.41	-0.810144	0.0357362	2.03156e-116	9.07462e-114
Akap6	773.744	1.44843	0.0652333	2.14651e-110	9.35979e-108
Deptor	5811.78	0.806954	0.0366275	3.48571e-110	1.48459e-107
M6pr	5942.72	0.755091	0.0343725	3.33775e-109	1.38926e-106
Slit2	603.471	1.47696	0.0671123	1.70185e-108	6.92615e-106
Cdkn1a	3290.81	1.09284	0.0500233	4.1119e-108	1.63707e-105
Csrp1	10661.5	0.746326	0.0341853	7.7246e-108	3.00996e-105
Hdgf	13132.8	0.597816	0.0272654	9.15112e-108	3.49153e-105
Cd109	3114.43	0.919041	0.0425723	2.28491e-106	8.53998e-104
Sox9	447.297	-3.27578	0.15288	2.30141e-104	8.42961e-102
Pkia	4179.34	0.875156	0.0410692	1.05761e-103	3.79786e-101
Flna	18840	0.688356	0.0323747	4.64365e-102	1.63546e-99
Peg10	5260.29	-1.1174	0.0527741	1.14847e-101	3.9685e-99
Psmd8	15088.1	0.716437	0.0341238	8.2102e-100	2.78447e-97
Slc6a17	3090.86	0.780044	0.0372525	8.73841e-100	2.90973e-97
Actn4	8284.04	0.669184	0.0318963	2.47088e-99	8.08066e-97
Vim	27259.3	-0.450803	0.021519	2.35944e-98	7.58084e-96
Pds5b	2859.8	-0.786016	0.03813	6.93427e-97	2.18956e-94
Adamts1	3183.69	0.993492	0.0483741	1.41044e-96	4.37809e-94
Mapre1	7457.6	0.507482	0.0245479	6.67999e-96	2.03895e-93
Slc25a4	8011.28	-0.732453	0.035674	9.54985e-96	2.86715e-93
Rac1	6126.35	-0.619465	0.0301628	4.86693e-95	1.43763e-92
Fry	1290.53	-1.16136	0.0571254	8.29687e-94	2.41189e-91
Fstl1	843.31	-1.59404	0.0787475	2.70879e-92	7.75136e-90
Nceh1	2647.59	0.849589	0.042577	1.9718e-91	5.55561e-89
Nav2	3784.88	-0.711065	0.035483	3.08722e-91	8.56657e-89
Mgll	482.667	-2.31569	0.116552	3.72915e-90	1.01934e-87
Malat1	25678	0.380886	0.0191295	4.49046e-89	1.20939e-86
Tnfrsf12a	832.179	1.31331	0.0661942	5.93099e-89	1.5742e-86
Lhfpl2	2596.39	0.720586	0.036718	9.98131e-88	2.61139e-85
Lamp1	14289.5	-0.827525	0.0424337	1.97129e-87	5.08482e-85
Gja1	422.746	-4.62698	0.235282	6.48864e-87	1.65046e-84
Tex2	4685.7	-0.626357	0.0320247	1.56052e-86	3.91499e-84
Soat1	5634.79	0.731751	0.0376363	2.90775e-86	7.19628e-84
Acsl3	2546.94	-0.780221	0.0402492	3.88784e-86	9.49358e-84
P4hb	13113.2	-0.444089	0.0227138	4.95745e-86	1.19461e-83
Hist1h2bg	3248.22	-0.84703	0.0439404	1.24423e-85	2.95932e-83
Ephb4	592.976	-1.85191	0.0962586	6.05486e-84	1.42165e-81
Plekha3	3083.98	0.71788	0.0375697	2.39143e-83	5.54387e-81
Nrp2	16533.4	-0.517113	0.0269849	8.00686e-83	1.83297e-80
Fkbp10	254.191	-4.50889	0.235428	1.19241e-82	2.69603e-80
Zfp518b	1241.45	-1.22104	0.0645346	1.70129e-81	3.79969e-79
Cacna1c	331.4	-4.67298	0.246612	7.25883e-81	1.60167e-78
Slc16a1	2934.27	0.880477	0.0471261	7.65236e-81	1.6684e-78
Crim1	1701.43	0.905722	0.0485826	1.47516e-80	3.17836e-78
Adgra2	1787.3	-0.891666	0.0479471	3.64819e-80	7.76895e-78
Dpysl3	1034.75	1.28507	0.0685112	6.23195e-80	1.31186e-77
Snca	898.424	1.25596	0.0676114	1.48762e-78	3.09593e-76
Noc2l	1874.68	0.915335	0.049792	1.81439e-78	3.73357e-76
Lgals3bp	1344.59	-1.1212	0.0606704	2.0537e-78	4.17904e-76
Plekho1	2602.66	0.94978	0.0517926	4.40482e-78	8.86483e-76
Odc1	3842.78	0.589258	0.0318309	1.09655e-77	2.18286e-75
Pomk	1492.52	-0.982884	0.0537282	1.21875e-77	2.40003e-75
Atp5a1	13447.3	-0.387239	0.0209074	1.86403e-77	3.63169e-75
Bdh1	995.899	-1.23065	0.0669605	4.6319e-77	8.92932e-75
Ahnak	1441.34	-0.969504	0.05324	5.11579e-77	9.75943e-75
Setd7	5791.28	0.637973	0.0346829	5.58251e-77	1.054e-74
Ddx25	244.323	-3.46516	0.190045	1.63348e-76	3.0526e-74
Sdpr	1160.67	-1.10757	0.0609575	5.14883e-76	9.52481e-74
Hpse	446.531	-1.8486	0.101234	5.93696e-76	1.08729e-73
Gxylt2	5967.13	-0.651615	0.0357656	1.15984e-75	2.10309e-73
Anxa2	3630.15	-0.645617	0.0356396	8.36498e-75	1.50192e-72
Hspg2	7259.53	-0.541366	0.0298476	1.51981e-74	2.70231e-72
Mbtps1	3100.76	-0.601415	0.0332155	1.66972e-74	2.94031e-72
Uchl1	330.746	-2.42147	0.135576	7.68253e-74	1.33998e-71
Krba1	590.517	-1.46881	0.0815206	9.43127e-74	1.62947e-71
Utrn	6016.1	-0.598433	0.0332875	1.76795e-73	3.02599e-71
Lcp1	110.62	3.26535	0.184312	9.20435e-73	1.56082e-70
Adck3	642.847	-1.55584	0.0869828	9.96201e-73	1.6738e-70
Maf	750.664	-1.52881	0.0854833	1.05322e-72	1.75352e-70
Nop58	5159.57	0.517194	0.0289238	1.74416e-72	2.8777e-70
Rgl1	1657.28	0.880764	0.0500262	2.54347e-72	4.15902e-70
Tpm1	9575.21	0.510556	0.0285964	2.92018e-72	4.73276e-70
Apoe	4871.02	-0.880896	0.0502112	7.62087e-72	1.22429e-69
Szrd1	6071.34	0.595928	0.0336723	2.70639e-71	4.30998e-69
Syt4	17917.7	0.464481	0.026283	8.23418e-71	1.30001e-68
Nop56	4047.26	0.561828	0.0318863	1.44116e-70	2.25584e-68
Idh2	4859.17	-0.619026	0.0353281	4.69164e-70	7.28159e-68
Limd2	1078.57	-0.953838	0.0553426	1.59929e-69	2.4613e-67
Gyg	8268.42	0.792824	0.0458683	1.90027e-69	2.90012e-67
Plxnc1	1962.21	-0.77625	0.045251	2.36344e-68	3.57719e-66
Cyb5r1	3029.39	0.714286	0.0418141	2.35307e-67	3.53231e-65
Actg1	15600.7	0.468798	0.0272657	3.52715e-67	5.25172e-65
Prrg4	110.366	4.3056	0.253257	6.72296e-66	9.92938e-64
Zyx	4401.6	0.613175	0.0362416	1.67787e-65	2.45829e-63
Akap12	605.22	1.3412	0.0794092	2.55841e-65	3.71863e-63
Sesn3	3451.99	-0.591829	0.0350273	3.08478e-65	4.44839e-63
Hmgb1	5055.34	-0.562543	0.0333492	6.32108e-65	9.04408e-63
Dkk3	906.49	-8.49879	0.507254	2.05574e-64	2.91203e-62
Pdlim7	699.76	1.34561	0.0802534	2.06708e-64	2.91203e-62
Rnf144a	1668.69	-0.735578	0.0441623	2.21419e-64	3.09547e-62
Myof	2344.64	0.847446	0.0511915	2.27575e-64	3.15744e-62
Krtcap2	3701.11	0.722335	0.0434592	5.01604e-64	6.90706e-62
Atp2b1	2547.6	-0.648101	0.0388307	5.10306e-64	6.97444e-62
1700019D03Rik	818.825	-1.16438	0.0703179	1.56658e-63	2.12521e-61
Tet1	409.548	-1.71773	0.103309	2.2471e-63	3.02599e-61
Eno1	49695.2	-0.412036	0.0247416	3.65087e-63	4.88044e-61
Rasa3	3510.85	-0.670082	0.0404843	3.74994e-63	4.97655e-61
Rapgef3	982.306	0.903659	0.0555524	1.81628e-62	2.39304e-60
Gtf2i	9398.22	-0.429466	0.0260152	3.9959e-62	5.22721e-60
Fem1b	6243.67	0.467751	0.0283607	4.90976e-62	6.37711e-60
Fbxo42	4678.36	0.497132	0.0301877	6.966e-62	8.98418e-60
Hap1	1416.47	-0.930247	0.0575646	1.01504e-61	1.29996e-59
Cyp26b1	332.79	-1.60017	0.0975342	1.08326e-61	1.3777e-59
Epas1	446.321	-1.69807	0.103636	1.2978e-61	1.63483e-59
Naglu	3485.48	-0.594894	0.0362862	1.30329e-61	1.63483e-59
Lgals3	1163.81	0.958181	0.0594044	1.80174e-61	2.2447e-59
Kpna4	4008.39	0.54979	0.0336452	4.50344e-61	5.5727e-59
Dock10	260.238	-2.05165	0.126447	5.21397e-61	6.40863e-59
Mef2d	3566.43	0.545341	0.0334631	9.50658e-61	1.16069e-58
Tuba1a	7720.44	-0.443852	0.0272663	1.72401e-60	2.09097e-58
Agap1	4964.47	0.550759	0.0339206	2.45188e-60	2.95419e-58
Ltbp4	326.75	1.72751	0.106639	2.49914e-60	2.99146e-58
Tacc1	5577.78	-0.499992	0.0309482	1.14571e-59	1.36251e-57
Ttyh3	1735.5	-0.824758	0.0518535	1.16299e-59	1.37413e-57
Extl3	3281.59	0.595276	0.036969	1.52645e-59	1.79201e-57
Aebp1	6936.79	-0.557418	0.0345939	1.74332e-59	2.03357e-57
Tmcc2	3278.21	-0.690141	0.0431515	2.48649e-59	2.88212e-57
Nrp1	961.782	-0.953012	0.0602725	2.90182e-59	3.34239e-57
Sec14l1	2609.66	-0.678579	0.042474	3.93152e-59	4.50011e-57
Gjc3	4316.69	-0.53487	0.033339	6.14309e-59	6.98786e-57
Tmsb4x	172.34	-3.46778	0.218646	6.81034e-59	7.69905e-57
Prex2	1167.67	-1.00281	0.0636001	8.2148e-59	9.2298e-57
Fam219a	1003.61	0.909047	0.0577551	8.64078e-59	9.64922e-57
Sptbn1	8620.88	-0.553311	0.0345639	9.70297e-59	1.07697e-56
Hmox1	1800.95	-0.709293	0.0446527	1.03183e-58	1.13837e-56
Nmd3	2375.61	0.677014	0.0426054	1.59457e-58	1.74868e-56
Ybx3	6849.39	0.608581	0.0382162	2.30058e-58	2.50791e-56
Myl12a	3200.47	0.583094	0.0366059	2.75871e-58	2.98952e-56
Nol6	2298.46	0.720935	0.0457095	5.06601e-58	5.45758e-56
Mgst1	350.912	-2.08535	0.132538	1.19547e-57	1.28034e-55
Met	27481.8	-0.53644	0.0338327	1.22926e-57	1.30887e-55
Notch1	190.848	-3.29632	0.210767	1.24841e-57	1.32158e-55
Bahcc1	2503.49	-0.677319	0.0430757	2.22362e-57	2.34042e-55
Fmn1	6426.87	-0.795397	0.0511051	3.88623e-57	4.06699e-55
Hsp90aa1	22643.6	0.495862	0.0314016	4.01239e-57	4.17516e-55
B3glct	837.437	-1.06608	0.0685559	5.03042e-57	5.20493e-55
Cotl1	2811.81	-0.638205	0.0407601	1.11046e-56	1.14252e-54
Cfl2	3676.64	0.558655	0.0355779	1.21929e-56	1.24749e-54
Sdk1	559.393	-1.19921	0.0772726	4.14117e-56	4.21341e-54
Rgs16	310.129	1.69571	0.108784	4.64766e-56	4.70261e-54
Dvl1	1234.37	0.767913	0.0501426	2.87904e-55	2.89707e-53
Cdc42ep1	1292.38	0.758667	0.0496738	6.36623e-55	6.3711e-53
Ccng1	7012.6	0.462153	0.0298704	6.40906e-55	6.37911e-53
N4bp2l2	2897.18	-0.560554	0.0363478	9.58891e-55	9.49251e-53
Tle3	2604.22	0.567396	0.0369709	2.89917e-54	2.85459e-52
Sema6a	472.222	-1.46591	0.095633	3.13285e-54	3.06818e-52
Clmn	1209.42	-0.977866	0.0648891	3.32224e-54	3.23636e-52
Srf	1530.78	0.811735	0.0538696	6.30044e-54	6.10509e-52
Mxd4	1542.71	-0.739921	0.0490015	1.22617e-53	1.18189e-51
Nadk	2201.51	0.608871	0.0400504	1.81243e-53	1.73785e-51
Eif3b	7495.15	-0.447076	0.0293629	2.89908e-53	2.7653e-51
Tcf25	5528.54	-0.460264	0.0303847	9.34779e-53	8.87023e-51
Serpinh1	13436.9	-0.409129	0.0270047	9.68468e-53	9.14254e-51
Tor1aip2	5106.34	0.505003	0.0334471	1.79239e-52	1.68337e-50
Csde1	21803.7	0.473342	0.0313829	2.45941e-52	2.29804e-50
Mtap	4176.55	0.461364	0.0306351	3.54014e-52	3.29107e-50
Ogdh	7240.45	-0.576481	0.0383766	3.84537e-52	3.55677e-50
Nrcam	6877.4	0.408358	0.0273221	2.12271e-51	1.95354e-49
Slc2a1	1250.99	0.756812	0.0514683	3.43672e-51	3.14701e-49
Amfr	5189.14	0.528333	0.0355068	4.40422e-51	4.01288e-49
Heg1	935.324	0.976089	0.0669509	4.92349e-51	4.4638e-49
Limch1	4489.68	-0.443351	0.0298101	6.0702e-51	5.47634e-49
Ints1	3471.53	-0.63672	0.0431126	8.877e-51	7.96928e-49
Zfp655	2532.35	-0.647867	0.043928	1.03527e-50	9.24879e-49
Pcm1	4409.92	-0.618895	0.0419928	1.74055e-50	1.5474e-48
Sema6d	670.828	-1.3159	0.0894019	1.92009e-50	1.69877e-48
Mboat2	394.006	-1.52075	0.103159	2.23508e-50	1.96794e-48
Myadm	8208.32	-0.493333	0.0333993	2.52736e-50	2.21464e-48
Epha7	299.298	1.42235	0.0967891	4.0314e-50	3.51576e-48
Pabpc4	1949.48	0.608245	0.041449	5.0154e-50	4.35318e-48
Tanc2	1367.26	-0.875557	0.0607738	5.94999e-50	5.14001e-48
Tgoln1	3919.78	0.488211	0.0332287	8.15173e-50	7.00896e-48
Psen2	3432.53	-0.568856	0.038817	9.64714e-50	8.25597e-48
Tenm4	3378.77	-0.624708	0.0427722	1.14687e-49	9.76918e-48
C77080	1766.14	-0.788566	0.0547125	1.46786e-49	1.24455e-47
Hs3st1	423.201	-1.7545	0.120337	1.70611e-49	1.4399e-47
Sigmar1	1205.2	0.752132	0.0520966	1.86031e-49	1.56283e-47
Zmat3	5797.09	0.511881	0.0350857	3.45408e-49	2.8885e-47
Mdn1	3569.21	0.537701	0.0369358	4.9004e-49	4.07936e-47
Oxct1	12750.7	-0.362891	0.024883	5.18156e-49	4.29389e-47
Wars	6073.03	0.526835	0.0362643	8.02275e-49	6.61841e-47
Scn8a	2177.4	-0.742756	0.051912	1.41053e-48	1.1584e-46
Abat	1029.97	-0.976159	0.0688935	1.84993e-48	1.51248e-46
Tpd52	2693.61	0.546303	0.0378808	3.38077e-48	2.7518e-46
Wwc2	3209.65	-0.494985	0.0343225	4.19904e-48	3.40271e-46
Ccdc13	389.453	-1.39151	0.0972444	1.01903e-47	8.22141e-46
Prickle1	5147.19	-0.429349	0.0300712	3.73681e-47	3.00157e-45
Tnfaip2	1902.41	0.65471	0.046194	3.99876e-47	3.19796e-45
Smg5	5621.29	0.421615	0.0295591	4.63971e-47	3.69442e-45
Lhfp	466.575	1.17139	0.0831352	4.89212e-47	3.87854e-45
Fnip1	3999.9	-0.479147	0.0336171	4.93505e-47	3.89571e-45
Eef2k	2220.32	-0.593134	0.041783	6.05116e-47	4.75626e-45
Rpl21	3379.86	-0.62705	0.044297	7.38187e-47	5.77741e-45
Loxl2	223.747	-1.84833	0.130833	8.7328e-47	6.80564e-45
Ahcyl2	2340.55	0.560833	0.0396855	1.95744e-46	1.519e-44
Nol4l	181.342	-2.34933	0.168885	2.36961e-46	1.8311e-44
Bcl2	1468.33	0.69104	0.0493325	2.39179e-46	1.84047e-44
Dclk1	1173.05	-0.804258	0.0579582	2.40608e-46	1.84372e-44
Cdk6	1293.75	0.798858	0.0575835	2.72889e-46	2.08237e-44
Sqle	3069.83	0.485016	0.0344509	5.84089e-46	4.43859e-44
Bcat1	4271.63	-0.460011	0.0326764	6.18086e-46	4.67753e-44
Slc6a6	16872.5	0.350488	0.0249465	1.1915e-45	8.97991e-44
Hsd17b11	655.281	-1.07038	0.0780946	3.03818e-45	2.28038e-43
Serp1	7575.83	0.476756	0.034213	4.47783e-45	3.34722e-43
Timp3	2346.39	0.590949	0.0425499	4.70236e-45	3.50077e-43
Fosl2	657.273	1.16831	0.0849143	4.81633e-45	3.5711e-43
Snx18	1795.31	0.618618	0.0446701	6.11775e-45	4.51776e-43
Hist1h2bh	1100	-0.997915	0.0734095	6.67474e-45	4.90929e-43
Acat1	3072.07	-0.453399	0.0326013	6.84904e-45	5.01733e-43
St3gal4	1496.42	-0.655364	0.0476287	1.30397e-44	9.51434e-43
Zkscan1	2918.1	-0.583854	0.0422943	1.6093e-44	1.16955e-42
Arhgdia	15914.9	-0.366854	0.0264792	1.71523e-44	1.24161e-42
Ppp1r15a	3117.97	0.618793	0.0450005	2.36859e-44	1.70781e-42
Brca2	1157.99	-0.894859	0.0664214	2.68704e-44	1.92982e-42
Igf1r	1263.52	0.667991	0.0487883	2.78126e-44	1.98969e-42
Pvr	961.933	0.814902	0.0602705	2.81255e-44	2.00424e-42
Xylt1	783.417	-0.880845	0.0654177	3.18157e-44	2.25842e-42
Cdc42	7820.42	0.479853	0.0348029	3.45542e-44	2.44335e-42
Cpe	7519.55	0.401164	0.0290848	3.65413e-44	2.57391e-42
Lbh	9977.02	-0.440929	0.0319801	3.68802e-44	2.58783e-42
S100b	1332.27	-0.71122	0.052356	6.10404e-44	4.26677e-42
Myo1c	5430.96	0.481481	0.0350527	7.05048e-44	4.9096e-42
Lrrc4b	265.117	-1.80535	0.132482	1.06926e-43	7.41762e-42
Tmem245	8560.89	0.459005	0.0336124	2.21027e-43	1.52751e-41
Hist1h2be	1762.07	-0.810518	0.0606364	2.39575e-43	1.64947e-41
Oat	4927.16	-0.384537	0.0281574	2.49248e-43	1.70964e-41
Txndc12	1746.18	0.580525	0.042696	2.89262e-43	1.9767e-41
H3f3b	15260.5	-0.298883	0.0218933	4.18866e-43	2.85172e-41
Slc4a4	586.597	-1.00319	0.0756834	6.75949e-43	4.58494e-41
Hist1h2bb	2472.44	-0.677917	0.0505988	1.3042e-42	8.81373e-41
Arpc1b	2558.04	-0.654727	0.0488954	2.03068e-42	1.36727e-40
Atp1a1	42305.6	0.315024	0.0232881	2.04261e-42	1.37027e-40
Klhdc10	5447.47	0.429528	0.031896	3.04324e-42	2.03408e-40
Smpd1	1696.66	-0.641871	0.0480269	3.41111e-42	2.27168e-40
Ubl3	6264.89	-0.377486	0.0280516	3.87708e-42	2.57264e-40
Ipo13	1859.53	0.613545	0.0458529	3.89465e-42	2.57497e-40
Nfix	623.053	-1.05378	0.0800848	4.05708e-42	2.67271e-40
St6galnac3	344.298	-1.41858	0.106196	5.86456e-42	3.84959e-40
Il10rb	866.639	-0.869026	0.0664402	5.93708e-42	3.88328e-40
Plod2	3110.46	-0.496552	0.0370378	6.05006e-42	3.94309e-40
Mast2	2314.26	0.560568	0.0420202	1.08321e-41	7.03474e-40
Pan3	1866.67	-0.611988	0.0460079	1.1412e-41	7.38516e-40
Rbms3	416.042	-1.2015	0.0910277	1.31031e-41	8.44963e-40
Wnk4	474.875	-1.1615	0.088379	1.80362e-41	1.159e-39
Pbx1	738.436	-1.02789	0.0790125	2.18678e-41	1.4003e-39
Egr1	412.024	-1.65847	0.125098	2.24822e-41	1.43463e-39
Brca1	4226.82	-0.501484	0.0376895	2.31008e-41	1.46892e-39
Smurf1	1318.65	-0.732505	0.0558508	2.31799e-41	1.46892e-39
Npepl1	3119.6	0.472329	0.0355586	3.35337e-41	2.11771e-39
Ptprd	207.878	-1.54605	0.116904	3.8944e-41	2.45093e-39
Gnb1	21631	0.294537	0.0221445	5.0418e-41	3.16218e-39
Dnajc1	1725.21	-0.586233	0.0444072	5.63226e-41	3.52045e-39
Tead2	1357.21	0.619121	0.0470117	6.11232e-41	3.80752e-39
Cnbp	19447	0.490128	0.0370819	7.73007e-41	4.79893e-39
Ctsl	4082.89	0.460478	0.0349224	1.25043e-40	7.73659e-39
Cd302	341.492	-1.38757	0.105798	1.34965e-40	8.3224e-39
Pnpla6	645.137	-1.07814	0.0836683	1.89658e-40	1.16553e-38
Stxbp2	1877.8	-0.616535	0.0471153	1.90288e-40	1.16553e-38
Dzip3	2074.5	-0.647396	0.0495915	1.9465e-40	1.18827e-38
Pcolce	1173.4	-0.812829	0.0632352	2.03129e-40	1.23592e-38
Igf2r	6517.2	-0.427978	0.0325861	2.60849e-40	1.58185e-38
Cdc42se1	2089.03	0.638708	0.0491785	5.2501e-40	3.17328e-38
Akr1a1	9457.53	0.387143	0.0296168	6.41412e-40	3.86409e-38
Ubald1	691.525	0.86897	0.0683966	7.78827e-40	4.67654e-38
Gpm6a	967.451	-0.819253	0.0642904	7.83838e-40	4.69125e-38
Vgll4	2618.8	0.491189	0.0377873	1.37341e-39	8.19303e-38
Epb41l4a	733.958	0.975856	0.0771163	1.41234e-39	8.3979e-38
Atmin	1086.74	-0.732985	0.0573712	1.90789e-39	1.13078e-37
Ncam1	1926.17	-0.594257	0.0459818	1.99564e-39	1.17897e-37
Plaur	236.402	1.58296	0.122778	2.96544e-39	1.74627e-37
Kat6a	3028.48	-0.690656	0.054026	3.45758e-39	2.02956e-37
Ly75	402.211	-1.21648	0.0951793	3.50213e-39	2.04914e-37
Akirin1	1843.33	0.602533	0.0468324	3.89665e-39	2.27271e-37
Jade1	1775.65	0.595047	0.0463445	5.88238e-39	3.42e-37
Pkib	281.742	1.50873	0.117538	6.27219e-39	3.63509e-37
Arpc1a	1552.22	-0.616221	0.0482013	9.59026e-39	5.54057e-37
Rab11fip4	832.562	-0.833041	0.0664933	1.02788e-38	5.91968e-37
Tubgcp3	1945.54	-0.554383	0.0432496	1.07913e-38	6.19534e-37
Unc5b	978.585	0.728645	0.0578325	1.96315e-38	1.12354e-36
Rasgrp3	3809.89	-0.570615	0.0447593	2.35096e-38	1.34129e-36
Ccz1	1677.59	-0.635865	0.0502991	4.68354e-38	2.6638e-36
Cltc	25851.8	-0.416555	0.0327079	4.71621e-38	2.67408e-36
Kirrel	5123.65	0.417135	0.032766	5.0156e-38	2.83505e-36
Tgif1	800.262	0.782097	0.0628275	5.55737e-38	3.13162e-36
Bhlhe41	4734.35	-0.437856	0.0344892	7.62189e-38	4.28182e-36
Sun2	1810.14	0.638951	0.0508009	1.01439e-37	5.68118e-36
Mgat5	21463.2	-0.225202	0.017657	1.16294e-37	6.49329e-36
Dyrk1b	844.78	-0.815811	0.0661217	1.37276e-37	7.64156e-36
Enho	2344.14	1.10667	0.0893673	1.55558e-37	8.63302e-36
Fam131c	53.5176	7.19733	0.571386	2.11553e-37	1.17051e-35
Adam9	7315.02	-0.391582	0.031084	2.88749e-37	1.59282e-35
2025-09-09	9744.6	-0.400098	0.0317924	3.32826e-37	1.83044e-35
Zfp68	1132.62	-0.75614	0.0613429	3.82813e-37	2.09905e-35
Dnajc6	62.4507	7.58987	0.605921	3.91704e-37	2.14139e-35
Txn1	5076.72	0.690663	0.0558496	6.77067e-37	3.69042e-35
Scrn1	2659.23	-0.48697	0.0390409	1.159e-36	6.2985e-35
Ssr2	4443.61	0.418026	0.0335218	1.35926e-36	7.36491e-35
Mcoln3	1721.77	-0.63157	0.0511899	2.24404e-36	1.21231e-34
Arrdc3	996.003	-0.733603	0.0600787	2.31436e-36	1.24662e-34
Laptm4a	8464.95	0.541213	0.0436534	2.40193e-36	1.29e-34
Atp6v0a1	4393.95	-0.363909	0.0293274	3.40781e-36	1.82487e-34
Nop2	2106.97	0.568532	0.0460209	3.47253e-36	1.85411e-34
Ttll7	381.43	-1.24555	0.101879	4.73309e-36	2.51982e-34
Otud1	1214.2	0.67413	0.0551418	4.99834e-36	2.65332e-34
Hsp90ab1	31999.8	-0.233755	0.0187946	6.008e-36	3.18007e-34
Gstp2	130.048	-4.66463	0.377753	6.54124e-36	3.45234e-34
Cald1	5174.76	0.395086	0.0320388	8.04991e-36	4.23638e-34
Rgs2	75.4278	2.73786	0.228912	9.19389e-36	4.82455e-34
PISD	8567.23	-0.39318	0.0319939	1.36556e-35	7.14538e-34
Plod1	2637.87	0.471653	0.0384314	1.45691e-35	7.60168e-34
Zyg11b	5109.44	0.379422	0.0309421	1.98004e-35	1.03018e-33
Map1a	367.755	-1.49493	0.122723	2.30266e-35	1.19464e-33
Ldhb	1650.59	-0.598114	0.0491804	2.85622e-35	1.47765e-33
Hyou1	5991.5	0.414916	0.0339755	3.36837e-35	1.7377e-33
Pde1c	426.693	-1.12669	0.0943854	4.54839e-35	2.33986e-33
Ciapin1	1577.33	0.609914	0.0503566	4.63422e-35	2.37734e-33
Ncdn	1324.19	0.668308	0.0554833	4.91433e-35	2.514e-33
Slc45a2	12821.8	0.358127	0.0293969	5.72839e-35	2.92228e-33
Slc30a5	1885.01	0.540749	0.044711	1.01175e-34	5.14701e-33
Atp5j2	1193.28	-0.759397	0.0640553	1.12977e-34	5.73148e-33
Bzw2	2208.75	0.483827	0.0399757	1.13357e-34	5.73486e-33
Wipi2	3221.77	-0.427549	0.0353544	1.41178e-34	7.12266e-33
Cpeb1	566.946	-0.970278	0.082889	1.581e-34	7.95452e-33
Canx	21192	-0.2991	0.02469	1.88614e-34	9.46378e-33
Zfp157	668.134	-0.8945	0.0769263	3.78591e-34	1.8944e-32
Larp1b	1117.65	0.662928	0.0557951	3.81188e-34	1.9022e-32
Gnpnat1	1299.02	0.692588	0.058563	4.70265e-34	2.34034e-32
Snx30	1342.25	0.616906	0.0517897	4.80795e-34	2.38625e-32
Pmel	78917.4	-0.224282	0.0185548	4.87728e-34	2.41412e-32
Plaa	3455.68	0.422949	0.0352861	5.19932e-34	2.56658e-32
Tcf20	6397.57	0.532406	0.0445131	5.32432e-34	2.62123e-32
Eif1a	3868.23	0.443915	0.0370857	6.11811e-34	3.00394e-32
Atf3	756.913	0.699593	0.0593153	6.15038e-34	3.01171e-32
Tyr	13158.7	0.474867	0.0397499	7.69424e-34	3.75766e-32
Nsun2	2861.47	0.468289	0.0392589	9.69316e-34	4.72129e-32
Spata13	355.791	-1.21752	0.103683	1.20667e-33	5.86179e-32
Tmed5	1738.73	0.553576	0.0466251	1.34762e-33	6.5292e-32
Cdh13	152.627	1.83186	0.155396	1.55247e-33	7.50183e-32
Shmt2	10004.9	-0.31216	0.0261817	1.73899e-33	8.38102e-32
Cltb	1264.71	0.622359	0.0527558	1.77358e-33	8.52528e-32
Gid4	2438.91	0.464346	0.0391337	2.06616e-33	9.90565e-32
Ppm1k	643.923	0.840945	0.073054	2.16994e-33	1.03761e-31
Spcs3	3786.13	-0.414412	0.0349493	2.47502e-33	1.18041e-31
Lifr	141.993	-2.00725	0.171698	2.60874e-33	1.24095e-31
Gadd45a	275.176	1.32535	0.113167	3.89235e-33	1.84675e-31
Sin3b	2551.99	-0.443946	0.0375885	4.11365e-33	1.9467e-31
Txnip	1235.02	0.584311	0.0497028	4.26097e-33	2.01122e-31
Fez1	486.728	-1.14048	0.09871	4.85027e-33	2.28349e-31
Ssbp4	1265.29	-0.797046	0.0694115	5.1409e-33	2.41412e-31
Clvs1	344.622	-1.2675	0.108954	6.63411e-33	3.10734e-31
Dstn	2530.16	0.48307	0.0410747	6.90537e-33	3.22615e-31
Mcoln1	992.179	-0.812717	0.071175	8.7787e-33	4.09092e-31
Rad23b	10314.1	0.470026	0.0401116	1.17859e-32	5.47834e-31
Gnpda1	2196.75	-0.459822	0.0392537	1.25694e-32	5.82776e-31
Enah	5398.79	0.364545	0.0310759	1.28267e-32	5.93201e-31
Crmp1	1258.88	-0.611588	0.0525872	1.43258e-32	6.60863e-31
Furin	2299.91	0.493116	0.0422205	1.75252e-32	8.04403e-31
Sf3b4	2528.14	0.461061	0.0394547	1.74985e-32	8.04403e-31
Plekha8	2478.67	0.492927	0.0422148	1.81413e-32	8.30598e-31
Pdk1	1371.17	-0.555787	0.0477909	2.35496e-32	1.07553e-30
Tpm4	4038.08	0.446629	0.0383085	2.46482e-32	1.1229e-30
Lama5	1053.43	0.674536	0.0586414	2.76919e-32	1.25844e-30
Myh14	127.097	-2.12612	0.185949	3.16327e-32	1.43396e-30
Abhd2	1950.54	0.523361	0.0451406	4.27286e-32	1.93217e-30
Ago1	1333.91	0.599679	0.0520316	5.49117e-32	2.47698e-30
Slc7a5	12258.8	-0.319981	0.0275309	5.7974e-32	2.60869e-30
Masp1	1699.89	0.603851	0.0525381	7.59628e-32	3.40976e-30
Gsn	1174.11	-0.654982	0.0572685	7.82801e-32	3.50519e-30
Fuca2	1649.49	-0.548092	0.0475707	8.69359e-32	3.88328e-30
Sdc1	1029.63	0.716839	0.0631847	8.75995e-32	3.9034e-30
Dlx6	617.42	0.814647	0.072685	9.52993e-32	4.23619e-30
Lrrk1	2177.32	0.470224	0.0407791	1.04895e-31	4.65143e-30
Shc4	2003.08	-0.565679	0.0492351	1.12076e-31	4.95786e-30
Il17ra	1104.5	0.631887	0.0553373	1.3065e-31	5.7656e-30
Rassf3	1614.88	0.619704	0.054256	1.45949e-31	6.42525e-30
Flrt3	228.3	-1.54137	0.134698	1.47254e-31	6.46719e-30
Dlg5	1407.49	-0.636415	0.0558475	1.61199e-31	7.06266e-30
Emp1	296.569	-1.31935	0.116001	1.86013e-31	8.11107e-30
Vwf	116.407	-2.16076	0.19179	1.85722e-31	8.11107e-30
Ehbp1l1	888.61	0.785934	0.0702996	1.93362e-31	8.41147e-30
Arhgef2	13239.8	0.363269	0.0315933	1.95689e-31	8.49255e-30
Trpm1	1412.16	0.663596	0.0586952	3.11279e-31	1.3477e-29
Mfn2	1843.71	0.556193	0.0487889	3.35215e-31	1.44791e-29
Ddi2	1346.28	0.568628	0.0499871	4.05644e-31	1.74799e-29
Nfib	4320.76	-0.464173	0.0406955	4.49364e-31	1.93185e-29
Wdr3	1288.11	0.549573	0.0483675	5.3795e-31	2.30726e-29
Cyth3	715.414	-0.755583	0.0679782	6.35654e-31	2.71995e-29
Iqgap3	2807.25	0.509794	0.0448696	6.60316e-31	2.81889e-29
Rnd2	495.683	-1.03481	0.094114	8.62565e-31	3.67372e-29
Sfxn3	896.252	0.64108	0.0570869	1.00081e-30	4.25264e-29
Dnaic1	2063.27	0.48841	0.0431387	1.11357e-30	4.72083e-29
Bcl2l1	1523.66	0.623818	0.0555571	1.26032e-30	5.33062e-29
Hprt	2682.81	0.605717	0.0538624	1.26928e-30	5.35612e-29
Fam171b	356.295	-1.21177	0.108938	1.35642e-30	5.7107e-29
Slc25a39	6634.88	0.50881	0.0450749	1.53252e-30	6.43727e-29
Jak1	4337.65	0.361326	0.0319207	1.54108e-30	6.45845e-29
Hmcn1	2431.32	-0.591813	0.0528009	2.21969e-30	9.28114e-29
Pgrmc2	2117.88	0.550755	0.049077	2.62386e-30	1.09461e-28
Nus1	4141.26	0.372805	0.0330961	2.76049e-30	1.14899e-28
Ikbkap	1821.96	0.488262	0.0435272	3.64124e-30	1.51215e-28
Hunk	516.497	0.878184	0.0813136	4.96465e-30	2.05707e-28
Phldb3	710.487	0.869311	0.080473	5.10739e-30	2.11144e-28
Rnf44	1872.62	0.493875	0.0441672	5.34526e-30	2.2048e-28
Acot2	1977.28	0.52645	0.0471864	6.26767e-30	2.57946e-28
Hip1	2413.72	-0.440181	0.0393915	6.50789e-30	2.67232e-28
Bin3	1245.33	0.604985	0.0545138	6.73169e-30	2.75803e-28
B2m	2688.65	-0.512845	0.0460034	7.3394e-30	3.00031e-28
Rock2	5078.72	0.383759	0.0343457	7.43731e-30	3.03356e-28
Cp	2202.97	0.485903	0.0435885	8.04761e-30	3.2752e-28
Anxa1	3445.48	0.527315	0.0474003	8.94445e-30	3.63212e-28
Cct3	6057.81	0.321475	0.0287529	9.21647e-30	3.7343e-28
Fam120a	20884.9	0.326304	0.029195	9.33615e-30	3.77444e-28
Hvcn1	765.61	-0.797569	0.0738183	1.06173e-29	4.28295e-28
Pcdhgb1	133.658	-5.79309	0.519303	1.28444e-29	5.16993e-28
Tpcn1	1378.06	-0.616799	0.0559372	1.30785e-29	5.25264e-28
Itgav	4517.81	0.362619	0.0325868	1.33993e-29	5.36969e-28
Nacc1	4802.14	-0.370579	0.0333528	1.56958e-29	6.27625e-28
Bud31	1113.33	-0.663213	0.0605337	1.57394e-29	6.28e-28
Gsto1	927.129	0.692868	0.0635103	1.69015e-29	6.72901e-28
Arpc5	4574.74	0.335464	0.0301781	1.74539e-29	6.93384e-28
Rragc	3416.29	0.359489	0.0324019	1.96749e-29	7.79925e-28
Tcf7l1	475.723	-0.952287	0.0893266	2.00958e-29	7.9489e-28
Tgfb3	330.06	1.13917	0.105418	2.07122e-29	8.17507e-28
Emb	1889.63	0.529865	0.0479775	2.17302e-29	8.55842e-28
Eif4ebp1	4436.3	-0.50331	0.0455498	2.27878e-29	8.9557e-28
Fyttd1	3778.26	0.397128	0.0359466	2.92737e-29	1.14801e-27
Tjp2	4630.79	-0.476364	0.0431988	3.15198e-29	1.23345e-27
Eif2s1	4042.9	0.385016	0.0348637	3.17346e-29	1.23921e-27
Mfge8	897.801	0.689744	0.0636498	3.94495e-29	1.53719e-27
Rnf20	1512.55	0.591822	0.0540668	4.12422e-29	1.60363e-27
Eps15l1	1134.4	-0.615693	0.0564854	5.35134e-29	2.07636e-27
Med13	5923.84	-0.400241	0.0364199	5.53744e-29	2.14403e-27
C1galt1	5178.66	0.388487	0.0354027	6.83768e-29	2.63931e-27
Csrnp1	310.068	1.13702	0.106332	6.84543e-29	2.63931e-27
Efna5	1280.41	-0.62356	0.0573993	7.28988e-29	2.80477e-27
Ankrd13c	3465.89	0.370349	0.0337787	8.0528e-29	3.0918e-27
Clcn3	3033.51	-0.396479	0.0361902	8.15822e-29	3.12573e-27
Gpt2	2520.03	-0.415975	0.0379962	8.49702e-29	3.24874e-27
Mcl1	4257.52	0.561572	0.0515295	8.98746e-29	3.42909e-27
Col4a2	677.644	-0.970534	0.0922033	9.07329e-29	3.45464e-27
Tln1	12932	0.365071	0.033347	9.84503e-29	3.7407e-27
Kit	63.3314	-5.32329	0.48525	1.02776e-28	3.89699e-27
Wdr1	7529.32	0.320923	0.0293522	1.45281e-28	5.49727e-27
Rbm3	5755.68	-0.403147	0.0370367	1.74152e-28	6.57611e-27
Tmem144	640.729	-0.94016	0.0899883	1.92176e-28	7.2418e-27
Gpr146	853.843	-0.657912	0.0612949	1.92597e-28	7.24276e-27
Slc38a10	6035.8	-0.39119	0.0359745	2.0244e-28	7.5973e-27
Sipa1l2	1117.7	-0.602696	0.0559369	2.41572e-28	9.04734e-27
Ap5z1	627.194	-0.872945	0.0836158	2.47658e-28	9.25634e-27
Uck2	4163.14	0.346537	0.0318845	2.55753e-28	9.53941e-27
Nop10	1119.43	0.616542	0.057336	2.62619e-28	9.77563e-27
Nfatc2	1589.77	-0.577996	0.0536973	3.41039e-28	1.26689e-26
Nek9	3631.66	0.383525	0.0354592	3.90943e-28	1.44934e-26
Casp4	79.975	-4.13052	0.385999	4.02595e-28	1.48952e-26
Trerf1	767.472	-0.738484	0.070137	5.01316e-28	1.85103e-26
AU040320	2011.16	0.452067	0.0419457	5.14024e-28	1.89413e-26
Rab33b	1121.49	0.610336	0.0571265	5.93099e-28	2.18113e-26
Irak2	339.494	1.0393	0.100001	5.94716e-28	2.18269e-26
Mid2	1075.79	0.577446	0.0539144	6.10951e-28	2.23779e-26
Gmps	3769.65	0.390096	0.0362802	7.66103e-28	2.80048e-26
Rubcn	1719.33	0.499792	0.0466272	8.64065e-28	3.15229e-26
Arhgap31	3750.29	-0.408679	0.03809	9.38457e-28	3.41688e-26
Dzip1	1394.09	-0.534358	0.0499614	9.6156e-28	3.49405e-26
Ncoa7	1282.87	0.61996	0.0583631	1.02977e-27	3.7345e-26
Itpr2	701.266	0.778534	0.0748662	1.07427e-27	3.88819e-26
Cdc20	1247.11	0.543303	0.0511949	2.22657e-27	8.0429e-26
Chchd10	4011.32	0.555153	0.0523709	2.34984e-27	8.47146e-26
Snx33	2900.97	0.391093	0.0367443	2.4665e-27	8.87456e-26
Myc	1160.09	0.645332	0.0614714	2.82692e-27	1.01482e-25
Sidt2	2157.44	0.479916	0.0452169	2.83156e-27	1.01482e-25
Mrpl50	1328.89	0.523809	0.0494351	2.94199e-27	1.05234e-25
Nrep	145.172	-1.79873	0.171406	3.40594e-27	1.21591e-25
Col9a1	65.6329	-3.20917	0.313643	3.44065e-27	1.22592e-25
Fat1	8995.53	-0.448215	0.042289	3.5412e-27	1.25929e-25
Tmed9	2142.67	0.505949	0.0478615	4.12125e-27	1.46272e-25
Hist1h4f	3645.88	-0.628485	0.0600289	4.71421e-27	1.66994e-25
Hltf	2006.42	0.507676	0.0481053	4.94286e-27	1.74756e-25
Btf3	4064.84	0.401323	0.0379679	5.27642e-27	1.8619e-25
Mtor	2273.81	0.45344	0.0429412	5.33053e-27	1.87737e-25
Eri3	953.116	0.598786	0.0571602	6.14385e-27	2.15966e-25
Mcm2	11389.7	0.260488	0.0245013	6.19343e-27	2.17292e-25
Tapt1	3001.78	-0.451711	0.0428585	6.6142e-27	2.31611e-25
Sphk1	286.322	1.09431	0.107329	7.89769e-27	2.76027e-25
Smurf2	2396.79	-0.529976	0.0505044	8.45158e-27	2.94823e-25
Cdsn	71.1904	2.55816	0.252262	8.50407e-27	2.9609e-25
Otud7b	2300	0.408462	0.0388391	9.1448e-27	3.17795e-25
B4galt7	622.454	0.804371	0.0792084	9.52793e-27	3.30482e-25
Tsc22d1	2337.9	-0.419971	0.0399959	1.06274e-26	3.67922e-25
Pknox2	67.5714	-2.61287	0.25854	1.07069e-26	3.69974e-25
Tyrp1	235610	0.253402	0.0239753	1.28081e-26	4.41747e-25
Rhoq	2475.98	-0.45246	0.0432083	1.35636e-26	4.66924e-25
Mllt11	517.254	0.800976	0.0791819	1.49335e-26	5.1312e-25
Naa50	9046.27	0.362473	0.0346041	1.64435e-26	5.63943e-25
2510039O18Rik	1553.36	0.60449	0.0583385	1.91236e-26	6.54636e-25
Hmgcs1	2489.1	0.463862	0.044449	1.93364e-26	6.60684e-25
Myo7a	12861.4	-0.328594	0.0314362	2.47463e-26	8.43956e-25
Pdxk	1609.41	0.532519	0.0512636	2.53643e-26	8.63424e-25
Clstn3	1291.24	0.570346	0.0550348	2.56446e-26	8.71346e-25
Hist1h2bj	983.512	-0.62997	0.0611635	2.73618e-26	9.27971e-25
Eif2ak1	1123.1	-0.61822	0.0599981	3.0059e-26	1.01756e-24
Ptprs	12020.4	0.265877	0.0253878	3.21305e-26	1.08568e-24
Kdelr2	3635.24	-0.382099	0.0367582	3.54771e-26	1.19655e-24
Jmy	2271.57	0.441224	0.0425059	3.61365e-26	1.21655e-24
Gpr137b	6011.27	-0.408505	0.03937	4.02795e-26	1.35354e-24
Fasn	14423.5	-0.282313	0.0270516	4.12038e-26	1.38206e-24
Slc35g1	733.088	0.689626	0.0677764	4.35035e-26	1.45653e-24
Adamts14	190.383	1.53641	0.149452	4.66241e-26	1.55817e-24
Map3k7	3996.04	0.367737	0.0354669	4.92735e-26	1.64371e-24
Sft2d2	2343.45	0.416726	0.040256	5.09258e-26	1.69574e-24
Tcn2	1370.78	-0.620562	0.0605623	5.29466e-26	1.75983e-24
Slc6a15	719.414	0.79291	0.0794086	6.27908e-26	2.08324e-24
Dkc1	1551.05	0.471398	0.0456855	6.49881e-26	2.15225e-24
Hist1h2bk	740.25	-0.731407	0.0726319	6.64008e-26	2.19506e-24
Srebf1	2461.81	-0.567338	0.0552998	7.72809e-26	2.55013e-24
Lmx1b	777.42	-0.636276	0.0625028	8.70803e-26	2.86832e-24
Traf4	2970	-0.447984	0.0436105	1.09755e-25	3.60872e-24
Rxra	3592.72	0.34603	0.033594	1.1061e-25	3.6303e-24
Slc44a3	411.584	-0.965739	0.0982683	1.20134e-25	3.93585e-24
Cyba	117.938	1.88728	0.186662	1.37583e-25	4.49946e-24
Ugp2	12092.8	0.299943	0.0291314	1.55066e-25	5.06217e-24
Scn1a	176.798	-1.60794	0.158266	1.57259e-25	5.12462e-24
Srm	913.98	0.693743	0.0690838	1.58479e-25	5.15523e-24
Noct	694.198	0.75829	0.0762871	1.63283e-25	5.30207e-24
Atrnl1	1720.33	-0.458344	0.0448999	2.08811e-25	6.76842e-24
Lcorl	1824	-0.521542	0.0511897	2.11125e-25	6.83134e-24
Atp8b2	1692.15	0.440126	0.0431985	2.64653e-25	8.54824e-24
Lrrc41	1040.84	0.547247	0.0539415	2.86472e-25	9.2367e-24
Sdhb	7264.76	0.412489	0.0405604	3.38528e-25	1.0896e-23
Kdm1a	1872.7	0.417714	0.0411342	3.89736e-25	1.25221e-23
Pik3r2	1788.18	-0.592245	0.0587859	4.13822e-25	1.32728e-23
Strap	9600.12	0.291725	0.0286749	5.86558e-25	1.87801e-23
Slc35f1	2046.26	0.446965	0.0442345	6.1717e-25	1.97257e-23
Il6st	2448.94	0.447924	0.0443637	6.6709e-25	2.12841e-23
Inip	1161.71	0.487394	0.0483234	6.79146e-25	2.16311e-23
Coro1c	2921.09	0.403191	0.0399361	7.35812e-25	2.33953e-23
Hmgcr	3331.05	0.357054	0.0353302	7.74844e-25	2.45936e-23
Ppia	36036.2	-0.598091	0.0598658	9.14335e-25	2.89708e-23
Apobec1	83.339	-3.30173	0.341456	1.21702e-24	3.84948e-23
Polr2c	1329.5	0.581778	0.0583164	1.22753e-24	3.87604e-23
Atad3a	933.568	0.574817	0.0575881	1.2342e-24	3.89039e-23
Ehhadh	538.802	-0.844601	0.0877566	1.25999e-24	3.96486e-23
Appl2	2251.77	-0.5775	0.0579492	1.41588e-24	4.44776e-23
Dlc1	1660.49	-0.449483	0.044852	1.42568e-24	4.47087e-23
Eef1e1	1240.35	0.519961	0.0520421	1.57719e-24	4.93756e-23
Pkp4	2982	-0.449074	0.0448576	1.58426e-24	4.95123e-23
Anxa5	5508.65	0.337451	0.0336316	1.78824e-24	5.57918e-23
Mogs	3373.01	0.438442	0.043876	1.9448e-24	6.05733e-23
Dusp6	2236.13	0.409263	0.0409412	1.98996e-24	6.18747e-23
Ankrd11	7020.97	-0.373997	0.0373782	2.00474e-24	6.22284e-23
Gnb2l1	27400.7	0.214646	0.021222	2.04913e-24	6.34988e-23
Amotl2	2104.89	0.408197	0.0408752	2.20467e-24	6.82033e-23
Snx8	1232.96	-0.605825	0.0612335	2.22853e-24	6.88252e-23
Mc1r	3393.46	-0.360541	0.0360882	2.46647e-24	7.60455e-23
Mreg	1424.93	0.46483	0.0466534	2.47826e-24	7.62804e-23
Mllt6	2164.28	0.435218	0.0436809	2.62452e-24	8.06467e-23
Abr	1189.77	-0.625799	0.0635256	2.72562e-24	8.36129e-23
Arhgef10	585.98	-0.713302	0.0734057	2.99079e-24	9.15941e-23
Zfp346	1317.61	0.476818	0.0480341	3.48593e-24	1.0658e-22
Tardbp	5380.79	0.258072	0.0257592	3.75675e-24	1.14668e-22
Chchd4	1283.22	0.580415	0.058854	3.88882e-24	1.18502e-22
Luzp1	2341.77	0.572043	0.0579704	3.92976e-24	1.19551e-22
Nedd4l	5543.75	0.419282	0.042246	3.99799e-24	1.21425e-22
Tspyl4	231.15	-1.24097	0.127786	4.2092e-24	1.27628e-22
Atp2a2	10932.9	0.262	0.0262147	4.64169e-24	1.40509e-22
Samd5	235.332	0.984487	0.104104	4.89959e-24	1.48071e-22
Fnta	1497.96	-0.48776	0.049338	5.07447e-24	1.53103e-22
Stard9	727.013	-0.668448	0.0687031	5.18421e-24	1.56157e-22
Panx1	292.633	-1.21162	0.12556	5.90205e-24	1.77488e-22
Lonp1	7050.65	0.346405	0.0349579	5.9724e-24	1.79309e-22
Hist3h2bb-ps	509.394	-0.783553	0.082223	6.46935e-24	1.93911e-22
Pip5k1a	2460.43	0.447515	0.0453578	6.78054e-24	2.02907e-22
Cc2d2a	993.41	-0.597041	0.0609866	6.82238e-24	2.03825e-22
Stx7	5869.81	0.337156	0.0340551	6.86227e-24	2.04683e-22
Zwint	3224.17	0.344505	0.0348381	7.40324e-24	2.2046e-22
Als2	2042.12	-0.452633	0.046001	8.7508e-24	2.60166e-22
Mkln1	4183.46	0.305023	0.0308559	9.81627e-24	2.9137e-22
Cep135	1343.91	-0.517052	0.0527275	1.01099e-23	2.99601e-22
Pdlim5	2520.64	0.440913	0.0448865	1.05769e-23	3.12934e-22
Lipa	2742.8	0.493234	0.0503247	1.16078e-23	3.42881e-22
Gm973	66.8269	-2.93124	0.312751	1.1715e-23	3.45489e-22
Pum1	2274.79	0.396056	0.0403619	1.29119e-23	3.80175e-22
Rab8a	1369.22	-0.508104	0.0519302	1.29947e-23	3.81998e-22
Elf2	6550.93	0.3144	0.0319192	1.30901e-23	3.84187e-22
Serinc3	4913.57	0.378373	0.0385605	1.36551e-23	4.00127e-22
Uap1l1	3843.96	-0.409092	0.0417706	1.50581e-23	4.40532e-22
Egln1	1194.83	-0.60129	0.0620062	1.61993e-23	4.73163e-22
Nfat5	1920.92	-0.546682	0.0561178	1.63293e-23	4.76203e-22
Gga2	1903.64	-0.44082	0.0450872	1.66342e-23	4.84322e-22
Gbas	1445.45	-0.444499	0.0454749	1.69231e-23	4.91951e-22
Cep162	814.707	-0.704991	0.0738371	1.76416e-23	5.12025e-22
Entpd5	930.467	0.623173	0.0646611	2.2863e-23	6.62522e-22
Efcab14	1808.31	0.517902	0.0533186	2.50744e-23	7.25454e-22
Sectm1a	333.407	-1.14805	0.12179	2.67549e-23	7.72854e-22
Pag1	289.622	-1.01401	0.109089	2.6996e-23	7.78591e-22
Hist4h4	4443.47	-0.536261	0.0553719	3.02997e-23	8.72497e-22
Cops6	1866.8	-0.425857	0.0438302	3.12126e-23	8.97375e-22
Lars	4742.56	0.288992	0.0295681	3.36121e-23	9.64846e-22
Lonrf3	533.13	0.77877	0.0831657	3.37791e-23	9.68122e-22
Sorbs3	2839.21	-0.400615	0.0412519	3.45847e-23	9.89664e-22
Skiv2l2	2351.33	0.411414	0.0424008	3.65953e-23	1.04556e-21
Pycard	254.863	-1.04659	0.11275	3.90305e-23	1.11167e-21
Ythdf3	5941.92	0.339951	0.0349621	3.90205e-23	1.11167e-21
Atf5	7092.98	0.462803	0.0477946	3.99792e-23	1.13692e-21
Rnf216	1590	-0.542363	0.0562011	4.08727e-23	1.16053e-21
Celf2	8815.77	-0.318702	0.0327502	4.10965e-23	1.16508e-21
Gpbp1l1	1436.3	0.453663	0.0469209	4.69427e-23	1.32876e-21
Nasp	1531.61	0.517345	0.0536742	5.20687e-23	1.47158e-21
Usp24	3765.9	0.387629	0.0400775	5.27796e-23	1.48938e-21
Nop16	336.54	1.02413	0.111121	6.07377e-23	1.71131e-21
Csrnp2	1422.27	-0.489186	0.0507834	6.10499e-23	1.71746e-21
Cdkn1b	3984.4	-0.312737	0.0323063	7.05173e-23	1.98076e-21
Cdk18	447.603	0.752408	0.0807578	7.74521e-23	2.17222e-21
Ddx6	9726.72	0.285267	0.0294535	8.26024e-23	2.31312e-21
Rcc2	28666.7	0.399227	0.04151	8.6739e-23	2.42525e-21
Zfyve9	2121.06	0.457157	0.0476289	9.23476e-23	2.57813e-21
Map7d1	1609.51	0.587373	0.0616337	9.33695e-23	2.60269e-21
Phlda3	1594.88	0.622105	0.0655584	9.64827e-23	2.68539e-21
Trappc13	1836.62	0.43372	0.0452082	1.01103e-22	2.80971e-21
Rps19	10656.3	0.242929	0.0250658	1.1086e-22	3.0762e-21
Mcm5	4108.63	-0.357373	0.0372159	1.16218e-22	3.21999e-21
Anp32e	5371.24	0.317391	0.0329785	1.18214e-22	3.27036e-21
Phf19	268.289	-1.20989	0.129773	1.27605e-22	3.52483e-21
Ckb	3594.52	-0.426295	0.0445639	1.34431e-22	3.70778e-21
Kazn	582.681	0.722826	0.0776805	1.35605e-22	3.73454e-21
Igsf8	5210.05	0.769399	0.0833994	1.42534e-22	3.91946e-21
Chd5	267.665	-1.00423	0.110264	1.46548e-22	4.02381e-21
Txnrd1	7992.7	0.276782	0.0287376	1.49866e-22	4.10875e-21
Spsb2	404.683	0.962155	0.105908	1.50383e-22	4.11677e-21
Pomp	2108.16	-0.456826	0.0478724	1.58297e-22	4.32693e-21
Anxa4	695.479	-0.672133	0.0717869	1.6773e-22	4.57795e-21
Mbp	1415.85	-0.480469	0.0504403	1.7639e-22	4.80717e-21
Vangl2	792.492	-0.639236	0.0680266	1.89258e-22	5.15017e-21
Rnf6	935.073	-0.608073	0.064475	1.96012e-22	5.32607e-21
Map2k7	2025.75	-0.457572	0.0480967	2.08847e-22	5.66641e-21
Pla2g2e	2457.51	0.424343	0.0446024	2.22762e-22	6.035e-21
Srpk2	2610.72	-0.404784	0.0425334	2.26365e-22	6.12357e-21
Ccdc141	387.603	-0.913754	0.101121	2.30978e-22	6.23913e-21
Lpcat3	1829.65	-0.442998	0.0466103	2.35262e-22	6.34548e-21
Dhx36	4767.46	0.295629	0.0309353	2.66858e-22	7.18712e-21
Armcx4	123.198	-1.64904	0.175958	3.39664e-22	9.13451e-21
Nup153	3259.74	0.482337	0.0511209	4.159e-22	1.11683e-20
Get4	1009.38	-0.573727	0.0611469	4.26814e-22	1.14446e-20
Eif3e	13665.1	0.27398	0.0287765	4.4659e-22	1.19574e-20
Zfp367	1102.76	0.533598	0.0567318	4.49792e-22	1.20255e-20
Mad1l1	748.921	-0.70556	0.0767105	4.81656e-22	1.28587e-20
Tnrc6c	2855.41	-0.356538	0.037741	5.22474e-22	1.39281e-20
Samd4	687.306	0.637637	0.0687462	6.06227e-22	1.61373e-20
Adipor1	4997.09	0.284237	0.0299839	6.10491e-22	1.62272e-20
Asah1	3437.49	-0.473476	0.0503995	6.27017e-22	1.66423e-20
Bcap29	1542.04	0.476541	0.0507527	6.52229e-22	1.72864e-20
Tubb6	827.675	0.626113	0.0674747	6.71193e-22	1.77633e-20
Rpl7l1	2694.34	0.389751	0.0414309	6.72761e-22	1.77791e-20
Tmem123	1595.91	0.61006	0.0656124	6.7419e-22	1.77912e-20
Tpm3	7943.94	0.250284	0.0263564	6.92948e-22	1.82599e-20
Ppp3ca	2620	-0.373365	0.039726	7.72655e-22	2.0331e-20
Msn	14406.2	0.209837	0.0220479	7.92738e-22	2.08296e-20
Dpp7	1198.9	-0.509854	0.0544964	8.0505e-22	2.11227e-20
Ncor2	2653.15	-0.463031	0.0495336	9.98983e-22	2.61736e-20
Dennd1a	1660.02	-0.472383	0.0505507	1.00584e-21	2.63156e-20
Gcnt2	165.307	1.12867	0.125426	1.14204e-21	2.98363e-20
Zfp24	2499.72	-0.359316	0.0384118	1.24496e-21	3.24789e-20
Cd276	149.165	-1.76401	0.19177	1.38568e-21	3.60473e-20
Cdc16	1761.18	-0.438639	0.0470708	1.38385e-21	3.60473e-20
Amd1	3198.83	0.407134	0.0436707	1.42667e-21	3.70611e-20
Cpne4	591.977	0.739908	0.0820208	1.45856e-21	3.78357e-20
Kdm7a	3152.08	0.454013	0.048826	1.61945e-21	4.19499e-20
Unc5c	5688.23	-0.371412	0.0398524	1.64152e-21	4.24616e-20
Usb1	863.908	0.551476	0.0595876	1.66777e-21	4.30796e-20
Hnrnpr	2516.67	0.398778	0.042842	1.67413e-21	4.31832e-20
Pdap1	1479.65	-0.492262	0.0530265	1.69312e-21	4.36115e-20
Pde4b	1231.15	0.551328	0.0596163	1.78086e-21	4.58071e-20
Grk6	1310.16	0.632157	0.0689722	1.79887e-21	4.62055e-20
Slc27a6	281.755	-0.992084	0.112436	1.82652e-21	4.68499e-20
Map2k6	241.887	-1.31391	0.144217	1.97713e-21	5.06422e-20
Pde11a	1488.63	0.425851	0.0458941	2.06367e-21	5.2785e-20
Fam214b	622.677	0.756524	0.0844773	2.07306e-21	5.29513e-20
1110038B12Rik	1350.24	0.469633	0.0506773	2.09849e-21	5.35262e-20
Adcy3	961.705	0.608059	0.0662563	2.11423e-21	5.38527e-20
Rab5c	4296.92	-0.325033	0.0349358	2.41386e-21	6.13993e-20
Acot11	77.68	-2.0525	0.22761	2.82081e-21	7.16508e-20
Sgcb	1550.26	-0.478267	0.0518011	2.82853e-21	7.17474e-20
Scamp1	2034.92	0.41585	0.0449952	2.97914e-21	7.54633e-20
Mme	233.734	-1.19741	0.133572	2.99366e-21	7.57265e-20
Mapkapk2	3266.74	0.409284	0.0442823	3.01126e-21	7.59617e-20
Pi4k2b	3388.52	0.314388	0.0338499	3.01025e-21	7.59617e-20
Sun1	1662.19	-0.409317	0.0443139	3.18009e-21	8.01103e-20
Vgll3	6295.91	0.340377	0.0367623	3.35968e-21	8.45182e-20
Mthfd1l	5939.81	-0.260184	0.0279336	3.5861e-21	9.00903e-20
Bend4	959.111	-0.620816	0.0682383	3.82799e-21	9.60355e-20
Ipo11	2235.83	0.408076	0.0443232	4.2162e-21	1.0563e-19
Iqce	489.238	-0.770861	0.0870737	4.26005e-21	1.06583e-19
Arl2bp	2194.35	0.38623	0.0419326	4.32325e-21	1.08016e-19
Cenpn	529.537	-0.789961	0.0895638	4.42142e-21	1.10319e-19
Idh1	2002.5	-0.432877	0.0470825	4.49281e-21	1.11947e-19
Nf1	6551.33	-0.348184	0.0377718	4.71826e-21	1.17405e-19
Ddr2	11377.8	0.240576	0.0258753	4.9681e-21	1.23454e-19
Tatdn2	1380.34	0.472553	0.0515466	5.26253e-21	1.30594e-19
Slc9b2	63.8759	-3.01225	0.345731	5.31024e-21	1.31599e-19
Ccdc107	363.297	0.889364	0.102261	5.40566e-21	1.33783e-19
Arhgap29	1891.15	-0.439041	0.0478714	5.47759e-21	1.3538e-19
Ndst3	599.408	-0.717241	0.0804876	5.56118e-21	1.37261e-19
Fam60a	2337.26	0.385777	0.0420404	5.96028e-21	1.46913e-19
Map1b	3103.96	0.471742	0.0515765	6.40401e-21	1.57639e-19
Usp42	1021.47	-0.582368	0.0641193	6.47207e-21	1.591e-19
Asna1	1859.08	-0.408569	0.0446434	7.01358e-21	1.72181e-19
Ghitm	10330.6	0.225163	0.0242861	7.24147e-21	1.77537e-19
Ldlr	2425.17	0.381904	0.0417133	7.32878e-21	1.79438e-19
Camk2n2	178.063	1.31514	0.146778	7.69827e-21	1.88232e-19
Vasp	2048.5	0.497155	0.0545658	8.22855e-21	2.0093e-19
Tle1	687.952	0.65011	0.0724741	8.54365e-21	2.08347e-19
Rabep1	3061.98	-0.322558	0.0351789	8.63064e-21	2.10188e-19
Narf	1258.88	-0.533074	0.0586622	8.76211e-21	2.13107e-19
Gpnmb	111198	0.283521	0.0308251	8.80169e-21	2.13785e-19
Rad50	1624.32	-0.52555	0.057846	9.26425e-21	2.24722e-19
Tgfb1	109.191	1.54965	0.172149	1.06695e-20	2.58468e-19
Tcf12	7337.96	-0.412124	0.0453243	1.19859e-20	2.89974e-19
Hmgb2	1975.9	-0.520631	0.0574706	1.20573e-20	2.91317e-19
Lrrn4cl	290.104	-1.05772	0.122332	1.36318e-20	3.28924e-19
Ppfibp1	4374.24	0.311529	0.0341443	1.41216e-20	3.40294e-19
Sgk1	244.561	1.16089	0.132736	1.47124e-20	3.54064e-19
Ahdc1	834.077	-0.618238	0.0690852	1.52487e-20	3.66488e-19
Nebl	133.036	-1.45112	0.162462	1.74142e-20	4.17987e-19
Myl12b	1156.63	-0.589637	0.0658172	1.86865e-20	4.47938e-19
H2-D1	1368.49	0.461151	0.0510945	1.99298e-20	4.77116e-19
Diaph1	1418.96	0.421716	0.0467032	2.08894e-20	4.99436e-19
Zc3hav1	7818.12	0.287624	0.0316051	2.09468e-20	5.00155e-19
Pla2g6	1246.75	0.510466	0.0567116	2.13689e-20	5.0957e-19
Nr4a3	2306.2	0.353336	0.0390545	2.23058e-20	5.31219e-19
Hacd4	184.352	-1.36623	0.15402	2.23437e-20	5.31432e-19
Fndc3b	2532.46	0.42068	0.0466368	2.28044e-20	5.41685e-19
Tdrp	74.1796	-3.00901	0.352217	2.34664e-20	5.56688e-19
Tgfb2	380.286	-0.798517	0.0927435	2.56178e-20	6.06941e-19
Gng8	152.156	1.35775	0.153415	2.56556e-20	6.0705e-19
Papss1	1303.47	-0.506532	0.0564183	2.67273e-20	6.31592e-19
Gpr158	1086.09	-0.611861	0.0688468	2.84512e-20	6.71463e-19
Mat2a	8646.86	0.287106	0.0316666	2.87577e-20	6.77822e-19
Ubqln4	2874.69	0.359651	0.0398992	2.93547e-20	6.91006e-19
Dlx6os1	397.805	0.831528	0.0972971	3.09951e-20	7.28683e-19
Ppfibp2	488.141	-0.743611	0.0857709	3.21928e-20	7.55871e-19
Sfxn1	2177.23	0.416218	0.0463705	3.4513e-20	8.09309e-19
Zfp618	894.767	-0.667166	0.0759256	3.50262e-20	8.20294e-19
Dlst	5355.69	0.241199	0.0265561	3.64394e-20	8.52301e-19
Stoml2	968.784	0.609756	0.0688262	3.73487e-20	8.72455e-19
Zfp467	236.256	-1.08813	0.127342	4.2595e-20	9.93739e-19
Hsdl1	641.614	-0.639691	0.0726577	4.32057e-20	1.0067e-18
Mrpl9	1419.48	0.553744	0.0623049	4.71078e-20	1.09623e-18
Stard13	828.204	-0.583501	0.0658679	4.8473e-20	1.12657e-18
Ccdc80	155.515	1.22316	0.141185	5.26373e-20	1.2218e-18
Col1a2	250.119	-0.872153	0.103305	5.52595e-20	1.28104e-18
Mlana	9121.23	-0.325951	0.0363758	5.71694e-20	1.32364e-18
Ltbp3	1818.78	0.442364	0.0496483	5.91428e-20	1.3676e-18
Gstk1	245.881	1.05633	0.124647	5.96686e-20	1.37802e-18
Rpn1	11682.2	0.208175	0.0229821	5.9946e-20	1.38269e-18
Prdx1	28128.6	0.236837	0.0262283	6.13527e-20	1.41335e-18
Fam53b	11547.6	-0.23993	0.0266127	6.80366e-20	1.56535e-18
Negr1	107.503	-1.58784	0.1806	6.91042e-20	1.58792e-18
Camk2d	4509.01	0.367606	0.0412526	7.2145e-20	1.65572e-18
Clptm1l	2825.57	0.366934	0.041181	7.28858e-20	1.67063e-18
Cmas	2158.41	0.388422	0.0436362	7.30302e-20	1.67184e-18
Ado	3113.27	0.339683	0.0380666	7.38475e-20	1.68844e-18
Spata5	988.801	0.534844	0.0604725	7.78257e-20	1.77718e-18
Nfil3	598.098	0.597415	0.0679746	7.92859e-20	1.80827e-18
Cmip	1046.37	-0.560406	0.063534	8.18173e-20	1.86137e-18
Zcchc11	4092.52	0.314876	0.0352638	8.17758e-20	1.86137e-18
Zdhhc2	533.358	-0.754586	0.0884032	8.84345e-20	2.00942e-18
Ddx20	1044.68	0.541624	0.0613744	8.90478e-20	2.02084e-18
Crb2	91.2067	1.52485	0.174062	8.92201e-20	2.02225e-18
Abca13	65.0617	-2.09303	0.243235	9.47404e-20	2.14472e-18
Dcaf12	2929.9	0.378875	0.0426874	9.51175e-20	2.15059e-18
Dusp10	175.884	1.26223	0.146338	9.95888e-20	2.24614e-18
Fam21	2977.83	-0.337351	0.0379394	9.94845e-20	2.24614e-18
Gm44220	130.968	-1.96897	0.227638	1.02603e-19	2.31129e-18
Wdr12	1336.34	0.43615	0.0493125	1.07723e-19	2.42363e-18
Lrp1	2147.58	-0.366372	0.0413208	1.08296e-19	2.43353e-18
G3bp1	9461.41	0.228992	0.0255157	1.08435e-19	2.43367e-18
Sh2d6	107.691	1.78742	0.205314	1.10131e-19	2.4687e-18
AI506816	9735.13	-0.27792	0.0311328	1.10451e-19	2.47285e-18
Ubqln1	4325.29	0.342951	0.0386561	1.15422e-19	2.581e-18
Ndrg1	1960.06	-0.388545	0.0439052	1.16179e-19	2.59477e-18
Pkp2	254.325	0.957866	0.114984	1.21981e-19	2.72103e-18
Tbx4	709.053	-0.679981	0.0789172	1.31138e-19	2.92174e-18
Tmem38b	278.922	0.865428	0.103693	1.32317e-19	2.94442e-18
Ssr3	15146.4	0.259362	0.0290858	1.40913e-19	3.13189e-18
Gm11734	51.2945	-2.73804	0.328484	1.42808e-19	3.17017e-18
Sema6b	313.453	0.998023	0.119907	1.48549e-19	3.29361e-18
Slc25a10	1362.55	-0.468282	0.0532416	1.55147e-19	3.43575e-18
Fktn	1339.92	0.431758	0.0490559	1.59978e-19	3.53845e-18
Lancl1	1451.99	0.447309	0.050888	1.70911e-19	3.77572e-18
Fxr1	3631.19	0.334872	0.0379162	1.72769e-19	3.81215e-18
B4galt5	2179.89	0.44839	0.0510789	1.89133e-19	4.1682e-18
Dcun1d4	1206.88	-0.478344	0.0545969	2.04209e-19	4.49506e-18
Rexo2	3271.51	-0.296295	0.0335477	2.23999e-19	4.92475e-18
Pcdh7	940.843	-0.651914	0.0758152	2.24336e-19	4.92626e-18
Slc33a1	951.862	0.511878	0.05862	2.35279e-19	5.16036e-18
Ssu72	1500.32	0.393358	0.0448732	2.41287e-19	5.28581e-18
Rsl1d1	4762.06	0.37031	0.0422061	2.43791e-19	5.33427e-18
Tnpo3	5117.85	0.273966	0.0310588	2.95737e-19	6.46317e-18
Smarce1	2236.02	-0.402855	0.0460953	2.96597e-19	6.47423e-18
Soga3	126.942	-1.56347	0.181341	3.03568e-19	6.6185e-18
Mau2	2187.42	-0.422378	0.048431	3.32261e-19	7.23547e-18
Igsf3	2276.03	-0.362204	0.0414428	3.41e-19	7.41695e-18
Btg2	186.254	1.11891	0.134357	3.5459e-19	7.70339e-18
Tspan5	824.386	0.569129	0.0658873	3.82109e-19	8.2914e-18
Coro7	1883.64	-0.415063	0.0476787	3.88641e-19	8.42315e-18
Urod	739.649	0.591269	0.068736	4.31782e-19	9.34711e-18
Mxra8	389.158	0.792572	0.0956003	4.32868e-19	9.35955e-18
Bsn	153.533	-1.45812	0.170465	4.74867e-19	1.02556e-17
Elf4	250.69	-1.18255	0.141512	4.97673e-19	1.07228e-17
Tpp1	3924.5	-0.296988	0.0339733	4.97523e-19	1.07228e-17
Vps36	1214.9	-0.430256	0.0496126	5.01836e-19	1.07998e-17
Ncln	2063.37	0.4934	0.0570568	5.29957e-19	1.13916e-17
Gm21092	363.808	-0.916514	0.112368	5.31142e-19	1.14037e-17
Scpep1	6432.11	0.286694	0.0327936	5.36141e-19	1.14975e-17
Srd5a3	403.486	-0.741861	0.0888934	5.42719e-19	1.1625e-17
Ak4	523.601	0.686361	0.0813351	5.53528e-19	1.18426e-17
Smarca5	5102.23	-0.276608	0.0316405	5.82725e-19	1.24528e-17
Vill	1666.01	-0.383843	0.0442851	5.92977e-19	1.26571e-17
Zfp703	1235.98	-0.494318	0.0572572	5.98001e-19	1.27495e-17
Adamtsl4	384.246	-0.946355	0.116262	6.00479e-19	1.27837e-17
St6galnac4	785.996	0.548388	0.0637459	6.01003e-19	1.27837e-17
Rps3a1	26970	0.370925	0.0428159	6.45692e-19	1.37183e-17
Tns3	1944.36	-0.429989	0.0497474	6.46482e-19	1.37192e-17
Wbp2	5130.7	-0.308793	0.0354913	6.56859e-19	1.39233e-17
Tmem59	3366	0.402467	0.0465651	6.93862e-19	1.46906e-17
Mitf	14813.2	-0.262777	0.0301066	7.40055e-19	1.56505e-17
Padi4	17.8258	4.60145	0.536218	7.67216e-19	1.62062e-17
Prrc2b	10271.2	0.277905	0.0319165	7.85064e-19	1.65641e-17
Ahi1	2161.48	0.362514	0.0420153	9.09622e-19	1.91701e-17
Iqgap2	150.152	-1.35705	0.161061	9.6911e-19	2.04003e-17
Abl1	5771.35	0.262456	0.0301764	9.74171e-19	2.04833e-17
Nudt4	1929.85	0.39129	0.0454642	9.86521e-19	2.07192e-17
Rpa3	1654.76	0.559514	0.0655565	1.00157e-18	2.10112e-17
Pvrl2	946.244	0.518002	0.0605137	1.02662e-18	2.1512e-17
Jun	1234.36	0.529369	0.061977	1.14052e-18	2.38714e-17
Arl15	822.219	0.576158	0.0677475	1.14303e-18	2.38966e-17
Vcp	10747	0.260047	0.0299926	1.26065e-18	2.63256e-17
Cers2	5312.01	0.397141	0.0463741	1.40478e-18	2.93019e-17
Hist1h1d	4335.41	-0.44351	0.0519259	1.52436e-18	3.17601e-17
Hook3	2026.21	-0.417225	0.0488612	1.65127e-18	3.43651e-17
Gpc1	8908.17	-0.28254	0.032793	1.68591e-18	3.50463e-17
Slc2a3	693.505	0.528305	0.0621942	1.71645e-18	3.56407e-17
Angptl6	369.626	0.86385	0.107428	1.73628e-18	3.60115e-17
Srebf2	6351.47	0.260828	0.0302286	1.80759e-18	3.74481e-17
Synj2bp	1291.63	0.447627	0.0525445	1.82888e-18	3.78465e-17
Grik4	48.2481	-2.93565	0.366013	1.85087e-18	3.82582e-17
Ext2	1976.65	0.389814	0.0456757	1.85425e-18	3.82849e-17
Arhgef12	10953.8	0.212118	0.0244613	1.86554e-18	3.84747e-17
Aplp2	8824.8	-0.254673	0.0295121	1.88919e-18	3.89185e-17
Tmem184c	1323.13	-0.588438	0.069793	1.91983e-18	3.95053e-17
D930015E06Rik	935.939	0.487075	0.057314	1.9668e-18	4.04265e-17
Rhou	2595.55	0.358071	0.0419399	2.03744e-18	4.18314e-17
Slc25a23	627.972	-0.703205	0.0852167	2.09864e-18	4.30397e-17
Ece1	47.0917	-3.79586	0.46138	2.17198e-18	4.44939e-17
Gm17501	105.313	1.37319	0.164833	2.29612e-18	4.69844e-17
2310057J18Rik	98.2019	-1.61818	0.193151	2.3843e-18	4.87345e-17
Got1	4541.81	0.325136	0.0380716	2.38966e-18	4.87565e-17
Zmynd8	2742.55	-0.398635	0.0468883	2.3907e-18	4.87565e-17
Ttc30a1	72.4783	-2.14204	0.261206	2.4341e-18	4.95863e-17
Tcf4	1622.31	-0.38141	0.0448996	2.6852e-18	5.46408e-17
Tk1	1928.94	-0.399829	0.0471131	2.71632e-18	5.52128e-17
Serpinf1	406.685	-0.713838	0.0871712	3.03797e-18	6.16822e-17
Endov	920.446	-0.472732	0.0559724	3.2175e-18	6.5255e-17
Macrod1	192.875	0.972787	0.122496	3.23703e-18	6.55785e-17
Fabp5	5957.35	0.377819	0.0445983	3.31897e-18	6.71642e-17
Rrp7a	2144.37	0.348102	0.04102	3.33728e-18	6.74601e-17
Wdr77	960.633	0.518426	0.0616171	3.58736e-18	7.24355e-17
Hnrnpa3	6633.1	-0.321728	0.0378765	3.63333e-18	7.32828e-17
Usp32	2094.03	-0.374026	0.0442171	3.7561e-18	7.56757e-17
Bicd2	1706.21	0.39622	0.0469144	3.90094e-18	7.85075e-17
Epb41l2	3526.59	0.281345	0.0330218	3.91409e-18	7.86857e-17
Meis2	2991.23	-0.404889	0.0479635	3.93754e-18	7.90702e-17
Piezo1	4194.71	0.274083	0.0321557	4.02604e-18	8.07589e-17
Atp5f1	5544.21	0.250497	0.0293266	4.20246e-18	8.42055e-17
Msrb3	312.056	0.822971	0.10327	4.44016e-18	8.88711e-17
Zc2hc1a	744.447	0.59107	0.0709923	4.56087e-18	9.11876e-17
Lgals8	2065.96	-0.414617	0.0492526	4.68733e-18	9.36137e-17
Fkbp5	1234.52	0.43292	0.0515311	5.18549e-18	1.0345e-16
Ap1m1	1453.1	-0.460706	0.0549283	5.45617e-18	1.08732e-16
Prnp	951.72	0.484241	0.0577885	5.46215e-18	1.08732e-16
Celf1	6338.62	0.267984	0.0315544	5.52589e-18	1.09882e-16
Scfd2	656.785	-0.621614	0.0752099	5.53652e-18	1.09974e-16
Adss	1749.15	0.37392	0.0444471	5.57551e-18	1.10628e-16
Adgrl1	1062.21	-0.62898	0.0762222	5.6756e-18	1.12492e-16
Exosc5	884.976	0.722855	0.0892799	5.71324e-18	1.13116e-16
Rrn3	3811.79	0.289483	0.0342462	6.5289e-18	1.29126e-16
2610035D17Rik	206.886	-0.992065	0.126272	6.86293e-18	1.35585e-16
Trappc3	1050.29	0.530382	0.0637113	7.15641e-18	1.41231e-16
Grb14	169.457	-1.37174	0.167595	7.50878e-18	1.48026e-16
Hmga2	1046.96	0.573883	0.0693008	7.70706e-18	1.51771e-16
Vbp1	3392.66	0.328353	0.0391183	8.22135e-18	1.61725e-16
Fn1	2485.48	0.705921	0.0873478	8.24582e-18	1.62032e-16
Inpp4b	1449.78	-0.557034	0.0672239	8.38292e-18	1.6455e-16
Phb2	4758.31	0.356264	0.042567	8.68488e-18	1.70294e-16
Wdr81	1013.51	-0.495495	0.0595637	8.78164e-18	1.72007e-16
Prkar2a	1927.86	0.35397	0.0423183	9.16336e-18	1.79293e-16
Exoc1	1109.01	-0.497114	0.0598578	9.8051e-18	1.91644e-16
Poglut1	2139.82	0.33464	0.0400542	1.10413e-17	2.15576e-16
Kdm4a	3617.65	0.276309	0.0328888	1.12866e-17	2.20131e-16
Arpc4	2346.03	0.407709	0.049079	1.22164e-17	2.38012e-16
Sec61a1	7992.08	0.267369	0.0318887	1.40309e-17	2.73073e-16
Psmb4	3730.19	0.398101	0.0480439	1.49791e-17	2.91219e-16
Rnf4	6986.1	0.232149	0.0276016	1.51224e-17	2.93692e-16
E2f8	719.594	-0.600236	0.0734611	1.51542e-17	2.93998e-16
Zbtb17	1877.11	0.432606	0.0522871	1.52119e-17	2.94806e-16
Lgr6	199.553	-1.33249	0.165129	1.55571e-17	3.01177e-16
Baz1a	2000.62	0.3456	0.0416207	1.59977e-17	3.0938e-16
Neat1	1603.13	-0.399157	0.0482346	1.63548e-17	3.15952e-16
Mmachc	294.29	0.75437	0.0953975	1.69371e-17	3.26855e-16
Arglu1	1398.19	-0.412306	0.0499123	1.78389e-17	3.43897e-16
Tsc22d2	1899.04	0.384767	0.0465338	1.81269e-17	3.49081e-16
Ifrd2	937.253	0.690537	0.0862829	1.94851e-17	3.74843e-16
St3gal5	807.78	-0.541383	0.0660536	1.96285e-17	3.77205e-16
Necap2	3764.76	0.298722	0.0359486	2.05579e-17	3.94651e-16
Stat5a	653.068	-0.62523	0.0772239	2.13685e-17	4.09783e-16
Trib1	294.849	0.790937	0.101163	2.1488e-17	4.11643e-16
Cuedc2	2467.8	-0.400065	0.0485864	2.30315e-17	4.4031e-16
Ywhae	27721.8	-0.235472	0.0281736	2.30325e-17	4.4031e-16
Acadm	805.816	-0.522509	0.0638377	2.38682e-17	4.55811e-16
Atg7	1278.47	0.387413	0.0470852	2.52334e-17	4.8138e-16
Plcg2	129.543	-1.43553	0.178077	2.57505e-17	4.90733e-16
Clic4	9284.05	0.206072	0.0246129	2.58934e-17	4.92943e-16
Immp1l	1303.19	0.446862	0.0545042	2.74761e-17	5.2253e-16
Itsn1	1864.3	-0.377406	0.0459032	2.75199e-17	5.22821e-16
Rgma	765.301	-0.531437	0.0651679	2.91948e-17	5.54066e-16
Naa15	4704.57	0.249133	0.0299896	3.14436e-17	5.96125e-16
Tmem70	1113.88	0.428478	0.0523483	3.21192e-17	6.08305e-16
Ern1	1132	0.419778	0.0513601	3.62145e-17	6.85157e-16
Lsm4	1500.24	-0.518321	0.0637134	3.66844e-17	6.93331e-16
Nes	1407.04	0.585516	0.072485	3.72891e-17	7.04033e-16
Cdk8	1287.41	-0.462876	0.0567801	3.88005e-17	7.31815e-16
Arf6	7631.26	0.292362	0.0354879	3.92711e-17	7.3993e-16
1110001J03Rik	507.163	0.667614	0.0839615	4.06219e-17	7.64593e-16
D1Ertd622e	331.975	0.787632	0.101724	4.08443e-17	7.6799e-16
Smim15	942.838	0.454136	0.0558509	4.71188e-17	8.85061e-16
Txndc5	3700.92	0.314364	0.0383524	4.73144e-17	8.87824e-16
Lman2	3965.24	0.27826	0.0338158	4.76364e-17	8.9295e-16
Nudcd2	1659.51	0.409881	0.0503402	4.80217e-17	8.99253e-16
Eri1	2001.48	-0.394578	0.0484312	4.81844e-17	9.01378e-16
Actb	102981	-0.175319	0.0210612	4.87946e-17	9.11862e-16
Casd1	4916.39	-0.267084	0.0324297	4.92411e-17	9.18331e-16
Parp9	170.983	-1.16439	0.149948	4.91988e-17	9.18331e-16
Ldlrad3	1943.12	-0.455706	0.0560965	4.9968e-17	9.30939e-16
Ahcyl1	5501.07	0.274466	0.0333664	5.03354e-17	9.36832e-16
Mrps10	1262.47	0.452861	0.0557634	5.13598e-17	9.54927e-16
Atrx	9906.89	-0.25083	0.0304564	5.65273e-17	1.04994e-15
Chd3	2182.25	-0.346043	0.0424808	5.95134e-17	1.10428e-15
Ttc12	348.735	-0.78348	0.101763	6.07473e-17	1.12604e-15
Ccser2	2879.1	-0.432751	0.0533834	6.08247e-17	1.12633e-15
Ctso	175.282	1.045	0.137317	6.3755e-17	1.1794e-15
Gfap	136.433	-1.21522	0.156174	6.6292e-17	1.2251e-15
Lims1	5241.72	0.310802	0.0380984	6.69424e-17	1.23587e-15
Hsbp1	1619.39	-0.479231	0.0593414	6.92359e-17	1.27692e-15
Hint2	400.285	0.830453	0.109071	7.08887e-17	1.30609e-15
Tpra1	1419.7	0.46324	0.0573625	7.25648e-17	1.33563e-15
Sh3pxd2a	4252.9	0.263016	0.0321168	7.50155e-17	1.37935e-15
Fbln5	4966.72	-0.325526	0.0400534	7.81306e-17	1.43519e-15
Pdpn	413.602	-0.674772	0.0858977	7.92947e-17	1.45511e-15
Dph2	277.782	0.775102	0.100973	8.07471e-17	1.47955e-15
Fzd6	702.097	-0.57924	0.0725047	8.07878e-17	1.47955e-15
Zbtb7a	1966.97	0.419464	0.0519496	8.17186e-17	1.4951e-15
Map7	117.752	1.20539	0.15567	8.20455e-17	1.49958e-15
Them4	449.077	0.609587	0.0767549	8.83297e-17	1.61283e-15
Gpat4	2413.92	-0.353557	0.043715	9.24228e-17	1.68589e-15
Chmp6	1942.14	-0.551173	0.0689383	9.51118e-17	1.73321e-15
Mical3	7265.08	-0.214058	0.0260836	9.79917e-17	1.78392e-15
Cdk12	2113.62	-0.390872	0.0485627	1.09379e-16	1.98923e-15
Lpp	3321.25	0.382812	0.0475976	1.18205e-16	2.14763e-15
Ccnd2	34442	0.178431	0.0217181	1.18646e-16	2.15351e-15
Tusc3	1047.09	-0.515526	0.0645994	1.30888e-16	2.37335e-15
Atad1	4206.77	0.27346	0.0337291	1.35237e-16	2.44979e-15
4833439L19Rik	2970.96	0.379903	0.0473271	1.35548e-16	2.45299e-15
Kcnab2	1873.7	-0.428342	0.0535032	1.39642e-16	2.52458e-15
Shcbp1	1075.51	-0.476345	0.0596157	1.39907e-16	2.52687e-15
Cct4	8811.64	0.238192	0.029267	1.4099e-16	2.54392e-15
Zfp354c	539.194	-0.63618	0.0811312	1.45877e-16	2.62951e-15
Mgat2	1893.36	0.385211	0.0480892	1.52492e-16	2.74605e-15
Prkci	2649.36	0.366866	0.0457684	1.56728e-16	2.81956e-15
Lats2	1978.32	0.353677	0.044154	1.7429e-16	3.13243e-15
Pa2g4	2259.09	0.367297	0.0459054	1.7608e-16	3.1615e-15
Aurkaip1	1009.91	0.496626	0.062504	1.8738e-16	3.36109e-15
Mon1b	781.388	-0.55462	0.0701648	1.92092e-16	3.44225e-15
Gpm6b	61.2792	-3.7346	0.48928	2.00511e-16	3.5896e-15
Ect2	3455.63	0.332999	0.0415988	2.03174e-16	3.63371e-15
Prkab2	259.324	0.763338	0.100905	2.2419e-16	4.00568e-15
Cyp2j6	2478.42	-0.336286	0.0420896	2.25559e-16	4.02621e-15
Uqcrh	1942.89	0.537461	0.0680507	2.25849e-16	4.02746e-15
Plekhb2	1899.75	0.443955	0.0559184	2.30028e-16	4.09799e-15
Imp4	2434.54	0.372224	0.0467413	2.34108e-16	4.16663e-15
Atp5o	4588.82	-0.248767	0.0308549	2.40918e-16	4.28365e-15
Nfxl1	1504.37	-0.381117	0.0479062	2.41333e-16	4.28687e-15
Tns1	93.274	-1.52665	0.195962	2.59576e-16	4.60648e-15
Igf2bp1	727.135	-0.526952	0.0668624	2.73677e-16	4.852e-15
Kbtbd8	432.242	0.629576	0.0810188	2.75009e-16	4.87091e-15
Fndc4	82.1158	-1.74216	0.22432	2.83466e-16	5.01584e-15
Strip1	2130.32	0.296252	0.0370561	2.83816e-16	5.01719e-15
Fzd7	3220.11	-0.338712	0.0425665	2.89458e-16	5.1071e-15
H2afy	2063.81	0.34076	0.0428315	2.8946e-16	5.1071e-15
Rrp8	711.048	0.554811	0.0706734	2.94986e-16	5.19959e-15
Sf3b6	3122.61	0.262856	0.0327967	3.15836e-16	5.56175e-15
Stard8	1094.49	-0.447736	0.0567164	3.26929e-16	5.75157e-15
4833420G17Rik	671.062	0.536018	0.0683057	3.404e-16	5.98281e-15
Rap1gap	197.526	-1.09419	0.147155	3.42275e-16	6.00999e-15
Mrpl47	684.739	0.544111	0.0694265	3.51199e-16	6.16078e-15
Wipf3	133.144	-1.34925	0.17614	4.05499e-16	7.10652e-15
Zfp12	869.179	-0.523486	0.0668268	4.06553e-16	7.11817e-15
Hells	3558.37	0.289594	0.0364065	4.13861e-16	7.23922e-15
Atg4a	733.208	-0.578808	0.0744232	4.36099e-16	7.62091e-15
4930402H24Rik	1000.84	-0.474864	0.0605186	4.43923e-16	7.75024e-15
Tecpr1	17657.3	-0.307624	0.0388166	4.58247e-16	7.99269e-15
Ttc23	598.293	0.533974	0.0683687	4.617e-16	8.04526e-15
Ddah2	294.044	-0.994824	0.136	4.7039e-16	8.1889e-15
Aco2	8144.49	-0.225945	0.0283039	5.58744e-16	9.71779e-15
Pcdhb16	437.932	-0.668649	0.0878122	5.66944e-16	9.85106e-15
Tyro3	481.49	-0.725537	0.0966021	5.7123e-16	9.91612e-15
Itgb5	1526.52	0.382079	0.0486902	5.73507e-16	9.94623e-15
Prkar2b	1081.77	-0.493986	0.063326	5.9868e-16	1.0373e-14
Rhob	2801.2	0.402841	0.0514385	6.06554e-16	1.04995e-14
Tfcp2	1347.05	-0.403456	0.0515925	6.63081e-16	1.14671e-14
Cspp1	700.1	-0.544671	0.0702448	6.73744e-16	1.16405e-14
Sgk2	66.2041	-4.79098	0.616363	6.94635e-16	1.19901e-14
Rbm5	2350.64	-0.401829	0.0514533	7.23895e-16	1.24834e-14
C530044C16Rik	83.2753	-8.53944	1.12236	7.26431e-16	1.25154e-14
Ddx21	4470.36	0.239561	0.0301885	7.30401e-16	1.2572e-14
Arsg	631.603	-0.659158	0.0868096	7.56897e-16	1.30158e-14
Pdcd6	1274	0.450738	0.0579096	7.81719e-16	1.343e-14
Pycr2	639.613	0.628057	0.0822291	7.85861e-16	1.34885e-14
Atf6	4491.29	0.43738	0.0561944	8.09742e-16	1.38854e-14
Gng12	5569.85	0.286323	0.0363703	8.20804e-16	1.40619e-14
Man2a1	4122.55	-0.277319	0.0351884	8.24248e-16	1.41077e-14
Heca	704.168	0.499634	0.0644202	8.33363e-16	1.42504e-14
Aph1a	1617.72	0.398769	0.0511748	8.38034e-16	1.43169e-14
Ogfod1	734.444	0.554401	0.0718483	8.47299e-16	1.44483e-14
Rpl39	11922.2	0.290341	0.0369174	8.46834e-16	1.44483e-14
AU022252	628.024	0.578013	0.0751464	8.54549e-16	1.45583e-14
Anxa6	1180.52	-0.43117	0.0554637	8.85969e-16	1.50706e-14
Atp5b	29863	-0.156003	0.019528	8.86263e-16	1.50706e-14
Pogk	2336.67	0.32924	0.0420887	9.01283e-16	1.53118e-14
Klhl42	1625.66	0.370948	0.0476139	9.36878e-16	1.59017e-14
Fam234b	760.913	0.519247	0.06719	9.50141e-16	1.61119e-14
Taf6	524.629	-0.606703	0.0793811	9.53778e-16	1.61586e-14
Snd1	10542.9	0.204647	0.0257891	9.73366e-16	1.64753e-14
Zdhhc21	1905.06	0.350906	0.045073	1.07253e-15	1.8137e-14
Ezr	1332.02	-0.440793	0.0569093	1.08081e-15	1.82601e-14
Ccdc15	810.797	-0.689169	0.0920008	1.10358e-15	1.86276e-14
Tyms	1086.34	-0.454085	0.0586933	1.12028e-15	1.88921e-14
Abca8a	82.997	-1.59667	0.209992	1.12761e-15	1.89981e-14
Inpp1	249.283	-0.942853	0.131268	1.1478e-15	1.93206e-14
Azgp1	56.008	-2.01897	0.269905	1.15816e-15	1.9477e-14
Hist1h4c	4801.51	-0.632561	0.0835038	1.20626e-15	2.02673e-14
Kmt2c	2566.01	-0.412002	0.0532668	1.26887e-15	2.12999e-14
Zfp316	657.331	-0.543056	0.0708102	1.3154e-15	2.20606e-14
Zfp207	5203.68	-0.40748	0.0527805	1.43912e-15	2.41135e-14
Bhlhb9	596.537	-0.604022	0.0795594	1.44807e-15	2.42412e-14
Gm22	118.663	-1.35025	0.180374	1.48992e-15	2.49191e-14
Cdk7	1384.91	0.382404	0.0495428	1.58138e-15	2.64247e-14
Apc	3636.81	-0.429224	0.0557797	1.65322e-15	2.75999e-14
Selt	7026.29	0.249224	0.0318812	1.73273e-15	2.89009e-14
Isca1	1290.31	0.442249	0.0576602	1.94331e-15	3.23838e-14
Ccnl1	2692.83	0.306844	0.0396253	1.95324e-15	3.25196e-14
Fam8a1	1557.09	0.407869	0.0531458	2.05515e-15	3.41853e-14
Gusb	2699.74	-0.320319	0.0414906	2.13962e-15	3.55581e-14
Kif1b	2811.52	-0.292299	0.0377446	2.16882e-15	3.60107e-14
Ctns	1146	-0.519951	0.0682298	2.17657e-15	3.61066e-14
Soga1	927.013	0.467835	0.0611965	2.20273e-15	3.65074e-14
Jtb	1243.35	0.609759	0.0811031	2.39485e-15	3.96558e-14
Chd7	553.051	0.650786	0.0873383	2.47391e-15	4.09279e-14
Bri3	1780.27	-0.409237	0.0535322	2.58131e-15	4.26662e-14
Jag1	403.413	0.656256	0.0882499	2.58382e-15	4.26691e-14
Appbp2	3874.82	-0.304148	0.0394679	2.67233e-15	4.40603e-14
mt-Nd5	36837.6	-0.60399	0.0804076	2.67287e-15	4.40603e-14
Slc39a1	4306.82	0.394775	0.0516887	2.85212e-15	4.69728e-14
Plp2	92.2718	-1.63022	0.218009	2.87014e-15	4.72271e-14
Csf3r	19.7314	8.53276	1.14913	2.88607e-15	4.74466e-14
Vash1	69.1132	-3.29106	0.461881	2.90075e-15	4.76452e-14
Rps27	7669.14	0.322453	0.0420343	3.09793e-15	5.08383e-14
Micall2	377.576	-0.756825	0.10476	3.20061e-15	5.24762e-14
Tomm70a	5065.11	0.233763	0.030157	3.32239e-15	5.44243e-14
Prr11	1873.97	-0.354746	0.0464672	3.43483e-15	5.62158e-14
Edem1	4551.52	0.301483	0.0392755	3.44839e-15	5.63873e-14
Glipr2	301.071	-0.789549	0.110361	3.57795e-15	5.84536e-14
Qpct	28.5517	-3.70806	0.512652	3.61252e-15	5.89658e-14
Fkbp6	2665.33	-0.29708	0.0387214	3.67264e-15	5.98939e-14
Tlk2	3119.38	-0.295316	0.0384844	3.68086e-15	5.99745e-14
Rsbn1	807.638	0.480599	0.0634809	3.74258e-15	6.09259e-14
Prkaa2	775.908	0.536909	0.071285	3.91244e-15	6.36345e-14
Atxn3	1816.2	0.322257	0.0422077	4.10973e-15	6.6784e-14
Ddx26b	565.538	-0.629386	0.0849545	4.41256e-15	7.16415e-14
Pno1	1407.25	0.37959	0.0500262	4.41937e-15	7.16885e-14
Xab2	1206.13	-0.399906	0.0527711	4.44006e-15	7.19604e-14
Vdac3	3890.5	-0.313804	0.0411381	4.5903e-15	7.43296e-14
Plxnb1	2994.07	-0.29155	0.0381247	4.65414e-15	7.52968e-14
Hnrnpa0	6107.08	0.412964	0.0545869	4.71533e-15	7.62194e-14
Lpcat2	1835.24	0.348214	0.0458331	4.72464e-15	7.63025e-14
Lhfpl4	46.0816	1.74899	0.236628	4.77247e-15	7.70071e-14
Mdga2	236.788	0.912358	0.13048	4.82603e-15	7.78028e-14
Trnt1	1983.88	0.365701	0.0482515	5.00547e-15	8.06246e-14
Cpox	1635.33	0.366708	0.0484391	5.32371e-15	8.56753e-14
Aff4	9901.25	-0.342511	0.0451704	5.45987e-15	8.77893e-14
Ankrd52	3614.09	0.296286	0.0388802	5.52581e-15	8.87485e-14
Fgd4	1762.03	-0.464485	0.0617159	5.52921e-15	8.87485e-14
Aff3	2045.2	-0.439979	0.0584574	5.89894e-15	9.46001e-14
Trio	7267.87	0.267858	0.0350551	5.91103e-15	9.4711e-14
Tbcd	2001.06	-0.323483	0.0426442	5.97724e-15	9.56044e-14
Wdr43	2563.55	0.287074	0.0376758	5.97447e-15	9.56044e-14
Nid1	626.024	-0.611854	0.0828377	6.32316e-15	1.01049e-13
Vezf1	2418.72	-0.470717	0.0627401	6.4916e-15	1.03651e-13
Cnot7	1806.6	-0.342906	0.0453703	6.59003e-15	1.0513e-13
Fam193a	1976.89	-0.415966	0.0553209	6.65427e-15	1.06063e-13
Cdca7	829.296	0.45597	0.0607805	6.81406e-15	1.08515e-13
Whsc1l1	1998	-0.351395	0.0465988	7.18414e-15	1.1431e-13
Trak1	1638.3	0.370123	0.0491771	7.36249e-15	1.17046e-13
Eaf1	2390.71	0.340945	0.0452441	7.90371e-15	1.25541e-13
Tgm2	36.0718	1.98463	0.274335	8.05745e-15	1.27872e-13
Espnl	75.4214	1.59273	0.217282	8.46446e-15	1.34215e-13
Ubxn8	493.073	-0.586011	0.079399	8.47842e-15	1.3432e-13
Psmd4	2339.59	0.375351	0.0500255	8.60048e-15	1.36136e-13
Ddit4l	136.55	-1.43517	0.196849	8.66689e-15	1.37069e-13
Rin3	1016.77	-0.443609	0.0593981	9.08576e-15	1.43569e-13
Mum1	725.489	-0.53363	0.0718984	9.13375e-15	1.44203e-13
Scamp5	1412.63	-0.355936	0.0474338	9.3236e-15	1.47074e-13
Tuba1c	4220.7	0.407682	0.0545303	9.44855e-15	1.48916e-13
Ufsp2	846.223	-0.564146	0.0764208	1.00437e-14	1.5816e-13
Sema3c	308.285	0.769999	0.109529	1.11767e-14	1.75851e-13
Zfp704	2333.88	0.434501	0.0583993	1.15231e-14	1.81145e-13
Sec22b	1708.73	0.350069	0.0468084	1.16246e-14	1.82583e-13
Lmo4	2175.09	-0.299252	0.0397898	1.16419e-14	1.827e-13
Ate1	1796.89	0.35627	0.0476945	1.20611e-14	1.89115e-13
Tmem69	360.987	0.671169	0.0932934	1.27633e-14	1.99955e-13
Inafm2	1007.13	0.396233	0.0532851	1.32739e-14	2.07776e-13
Fkbp9	11269.2	-0.185106	0.024283	1.33156e-14	2.08251e-13
Ip6k3	64.7948	-1.92437	0.267901	1.41291e-14	2.20785e-13
Foxk2	6170.02	-0.311707	0.0416674	1.44408e-14	2.25464e-13
E2f3	1153.4	0.40399	0.0544458	1.46179e-14	2.28034e-13
Mob1a	7456.28	0.279374	0.0372017	1.47973e-14	2.30637e-13
Notch3	40.1237	-2.84755	0.416834	1.61087e-14	2.50863e-13
Cenpw	688.152	0.545909	0.0745503	1.77335e-14	2.75932e-13
Map7d2	44.1552	-2.27349	0.325556	1.77816e-14	2.76445e-13
Nifk	1212.67	0.374913	0.0506185	1.79147e-14	2.78279e-13
Tbca	2754.68	0.35652	0.0480729	1.80793e-14	2.80596e-13
Lsm6	716.758	-0.524713	0.0715653	1.87577e-14	2.90879e-13
Drap1	1892.49	0.343636	0.0463192	1.89418e-14	2.93486e-13
Slc6a9	813.64	0.462919	0.062924	1.99062e-14	3.08167e-13
Psmc5	2080.92	-0.32288	0.0434945	2.06996e-14	3.20179e-13
Ubr7	1709.31	0.339843	0.0458882	2.13351e-14	3.29731e-13
Dtx3l	211.269	-1.10992	0.161346	2.14626e-14	3.31421e-13
Mms22l	1155.54	0.406217	0.0551456	2.17462e-14	3.35519e-13
Gm20619	246.899	0.899973	0.132604	2.18205e-14	3.36381e-13
S100a1	1004.56	0.621743	0.0863487	2.22873e-14	3.43288e-13
Pak1ip1	1124.88	0.376525	0.0510847	2.33365e-14	3.59147e-13
Brk1	2879.64	0.299511	0.0403207	2.35025e-14	3.61136e-13
Tom1	550.578	-0.593592	0.0820709	2.35052e-14	3.61136e-13
Rpl3	18598.5	0.246116	0.0328953	2.41634e-14	3.70938e-13
Pltp	208.366	-0.925256	0.136802	2.42284e-14	3.71623e-13
Prdm16	3681.54	-0.287802	0.0387734	2.68075e-14	4.1084e-13
Cttnbp2nl	1872.94	0.385546	0.0525158	2.80287e-14	4.29196e-13
Ipo4	1443.54	0.387311	0.0527784	2.85013e-14	4.36068e-13
Itpkb	1721.54	-0.345247	0.046888	2.8538e-14	4.36265e-13
Dct	118530	-0.132285	0.0174947	2.94566e-14	4.49931e-13
Cttn	4534.33	0.241598	0.0323836	2.95182e-14	4.50497e-13
Rfc3	824.561	-0.446929	0.0611542	2.98861e-14	4.55732e-13
Pcdhb14	117.433	-1.20623	0.174084	3.0792e-14	4.69155e-13
Fbxl2	348.386	-0.684231	0.0970958	3.10195e-14	4.72229e-13
Aga	502.401	-0.595529	0.08282	3.13255e-14	4.76491e-13
Mfhas1	293.145	-0.852994	0.126014	3.15921e-14	4.80148e-13
Mrpl24	776.168	0.586366	0.081439	3.18431e-14	4.83561e-13
Usp38	1008.44	-0.42676	0.0584282	3.25913e-14	4.94512e-13
Gna12	1718.24	-0.339834	0.0462485	3.29533e-14	4.99592e-13
Me1	1726.08	-0.349832	0.0476802	3.38801e-14	5.13217e-13
Eif6	2078.26	0.49624	0.0682717	3.4117e-14	5.16379e-13
Col5a3	658.759	-0.678031	0.0962456	3.42091e-14	5.17345e-13
Ptrf	925.281	-0.49831	0.0685717	3.42397e-14	5.17381e-13
Nipal3	1359.28	-0.350946	0.0478497	3.43768e-14	5.19025e-13
Atp5c1	4433.09	-0.25568	0.0344419	3.46675e-14	5.22983e-13
Msto1	1272.53	0.36124	0.0493204	3.52272e-14	5.30989e-13
Abca1	808.101	-0.567501	0.0788949	3.92336e-14	5.90891e-13
Ctnnal1	1111.49	0.375278	0.051404	3.95598e-14	5.95315e-13
Npnt	171.699	-1.11755	0.16442	3.99214e-14	6.00263e-13
E330034G19Rik	475.058	0.661216	0.0937494	4.01417e-14	6.03081e-13
Nmnat2	65.867	-2.52429	0.373265	4.0348e-14	6.05222e-13
Rps29	8118.79	0.335695	0.0458345	4.03503e-14	6.05222e-13
Zfp697	243.514	0.763044	0.111286	4.19241e-14	6.28313e-13
Cpsf3l	778.921	0.478481	0.0660279	4.27854e-14	6.40697e-13
Sik1	334.046	0.719741	0.103804	4.29183e-14	6.42161e-13
Cox14	1287.63	0.520865	0.0721328	4.32583e-14	6.4672e-13
Lix1l	2089.69	0.386944	0.0531503	4.40103e-14	6.57426e-13
Glrx3	5193.71	0.286468	0.038937	4.43332e-14	6.61711e-13
Cept1	909.762	0.470619	0.0649915	4.56757e-14	6.81192e-13
Fryl	2500.83	-0.34296	0.0469783	4.61918e-14	6.8833e-13
Nfkb1	2630.94	-0.340711	0.0467029	4.85787e-14	7.23308e-13
Akap9	2161.29	-0.361562	0.049672	4.9277e-14	7.3311e-13
P3h1	901.052	0.483955	0.0670636	5.23973e-14	7.789e-13
Zfp521	20.6325	-4.80708	0.669223	5.37484e-14	7.98335e-13
Rgp1	1477.26	0.410012	0.0566579	5.62544e-14	8.34881e-13
Luc7l2	4765.37	-0.239605	0.0324912	5.74603e-14	8.52087e-13
Dock5	1480.96	-0.396916	0.0548646	5.95776e-14	8.82771e-13
Vps11	1451.54	-0.357385	0.0492818	6.14334e-14	9.09533e-13
Stam	2156.94	0.301079	0.0412768	6.34634e-14	9.38827e-13
Pcyox1	2478.29	0.287147	0.0393097	6.52409e-14	9.64344e-13
Ubap1	1682.43	0.346873	0.0478427	6.55612e-14	9.68296e-13
Ttyh2	2147.12	0.318869	0.0438748	6.81504e-14	1.00573e-12
Abhd8	1162.11	-0.534717	0.074818	6.85564e-14	1.0109e-12
Myo1e	990.003	0.548599	0.0769084	6.93748e-14	1.02215e-12
Ppp1cc	5295.77	-0.234869	0.0319604	7.25007e-14	1.06735e-12
Eif4ebp2	2870.63	0.288545	0.0395893	7.28326e-14	1.07051e-12
P2rx7	733.744	-0.498178	0.069543	7.28229e-14	1.07051e-12
Slc25a35	229.147	-0.852874	0.128527	8.01447e-14	1.17704e-12
Ganab	6003.5	0.210122	0.0285598	8.3352e-14	1.22316e-12
5430416O09Rik	15.908	3.58764	0.532399	8.40602e-14	1.23176e-12
6820431F20Rik	253.928	-0.784027	0.116652	8.40724e-14	1.23176e-12
Dnajc13	5256.85	-0.317471	0.0438484	8.42926e-14	1.234e-12
Spred2	944.538	0.434642	0.0606172	8.51775e-14	1.24596e-12
Brip1	1214.83	-0.434638	0.0606561	8.81115e-14	1.28785e-12
Nt5dc3	782.944	0.476313	0.0666734	9.10456e-14	1.32967e-12
Actr1b	4732.82	0.240126	0.0328407	9.13516e-14	1.33308e-12
Wdr6	3532.33	-0.393218	0.0547832	9.14546e-14	1.33352e-12
Dact1	46.5591	-2.14068	0.314177	9.27266e-14	1.34995e-12
Fam73b	683.28	0.535591	0.075391	9.27286e-14	1.34995e-12
Slc39a14	3071.68	0.299027	0.0412787	9.33501e-14	1.35791e-12
Tbc1d1	1403.03	-0.35123	0.048798	9.44158e-14	1.37233e-12
Rab3a	186.545	-1.08738	0.163759	9.48603e-14	1.3766e-12
mt-Nd1	42550.7	-0.589412	0.0836729	9.48039e-14	1.3766e-12
Smad9	115.935	-1.3709	0.198515	9.72439e-14	1.41008e-12
Dnajb2	537.496	0.608599	0.0867711	9.75852e-14	1.4139e-12
Gatad2a	4480.36	-0.284043	0.0391735	9.96444e-14	1.4426e-12
Cbr3	82.8231	-7.86717	1.12171	1.02403e-13	1.48137e-12
Ptp4a3	677.536	0.479043	0.0672288	1.03023e-13	1.48915e-12
Snhg1	1080.81	0.366348	0.0510589	1.03652e-13	1.49707e-12
Ptdss1	1363.76	0.362637	0.0505359	1.04772e-13	1.51206e-12
Stat6	2025.48	0.331927	0.0461311	1.06966e-13	1.5425e-12
Pcyt2	616.1	-0.586403	0.0834147	1.07805e-13	1.55337e-12
2025-09-06	237.945	-0.803468	0.120808	1.10697e-13	1.5938e-12
Mdh2	6146.14	-0.250872	0.0345003	1.12501e-13	1.61849e-12
Pard6g	156.94	-1.1856	0.176713	1.17385e-13	1.68743e-12
Cherp	1602.97	-0.388847	0.0544437	1.20324e-13	1.72833e-12
Ash2l	2736.39	-0.290041	0.0401895	1.22186e-13	1.7537e-12
Igsf21	26.7993	2.53503	0.384309	1.23795e-13	1.7754e-12
Paip2b	1557.6	0.35689	0.0498955	1.27422e-13	1.82599e-12
Vps33a	1877.75	-0.317456	0.0441924	1.27886e-13	1.8312e-12
Rhpn1	96.0006	-1.40712	0.204347	1.29083e-13	1.84689e-12
Hsd17b7	442.662	0.667574	0.0971351	1.31813e-13	1.88448e-12
Arsb	711.516	-0.546914	0.0776361	1.32145e-13	1.88776e-12
Rpl22l1	356.211	0.688562	0.100866	1.38028e-13	1.97026e-12
Gria4	185.16	-0.955824	0.146834	1.38612e-13	1.97705e-12
Add1	2478.9	-0.286176	0.0397408	1.41414e-13	2.01545e-12
Exoc2	1517.87	0.366976	0.0514675	1.43229e-13	2.03974e-12
Epha4	40.328	-5.98674	0.841133	1.44715e-13	2.05929e-12
Fcf1	1373.28	0.3678	0.0516013	1.45338e-13	2.06656e-12
Twistnb	1646.63	0.333168	0.0465824	1.45467e-13	2.06678e-12
Mybbp1a	6231.96	0.248948	0.0343981	1.47321e-13	2.0915e-12
Tbc1d16	1427.92	0.408724	0.0576022	1.57772e-13	2.23814e-12
Tmem43	1764.37	0.340483	0.0477306	1.59861e-13	2.26602e-12
Whsc1	8485.6	-0.183638	0.0251759	1.62862e-13	2.30677e-12
Cbx6	2785.3	0.303505	0.0424055	1.70892e-13	2.41863e-12
Chst12	238.827	-0.845033	0.129348	1.7155e-13	2.42608e-12
Rsad2	223.86	-0.943652	0.145747	1.75512e-13	2.4802e-12
Elk3	780.308	-0.515793	0.0733863	1.77229e-13	2.50253e-12
Vldlr	155.662	-6.9282	0.985288	1.79866e-13	2.5378e-12
Hmgxb4	762.27	-0.465818	0.0660484	1.81613e-13	2.56048e-12
Parp12	417.823	-0.606562	0.0875498	1.8189e-13	2.56241e-12
Hadh	1421.27	-0.339118	0.047652	1.82123e-13	2.56372e-12
Ninj1	1432.8	0.34499	0.0485422	1.88884e-13	2.65685e-12
Ldlrap1	441.582	0.640206	0.0932009	1.8943e-13	2.66249e-12
Tnpo1	9924.4	0.235122	0.0325812	1.92895e-13	2.70911e-12
Mb21d1	159.014	-1.23329	0.184522	1.93328e-13	2.71311e-12
Boc	562.12	0.556705	0.0797457	1.93657e-13	2.71565e-12
Mdh1	4284.82	-0.209696	0.0289485	1.94358e-13	2.72339e-12
Pikfyve	5714.5	-0.195636	0.0269565	1.95846e-13	2.74215e-12
Jph2	145.186	1.03417	0.159389	1.96945e-13	2.75542e-12
Irx5	212.477	0.839056	0.128768	2.01479e-13	2.8167e-12
Usp1	4391.9	0.234817	0.0325861	2.08792e-13	2.91672e-12
Man1a	218.162	0.824655	0.126355	2.11551e-13	2.95301e-12
E2f1	1259.53	0.409314	0.0580235	2.12069e-13	2.95798e-12
Gdi1	2915.78	0.285129	0.0398996	2.13e-13	2.9687e-12
Cdk5rap2	4045.23	0.307775	0.0432182	2.15031e-13	2.99474e-12
Neil3	437.523	-0.670749	0.0987931	2.24926e-13	3.13017e-12
Pkd1	3529.09	0.255039	0.0355667	2.28033e-13	3.17099e-12
Hyal1	217.917	0.844111	0.130146	2.37824e-13	3.30463e-12
Mgam2-ps	70.7697	1.40035	0.206262	2.39132e-13	3.3203e-12
Prpf3	1005.06	0.474136	0.0676637	2.44291e-13	3.38935e-12
Tra2a	4753.43	0.246428	0.0343816	2.51196e-13	3.48252e-12
9530059O14Rik	142.838	-1.08825	0.167609	2.55122e-13	3.53427e-12
Creb5	166.298	-1.08909	0.167786	2.59604e-13	3.59364e-12
Brd8	1751.22	-0.30971	0.0436759	2.64223e-13	3.65482e-12
Nudcd1	1806.88	0.360082	0.0510855	2.66607e-13	3.68223e-12
Spcs2	3388.96	0.301495	0.0424755	2.6651e-13	3.68223e-12
Fbxo6	527.277	0.559606	0.0807402	2.69326e-13	3.71699e-12
Mro	74.5383	-1.52173	0.223445	2.90173e-13	4.00167e-12
Hipk1	4168.16	0.239343	0.0334577	2.94951e-13	4.06451e-12
Fbxw7	1052.15	0.389519	0.055533	3.01937e-13	4.15765e-12
Ybx1	5658.21	0.323517	0.0458335	3.0455e-13	4.19048e-12
Nwd1	40.918	-2.84904	0.445449	3.1784e-13	4.37006e-12
Tgfbr2	1079.74	0.402457	0.0575197	3.26786e-13	4.48969e-12
Spg20	5212.67	0.24473	0.0343091	3.27247e-13	4.49265e-12
Jdp2	800.9	-0.494801	0.0711443	3.27541e-13	4.49332e-12
Tsen15	826.895	0.457332	0.0656049	3.33248e-13	4.56819e-12
Cpsf6	5511.7	-0.266569	0.037526	3.37425e-13	4.62093e-12
Ppp1r16b	904.854	0.494396	0.0711276	3.376e-13	4.62093e-12
Brwd3	2367.86	-0.339687	0.0483418	3.4685e-13	4.74399e-12
Txnrd3	476.081	0.554872	0.0804427	3.51361e-13	4.80211e-12
Pom121	2442.92	-0.316712	0.0449632	3.5408e-13	4.83566e-12
Capza1	3976.38	0.341275	0.0485997	3.55293e-13	4.84861e-12
Rab34	1256.83	-0.386738	0.0553122	3.57586e-13	4.87626e-12
Lmbrd1	3788.84	0.243856	0.0342518	3.63884e-13	4.95845e-12
Rfng	593.535	-0.512753	0.0740108	3.65039e-13	4.97051e-12
2210408I21Rik	220.429	0.824166	0.127867	3.66941e-13	4.99269e-12
Tsc2	2189.31	-0.302663	0.0429209	3.69378e-13	5.02212e-12
Trim27	1510.93	0.361316	0.0516077	3.72266e-13	5.05762e-12
Higd2a	733.121	0.458446	0.0659264	3.7471e-13	5.08706e-12
Bend6	847.74	-0.472224	0.0679802	3.77741e-13	5.1244e-12
Ccdc127	1478.03	0.372079	0.0532419	3.88516e-13	5.26668e-12
9530026P05Rik	66.1562	-1.9218	0.286576	3.91298e-13	5.30047e-12
Gm44109	61.2796	-7.71113	1.12767	3.91711e-13	5.30213e-12
Vps53	1225.83	-0.364541	0.0521729	4.05331e-13	5.48245e-12
Dram2	963.12	0.478282	0.0689929	4.08608e-13	5.52269e-12
[truncated: 46,238 more rows]

## Sheet: 6_clone38_vs_NTC_DEG
	baseMean	log2FoldChange	lfcSE	pvalue	padj
[truncated: 47,593 more rows]
