# Supplementary material for: microRNA-25 drives immune checkpoint therapy resistance by repressing innate and humoral immunity via Syndecan-3
Source: Nat Commun. 2026 May 20;17:6666. doi: 10.1038/s41467-026-73339-y (PMC13381856; doi:10.1038/s41467-026-73339-y)
Supplement: Supplementary file 14 — Supplementary Dataset 12 [file 41467_2026_73339_MOESM14_ESM.xlsx]

## Sheet: MySignatureMatrix_Humanized_202
	T.cell.1	T.cell.2	T.cell.3	T.cell.4	T.cell.5	T.cell.6	T.cell.7	T.cell.8	T.cell.9	NK.1	NK.2	NK.3	NK.4	NK.5	NK.6	B.cell.1	B.cell.2	DC	Macro.1	Macro.2	Macro.3	Macro.4	Neutrophil	Tumor.1	Tumor.2	Tumor.3	Tumor.4	Tumor.5	Tumor.6	Tumor.7	CAF	Endothelial
SULF1	0	0	0	0.74835	0	0.459494	0	0	0.148562	0.175929	0	0.150597	0	0	0	0	0	0	0	0	0	0	0	0	0	0.306774	0	0.130476	0.286776	0	269.806	20.3271
EYA1	0.413045	0.883144	0.686468	0	0	0	3.23828	0.389795	1.33706	29.0283	16.8329	7.83106	1.95437	11.8324	9.09612	6.6346	17.6777	2.02566	5.26431	2.50593	2.33267	1.79745	0	6.61059	50.5499	34.3587	17.8706	121.473	78.2182	52.9184	0.695377	1.69392
OGFRL1	1.92754	7.59504	5.49174	2.61923	2.42306	21.1367	15.112	8.05576	9.65656	9.50016	15.3152	10.9183	6.01346	9.86032	13.2851	10.9787	17.6777	295.747	50.3869	79.6885	135.628	53.9236	161.406	9.394	12.6375	14.9297	10.6319	15.7876	17.7084	16.1479	8.34452	13.5514
DST	4.95654	2.82606	35.3531	26.9406	12.1153	6.89242	3.59809	5.71699	8.91375	3.34265	3.7943	3.46374	3.45774	15.7765	2.87246	5.52883	0	2.02566	9.77657	2.50593	10.9969	29.658	2.98899	16.7004	79.1012	239.488	84.6024	191.147	126.397	141.537	216.61	287.967
NEURL3	316.393	570.158	376.184	503.266	748.724	480.631	528.919	372.514	230.272	645.307	473.529	341.479	240.689	475.267	313.218	609.83	123.744	166.104	302.322	158.876	169.285	132.113	364.657	16.7004	4.68055	27.5074	13.7988	19.18	24.1609	25.9728	17.3844	260.864
TBC1D8	0	0.529886	0	0	2.42306	0.918989	0	0.259863	0.59425	0.175929	0.413924	0.602389	0.601346	0	0.957486	0.315933	0	166.104	39.1063	23.0545	11.9966	9.886	8.96697	1.04378	0.468055	0.920323	0.452419	0.521904	1.36219	0.680935	0.347688	3.38785
IL1R2	0.275363	0	82.7193	23.1989	2.42306	3.21646	1.43923	22.738	23.3243	0.351858	0.689873	1.12948	0.300673	1.97206	2.27403	3.7912	2.94628	50.6415	82.7248	15.5368	109.302	40.4427	923.598	1.3917	0.468055	1.12484	1.13105	0.391428	1.64896	0.389106	52.501	1.69392
IL1RL1	2.34059	3.88583	23.3399	18.7088	16.9614	6.89242	3.23828	4.02788	7.57668	3.16672	3.10443	2.40956	2.70605	1.97206	3.71026	6.1607	0	0	4.51226	5.01186	5.66505	6.29109	11.956	41.4032	64.1235	95.8158	80.0783	120.56	169.987	167.802	37.2027	6.7757
IL18R1	26.2972	76.127	55.6039	80.0735	288.344	76.7356	63.6861	66.1352	58.8307	121.391	72.3677	31.5501	9.32086	39.4413	55.2948	5.84476	0	14.1796	9.77657	8.01897	2.99914	7.18982	35.8679	3.13133	0.936109	1.53387	1.58347	3.52285	4.87519	7.10118	6.60608	0
COL3A1	8.12322	6.53526	7.89438	7.85768	7.26917	10.1089	7.55598	6.23672	8.3195	5.62972	6.07089	4.96971	2.40538	9.86032	4.66775	8.60918	5.89256	10.1283	6.76839	5.51304	8.66419	11.6835	0	8.69815	62.2513	36.7107	5.42903	76.5895	15.6293	10.214	16006.9	47.4299
COL5A2	1.23914	0.529886	0	0.74835	0	0.918989	0	0.649658	0.742812	0.879644	0.275949	0.376493	0.601346	0	0.8378	0.631866	0	2.02566	0.752044	0	0.666476	0.898727	0	0.695852	0.468055	1.02258	0.678629	1.17428	0.932022	0.583658	1301.4	20.3271
TMEFF2	0	0	0	0.374175	0	0	0.359809	0.129932	0.148562	0	0.0689873	0.0752987	0.150336	0	0	0.0789833	0	0	0	0	0	0	0	0.347926	0	0	0.452419	0.130476	0	0.0972764	110.565	0
STAT1	296.291	311.22	541.28	320.668	322.266	709	364.486	320.801	287.468	271.282	336.313	224.014	145.075	244.536	214.836	178.976	111.959	447.671	351.956	318.754	520.851	309.162	242.108	81.7626	112.801	122.096	73.7444	177.447	87.1799	81.9067	136.294	306.6
STK17B	600.843	531.829	490.138	627.118	535.495	557.826	373.841	371.994	319.112	325.468	270.706	193.969	152.591	236.648	203.107	866.842	279.897	190.412	521.166	310.735	170.285	168.062	418.459	23.659	23.8708	37.631	22.621	21.2676	23.659	17.7043	23.9905	226.986
CD28	310.885	253.816	356.963	554.902	79.9608	355.649	149.321	196.197	234.134	110.483	124.798	83.6568	87.7964	138.044	106.999	30.1716	50.0868	95.2061	30.8338	13.0308	12.9963	41.3414	32.8789	6.95852	2.80833	8.2829	2.2621	3.39238	3.01115	2.52919	4.86764	13.5514
CTLA4	23.1305	30.91	878.335	381.659	38.7689	130.956	46.7751	165.663	232.946	41.6951	111.897	87.8735	62.8406	100.575	76.958	6.95053	26.5165	91.1547	26.3215	17.5415	7.66448	14.3796	44.8349	7.30644	0.936109	4.90839	1.13105	1.95714	2.07913	1.45915	6.25839	6.7757
ICOS	87.1525	86.0182	1047.89	511.123	792.339	268.345	69.4431	172.549	247.356	48.3804	86.2342	85.464	110.197	108.464	70.1359	12.7953	11.7851	87.1034	40.6104	14.0332	13.6628	11.6835	62.7688	6.61059	1.40416	4.49936	2.2621	2.34857	1.79235	0.778211	6.95377	10.1635
NRP2	6.19568	3.17932	2.0594	2.9934	2.42306	3.67596	3.23828	1.81904	2.22844	2.99079	1.37975	1.12948	1.50336	5.91619	2.5134	3.47527	0	83.0521	9.02452	10.0237	12.663	122.227	2.98899	36.5322	188.626	188.666	92.0674	173.272	125.249	129.864	16.3414	149.065
IKZF2	53.9712	367.035	1555.19	618.886	162.345	372.65	757.757	361.34	575.382	73.5382	136.871	115.358	79.6783	207.067	117.412	16.5075	32.4091	168.13	85.733	20.5486	29.325	31.4554	95.6477	14.6129	1.40416	20.6561	13.5726	15.7876	16.633	18.9689	25.3813	11.8575
FN1	6.05799	6.71189	7.20791	4.86428	0	10.1089	7.55598	5.58706	6.53675	7.9168	5.38101	4.74382	4.20942	15.7765	5.74492	9.87291	2.94628	8.10264	33.0899	698.653	224.269	26.9618	5.97798	32.0092	344.488	264.235	54.5165	253.254	116.718	74.0273	3077.04	342.173
SP140L	39.1016	57.2277	64.8712	55.7521	33.9228	134.632	73.0412	72.8916	57.7908	82.3347	79.8184	57.227	50.3627	53.2457	64.9894	161.047	215.078	632.006	272.992	160.881	446.539	195.024	475.25	46.6221	77.6971	62.6842	47.504	125.388	65.8868	49.0273	57.7163	83.0023
ARL4C	225.247	215.31	171.617	157.528	293.19	229.288	129.171	79.778	133.261	114.178	64.2962	35.6916	13.8309	35.4971	56.0129	27.9601	5.89256	220.797	106.038	198.469	220.27	137.505	113.582	13.2212	36.5083	33.3361	23.2996	130.607	89.976	76.9456	29.2058	25.4089
RAMP1	65.3988	33.3828	55.9471	57.2488	385.266	25.2722	59.7282	7.4061	29.5639	16.8892	39.4608	16.3398	2.10471	13.8044	19.5088	5.52883	2.94628	10.1283	69.188	151.859	53.6513	10.7847	23.9119	1.3917	0.468055	1.32936	0.452419	0.521904	0.860328	0.680935	6.95377	1.69392
TWIST2	2.61595	2.11955	2.74587	0.74835	0	1.83798	1.79904	2.4687	1.33706	2.463	1.51772	1.05418	0.902018	9.86032	0.8378	2.68543	5.89256	2.02566	3.00817	3.5083	4.66533	2.69618	0	48.7096	54.2943	44.789	61.7553	73.5885	97.4322	82.1013	31.6397	5.08177
SNED1	0.137682	0.176629	0.343234	0	0	0	0	0.259863	0	0	0.137975	0.0752987	0	0	0	0.315933	0	8.10264	0.752044	0	0	0	2.98899	0	0	0.409032	0.22621	0.260952	0.215082	0.0972764	449.561	11.8575
PDCD1	1.37682	17.6629	151.709	55.0038	14.5383	110.279	52.5321	266.62	109.491	2.81486	20.0753	24.8486	42.0942	47.3295	21.0647	2.05357	2.94628	46.5902	16.545	5.01186	2.33267	7.18982	20.9229	2.08756	0	1.9429	0.22621	2.34857	0.71694	0.583658	1.39075	1.69392
BCL2	188.073	307.687	51.4851	95.7888	53.3072	317.97	314.113	213.218	137.42	379.654	255.253	186.063	139.211	449.631	160.618	73.2175	38.3016	60.7698	54.1471	49.1162	26.6591	26.9618	77.7138	16.3525	10.2972	25.9736	11.3105	27.139	21.3648	22.9572	22.5998	45.736
CD55	50.2538	24.3748	40.8448	28.8115	12.1153	15.1633	13.6727	25.3367	23.4729	38.8803	50.9127	116.638	481.076	333.279	93.3549	277.468	35.3554	18.2309	93.2534	16.5391	8.99743	7.18982	44.8349	2.43548	0.468055	5.41968	3.16694	2.21809	1.86404	1.75098	198.182	77.9205
FCMR	3.30436	7.41841	45.6501	14.5928	14.5383	5.05444	5.75694	6.88637	4.90256	4.92601	3.38038	1.88247	1.95437	3.94413	1.6756	610.462	271.058	4.05132	228.621	4.51067	6.33152	5.39236	11.956	1.73963	0.468055	12.1687	2.2621	1.30476	1.07541	1.16732	2.43382	143.984
RAB7B	0.275363	0.176629	0.686468	0.374175	0	0	0.359809	0.129932	0.59425	0.527786	0.137975	0.301195	0	0	0	0.552883	0	4.05132	78.9646	41.5984	144.959	224.682	14.945	0.347926	0.468055	0.715807	0.22621	3.52285	2.86776	1.26459	37.5504	1.69392
PRELP	0	0.353258	0.343234	0	0	0.459494	0	0	0	0	0	0	0	0	0	0.157967	0	0	0	0	0	0	2.98899	0	0	0.306774	0	1.69619	0.215082	0.291829	283.018	20.3271
BTG2	729.3	620.85	486.362	840.397	1199.41	614.804	459.476	400.449	320.004	632.464	480.704	367.909	236.93	565.982	349.842	1150.15	586.31	413.235	809.199	459.587	561.506	435.883	1835.24	41.4032	90.8026	123.835	73.9706	490.851	364.206	251.362	267.72	640.304
CYB5R1	9.36235	11.8341	10.6402	8.60603	4.84611	10.1089	8.63541	10.6544	13.0735	10.0279	10.2791	11.0689	8.71951	11.8324	12.2079	7.97731	20.624	4.05132	8.27248	26.5628	9.99714	27.8605	23.9119	74.1082	69.2721	126.289	93.6508	50.3638	57.4269	58.7549	15.9937	23.7149
PHLDA3	1.23914	2.11955	1.37294	4.4901	0	4.59494	1.07943	4.5476	10.2508	2.11115	2.62152	1.35538	2.10471	1.97206	4.90712	1.10577	0	4.05132	3.76022	1.00237	2.33267	7.18982	0	34.4447	56.6346	21.5765	27.5976	84.2875	27.2437	25.1946	80.6637	66.0631
PTPRC	916.822	1140.49	1121	1266.58	673.61	1175.85	1206.44	959.545	915.59	1586.7	1289.58	1037.31	727.027	2131.8	974.242	638.896	303.467	484.133	815.967	1256.47	1028.04	454.756	896.697	45.9262	8.42498	51.4358	19.0016	16.44	26.3117	17.0234	26.4243	259.17
ASPM	2.06523	0.706515	3.43234	2.61923	0	3.67596	3.23828	6.10678	102.36	1.75929	1.1038	2.25896	1.50336	9.86032	73.0083	2.92238	50.0868	2.02566	6.01635	0.501186	1.33295	0	5.97798	15.6567	5.61665	38.9603	17.4182	8.35047	25.5231	42.1207	6.60608	6.7757
RGS2	224.146	272.185	471.946	405.606	392.535	243.073	444.004	377.971	316.735	271.282	413.993	365.5	286.09	244.536	328.059	182.688	141.421	196.489	211.324	301.714	315.91	407.123	463.294	14.6129	16.85	15.85	9.72702	18.6581	19.1423	11.6732	22.2521	91.4719
RGS1	134.102	259.291	749.966	535.819	625.148	524.283	427.093	522.065	433.505	504.212	649.93	676.257	700.868	1072.8	632.18	43.8357	244.541	1322.76	206.06	110.762	324.907	1479.3	771.16	21.5714	6.08471	20.3494	9.95323	8.7419	16.4896	10.7004	12.5168	50.8177
BRINP3	0.688408	0.883144	1.0297	0.374175	0	2.75697	1.07943	1.81904	1.1885	1.05557	0.551899	0.752987	0.300673	5.91619	0.718115	1.8956	0	0	0.752044	1.00237	1.99943	1.79745	0	9.74193	66.9318	94.8955	26.0141	239.685	66.3887	63.2297	3.82457	0
PTGS2	2.06523	3.00269	7.20791	2.24505	12.1153	4.59494	2.87847	2.20884	2.22844	2.11115	1.79367	1.80717	1.05235	5.91619	2.15434	3.23832	2.94628	20.2566	18.8011	50.1186	156.289	168.961	1243.42	10.7857	65.5276	47.8568	54.0641	125.648	173.858	110.02	199.573	10.1635
RGL1	1.37682	1.41303	4.46204	1.87088	7.26917	2.75697	1.79904	1.55918	1.33706	14.4262	9.72722	4.06613	0.751682	3.94413	4.66775	13.2692	5.89256	4.05132	17.297	12.0285	106.303	341.516	68.7468	2.78341	8.42498	10.8394	6.78629	20.7457	11.0409	9.92219	59.107	81.3084
NCF2	2.06523	3.00269	15.1023	3.36758	9.69222	4.59494	4.3177	2.4687	4.30831	9.67609	16.212	17.9964	21.9491	9.86032	18.4316	114.684	26.5165	20.2566	162.441	420.996	383.557	156.378	361.668	1.73963	0.936109	3.37452	1.80968	1.69619	3.29792	1.16732	2.78151	40.6542
RGS16	9.7754	51.0457	245.069	138.445	36.3458	105.224	227.039	427.215	270.681	176.633	294.921	236.061	147.63	258.34	262.232	11.6895	2.94628	97.2317	27.8256	28.0664	12.9963	11.6835	56.7908	16.0046	2.80833	7.77161	4.29799	5.87142	8.81836	7.78211	42.418	54.2056
RALGPS2	43.9205	21.3721	54.2309	46.0235	43.615	16.5418	6.11675	9.09521	16.3419	5.45379	3.51835	2.10836	1.05235	3.94413	2.27403	385.675	153.207	2.02566	129.352	7.51778	15.6622	10.7847	11.956	2.43548	0.936109	7.15807	1.58347	0.391428	0.860328	0.778211	4.17226	89.778
DPT	0.413045	0.353258	0.343234	0	0	1.83798	0.719617	0.649658	0	0.879644	0.0689873	0.527091	0.300673	0	0.239372	0.394917	0	2.02566	0.752044	0	0.666476	0	0	0	1.40416	1.2271	0.452419	2.47905	0.573552	0.583658	1625.44	1.69392
XCL2	14.7319	255.229	47.7095	35.9208	62.9995	207.691	1197.44	71.3324	255.379	788.689	1054.13	570.914	14.4323	362.86	824.037	34.5157	8.83884	198.515	33.0899	51.1209	18.6613	11.6835	116.571	21.2235	6.08471	13.4981	2.48831	4.69714	6.0223	7.39301	13.9075	6.7757
DDR2	1.37682	1.94292	2.40264	4.4901	0	1.83798	2.15885	1.68911	1.93131	2.11115	1.51772	1.35538	0.751682	11.8324	1.91497	2.52747	0	0	2.25613	2.50593	2.33267	5.39236	0	14.9608	41.6569	110.234	49.9924	68.239	55.6346	60.895	269.806	5.08177
UAP1	11.5653	16.0732	48.396	22.8247	29.0767	16.5418	19.7895	38.4597	42.4889	22.8707	20.7652	19.9541	16.086	11.8324	23.4584	22.9052	35.3554	405.132	29.3297	36.5865	30.3247	14.3796	29.8899	25.7465	30.8916	20.2471	22.8472	32.619	23.2289	19.9417	220.087	37.2663
SH2D1B	0.137682	1.58966	0.343234	0	0	1.37848	13.3129	0.779589	1.93131	9.1483	27.388	33.2067	77.1226	37.4692	28.3655	0.4739	0	2.02566	0.752044	6.51541	0.333238	0	5.97798	0.347926	0	0.818065	0.452419	0.521904	0.35847	0.291829	0.695377	1.69392
FCGR2B	0.275363	0.883144	4.80527	0.74835	7.26917	1.83798	0.359809	1.03945	1.63419	3.87043	0.827848	0.451792	0.300673	0	0.8378	41.3083	50.0868	0	49.6349	76.6814	132.962	226.479	41.8459	0.347926	0	1.12484	0.452419	0.65238	1.36219	0.583658	1.39075	15.2453
FCGR3A	0.688408	0.353258	1.71617	0	0	0	0.359809	0.259863	0.891375	0.703715	0.551899	0.225896	0.300673	0	1.07717	0.23695	0	0	46.6267	63.1494	270.256	401.731	221.185	0.347926	0	0.818065	0.452419	0.782856	4.01486	0.972764	0	10.1635
FCGR2A	1.10145	3.00269	2.40264	1.12253	0	3.67596	10.7943	1.42925	1.93131	29.9079	41.8753	55.4951	107.04	57.1898	44.164	1.50068	0	2.02566	57.1553	285.175	380.558	334.326	442.371	0.347926	0.468055	1.9429	0.904839	1.04381	3.65639	1.07004	1.73844	3.38785
FCER1G	30.0146	259.291	123.564	42.2818	128.422	245.37	1433.12	637.184	364.127	2787.42	2316.66	2336.22	2743.79	1719.64	1800.19	64.8453	20.624	599.596	1423.62	2770.55	3972.2	4073.93	2134.14	73.7603	7.95693	50.1065	17.4182	25.1819	63.5209	28.9884	37.898	66.0631
CD244	1.37682	7.41841	6.52144	2.61923	4.84611	9.18989	68.0038	55.8706	25.4042	71.4271	89.2006	99.0177	120.119	189.318	73.0083	3.00137	0	20.2566	37.6022	108.256	68.9803	30.5567	41.8459	2.78341	0.468055	3.06774	0.22621	1.17428	2.4376	1.36187	1.39075	0
SLAMF7	5.2319	34.4426	19.9076	16.0895	9.69222	77.1951	89.5924	39.1094	39.6662	66.5011	94.2367	89.756	100.124	179.458	62.1169	33.7259	173.831	113.437	124.087	20.0474	195.611	586.869	41.8459	0.695852	0.468055	2.76097	0.452419	1.17428	4.44503	2.14008	1.73844	10.1635
CD48	59.8915	86.1948	142.099	107.762	111.461	161.283	128.092	176.967	167.43	100.455	102.17	107.978	98.9213	143.961	109.153	60.2643	91.3347	68.8725	102.278	106.251	76.6448	119.531	23.9119	9.394	3.27638	7.15807	3.39315	9.00285	4.44503	3.21012	3.1292	15.2453
SLAMF6	119.37	66.7657	64.1847	293.728	16.9614	48.2469	11.8737	11.6938	59.5735	8.97237	4.82911	1.50597	0.902018	9.86032	2.63309	71.085	111.959	10.1283	26.3215	3.5083	10.9969	15.2784	0	1.3917	0	2.86323	0.22621	1.17428	0.35847	0.778211	3.1292	5.08177
FCRL6	1.5145	1.41303	9.61055	1.12253	0	1.83798	5.03732	20.5292	7.87381	17.5929	20.4892	46.3087	312.249	126.212	22.9797	1.50068	0	2.02566	3.76022	4.00948	1.33295	0.898727	5.97798	0.695852	0	0.818065	0.22621	1.04381	0.71694	1.07004	0	1.69392
MNDA	212.718	302.388	479.498	283.999	239.883	792.628	423.855	433.062	360.413	343.413	372.946	260.232	175.292	315.53	292.632	293.028	147.314	204.592	594.115	570.85	1138.34	403.528	116.571	67.1497	68.804	82.5223	62.8863	175.099	86.6064	61.2841	256.594	394.684
IFI16	178.298	272.362	402.613	227.499	230.19	724.623	337.141	336.913	278.555	252.282	274.708	138.173	49.7613	173.542	177.973	198.09	85.4421	137.745	536.207	790.37	1032.7	288.491	80.7028	80.7188	90.3345	125.368	100.663	299.573	145.18	125.195	315.353	372.663
ITPKB	639.256	494.031	390.6	699.333	525.803	349.675	272.375	174.368	206.205	198.448	113.967	67.4676	34.427	110.436	83.3013	169.735	73.657	115.463	153.417	131.812	195.611	132.113	116.571	9.04607	6.08471	22.19	12.2153	37.5771	19.9309	11.965	30.9443	167.699
H3-3A	953.17	936.662	1015.29	1065.65	1138.84	846.848	922.549	740.09	1123.73	824.227	721.815	674.149	473.86	386.524	964.069	2772.71	1944.55	1120.19	2025.25	2334.52	1915.79	1405.61	1844.21	954.013	803.65	520.596	858.014	951.301	790.57	794.067	515.97	1280.61
NVL	22.7175	18.546	18.8779	23.9472	16.9614	16.0823	25.9062	19.6197	23.9186	18.8244	15.0392	15.7374	17.89	45.3575	20.2269	29.0659	29.4628	24.3079	15.7929	16.0379	13.3295	17.9745	2.98899	60.5391	67.8679	104.917	59.0407	60.8019	73.4864	71.8873	19.1229	16.9392
DUSP10	280.595	95.5562	65.2144	179.604	70.2686	64.7887	38.1397	45.3461	38.4777	17.241	13.8665	9.11114	4.20942	31.553	10.8914	28.276	29.4628	18.2309	21.0572	10.5249	15.329	26.0631	11.956	8.69815	25.2749	19.3268	11.9891	41.6219	35.6319	31.323	33.3781	18.6332
EPRS1	172.102	173.803	204.224	321.042	729.34	129.118	160.475	139.936	163.122	154.29	147.771	172.585	149.434	222.843	172.946	217.125	188.562	109.386	133.864	104.748	61.9823	110.543	95.6477	338.532	425.93	481.738	345.422	257.038	263.189	206.421	206.527	154.147
CENPF	2.34059	4.59235	5.83497	5.9868	0	5.51393	8.2756	9.8748	288.508	6.50937	8.62342	7.00278	6.76514	45.3575	287.485	4.42306	85.4421	4.05132	9.77657	5.51304	7.99772	13.4809	5.97798	50.7972	5.61665	100.111	50.2186	14.4828	68.9696	79.7667	14.2552	27.1028
BATF3	0.413045	0.176629	1.37294	0	7.26917	0	0.359809	0.649658	0.742812	0.527786	0.482911	0.0752987	0.150336	1.97206	0.239372	0.315933	0	190.412	36.8501	13.532	11.3301	19.772	0	3.82719	2.80833	2.96548	3.39315	3.13143	3.5847	5.83658	1.73844	8.46962
DTL	15.0073	15.5433	15.7888	37.4175	12.1153	19.2988	23.3876	22.4782	95.8228	11.7872	10.4861	24.8486	8.41884	23.6648	75.7611	11.7685	61.8719	12.154	18.049	3.5083	2.33267	8.08854	8.96697	13.5691	5.61665	45.0958	36.8722	23.7466	51.6197	68.4826	7.30146	5.08177
G0S2	1.23914	2.82606	0	0	0	1.83798	0.359809	0.519726	1.78275	1.05557	0.275949	0.301195	0	0	1.43623	0.23695	0	0	1.50409	25.5605	12.663	0.898727	2567.54	1.04378	0	0.102258	0.22621	0	1.00372	0	12.1691	5.08177
CD34	4.26813	3.00269	3.0891	1.4967	4.84611	5.05444	2.51866	3.63808	2.07987	5.45379	2.69051	2.48486	1.20269	9.86032	2.39372	4.58103	5.89256	0	4.51226	4.00948	2.33267	5.39236	2.98899	48.0138	139.012	69.331	75.1016	70.3266	41.6542	49.7082	526.053	262.558
MCM10	1.23914	1.05977	1.37294	0.74835	0	2.75697	3.23828	4.15781	31.9409	2.463	1.79367	4.66852	1.35303	9.86032	22.5009	1.8956	14.7314	4.05132	4.51226	1.00237	2.33267	6.29109	17.9339	19.1359	4.68055	39.5739	36.646	12.9171	39.0015	61.6732	4.86764	5.08177
IL2RA	5.2319	7.59504	307.537	77.0801	140.537	18.3798	32.3828	35.0815	58.6822	15.1299	29.8715	29.6677	41.1922	51.2737	25.4931	2.60645	0	196.489	12.0327	10.5249	4.99857	6.29109	35.8679	1.73963	0.468055	2.04516	0.452419	1.17428	1.64896	0.972764	5.21533	0
HACD1	1.10145	1.05977	1.0297	0.74835	2.42306	1.37848	4.3177	0.779589	1.93131	2.463	3.93228	7.00278	8.56917	1.97206	5.38586	1.8956	0	2.02566	3.00817	6.51541	2.33267	0.898727	2.98899	18.4401	60.8471	15.1342	18.5492	20.6152	12.9766	14.1051	37.2027	13.5514
DNAJC1	68.5655	86.0182	212.118	117.865	104.191	91.8989	149.68	165.143	124.644	134.41	154.946	168.142	276.619	404.273	135.724	47.311	67.7645	228.9	57.1553	61.6458	45.3204	88.0752	38.8569	30.9654	80.5054	105.53	62.2077	79.9818	53.4837	57.6849	136.989	79.6145
IL1RN	0.137682	0.176629	6.52144	0.74835	9.69222	2.75697	0	2.85849	1.33706	0.527786	0.482911	0.301195	0.150336	1.97206	1.07717	0.4739	0	121.54	64.6758	47.1114	427.545	663.26	1918.93	0.695852	0.936109	0.818065	2.03589	2.87047	6.66754	1.94553	0	8.46962
ENTPD2	0	0.176629	0.343234	0.374175	0	0	0	0.129932	0	0.175929	0.275949	0	0	0	0.119686	0.157967	0	0	0	0	0	0	0	0	0	0.102258	0	0.130476	0.071694	0.0972764	144.638	0
EGFL7	1.92754	1.2364	1.0297	0.74835	2.42306	2.75697	2.51866	1.81904	4.01119	2.81486	1.03481	1.58127	0.902018	0	2.5134	1.73763	2.94628	4.05132	3.00817	1.00237	1.66619	0.898727	2.98899	24.0069	17.318	28.0187	26.2403	19.18	12.5465	13.6187	4.51995	1233.18
PTGES	1.37682	3.00269	2.40264	1.87088	2.42306	1.37848	1.79904	1.03945	2.22844	1.2315	1.31076	1.43067	1.05235	0	0.718115	2.52747	2.94628	4.05132	2.25613	5.01186	3.66562	4.49363	0	35.4884	70.6762	51.129	38.0032	93.0294	47.1747	45.8172	66.7562	1.69392
ENG	2.89132	3.17932	0.686468	0.374175	4.84611	0.918989	0	0.259863	0.59425	0.879644	0.551899	0.150597	0	0	0.359057	0.71085	0	8.10264	5.26431	2.50593	6.33152	8.98727	0	3.82719	7.48887	5.31742	7.46492	12.2648	6.88263	6.51752	47.6333	498.014
RPL12	8033.45	6103.76	3081.9	4949.96	4439.04	3886.4	4197.89	3704.09	3606.2	3743.59	4390.77	4548.64	4436.28	2329.01	3928.21	4984.48	3040.56	1719.79	2981.1	1950.61	1322.29	1443.36	1673.84	5183.05	5375.14	3143.41	4035.58	2042.73	2214.7	2240.18	2033.98	2583.24
ARPC5L	64.435	79.4829	105.716	81.196	72.6917	84.547	105.424	98.4881	137.42	107.493	119.762	127.33	111.55	84.7987	140.391	112.709	359.446	117.488	111.302	69.6648	40.9883	54.8223	38.8569	122.818	79.1012	87.7374	115.593	93.0294	96.1417	97.5682	54.9348	79.6145
ZEB2	3.16668	13.4238	64.8712	17.2121	14.5383	42.2735	40.6584	76.1399	47.6885	108.724	49.188	30.6466	13.9813	47.3295	39.2569	56.0781	32.4091	87.1034	345.188	756.289	1269.64	1161.16	780.127	28.5299	138.076	136.719	64.0174	272.434	185.257	130.642	366.811	40.6542
TNFAIP6	0.688408	1.05977	1.37294	0.74835	0	1.83798	1.07943	1.68911	0.891375	1.05557	0.896835	0.828285	1.50336	1.97206	1.43623	1.02678	0	0	1.50409	34.5818	24.6596	8.98727	59.7798	5.56681	102.972	19.1223	8.82218	142.088	44.5937	29.7666	519.794	3.38785
NR4A2	204.044	411.898	240.95	361.453	239.883	348.297	440.046	700.331	360.115	441.933	289.126	205.264	101.176	195.234	213.759	74.3233	17.6777	332.208	178.234	259.614	195.944	94.3663	116.571	25.7465	96.4192	50.1065	49.3137	230.943	179.594	82.004	50.4148	59.2874
CYTIP	432.458	293.734	510.389	507.756	312.574	286.725	201.853	210.359	222.844	235.569	187.232	164.979	141.016	175.514	148.051	475.085	232.756	1024.98	486.572	613.952	404.551	182.442	230.152	14.265	4.21249	17.8952	7.91734	4.56666	10.1805	5.25293	11.8214	164.311
SCN7A	0	0	0	0.374175	0	0	0	0	0.148562	0	0.0689873	0.0752987	0	0	0	0.157967	0	0	0	0.501186	0	0	0	0	0	0	0	0	0	0.0972764	229.127	3.38785
CDCA7	5.64495	6.35864	7.20791	7.4835	0	6.89242	17.9904	12.2136	30.6039	6.15751	8.62342	15.0597	3.75841	5.91619	13.7639	7.34545	38.3016	0	8.27248	5.51304	3.99886	11.6835	23.9119	74.4561	22.4666	61.7639	70.125	18.7886	49.7556	48.1518	4.17226	11.8575
ITGAV	17.4856	31.7932	363.141	114.498	50.8842	53.7608	99.667	153.839	100.428	73.3623	112.518	133.053	142.519	272.145	94.6714	30.9615	20.624	66.8468	42.1144	49.6174	65.6479	99.7587	47.8239	16.3525	31.3597	46.0161	20.3589	133.608	61.4418	49.3191	103.263	111.799
SERPING1	1.10145	1.41303	1.37294	0.74835	0	0	0.359809	0.779589	0.297125	1.2315	0.551899	0.451792	0.300673	0	0.359057	1.50068	0	2.02566	0	0	0.999714	1.79745	0	2.08756	0.936109	0.818065	0.678629	1.04381	0.71694	1.16732	2482.15	287.967
TNKS1BP1	6.19568	7.94829	9.95378	9.72855	7.26917	13.7848	14.0325	8.05576	5.79394	14.9539	16.0051	10.843	6.91547	17.7486	9.81423	8.68816	5.89256	6.07698	8.27248	6.51541	8.66419	10.7847	2.98899	49.4055	45.4013	137.333	88.448	111.427	128.404	121.693	72.3192	40.6542
SPI1	3.44204	4.06246	8.58084	1.87088	9.69222	4.13545	0.359809	1.68911	3.86262	1.75929	1.24177	1.05418	1.05235	1.97206	1.43623	77.4036	85.4421	153.95	354.213	467.105	619.156	584.173	445.36	3.47926	0.468055	2.65871	1.35726	1.43524	7.59957	1.55642	1.04307	40.6542
TP53I11	13.4928	20.4889	68.3035	29.1857	41.1919	25.2722	17.2708	24.5571	30.6039	21.8152	27.25	36.3693	76.5212	41.4133	40.6932	65.6351	106.066	20.2566	51.891	8.52015	3.99886	1.79745	11.956	6.26267	0.936109	4.19258	2.94073	2.60952	2.79607	2.43191	5.21533	386.215
CD82	44.4712	83.1921	158.574	169.127	266.536	111.198	100.387	109.792	104.291	129.66	109.414	81.0967	49.4607	90.7149	73.4871	37.912	23.5702	56.7185	53.3951	32.0759	21.9937	15.2784	110.593	9.74193	15.4458	16.5658	15.3823	29.7485	11.1843	12.2568	12.5168	35.5724
THBS1	0.82609	0.353258	2.74587	1.87088	0	3.67596	2.87847	2.59863	1.63419	1.40743	0.275949	0.828285	1.05235	0	3.23152	0.394917	2.94628	6.07698	54.8992	718.7	1376.27	813.348	1796.38	1.73963	2.80833	6.85129	3.16694	11.7428	27.6739	11.4786	357.424	191.413
BUB1B	1.5145	1.76629	4.11881	1.87088	2.42306	1.83798	3.59809	6.88637	72.7956	2.28707	2.96646	5.04501	3.3074	5.91619	72.7689	3.55425	44.1942	4.05132	5.26431	3.5083	3.99886	7.18982	2.98899	31.6613	6.08471	22.599	26.2403	9.52475	17.4216	16.537	2.08613	3.38785
KNL1	2.06523	2.29617	4.11881	1.4967	2.42306	4.59494	3.9579	4.5476	119.89	3.34265	2.20759	5.34621	2.40538	25.6368	112.624	7.81935	88.3884	0	6.01635	2.50593	4.66533	4.49363	2.98899	26.0944	2.34027	52.1516	25.5617	6.5238	20.146	51.4592	4.17226	13.5514
NUSAP1	2.34059	3.7092	4.80527	2.9934	2.42306	2.75697	6.11675	9.74487	197.439	4.39822	2.13861	6.02389	3.60807	11.8324	190.061	4.97595	120.797	6.07698	9.02452	6.01423	5.66505	5.39236	0	60.1912	5.61665	23.4171	24.4307	4.69714	14.4105	18.5798	4.17226	13.5514
PDIA3	202.117	233.68	321.953	271.651	344.074	304.185	390.752	338.862	347.19	353.969	438.897	511.127	479.874	719.803	456.841	174.79	447.835	269.413	321.875	410.471	329.573	265.124	128.527	161.438	320.617	337.963	256.069	268.781	152.852	138.716	646.353	318.458
C15orf48	7.98554	13.0705	58.0065	11.2253	12.1153	56.0583	83.4756	209.58	89.5832	153.762	263.118	446.973	1001.54	309.614	290.358	13.1902	2.94628	299.798	130.856	51.1209	251.262	91.6701	200.262	34.7926	29.4874	23.9284	21.2637	32.7495	20.3611	17.3152	24.3382	374.357
SLC30A4	4.81886	4.41572	4.11881	2.24505	0	4.13545	6.47656	4.5476	4.90256	2.81486	4.8981	6.40039	9.02018	15.7765	5.74492	6.00273	2.94628	6.07698	9.02452	1.50356	3.99886	2.69618	2.98899	10.0899	36.5083	46.4252	20.1327	113.253	63.0907	59.1441	21.9044	42.3481
SEMA6D	1.23914	3.88583	6.17821	2.61923	12.1153	7.81141	72.3215	35.0815	35.0607	7.38901	67.0557	96.9094	139.813	226.787	87.4903	1.34272	5.89256	30.3849	6.01635	12.5296	2.99914	6.29109	5.97798	3.13133	0	1.84065	0.678629	0.913333	1.1471	0.583658	27.4674	149.065
HDC	1.37682	2.29617	3.77557	6.36098	12.1153	1.83798	1.07943	0.779589	4.90256	0.879644	0.827848	1.28008	0.751682	1.97206	1.43623	2.52747	0	0	9.02452	20.5486	48.3195	16.1771	1207.55	0	0.468055	2.76097	1.35726	3.91428	2.79607	3.40467	4.17226	5.08177
DUSP2	391.429	777.696	342.547	310.565	247.152	766.896	777.906	680.582	442.122	1178.02	820.742	610.522	392.829	593.591	596.634	401.788	235.702	382.85	321.123	206.99	325.907	253.441	271.998	57.0599	37.9124	65.6497	86.6383	131.259	228.202	217.218	26.4243	306.6
BCL2L11	117.58	225.555	92.6731	81.5702	111.461	201.718	264.819	128.762	113.502	337.431	241.18	173.789	105.386	181.43	193.891	66.109	200.347	127.617	115.815	132.313	192.278	195.024	271.998	15.3087	41.6569	40.9032	31.8956	113.514	125.751	104.28	34.4212	94.8598
IL1B	2.47827	1.05977	7.55114	0.74835	0	9.64938	2.87847	10.2646	6.83387	2.63893	1.1038	1.05418	1.80404	1.97206	4.90712	5.29188	0	392.978	595.619	669.083	2062.41	976.916	6587.74	3.82719	0.468055	4.09032	1.58347	3.39238	24.2326	4.76654	1.39075	93.1659
SIRPA	0.963772	0.353258	1.71617	0	2.42306	1.37848	0.359809	0.259863	0.148562	0	0.0689873	0.225896	0	0	0.359057	0.71085	0	14.1796	46.6267	155.869	123.965	319.048	92.6587	0.695852	0	0.51129	0	0.65238	1.50557	0.486382	68.4946	11.8575
CPXM1	0.137682	0.706515	0	1.12253	0	0.459494	0.719617	0.649658	0.891375	0.351858	0.689873	0.301195	0	0	0.239372	0.71085	0	0	0	1.00237	0	0	0	0	0.468055	0.715807	0.678629	0.391428	0.645246	0.194553	1404.31	1.69392
SMOX	6.05799	17.6629	60.0659	22.8247	99.3453	18.3798	23.0278	18.1904	15.0048	28.3245	26.6981	21.0083	18.0404	27.6089	17.5938	1.81662	0	24.3079	48.8828	110.762	291.917	192.328	517.096	6.26267	7.95693	4.60161	4.52419	7.82856	7.67126	3.40467	11.4737	13.5514
DSTN	18.8624	28.084	44.6204	37.0433	24.2306	26.1912	17.9904	26.3761	34.0208	21.9911	15.5911	13.855	12.4779	31.553	15.0804	21.0885	91.3347	198.515	38.3542	175.415	129.963	145.594	59.7798	259.901	254.622	169.544	196.35	209.414	207.769	165.759	252.77	140.596
CD93	0.550727	3.17932	2.40264	0.374175	4.84611	1.37848	5.03732	2.20884	2.52556	1.75929	4.13924	4.21673	6.76514	11.8324	7.18115	7.89833	32.4091	2.02566	15.0409	79.1873	74.6453	159.075	146.461	0.347926	0	0.306774	0.452419	0.130476	1.00372	0.486382	2.43382	408.236
CST3	80.5438	100.855	221.386	122.729	235.036	131.875	176.306	265.19	216.753	159.392	205.996	223.712	204.908	216.927	236.738	198.88	259.273	14919	3777.52	2352.56	1940.45	1560.19	448.349	403.942	1293.23	520.085	588.824	1328.64	583.374	540.565	547.262	413.318
CST7	42.6813	110.57	213.835	79.3251	62.9995	175.986	263.02	451.902	214.673	272.162	422.065	476.791	482.73	364.832	360.374	15.0068	2.94628	129.642	42.1144	45.1067	20.994	38.6453	83.6918	17.3963	1.87222	7.66936	4.7504	4.04476	3.87148	4.9611	7.30146	15.2453
SRXN1	1.23914	0.706515	21.6237	2.24505	7.26917	1.83798	4.3177	7.4061	6.98244	8.44458	7.1057	6.92748	8.2685	9.86032	7.77958	2.29052	2.94628	10.1283	6.76839	13.0308	19.3278	53.0249	32.8789	25.7465	47.7416	21.9855	21.0375	113.253	39.36	29.3775	38.9411	11.8575
TRIB3	4.40581	4.41572	7.20791	5.9868	7.26917	5.97343	2.87847	4.80747	5.79394	5.10194	3.31139	3.99083	5.26177	3.94413	4.06932	6.00273	0	6.07698	5.26431	3.5083	10.9969	19.772	35.8679	113.424	88.9304	137.844	107.902	56.4961	85.4593	47.3736	4.51995	8.46962
MCTS2	3.16668	3.35595	2.40264	4.11593	7.26917	5.05444	3.23828	4.15781	3.86262	5.10194	2.20759	2.63545	2.10471	7.88825	2.63309	5.60781	2.94628	2.02566	3.76022	8.52015	2.99914	11.6835	0	94.2879	69.2721	62.4797	101.568	108.817	96.7152	96.8873	10.083	8.46962
ID1	3.85509	3.88583	5.14851	7.4835	2.42306	2.75697	4.67751	4.80747	4.90256	4.22229	2.69051	1.73187	0.601346	5.91619	3.3512	3.55425	8.83884	8.10264	12.7847	62.147	43.9874	31.4554	167.384	44.8824	35.5721	50.8223	58.1359	184.493	143.316	138.716	26.772	264.252
TPX2	4.81886	4.59235	11.6699	5.9868	7.26917	6.89242	7.91579	12.2136	177.829	4.92601	6.82975	9.18644	9.9222	19.7206	179.05	6.87155	88.3884	10.1283	23.3134	7.0166	13.6628	25.1644	5.97798	148.564	41.6569	105.53	143.191	41.4914	101.59	91.4398	19.8182	15.2453
HCK	0.550727	0.883144	0.686468	0.374175	0	5.51393	2.51866	0.649658	1.03994	0.703715	0.482911	0.301195	0.150336	0	0.478743	12.4004	8.83884	44.5645	106.79	179.926	250.928	145.594	56.7908	0	0.468055	0.306774	0.452419	0.260952	2.50929	0.389106	2.08613	3.38785
EIF2S2	241.218	250.989	285.914	265.664	268.959	243.073	287.127	273.246	313.615	315.44	290.989	321.902	369.677	368.776	331.769	337.496	374.178	273.464	296.305	273.146	275.588	371.174	236.13	1813.04	824.244	915.721	1092.82	554.523	703.247	563.133	264.243	359.112
EIF6	71.0438	96.4393	129.742	95.0405	87.23	124.523	138.886	119.277	142.62	139.512	132.594	145.929	117.262	82.8267	157.626	94.622	156.153	198.515	117.319	141.334	182.948	174.353	98.6367	676.02	400.187	319.966	614.386	355.808	394.747	400.876	117.519	138.902
SAMHD1	271.371	232.09	656.949	475.577	424.035	667.186	179.545	206.981	167.133	139.336	117.278	59.0342	38.1854	98.6032	63.6728	272.097	235.702	340.311	764.076	1670.95	1603.21	340.618	526.063	88.3732	55.2304	92.2368	73.9706	129.171	102.236	83.2686	167.586	265.946
TGM2	0.550727	3.00269	3.77557	1.12253	2.42306	7.81141	12.2335	0.649658	4.30831	2.63893	2.69051	1.95777	0.601346	0	2.63309	1.02678	0	8.10264	73.7003	101.239	399.553	204.91	289.932	8.35022	8.89304	11.7597	7.0125	34.7066	16.8481	10.0195	61.5409	166.005
MAFB	2.34059	0.883144	9.61055	1.12253	0	1.83798	0.359809	4.28774	1.78275	1.40743	0.689873	0.376493	0.451009	0	1.55592	1.02678	0	16.2053	58.6594	402.953	903.409	1388.53	26.9009	2.08756	0	2.45419	0.678629	1.04381	10.4673	1.07004	143.943	67.757
MYBL2	2.20291	3.17932	2.40264	3.36758	4.84611	4.59494	6.83636	6.75644	31.0496	3.51858	4.48418	6.47569	1.6537	9.86032	23.219	6.87155	38.3016	2.02566	6.76839	5.01186	5.99829	8.98727	11.956	72.0207	7.95693	73.8303	77.3637	14.8743	53.0536	95.3309	5.56302	5.08177
SERINC3	72.4206	108.45	299.3	125.349	198.691	127.28	147.522	156.178	217.793	209.883	186.542	158.278	107.34	228.759	274.559	318.224	391.855	135.719	286.529	263.122	177.949	163.568	218.196	31.6613	96.4192	64.1158	40.0391	82.3304	32.1189	24.5137	101.177	286.273
PKIG	3.57972	8.65481	19.2211	7.10933	14.5383	8.2709	17.9904	14.1625	20.9473	22.8707	24.9734	26.4298	17.5894	13.8044	33.153	152.517	279.897	20.2566	102.278	61.1446	67.9806	61.1134	11.956	54.2764	51.486	31.7	43.6585	78.4161	32.6925	32.7821	42.7657	221.904
SLPI	12.9421	10.951	13.7294	10.1027	9.69222	22.9747	12.5933	6.49658	5.34825	11.0835	7.72658	7.07807	5.41211	19.7206	7.30083	46.2842	3638.66	12.154	100.774	337.799	427.878	110.543	1915.94	204.233	348.701	188.053	168.526	240.467	89.9043	60.0195	47.6333	18.6332
WFDC2	10.6015	12.5406	10.6402	10.8511	19.3844	13.7848	10.7943	9.61494	8.46806	14.6021	8.89937	7.52987	5.26177	29.581	9.69455	15.7967	2.94628	12.154	10.5286	12.0285	20.994	14.3796	14.945	223.368	190.498	261.781	390.438	186.189	269.426	266.343	90.399	23.7149
UBE2C	15.145	16.7797	35.6963	23.1989	14.5383	26.6507	27.7053	36.5108	451.927	21.6392	23.2487	18.4482	22.4001	25.6368	403.221	20.1407	170.884	18.2309	38.3542	30.5723	26.6591	28.7593	20.9229	442.562	51.486	135.185	253.581	34.1847	194.362	178.308	22.5998	45.736
CD40	0.550727	0.353258	3.77557	0.374175	0	1.83798	1.43923	0.779589	0.59425	0.527786	0.482911	0.527091	0.451009	0	0.8378	26.6964	11.7851	188.386	52.6431	32.5771	94.9729	62.0122	2.98899	3.47926	5.61665	5.21516	7.46492	6.0019	7.38448	6.03114	2.78151	25.4089
SNAI1	2.06523	1.94292	3.77557	2.24505	0	0.918989	2.51866	1.16938	0.891375	1.93522	0.896835	1.43067	0.601346	3.94413	1.6756	1.65865	2.94628	2.02566	3.76022	3.00711	3.33238	3.59491	8.96697	16.0046	36.0402	23.2126	24.6569	102.293	69.83	44.5526	32.6827	30.4906
TSHZ2	0.963772	0.529886	12.0132	20.2055	0	0.459494	0.719617	1.16938	3.26837	0.351858	0	0.527091	0.150336	3.94413	0.478743	0.868816	5.89256	4.05132	0.752044	1.50356	0.999714	1.79745	2.98899	3.82719	10.7653	38.7558	12.894	85.3314	26.5268	24.6109	168.281	160.923
ZBP1	79.58	176.982	336.712	96.5372	92.0761	553.691	253.305	217.895	222.101	178.744	150.599	86.0664	50.062	51.2737	113.462	69.2684	91.3347	121.54	340.676	382.906	848.758	440.376	334.767	257.117	181.605	202.778	276.881	441.922	293.659	292.802	196.096	281.192
PMEPA1	143.877	257.525	207.656	173.243	111.461	391.489	268.777	104.465	152.871	284.829	159.913	96.3823	45.2512	90.7149	121.122	43.5198	41.2479	76.9751	104.534	15.5368	20.994	40.4427	26.9009	7.65437	0.936109	6.44226	4.52419	3.91428	3.51301	3.40467	439.478	206.659
CTSZ	31.5291	34.6192	164.752	56.5005	58.1533	45.4899	55.4105	27.8054	61.802	40.8155	42.4272	39.3059	28.4136	96.6311	42.7278	141.301	256.326	573.262	477.548	513.715	771.446	1162.05	412.481	218.15	368.827	358.21	315.336	281.698	179.163	176.07	276.065	138.902
ZFHX4	0.550727	0.706515	0.686468	1.12253	0	1.37848	0	0.649658	0.148562	0.703715	0.620886	0.376493	0.751682	5.91619	0.718115	1.10577	0	0	0.752044	0.501186	1.66619	0.898727	0	4.87096	45.4013	51.2313	15.1561	97.2047	30.5416	35.7004	127.602	0
TPD52	17.6233	20.1357	27.1155	19.4571	48.4611	16.0823	25.9062	21.4387	22.7301	36.5932	35.5285	31.9266	27.8122	31.553	27.049	105.759	135.529	48.6159	197.035	599.919	641.15	397.237	732.303	61.235	36.9763	38.04	39.5867	16.44	23.8741	21.4008	12.5168	40.6542
FABP5	22.4421	21.3721	75.5114	53.8812	46.0381	12.4063	22.6679	34.8217	90.6231	8.62051	9.58924	14.5326	12.9289	7.88825	29.5624	11.0577	23.5702	1087.78	84.9809	218.517	497.525	4038.88	478.239	80.3709	19.1902	32.5181	59.7194	18.0057	47.5331	54.5721	66.7562	398.072
FABP4	0.137682	0.883144	0.343234	0.74835	0	1.37848	0.359809	1.03945	0.742812	0.527786	0.758861	0.376493	0	0	0.478743	0.4739	0	2.02566	6.01635	36.5865	9.99714	62.9109	0	9.74193	7.48887	5.01065	3.84557	6.13238	5.37705	5.93386	82.0545	3071.09
CA2	9.36235	24.0215	15.4455	8.23185	31.4997	29.8671	144.643	21.8285	39.369	342.357	446.762	499.456	614.575	370.748	522.548	19.3509	5.89256	87.1034	27.0736	58.1375	11.9966	17.9745	56.7908	13.917	1.40416	9.20323	2.71452	3.65333	5.09027	4.9611	7.99683	23.7149
GNB4	3.99277	2.29617	37.4125	9.72855	7.26917	6.89242	5.39713	12.2136	13.8163	8.62051	9.03734	8.35815	6.46446	17.7486	8.97643	3.55425	14.7314	273.464	37.6022	7.51778	16.3287	15.2784	0	21.9193	22.4666	27.3029	26.6928	34.0543	21.5082	25.5837	55.2825	86.3902
ATP11B	316.255	307.687	236.831	262.297	109.038	269.723	201.133	120.966	135.935	223.781	149.565	105.117	74.7172	266.229	105.563	122.029	79.5496	139.771	136.872	237.562	266.257	107.847	182.328	25.0507	36.5083	71.2739	34.6101	81.678	73.7014	61.4787	38.2457	89.778
CCNA2	2.61595	3.00269	4.46204	2.9934	0	1.83798	1.79904	5.06733	143.363	1.58336	2.00063	3.91553	4.66043	15.7765	130.697	3.39628	79.5496	2.02566	4.51226	4.51067	7.66448	15.2784	5.97798	79.3271	8.89304	32.8248	59.7194	5.74095	26.9569	37.2569	8.69221	10.1635
SLC7A11	0.275363	0.883144	1.37294	1.4967	2.42306	0.459494	1.79904	0.649658	0.891375	1.40743	0.413924	0.903584	1.50336	0	1.43623	1.02678	0	81.0264	13.5368	46.6103	63.6485	62.0122	1536.34	11.8295	22.9347	40.5965	29.8597	18.0057	29.1795	15.6615	1.39075	1.69392
POSTN	0.550727	0.706515	1.71617	0.374175	4.84611	1.37848	1.07943	1.03945	2.07987	1.75929	0.965823	0.828285	0.601346	1.97206	0.718115	1.02678	0	0	0	0	0.999714	0.898727	2.98899	0.695852	0	0.204516	0.22621	0.521904	0.645246	0.680935	1969.31	32.1846
TM4SF1	7.57249	7.94829	8.58084	9.72855	4.84611	11.4874	5.75694	8.96528	5.64537	9.32423	6.34684	5.5721	4.20942	9.86032	4.189	12.5583	5.89256	8.10264	9.02452	11.0261	15.6622	22.4682	14.945	140.214	220.454	150.933	202.91	422.351	391.306	392.218	155.417	899.474
WWTR1	2.06523	2.82606	2.40264	0.74835	4.84611	2.75697	2.15885	3.89795	2.377	1.93522	2.69051	2.48486	3.90875	3.94413	1.91497	3.47527	2.94628	0	0.752044	6.51541	3.66562	4.49363	2.98899	61.9308	109.525	56.7532	58.8145	137.391	83.6669	82.9768	111.608	193.107
SERP1	99.4062	101.738	171.96	142.561	152.653	105.684	109.382	99.2677	101.617	132.123	132.525	148.79	157.102	76.9105	124.234	483.694	589.256	115.463	374.518	283.671	209.607	272.314	188.306	117.251	95.0151	70.9671	93.4246	85.7228	105.39	84.9223	167.934	169.392
GPR87	0.550727	0.176629	0	0	0	0	0.359809	0	0.148562	0.175929	0.551899	5.94859	77.1226	11.8324	4.78743	0.394917	0	2.02566	0	1.00237	0	0	0	0.347926	0	0	0	0.130476	0	0	0	0
PTX3	0.275363	0.176629	0.686468	0.374175	0	0	0	0.129932	0.148562	0.351858	0.275949	0.150597	0	3.94413	0	0.0789833	0	0	0	0	0	0.898727	0	0.347926	0	0.102258	0.22621	0.260952	0.286776	0.291829	501.367	6.7757
SMC4	326.443	225.908	198.046	352.473	77.5378	157.607	122.335	145.134	538.539	105.03	88.5108	96.8341	69.6057	122.268	413.514	101.652	238.649	72.9238	85.733	59.6411	40.6551	63.8096	59.7798	140.91	50.5499	145.309	103.378	60.019	89.044	102.918	51.4579	71.1448
SFRP2	0.413045	0.176629	0.343234	0.374175	0	0	0	0.259863	0.59425	0	0.413924	0.451792	0.150336	0	0.239372	0.4739	2.94628	0	0.752044	0.501186	0.666476	0	0	1.04378	0	0.102258	0.22621	0	0.286776	0.291829	686.685	3.38785
SH2D2A	125.29	215.31	240.607	215.151	130.845	320.268	315.912	525.053	306.039	463.924	442.347	414.218	362.16	414.133	345.054	48.0218	29.4628	131.668	42.1144	52.1233	18.9946	28.7593	83.6918	15.6567	4.68055	13.1913	5.88145	8.7419	6.23738	8.46305	8.34452	15.2453
NES	0.82609	0.883144	1.37294	1.4967	0	1.83798	0.719617	0.779589	1.48562	1.2315	1.44873	1.05418	1.05235	0	0.718115	1.73763	0	2.02566	0.752044	1.00237	5.66505	2.69618	0	13.917	17.318	85.4878	46.373	38.2295	57.9288	64.0079	9.0399	103.329
FDPS	28.7755	23.8449	33.2937	32.9274	38.7689	29.4076	27.3455	25.3367	48.2828	21.2874	23.8696	39.6824	83.4367	45.3575	48.2334	35.3055	67.7645	34.4362	110.55	64.1518	59.3164	27.8605	11.956	244.592	92.2068	142.65	276.202	142.871	186.835	192.802	32.6827	38.9603
CKS1B	19.1378	19.7824	14.4158	27.3148	14.5383	15.1633	26.6258	23.6475	250.179	18.1207	26.0082	40.2848	26.3089	33.5251	268.336	22.5892	144.368	12.154	30.0817	18.0427	17.9949	34.1516	23.9119	338.532	80.5054	119.744	271.904	102.032	212.429	209.631	55.6302	22.021
RPS27	5063.38	4120.93	2551.26	3491.8	2866.48	3289.52	2648.55	2765.72	1938.15	2733.58	2495.2	2131.03	2001.43	1394.25	1778.53	4765.85	2103.64	1987.17	2782.56	1638.88	1470.91	1356.18	1602.1	1976.57	2619.23	1529.68	1786.83	1416.19	1244.89	1267.41	1425.52	2237.67
S100A4	54.935	154.02	1303.6	542.554	2141.98	694.756	718.178	2032.78	1043.06	236.8	750.651	892.816	841.433	435.826	669.283	67.9256	50.0868	723.161	1028.8	2978.04	2515.28	692.918	304.877	534.414	1429.44	616.207	841.953	2593.08	1087.74	1246.69	222.173	120.269
S100A8	1.23914	0.353258	2.40264	1.12253	2.42306	0	0.359809	0.389795	27.6326	1.93522	0.344937	0.301195	0.601346	1.97206	6.34335	1.34272	0	2.02566	2.25613	100.237	42.6545	1.79745	15713.1	3.13133	3.27638	3.78355	5.20282	4.04476	5.01858	1.6537	3.82457	1.69392
S100A9	1.65218	1.05977	1.0297	0	0	1.37848	0.719617	0.779589	25.1071	1.75929	0.689873	0.602389	0.751682	1.97206	9.57486	1.8956	0	2.02566	5.26431	5.01186	10.6636	0.898727	21688.1	0	0.936109	1.53387	0.678629	0.65238	3.08284	1.07004	5.21533	1.69392
SELENBP1	1.37682	0.353258	1.37294	1.87088	0	0.918989	1.07943	1.29932	1.93131	2.28707	1.44873	1.58127	3.00673	1.97206	1.6756	1.18475	0	0	3.00817	15.0356	14.9957	19.772	0	24.7027	71.6123	15.2365	7.0125	46.7104	4.01486	3.98833	16.3414	3.38785
CTSS	105.326	104.917	250.904	130.213	99.3453	189.771	124.134	112.521	91.3659	85.6773	112.311	74.4704	32.4727	90.7149	58.7657	293.66	176.777	405.132	794.91	1120.65	1794.15	2104.82	209.229	10.0899	7.95693	16.5658	9.2746	20.0933	23.5873	6.6148	6.25839	116.881
FCGR1A	0.550727	0.176629	1.71617	0	0	1.83798	1.07943	0.909521	1.33706	0.527786	0.413924	0.376493	1.20269	1.97206	0.598429	0.552883	0	6.07698	188.763	200.975	931.734	1019.16	41.8459	0	0	1.84065	0.678629	0.913333	6.52416	0.972764	0.695377	10.1635
CD160	3.029	46.9833	7.20791	16.0895	12.1153	37.219	223.441	42.7475	44.123	23.3985	41.6684	22.0625	4.20942	17.7486	21.9025	2.92238	2.94628	8.10264	5.26431	2.00474	1.66619	0.898727	5.97798	1.3917	0	1.32936	0.678629	0.391428	0.71694	0.486382	0.695377	1.69392
PHGDH	44.6089	56.5212	62.4686	65.8548	58.1533	59.7343	75.9196	71.9821	173.521	52.7786	53.8101	69.9525	61.7883	55.2178	119.805	62.0019	129.636	42.5389	58.6594	25.5605	32.6573	36.8478	53.8018	587.647	203.604	312.398	430.251	195.453	213.361	255.156	25.0336	35.5724
CD2	257.189	322.524	1032.79	541.057	157.499	485.226	389.673	317.423	380.32	220.087	145.356	69.0489	12.3276	67.0502	92.0384	179.529	138.475	111.411	106.79	27.064	18.9946	28.7593	59.7798	10.4378	2.34027	11.3506	6.78629	3.52285	4.7318	3.3074	7.99683	59.2874
PTPN22	226.624	329.766	304.448	352.473	184.152	345.999	283.889	309.627	219.13	293.625	236.972	191.334	153.794	232.704	177.494	38.8598	29.4628	97.2317	40.6104	55.1304	35.9897	52.1262	71.7358	12.5253	5.61665	12.1687	9.04839	16.5705	29.6813	45.1363	5.56302	15.2453
RHOC	5.78263	13.0705	30.891	11.2253	9.69222	19.7583	23.7474	39.3693	17.5304	47.8526	58.1563	82.2261	140.264	41.4133	45.2412	9.32003	5.89256	62.7955	11.2807	22.0522	14.9957	62.9109	44.8349	220.585	222.794	94.5887	150.882	174.577	91.0514	88.6188	251.031	487.85
CHIA	0	0.176629	1.37294	0.374175	0	0	0	1.16938	0.445687	0.175929	0.620886	0.602389	0.451009	1.97206	2.5134	0.315933	0	0	36.8501	1343.68	890.746	50.3287	8.96697	0	0	1.12484	0.678629	0.782856	5.09027	0.680935	0.347688	0
CSF1	1.23914	3.17932	18.1914	10.1027	2.42306	7.81141	8.63541	45.3461	16.4904	3.16672	2.41456	2.03306	1.35303	0	2.87246	3.47527	0	8.10264	9.77657	12.0285	16.9951	18.8733	541.007	14.9608	30.8916	59.1052	47.7303	148.09	128.046	139.981	252.422	49.1238
SARS1	70.3553	77.3634	100.911	75.5834	50.8842	86.8444	90.6718	95.7596	107.708	91.3071	84.9924	89.1536	113.504	94.6591	79.9501	69.9002	79.5496	64.8212	78.2125	64.1518	47.9863	101.556	98.6367	446.389	379.592	394.409	313.3	154.092	128.619	128.794	78.2299	69.4509
S1PR1	283.211	142.186	45.3069	211.783	101.768	81.3305	25.5464	9.8748	45.7572	13.0187	5.24304	1.12948	1.20269	17.7486	2.27403	104.969	20.624	16.2053	38.3542	6.01423	3.99886	20.6707	5.97798	4.52304	1.87222	5.72645	1.58347	3.2619	2.79607	2.62646	7.30146	240.537
VCAM1	3.44204	1.94292	4.80527	2.9934	4.84611	3.67596	2.15885	3.11836	2.67412	2.63893	2.13861	1.65657	1.20269	0	2.27403	4.739	0	16.2053	2.25613	3.5083	10.6636	23.3669	11.956	22.2673	100.632	76.3868	55.1952	190.887	181.744	121.498	136.989	150.759
F3	0.550727	1.41303	0.343234	1.87088	2.42306	0.459494	1.43923	1.42925	0.891375	0.527786	1.1038	0.752987	0.751682	1.97206	0.598429	1.57967	0	4.05132	2.25613	3.00711	3.33238	2.69618	50.8129	11.8295	51.0179	29.9616	23.0734	121.995	70.9054	53.502	47.6333	1.69392
ARHGAP29	5.64495	1.05977	1.0297	1.4967	2.42306	0.459494	0.719617	0.129932	0.445687	0.527786	0.275949	0.301195	0	0	0.239372	0.631866	2.94628	0	0.752044	0.501186	0.666476	1.79745	0	6.95852	22.4666	13.3958	4.52419	12.6562	5.9506	5.25293	124.82	218.516
GCLM	30.5653	21.5487	20.2508	33.3016	29.0767	24.3532	20.5091	23.6475	31.1981	15.4817	13.8665	14.9844	11.8766	17.7486	19.8678	18.798	23.5702	20.2566	21.8093	26.5628	26.3258	60.2147	29.8899	238.677	103.44	121.278	147.036	49.4504	78.3616	73.9301	31.292	40.6542
PLA2G12A	13.4928	14.3069	27.4587	10.8511	16.9614	12.4063	14.0325	22.868	23.9186	11.2594	12.0038	13.5538	15.635	19.7206	15.3198	20.0618	44.1942	24.3079	13.5368	11.0261	9.99714	8.08854	23.9119	149.956	79.1012	97.9632	132.559	38.099	65.6	68.7744	23.6428	37.2663
LEF1	583.082	187.58	52.1715	148.173	36.3458	82.2495	42.0976	10.0047	52.8882	40.6396	34.9076	29.0653	27.0605	45.3575	34.2301	31.9093	2.94628	12.154	7.52044	6.01423	5.66505	16.1771	26.9009	7.65437	2.34027	12.7823	9.72702	3.2619	9.10514	10.0195	1.04307	20.3271
CENPE	4.5435	6.53526	8.92408	5.23845	2.42306	14.2443	12.2335	17.5408	186.594	8.97237	10.0722	12.6502	7.81749	76.9105	209.809	8.45121	132.583	4.05132	21.0572	14.0332	13.3295	9.886	14.945	81.4147	24.8069	186.928	129.392	34.7066	183.178	71.4982	14.9506	13.5514
SLC9B1	2.20291	2.29617	3.0891	2.24505	4.84611	4.59494	2.51866	2.07891	1.63419	2.63893	1.24177	1.43067	1.95437	9.86032	1.07717	4.2651	2.94628	2.02566	3.00817	5.51304	6.33152	3.59491	8.96697	78.6313	81.9096	140.809	107.676	102.424	100.085	98.1519	2.78151	0
NFKB1	149.66	213.544	320.58	318.423	881.992	190.231	239.992	126.683	183.772	360.83	264.428	205.641	122.524	364.832	220.342	223.128	114.905	287.644	246.67	235.557	243.93	115.037	197.273	41.0553	142.289	166.169	133.011	370.291	299.179	293.288	252.77	177.862
BANK1	4.26813	6.88852	39.1287	12.722	2.42306	4.59494	3.23828	4.67754	4.90256	5.10194	4.76013	2.25896	1.80404	9.86032	1.91497	540.72	150.26	0	195.531	10.0237	8.66419	5.39236	29.8899	6.26267	6.55276	11.8619	6.56008	7.04571	4.7318	4.28016	1.04307	133.82
EMCN	0	0	0.343234	0.374175	0	0	0	0	0	0.351858	0.137975	0	0	0	0	0.0789833	0	2.02566	0.752044	0	0	0	0	0.347926	0.936109	0.102258	0.22621	0	0.071694	0.194553	3.82457	462.441
GBP7	68.1524	115.339	260.858	76.3317	79.9608	342.323	143.204	131.621	142.917	133.882	121.625	95.4787	68.7037	116.352	123.994	27.4072	2.94628	60.7698	118.071	119.282	320.908	142.898	152.439	43.4907	70.2082	115.143	76.4589	180.97	135.215	134.241	122.734	286.273
GBP2	57.8263	73.6542	90.2705	59.4939	89.6531	252.262	59.0086	27.6754	44.4202	40.6396	31.8032	24.8486	14.282	11.8324	29.8018	21.7204	2.94628	153.95	294.801	227.037	1121.68	212.998	394.547	102.29	153.522	102.054	99.7585	256.646	179.522	128.794	189.143	411.624
LMO4	74.0727	44.1572	21.6237	64.3581	542.765	29.8671	23.7474	13.383	27.0384	60.8714	34.2177	21.7613	16.6873	33.5251	31.9561	81.3528	129.636	44.5645	92.5014	123.793	111.968	106.05	53.8018	86.9815	91.2706	82.9313	99.9847	99.4228	133.924	100.292	142.552	84.6962
CCN1	8.94931	6.53526	7.89438	7.10933	2.42306	10.5684	8.99522	8.18569	6.38819	12.6669	7.31266	6.47569	4.66043	9.86032	7.18115	12.7163	0	20.2566	8.27248	9.02134	19.3278	26.0631	29.8899	50.1013	203.604	261.985	243.402	628.634	983.212	615.76	443.998	316.764
GIPC2	0.275363	0.529886	4.11881	1.87088	0	2.29747	5.75694	31.0536	9.35943	5.62972	16.212	38.1011	70.5078	47.3295	18.5513	0.552883	0	2.02566	1.50409	3.5083	0.999714	0	0	2.08756	0.936109	1.12484	0.904839	0.913333	1.00372	0.486382	6.60608	1.69392
CRYZ	1.5145	3.17932	2.74587	0.74835	7.26917	3.21646	2.51866	2.72856	4.45687	1.75929	2.89747	1.43067	2.85639	3.94413	1.43623	2.21153	11.7851	6.07698	0.752044	1.00237	1.99943	6.29109	2.98899	51.493	53.3582	19.429	27.8238	20.8762	12.5465	11.0895	8.69221	5.08177
LYN	3.30436	9.1847	34.6666	11.2253	12.1153	11.4874	27.7053	17.021	15.4505	42.7507	36.0114	22.3637	17.439	21.6927	25.3734	176.923	103.12	28.3593	275.248	436.031	543.845	204.91	218.196	4.87096	5.61665	11.7597	7.91734	9.39428	12.2597	7.97667	7.30146	77.9205
TOX	52.7321	42.0376	118.072	175.488	43.615	62.9507	44.6163	174.108	102.805	23.0467	20.4892	7.68046	1.50336	11.8324	13.5245	7.18748	11.7851	22.2823	7.52044	3.00711	4.3321	8.08854	8.96697	2.08756	0	2.04516	0.904839	1.04381	0.932022	0.972764	3.1292	3.38785
GEM	13.4928	72.7711	112.237	67.3515	70.2686	80.4115	120.896	117.848	73.9841	190.531	174.331	139.077	92.0059	140.017	153.317	61.607	35.3554	60.7698	42.8665	26.0616	6.33152	9.886	41.8459	17.0484	16.85	22.7013	17.6444	46.0581	50.2575	37.0623	99.0912	89.778
BACH2	104.638	54.9315	30.2046	48.6428	12.1153	39.5165	27.3455	20.6591	16.639	42.9266	26.9051	19.3518	16.6873	25.6368	14.2426	182.688	170.884	4.05132	71.4441	7.51778	7.99772	9.886	17.9339	3.82719	0.468055	5.52194	0.904839	0.782856	1.1471	0.680935	8.69221	44.042
CA9	0.275363	0.529886	1.0297	0	0	0.459494	1.79904	0.649658	0.742812	0.703715	2.00063	2.71075	2.25505	3.94413	1.43623	1.10577	0	0	3.00817	2.00474	1.66619	4.49363	2.98899	14.6129	95.4831	29.5526	6.56008	15.3962	2.65268	4.18289	1.39075	0
TPM2	5.36959	5.65212	8.58084	5.61263	7.26917	6.89242	6.11675	4.9374	3.26837	8.44458	3.51835	3.23784	1.35303	15.7765	3.3512	6.79256	2.94628	8.10264	12.0327	3.5083	7.99772	11.6835	11.956	135.691	126.843	128.641	129.844	182.406	122.812	150.487	132.469	15.2453
PAX5	3.16668	3.53258	25.3993	7.4835	7.26917	3.21646	2.15885	1.94897	2.97125	3.69451	2.13861	1.28008	2.40538	0	0.8378	272.65	117.851	2.02566	106.79	3.00711	2.99914	1.79745	11.956	6.61059	7.48887	17.0771	10.8581	10.3076	14.4822	14.2996	1.73844	57.5934
NR4A3	191.515	201.357	116.699	311.314	484.611	129.577	123.774	100.957	87.0576	175.049	113.967	85.0875	70.6581	102.547	85.2163	70.2162	14.7314	334.234	91.7493	43.6031	39.6553	42.2402	200.262	5.21889	5.1486	11.6574	6.78629	55.5828	25.8098	11.1868	38.5934	23.7149
SMC2	24.232	24.5514	25.7425	25.0697	21.8075	28.4887	31.3034	43.7869	354.619	25.3338	26.3532	46.0075	21.4981	61.134	327.221	26.5384	220.971	34.4362	31.5858	17.5415	9.33067	19.772	14.945	131.168	29.4874	96.2249	98.175	22.4419	39.6468	64.2024	22.2521	47.4299
KLF4	122.674	132.472	148.62	397.748	1279.37	85.9255	101.826	66.525	86.0177	96.9368	69.6772	40.0589	18.1907	49.3016	61.0397	226.445	58.9256	206.617	239.15	444.552	414.548	523.059	41.8459	60.5391	376.316	178.236	115.593	468.801	336.388	254.475	1208.22	433.645
SVEP1	0.137682	0.176629	0	0.374175	0	0	0	0	0	0	0.137975	0.0752987	0	0	0	0.0789833	0	0	0	0	0	0	0	0	0	0.102258	0	0	0	0.0972764	255.551	0
GNG10	40.7538	45.217	76.5411	73.7125	46.0381	57.8963	73.7608	78.9984	68.1902	73.0105	78.9905	76.3528	68.1024	15.7765	64.2713	74.3233	106.066	30.3849	222.605	187.945	127.963	31.4554	35.8679	36.1843	17.318	10.9416	20.8113	11.7428	11.6861	11.1868	99.4389	42.3481
UGCG	259.805	281.193	145.188	154.534	130.845	257.776	287.127	366.017	233.392	539.574	392.538	310.08	240.388	467.379	309.866	113.341	50.0868	133.694	109.046	130.308	142.293	128.518	134.505	17.0484	18.2541	34.461	21.2637	32.3581	39.2166	32.1012	236.776	206.659
WHRN	7.98554	9.36132	18.1914	17.9604	16.9614	9.18989	13.3129	6.36665	8.46806	8.26865	6.20886	4.21673	2.55572	5.91619	4.66775	19.2719	17.6777	18.2309	9.77657	8.01897	7.99772	9.886	11.956	150.304	30.4235	78.7387	145.453	70.5876	114.782	128.016	5.9107	11.8575
NFIB	3.029	2.82606	3.0891	1.12253	0	2.75697	2.51866	2.33877	1.78275	3.69451	1.51772	1.73187	1.20269	0	2.63309	3.71222	2.94628	2.02566	3.76022	3.5083	1.99943	5.39236	5.97798	31.6613	126.375	161.363	118.308	237.858	157.368	182.491	321.96	320.152
PLIN2	7.71017	15.8966	82.0329	14.967	48.4611	34.4621	45.6957	33.9121	37.2892	36.2413	49.119	55.9469	96.0649	67.0502	53.8586	12.8743	2.94628	68.8725	115.815	301.213	716.129	1505.37	789.094	213.974	293.938	149.092	140.024	146.525	101.232	83.9495	84.1406	116.881
MTAP	32.9059	28.4372	17.1617	31.0565	31.4997	24.3532	27.3455	23.9074	27.3355	19.88	18.0747	22.2131	14.5826	25.6368	19.8678	25.2747	17.6777	8.10264	19.5531	12.5296	21.3272	32.3542	17.9339	241.113	156.33	133.14	203.815	186.45	147.905	152.432	27.8151	37.2663
JUN	389.501	348.489	332.25	252.194	489.457	469.603	482.863	318.202	267.858	497.351	429.722	306.466	230.466	595.563	396.519	267.437	553.901	575.288	485.068	562.831	952.061	1268.1	1342.06	680.891	1981.74	1949.65	1678.93	5083.74	5940.35	5509.15	2201.56	2156.37
PGM1	10.3261	13.4238	31.2343	15.7154	9.69222	13.3253	15.4718	25.5965	23.9186	16.5373	20.6962	27.8605	30.6686	33.5251	21.9025	9.32003	8.83884	10.1283	13.5368	13.532	31.9909	49.43	20.9229	62.6267	131.991	46.9365	34.3839	54.539	13.7653	13.6187	40.6796	13.5514
PODN	0.137682	0	0	0.374175	0	0.459494	0	0	0.297125	0	0.0689873	0.150597	0.150336	0	0.239372	0	0	0	0	0	0	0	0	0	0.468055	0.102258	0	0	0	0.194553	146.725	3.38785
CDC20	6.7464	7.41841	6.52144	4.4901	4.84611	7.81141	6.83636	7.0163	92.2573	7.03715	4.55316	5.27091	4.05908	5.91619	87.2509	7.02951	70.7107	6.07698	6.01635	7.0166	8.33095	10.7847	8.96697	99.1589	18.2541	45.1981	91.3887	15.2657	88.4704	40.0779	12.8645	13.5514
MACF1	351.226	283.666	219.67	280.631	402.227	245.83	243.95	203.083	158.516	289.227	233.867	196.304	152.14	516.681	178.691	369.01	150.26	121.54	245.166	204.484	147.958	126.721	53.8018	18.4401	44.9332	119.233	39.8129	78.938	56.6383	66.7316	121.691	342.173
CDCA8	6.47104	6.35864	10.9835	6.36098	2.42306	9.64938	11.5139	14.2925	243.048	6.50937	6.76076	12.4243	9.17052	27.6089	217.23	11.3736	117.851	14.1796	21.8093	12.0285	11.6633	24.2656	8.96697	197.274	20.5944	109.723	150.429	25.5733	103.67	109.339	13.5599	18.6332
CSF3R	0.137682	0	0.343234	0	0	0	0	0	0.148562	0.351858	0.0689873	0.150597	0.150336	0	0.359057	0.0789833	0	2.02566	4.51226	78.6861	54.6511	40.4427	490.195	0	0	0.306774	0.22621	0.130476	0.573552	0.389106	0	0
CLSPN	8.94931	9.1847	11.3267	13.4703	7.26917	12.8658	15.112	21.4387	192.834	8.44458	8.14051	23.2673	7.21615	41.4133	134.407	9.87291	111.959	8.10264	13.5368	7.51778	7.66448	15.2784	11.956	54.2764	4.68055	87.8397	52.9331	23.2247	50.4009	88.0351	5.56302	16.9392
MARCKSL1	25.8842	23.315	45.3069	81.9444	72.6917	25.2722	10.0746	13.7727	32.3866	11.7872	8.76139	4.96971	2.70605	11.8324	13.5245	141.301	82.4959	899.394	118.823	57.1352	132.962	108.746	561.93	34.0967	32.2958	36.3016	39.8129	53.7561	55.6346	39.1051	37.898	225.292
LCK	254.573	292.321	306.851	335.635	121.153	391.03	301.52	309.627	276.92	184.725	201.581	154.438	46.9049	157.765	165.406	39.2547	44.1942	89.1291	42.8665	26.0616	13.996	20.6707	59.7798	6.95852	1.87222	8.2829	4.07178	4.30571	4.51672	4.37744	9.38759	30.4906
TINAGL1	3.44204	3.17932	2.74587	4.4901	9.69222	5.05444	3.23828	2.4687	3.41694	5.98158	2.27658	2.48486	1.50336	7.88825	1.79529	4.34408	2.94628	6.07698	5.26431	3.5083	3.33238	5.39236	5.97798	51.493	59.4429	64.0136	86.6383	45.9276	54.5591	73.541	9.38759	118.575
SDC3	0.963772	4.23909	15.4455	4.11593	4.84611	21.1367	9.71483	10.1347	9.06231	7.74087	8.6924	4.96971	1.20269	7.88825	5.50555	3.39628	0	50.6415	69.188	49.1162	153.956	231.872	2.98899	1.73963	13.5736	11.6574	2.03589	12.2648	4.8035	3.98833	36.855	72.8388
PTAFR	0.275363	0.176629	2.74587	0	0	1.83798	0.719617	0.519726	0.59425	1.2315	0.413924	0.225896	0.150336	0	1.19686	0.315933	0	68.8725	52.6431	98.2324	236.599	196.821	316.833	0.695852	0	0.306774	0	0.260952	2.07913	0.583658	0.347688	5.08177
STMN1	97.4786	83.0155	64.8712	92.4213	77.5378	73.5191	128.092	125.124	1329.34	68.9641	81.0601	175.069	59.3829	134.1	1205.24	111.445	645.235	38.4876	118.071	75.679	42.6545	105.151	107.604	328.094	67.3999	136.924	266.928	97.7266	187.767	242.996	52.8486	133.82
RUNX3	143.189	266.003	192.897	143.309	259.267	337.269	441.845	446.055	345.853	655.159	493.397	409.851	361.86	694.166	465.817	73.8494	73.657	330.183	255.695	195.964	327.573	210.302	155.428	10.4378	1.40416	17.9974	6.56008	9.65523	14.1237	9.24126	8.69221	33.8785
C1QB	1.5145	3.17932	5.14851	1.12253	0	1.37848	0.359809	2.85849	2.52556	0.527786	1.37975	0.752987	0.451009	0	1.31654	0.71085	0	2.02566	26.3215	4.51067	183.614	1572.77	0	2.08756	0	1.53387	0.904839	1.04381	4.58842	0.778211	2.43382	1.69392
C1QC	0.82609	1.76629	1.71617	0	2.42306	2.29747	0.359809	1.16938	1.78275	0.351858	0.896835	0.527091	0	0	0.478743	0.552883	0	2.02566	4.51226	5.51304	52.6516	888.841	0	0.347926	0	0.204516	0.22621	0.130476	2.00743	0.291829	0.695377	0
C1QA	0.688408	1.76629	2.40264	0.74835	2.42306	1.83798	0.719617	0.649658	1.78275	1.75929	1.17278	0.752987	0.150336	0	1.07717	0.552883	0	0	15.7929	3.5083	73.9789	1345.39	2.98899	0.347926	0	0.715807	0	0.65238	3.36962	0.389106	1.39075	1.69392
HSPG2	0.963772	1.05977	3.0891	1.12253	0	1.37848	1.43923	1.16938	1.1885	1.40743	1.1038	0.828285	0.902018	1.97206	1.07717	3.15933	0	0	2.25613	2.00474	0.999714	2.69618	5.97798	7.30644	21.0625	58.2871	23.0734	37.0552	33.3377	36.5759	308.747	233.762
ECE1	7.57249	10.7744	20.594	23.573	19.3844	12.8658	14.3923	43.0073	23.77	9.85201	15.0392	12.1231	18.792	15.7765	12.6867	6.00273	2.94628	36.4619	52.6431	17.5415	33.3238	10.7847	2.98899	3.82719	6.08471	10.3281	4.7504	7.43714	3.51301	4.08561	82.0545	423.481
CDA	2.61595	2.4728	2.40264	1.87088	0	5.05444	2.51866	2.33877	3.11981	3.87043	2.20759	1.73187	2.25505	7.88825	2.75277	3.71222	2.94628	0	0.752044	3.00711	4.66533	3.59491	11.956	123.166	73.9526	60.1278	78.2686	53.6257	42.6579	40.6615	7.99683	57.5934
PADI2	8.2609	29.3204	33.2937	7.4835	14.5383	47.7874	74.8402	90.3024	49.6199	84.9736	105.689	103.084	128.237	128.184	93.1155	3.94917	8.83884	34.4362	21.0572	38.5913	14.6625	12.5822	20.9229	4.17511	0.936109	2.76097	2.03589	2.47905	2.50929	2.62646	1.39075	3.38785
MFAP2	0	0	0	0.374175	0	0	0	0	0.297125	0	0	0.0752987	0	0	0	0.0789833	0	0	0	0	0	0	0	0	0	0.102258	0	0	0.071694	0.0972764	187.752	1.69392
SRM	25.7465	28.4372	16.8185	18.3346	12.1153	21.5962	43.177	24.0373	37.7349	30.0838	39.7367	62.5732	40.5908	27.6089	42.2491	31.4354	82.4959	14.1796	26.3215	22.5533	20.994	28.7593	23.9119	268.251	89.8665	157.171	249.057	76.8504	184.397	220.72	91.0944	54.2056
TNFRSF9	11.2899	38.8583	802.137	98.4081	48.4611	110.738	299.721	455.28	305.296	355.904	543.344	793.347	1119.86	928.842	540.262	23.695	8.83884	324.106	66.1798	72.6719	28.3252	39.544	110.593	30.9654	47.7416	27.4052	13.5726	16.0486	12.188	10.9922	17.3844	106.717
ESPN	6.88408	3.17932	7.55114	10.8511	21.8075	4.13545	2.15885	2.4687	1.78275	1.40743	2.41456	1.28008	1.05235	3.94413	1.07717	2.3695	0	0	1.50409	3.5083	3.99886	7.18982	0	45.5783	113.269	57.469	39.3605	28.4438	21.795	23.2491	2.08613	0
ACOT7	9.50004	31.2633	58.3497	38.9142	43.615	42.2735	96.4287	129.802	92.5544	85.8533	118.037	126.201	133.499	74.9384	118.968	9.71495	20.624	81.0264	38.3542	48.1138	36.323	20.6707	38.8569	85.2419	42.593	59.5142	69.4464	42.2743	44.3786	50.681	20.8613	27.1028
DFFB	15.2827	14.6602	11.6699	13.4703	9.69222	13.3253	14.3923	12.4734	8.76518	11.2594	10.0722	8.13226	5.11144	13.8044	6.94177	15.6387	2.94628	14.1796	9.02452	8.52015	11.9966	5.39236	14.945	70.629	21.0625	128.743	99.7585	40.5781	88.0402	105.35	5.9107	8.46962
CEP104	4.81886	6.35864	10.297	6.73515	12.1153	10.1089	9.71483	6.88637	7.87381	6.6853	6.62278	5.8733	4.66043	11.8324	8.25832	8.37223	0	18.2309	6.01635	5.01186	8.99743	8.08854	2.98899	14.6129	20.5944	58.9007	40.4915	32.2276	81.0142	92.899	8.34452	16.9392
CDK11B	211.892	159.496	190.495	342.37	1058.88	145.66	133.129	102.646	106.371	124.206	92.719	76.5787	53.3694	165.653	89.0462	172.263	88.3884	105.334	111.302	77.6838	88.9746	80.8854	149.45	104.378	102.972	179.77	120.344	97.3352	107.326	106.615	59.107	123.657
ATAD3A	14.7319	20.3123	11.3267	11.9736	12.1153	11.9469	29.5043	17.151	14.1134	18.1207	23.2487	29.9689	23.1518	35.4971	23.3387	24.1689	14.7314	12.154	11.2807	9.02134	7.99772	18.8733	2.98899	73.4124	49.6138	107.882	87.0908	44.7533	72.6977	79.7667	18.4275	13.5514
SDF4	111.66	121.521	1119.97	295.598	157.499	219.638	170.909	409.284	345.259	152.53	173.503	172.434	160.86	175.514	160.259	81.9847	109.012	269.413	127.095	120.786	108.636	150.986	86.6808	80.7188	73.9526	101.849	87.7694	78.8076	56.4232	58.074	170.715	138.902
TNFRSF4	12.9421	9.1847	1355.09	362.95	26.6536	36.7596	13.6727	122.915	219.13	3.87043	10.762	5.94859	7.06581	19.7206	3.71026	7.66138	17.6777	277.516	24.0654	10.5249	8.99743	8.98727	17.9339	4.87096	0.936109	5.93097	3.61936	2.08762	3.15454	1.26459	6.95377	8.46962
TNFRSF18	37.1741	104.741	1011.17	196.068	65.4225	207.232	199.334	277.664	262.361	143.03	141.976	114.379	75.9199	116.352	98.6211	16.5865	8.83884	143.822	54.8992	24.0569	15.6622	20.6707	53.8018	8.35022	0.468055	6.44226	3.16694	4.04476	2.72437	2.14008	3.82457	10.1635
ISG15	125.153	295.5	764.038	251.82	215.652	1607.77	439.326	354.193	392.056	266.884	258.358	146.983	89.2998	104.519	198.678	87.0396	164.992	1150.58	1280.73	726.719	3986.53	2254.91	4334.04	1006.9	528.902	734.315	949.855	1494.21	1493.74	1322.76	620.624	1443.22
CDK6	24.3697	51.0457	190.495	59.1197	43.615	105.684	128.092	255.316	144.254	81.455	102.446	119.65	165.821	226.787	97.3045	34.5157	26.5165	66.8468	40.6104	49.1162	52.6516	110.543	83.6918	57.4078	51.486	94.9978	82.7928	91.0723	82.8783	106.809	23.6428	72.8388
STEAP1	3.30436	3.00269	5.49174	5.23845	2.42306	2.75697	3.59809	3.37822	1.78275	5.45379	2.34557	2.18366	1.80404	9.86032	1.91497	5.29188	2.94628	2.02566	6.76839	3.5083	5.66505	3.59491	5.97798	78.2833	53.8263	76.489	110.39	42.6657	43.8767	34.3386	26.0766	5.08177
SEMA3A	0.963772	1.58966	2.74587	0.374175	4.84611	2.29747	0.359809	2.07891	1.63419	1.75929	0.689873	0.527091	2.25505	0	2.39372	1.18475	0	0	1.50409	1.50356	1.66619	4.49363	0	9.394	71.1443	65.3429	22.8472	167.401	40.6505	38.6187	8.34452	38.9603
KMT2E	304.414	298.326	329.848	370.059	348.92	303.726	227.039	293.905	217.495	289.051	195.579	139.303	108.844	220.871	142.187	459.525	259.273	184.335	298.561	196.966	195.278	195.922	212.218	30.2696	106.248	86.1013	47.504	144.307	94.8512	84.7278	121.343	271.028
TYMS	7.15945	9.71458	17.8482	11.9736	7.26917	16.0823	21.9483	38.7196	193.428	15.6577	19.1095	43.372	19.2431	23.6648	175.938	4.81798	79.5496	28.3593	13.5368	10.5249	8.99743	19.772	17.9339	68.5414	6.55276	37.1197	59.0407	22.7028	44.3069	86.2842	20.1659	50.8177
FOSL2	203.08	250.106	183.973	183.346	491.88	203.556	205.811	186.062	118.701	240.143	179.919	132.45	95.4636	195.234	117.89	26.9333	29.4628	107.36	102.278	250.593	251.262	173.454	421.448	20.5276	65.0596	46.4252	35.0625	134.129	117.435	86.9651	76.1438	91.4719
TACC3	4.95654	4.94561	3.43234	4.4901	9.69222	7.35191	10.0746	10.7843	101.171	5.10194	4.76013	10.5418	5.71278	15.7765	87.3706	8.0563	55.9793	0	10.5286	6.01423	5.66505	8.98727	5.97798	61.9308	12.1694	36.7107	49.5399	15.1352	33.1943	36.965	7.99683	15.2453
NCAPG	2.06523	3.53258	6.52144	4.11593	2.42306	5.05444	6.83636	9.8748	94.7828	3.34265	4.07025	6.70158	3.90875	23.6648	78.0351	3.71222	70.7107	6.07698	2.25613	4.51067	2.66591	3.59491	5.97798	52.1889	12.6375	44.8913	38.2294	17.3533	39.0015	54.3775	3.1292	3.38785
SLIT2	0.550727	0.883144	0.686468	0.74835	0	0.918989	0	0.129932	0.297125	0.879644	0.827848	0.752987	0.300673	1.97206	0.718115	1.18475	0	0	0	1.50356	0.333238	2.69618	0	2.43548	29.4874	49.2884	34.3839	76.8504	42.3712	46.9845	83.4452	6.7757
RBPJ	26.9856	46.9833	170.93	56.1263	55.7303	93.2774	129.891	218.025	137.866	114.354	137.354	115.885	94.5616	136.072	124.952	24.9587	26.5165	178.258	100.774	85.7027	182.614	243.555	212.218	56.7119	121.694	83.0336	57.9097	96.9437	78.5049	63.5215	110.565	22.021
KLF3	343.653	248.87	65.9009	223.008	138.114	160.823	65.845	15.5918	53.4825	58.2324	19.1785	7.00278	4.05908	19.7206	7.65989	145.961	29.4628	56.7185	113.559	186.942	135.961	92.5689	194.284	17.0484	30.4235	26.3826	16.2871	66.6733	34.7716	27.3347	121.343	135.514
RHOH	350.262	360.499	397.808	411.593	203.537	346.459	248.268	152.54	208.136	116.113	91.1323	55.2692	23.3021	104.519	67.9815	300.058	226.864	66.8468	167.706	60.6435	65.9812	84.4803	209.229	6.95852	0.936109	9.40774	3.84557	2.74	3.36962	3.3074	4.86764	91.4719
APBB2	3.16668	1.58966	2.0594	1.12253	7.26917	1.83798	0.359809	0.649658	1.78275	0.703715	0.965823	1.12948	0.451009	1.97206	1.07717	2.60645	0	6.07698	2.25613	0.501186	1.66619	6.29109	0	7.30644	34.168	37.8355	23.5258	104.25	59.3626	67.4125	80.316	164.311
TXK	262.697	361.029	118.072	107.762	152.653	204.475	325.987	154.229	153.614	595.167	468.286	398.631	318.863	749.384	389.577	28.197	8.83884	79.0008	32.3379	51.1209	17.6616	30.5567	101.626	9.394	2.80833	12.0665	3.84557	5.61047	5.52044	5.3502	3.82457	20.3271
KDR	0.137682	0	0	0	2.42306	0	0	0	0.148562	0.175929	0.0689873	0.150597	0	0	0	0.157967	0	8.10264	24.8174	2.50593	12.9963	77.2905	2.98899	0	0	0.306774	0	0	0.573552	0.0972764	3.1292	333.703
HOPX	29.1885	117.105	287.63	138.445	24.2306	165.877	173.788	146.043	94.6343	109.78	176.194	164.753	115.609	94.6591	91.2006	25.8275	5.89256	95.2061	30.0817	131.812	56.6505	12.5822	26.9009	27.4861	43.061	23.8261	20.3589	39.7952	21.3648	18.7743	5.9107	11.8575
IGFBP7	0.963772	1.41303	9.95378	9.72855	2.42306	1.83798	2.15885	28.7149	13.6677	1.58336	1.03481	0.752987	0.451009	3.94413	0.359057	1.10577	0	2.02566	1.50409	1.00237	0.666476	2.69618	2.98899	3.47926	0	0.920323	0.452419	0.913333	0.501858	0.680935	1443.95	2395.21
JCHAIN	1.23914	1.2364	0.343234	1.4967	0	1.83798	0.359809	0.259863	0.445687	0.879644	0.413924	0.301195	0.150336	0	0.239372	68.7945	6228.44	0	0.752044	0.501186	0	0	2.98899	3.13133	0	2.76097	1.80968	0.260952	0.501858	0.194553	0.347688	0
AFP	6.7464	7.24178	5.83497	4.4901	4.84611	6.43292	3.59809	3.89795	5.9425	5.80565	3.7943	3.61434	5.56245	5.91619	5.14649	9.08308	0	4.05132	5.26431	4.51067	5.66505	10.7847	11.956	169.788	46.8055	56.9578	125.773	67.978	87.9686	96.4982	4.86764	6.7757
PF4	0.275363	0.353258	1.0297	0.374175	0	0.459494	0	1.55918	0.445687	0.527786	0.137975	0.0752987	0.300673	0	0.119686	0.0789833	0	0	3.00817	5.51304	4.3321	1126.1	0	0.347926	0.468055	0.204516	0.22621	2.47905	0.645246	0.389106	0	5.08177
CXCL2	14.7319	16.9564	19.5643	16.8379	9.69222	20.2178	10.0746	15.5918	14.1134	18.4725	14.4873	10.5418	10.6739	29.581	10.7717	20.4567	11.7851	24.3079	12.7847	12.5296	26.3258	60.2147	92.6587	81.4147	191.434	205.641	317.146	1128.88	1548.66	1272.47	651.916	93.1659
CXCL3	2.61595	2.4728	31.9207	6.36098	72.6917	1.37848	3.59809	6.62651	7.57668	3.87043	3.51835	3.76493	3.75841	3.94413	7.30083	3.87018	0	34.4362	53.3951	346.319	1197.99	2362.75	31270.8	6.26267	8.89304	27.6097	26.6928	45.6666	122.525	132.977	156.112	120.269
CXCL9	0.963772	1.05977	4.46204	1.12253	7.26917	6.43292	2.15885	1.03945	1.33706	1.93522	1.58671	1.05418	1.05235	0	1.19686	1.81662	0	44.5645	179.738	32.0759	235.933	109.645	14.945	11.8295	8.42498	20.3494	25.1093	61.9761	55.2761	47.7627	751.702	2242.76
STBD1	0.82609	1.05977	1.0297	0.374175	0	1.83798	0.719617	1.16938	0.891375	1.40743	0.896835	0.828285	0.902018	1.97206	0.598429	1.10577	0	6.07698	0.752044	3.5083	5.33181	2.69618	2.98899	31.3133	56.6346	28.4277	33.9315	11.8733	13.4785	10.5059	13.9075	1.69392
ANXA3	4.68118	4.59235	5.49174	2.9934	7.26917	4.59494	5.03732	4.80747	5.19969	6.50937	4.76013	4.89441	27.2109	31.553	4.42837	5.60781	8.83884	397.03	15.7929	43.6031	44.3207	34.1516	47.8239	190.663	84.2498	117.392	137.762	58.9752	77.7163	78.7939	403.319	184.638
PRKG2	1.65218	1.76629	0.686468	2.24505	0	2.75697	1.79904	1.29932	1.1885	1.2315	0.965823	1.35538	0.751682	1.97206	1.43623	2.21153	0	4.05132	0.752044	3.00711	3.66562	4.49363	2.98899	62.2787	34.636	64.7294	64.2436	43.3181	69.1847	69.4554	13.9075	3.38785
PLAC8	145.667	556.381	785.662	124.975	89.6531	1412.03	1324.82	1522.8	1043.06	867.681	1462.6	1596.48	1978.88	544.29	1191.47	417.901	291.682	674.545	2432.86	4671.55	5795.01	1141.38	535.029	75.152	28.5513	55.5261	34.8363	91.3333	68.0376	32.1012	1099.04	181.25
SPARCL1	0.275363	0	0	0	0	0.459494	0.359809	0	0.148562	0.175929	0.0689873	0.225896	0	0	0	0	0	0	0.752044	0	0	0	0	0	2.34027	1.02258	0	0.521904	0.215082	0.0972764	127.602	499.708
SPP1	135.479	138.83	315.089	180.727	147.806	186.555	676.8	581.054	342.139	786.578	2538.67	4951.41	12212.4	13569.8	3098.54	223.839	64.8182	1061.45	292.545	488.155	407.883	1464.92	5078.3	982.195	3462.2	1922.66	1689.79	2993.9	1420.83	1215.27	225.65	245.619
GRK3	0.550727	0.706515	0.343234	0	12.1153	0.459494	0.359809	0.649658	0.742812	0.175929	0.0689873	0.225896	0.150336	0	0.239372	0.552883	0	224.848	36.0981	79.6885	49.6525	40.4427	0	0.695852	1.40416	0.51129	0.678629	0.130476	1.36219	0.583658	0.695377	0
SELPLG	275.639	371.274	340.488	196.068	336.805	457.656	391.472	386.806	310.198	542.389	446.762	385.755	332.694	455.547	375.694	52.129	67.7645	532.749	246.67	256.607	181.615	114.138	230.152	18.0921	4.21249	12.4755	6.78629	8.35047	8.31651	9.63036	10.083	35.5724
CIT	1.37682	2.29617	2.40264	4.11593	0	4.13545	3.9579	9.35507	106.965	4.04636	2.27658	7.98166	3.3074	27.6089	89.2856	3.39628	32.4091	4.05132	5.26431	2.50593	1.66619	7.18982	2.98899	14.265	5.1486	56.0374	21.9423	11.0905	21.6516	61.576	5.56302	28.7967
HSPB8	2.89132	1.94292	3.43234	2.61923	7.26917	2.29747	2.51866	2.98843	2.97125	2.463	2.55253	1.35538	1.05235	3.94413	2.5134	3.7912	2.94628	0	4.51226	5.51304	6.33152	4.49363	11.956	69.9331	113.269	56.8555	62.2077	149.134	145.18	99.9029	83.0975	13.5514
ERP29	88.667	80.896	106.059	104.395	84.807	89.1419	109.742	157.607	132.963	88.3163	101.756	116.939	114.256	130.156	123.875	231.105	338.822	172.181	285.025	405.96	242.597	228.277	89.6697	125.253	165.223	180.076	184.587	212.937	182.103	186.09	212.438	169.392
KDM2B	138.095	159.849	278.019	252.942	247.152	146.579	108.662	168.781	131.478	147.252	97.4791	63.2509	27.5116	76.9105	66.1862	90.9888	50.0868	141.796	65.4278	28.0664	22.327	26.9618	62.7688	14.6129	25.743	32.2113	18.7754	22.3114	24.376	22.86	18.4275	37.2663
HCAR3	0	0	1.0297	0.74835	0	0	0	0.389795	0.148562	0.175929	0.275949	0.150597	0	0	0.718115	0.23695	0	2.02566	3.00817	13.532	33.9903	26.9618	1978.71	1.3917	6.55276	2.96548	2.48831	6.26285	6.23738	3.89106	1.04307	0
VPS37B	1584.17	1321.54	781.543	1054.43	1744.6	1128.06	888.368	764.907	510.758	996.813	632.545	400.288	197.993	467.379	402.503	816.45	173.831	320.054	474.54	180.928	210.273	179.745	756.215	73.4124	73.4846	138.457	86.6383	162.573	177.156	167.218	37.5504	291.355
RILPL2	37.8625	60.407	192.211	154.909	79.9608	75.8166	67.2842	86.4045	106.965	63.8622	55.3278	44.2756	34.878	47.3295	51.4649	135.377	109.012	101.283	231.629	192.455	198.943	187.834	170.373	18.0921	18.2541	15.2365	19.0016	22.0505	24.591	18.0934	19.1229	54.2056
PSPH	21.8914	36.9154	44.6204	29.5598	29.0767	34.4621	35.9809	50.9332	59.2764	30.4357	31.3203	32.8302	20.5961	29.581	40.2144	19.5089	35.3554	16.2053	15.0409	17.0403	14.6625	13.4809	11.956	237.981	55.6985	82.9313	166.49	49.7114	68.4678	65.467	20.5136	6.7757
LAT2	5.50727	14.6602	33.6369	9.35438	9.69222	20.6772	96.4287	102.646	45.0144	156.225	156.118	154.136	151.689	124.24	131.176	77.8775	67.7645	40.5132	89.4932	74.6766	70.9797	204.91	80.7028	5.91474	1.40416	6.54452	2.2621	3.00095	5.87891	4.57199	1.39075	15.2453
HSPB1	0.688408	5.12223	2.40264	2.24505	2.42306	3.21646	5.75694	2.85849	4.45687	1.75929	5.72595	1.43067	1.95437	0	1.19686	1.81662	0	4.05132	0	2.50593	3.66562	10.7847	0	2.08756	0	0.204516	0.22621	0.521904	1.50557	1.6537	143.248	545.444
PLOD3	4.81886	5.29886	8.23761	4.4901	2.42306	6.89242	9.71483	9.74487	9.80512	9.32423	10.0722	13.3279	10.9746	23.6648	11.0111	7.1085	2.94628	14.1796	28.5777	95.2253	117.3	35.9491	23.9119	33.053	79.1012	105.326	69.2202	65.3685	70.1167	65.7589	110.913	66.0631
SERPINE1	2.06523	1.94292	2.74587	0.374175	0	1.83798	0.719617	2.07891	1.48562	1.58336	1.44873	2.56015	1.05235	3.94413	1.55592	2.60645	0	20.2566	5.26431	3.00711	5.99829	8.08854	11.956	5.21889	52.8902	77.4094	30.7645	392.733	251.216	193.288	378.633	420.093
PCOLCE	7.57249	10.0678	12.0132	7.10933	7.26917	12.4063	3.9579	9.22514	5.05112	10.3798	6.48481	6.55098	4.9611	19.7206	7.06146	10.5838	0	18.2309	12.0327	13.0308	15.9954	14.3796	26.9009	115.511	251.345	282.539	220.328	366.507	162.244	170.428	735.013	27.1028
PDGFA	3.71741	4.41572	4.46204	1.4967	7.26917	3.67596	8.99522	3.11836	4.60544	18.1207	38.288	64.9827	69.1547	57.1898	43.2066	4.18611	8.83884	0	7.52044	10.5249	8.99743	17.0758	2.98899	67.8456	99.2276	110.336	110.617	362.332	201.675	190.467	38.9411	69.4509
FSCN1	3.99277	5.82875	7.55114	5.23845	7.26917	4.13545	4.3177	7.27617	5.34825	7.56494	3.31139	4.14143	4.35975	7.88825	4.06932	6.55561	8.83884	1788.66	24.8174	7.0166	7.66448	10.7847	11.956	152.392	90.8026	97.452	128.94	168.445	155.719	138.23	95.962	108.411
PDAP1	86.0511	103.151	136.264	114.872	118.73	106.143	145.723	133.44	191.646	137.752	142.321	149.242	122.524	134.1	195.447	115.947	141.421	137.745	144.392	140.833	140.96	183.34	83.6918	907.391	438.567	899.36	835.166	380.468	576.42	659.631	172.801	157.535
GTF3A	42.406	55.9913	53.5445	53.5071	43.615	58.8153	74.4804	79.1283	86.7605	74.9457	71.2639	77.1058	64.9453	53.2457	86.0541	38.1489	55.9793	28.3593	40.6104	60.1423	40.3218	45.8351	38.8569	432.124	201.732	242.863	342.482	210.197	236.662	260.603	51.4579	32.1846
FLT1	0.688408	0	0	0.374175	0	0	0.359809	0.519726	0.148562	0.175929	0.137975	0.0752987	0	0	0.239372	0.4739	0	2.02566	3.76022	10.5249	14.3292	20.6707	2.98899	0.695852	0.936109	1.73839	1.13105	2.08762	1.57727	2.14008	28.5105	606.425
ALOX5AP	1.65218	0.353258	3.43234	0.74835	0	0	2.51866	0.909521	0.891375	1.58336	1.31076	0.978883	0.601346	3.94413	1.55592	2.92238	8.83884	2.02566	314.354	905.141	645.482	296.58	409.492	8.35022	25.743	9.51	7.0125	22.5724	7.95804	3.98833	3.1292	8.46962
SAMD9L	63.3336	121.344	216.924	68.8482	65.4225	317.97	151.839	120.966	94.04	133.178	109.966	74.3951	72.3118	218.899	79.232	102.757	41.2479	62.7955	142.136	126.8	258.926	146.492	295.91	49.7534	71.6123	164.022	70.8037	182.797	140.377	116.926	78.9253	171.086
GNG11	2.75363	3.7092	5.83497	2.24505	0	3.67596	4.3177	20.5292	8.02237	7.21308	29.7335	56.3234	98.1697	11.8324	31.3577	3.39628	2.94628	2.02566	3.76022	7.0166	3.66562	10.7847	2.98899	54.6244	139.48	32.7226	46.373	110.905	57.9288	41.4397	145.334	709.754
COL1A2	5.36959	3.00269	3.77557	2.9934	7.26917	4.59494	3.23828	3.50815	6.09106	2.463	2.20759	1.73187	3.45774	7.88825	2.15434	4.10713	2.94628	0	5.26431	2.50593	3.33238	2.69618	0	4.17511	1.87222	6.13549	1.13105	6.13238	6.66754	4.08561	9879.57	38.9603
ASNS	7.98554	5.82875	18.1914	7.10933	16.9614	11.0279	7.55598	13.9027	19.1646	9.32423	7.31266	10.9936	30.9693	5.91619	13.2851	10.8207	5.89256	10.1283	10.5286	18.0427	12.9963	17.0758	17.9339	283.908	109.993	113.404	166.49	40.7085	62.0153	48.3464	37.898	18.6332
CAV1	1.37682	1.94292	1.71617	2.61923	2.42306	4.59494	1.79904	1.68911	1.93131	1.2315	1.24177	1.12948	1.80404	3.94413	0.718115	2.3695	0	0	3.00817	2.50593	6.33152	10.7847	5.97798	36.1843	162.415	44.1755	36.4198	86.2447	34.4848	33.2685	46.5903	299.825
HILPDA	23.6813	38.5051	282.138	61.7389	125.999	70.3026	115.858	290.527	136.826	125.261	252.494	297.204	376.442	262.284	198.559	36.0164	23.5702	95.2061	71.4441	70.166	229.934	1085.66	1972.73	84.546	221.858	104.303	99.5323	95.7694	145.467	103.405	42.0703	54.2056
FLNC	2.47827	1.05977	1.71617	1.12253	2.42306	4.59494	2.15885	1.81904	1.1885	2.463	1.24177	1.73187	1.20269	1.97206	1.19686	4.34408	2.94628	2.02566	3.00817	2.50593	4.66533	6.29109	2.98899	12.8733	47.7416	87.8397	45.2419	277.001	198.234	136.868	80.6637	18.6332
AKR1B10	1.78986	1.58966	2.40264	1.12253	2.42306	3.67596	1.07943	3.11836	1.1885	2.63893	1.31076	0.677688	1.80404	1.97206	1.6756	2.3695	0	0	2.25613	2.00474	2.99914	12.5822	0	50.7972	56.6346	32.0068	38.0032	46.4495	31.7604	29.6693	53.1963	64.3691
CALD1	15.6957	14.6602	19.2211	20.9538	16.9614	22.9747	17.9904	14.8122	9.508	18.8244	11.4519	9.26174	6.76514	31.553	10.293	24.8008	5.89256	8.10264	22.5613	23.5557	35.3232	33.2529	35.8679	565.032	570.559	908.461	582.716	900.415	618.576	574.806	787.862	398.072
PTN	0.688408	0.706515	2.0594	2.9934	2.42306	2.29747	1.43923	0.649658	0.59425	1.75929	0.482911	0.602389	0.300673	0	0.718115	2.13255	0	2.02566	1.50409	1.50356	3.33238	0.898727	0	12.1774	65.5276	47.3455	33.0266	173.533	63.8077	61.0896	230.17	25.4089
ZC3HAV1	399.69	333.652	377.9	407.477	528.226	399.301	240.352	209.19	208.433	208.3	174.538	144.122	100.725	181.43	127.226	145.724	100.174	172.181	168.458	250.092	248.262	167.163	292.921	75.152	79.5693	110.848	75.1016	128.128	124.533	107.685	84.836	133.82
TRBC2	657.017	626.502	620.223	972.481	467.65	941.504	707.744	675.124	638.819	494.712	553.003	509.923	381.253	498.932	423.568	75.824	2.94628	190.412	79.7166	65.1541	31.6576	51.2274	110.593	25.0507	3.27638	24.5419	11.5367	8.21999	11.9729	11.1868	15.2983	44.042
PDIA4	20.3769	27.3775	41.8745	29.1857	62.9995	22.0557	43.8967	41.1883	48.5799	42.3988	52.6373	70.856	71.2594	106.491	66.1862	40.4395	344.715	30.3849	39.1063	30.5723	22.327	37.7465	20.9229	34.4447	75.3568	99.8039	58.5883	54.8	35.7753	35.1168	109.522	47.4299
RARRES2	1.5145	0.706515	1.71617	1.12253	0	0.918989	0	1.29932	0	0.527786	0.689873	0.602389	0.601346	1.97206	0.718115	1.10577	0	0	0	1.00237	0.666476	0.898727	2.98899	2.08756	1.87222	1.2271	0	3.78381	0.645246	1.07004	2087.52	3.38785
GIMAP4	175.131	332.415	487.735	219.641	46.0381	455.359	465.233	314.175	294.748	492.953	373.566	243.215	82.3843	163.681	246.074	112.709	64.8182	149.899	62.4196	43.6031	22.327	26.9618	50.8129	15.6567	4.21249	9.10097	5.42903	3.39238	4.94689	4.08561	4.86764	211.741
GIMAP6	569.589	520.525	509.359	364.447	101.768	521.067	449.761	215.297	230.866	556.991	347.558	230.339	123.727	264.257	209.57	475.795	182.669	109.386	217.341	41.5984	33.3238	39.544	104.615	17.0484	2.80833	21.0652	4.97661	7.30666	8.45989	5.25293	9.0399	494.626
GIMAP7	35.1088	85.8416	328.818	54.2554	21.8075	209.07	189.619	142.405	131.626	155.345	139.147	102.632	40.4405	53.2457	85.4556	26.7753	20.624	44.5645	25.5695	14.0332	7.33124	9.886	38.8569	4.87096	0	3.47677	1.80968	1.95714	1.36219	2.14008	2.78151	15.2453
GIMAP5	281.697	308.924	471.946	288.489	84.807	438.817	365.206	231.018	170.995	264.245	191.371	117.993	48.4083	110.436	91.6793	99.519	29.4628	95.2061	51.139	25.0593	14.3292	18.8733	50.8129	8.69815	1.87222	10.8394	5.20282	3.13143	4.51672	2.14008	5.21533	28.7967
TMEM176B	4.68118	5.65212	10.9835	16.8379	351.343	11.9469	20.8689	3.50815	8.61662	10.5557	42.4272	12.8008	3.60807	17.7486	20.2269	7.02951	50.0868	390.953	58.6594	59.6411	41.3215	32.3542	5.97798	25.7465	32.2958	28.6323	42.075	62.2371	21.795	23.0545	243.382	133.82
TMEM176A	2.47827	6.35864	9.61055	10.1027	499.15	9.64938	17.2708	4.5476	8.46806	6.33344	34.2177	11.4454	1.50336	17.7486	15.5592	4.97595	38.3016	374.747	41.3624	45.6079	35.3232	15.2784	11.956	17.7442	36.5083	24.3374	30.3121	83.3742	24.6627	30.8366	202.702	88.0841
GPNMB	3.029	2.11955	3.43234	4.11593	2.42306	4.59494	3.9579	3.11836	2.67412	2.63893	2.48354	1.58127	1.6537	5.91619	1.91497	2.44848	14.7314	6.07698	9.77657	12.5296	41.3215	505.085	161.406	16.0046	141.821	98.8836	38.4557	28.9657	31.1869	30.7393	23.2951	0
HOXA7	2.34059	2.64943	2.0594	1.4967	2.42306	3.21646	2.51866	1.03945	1.93131	2.99079	1.03481	1.28008	0.902018	1.97206	1.07717	3.08035	0	2.02566	9.02452	2.00474	3.66562	2.69618	2.98899	67.8456	48.6777	74.2394	85.0549	71.5009	93.0588	82.5877	14.2552	33.8785
HOXA9	1.78986	0.353258	2.40264	1.12253	2.42306	1.83798	2.15885	0.649658	1.33706	0.879644	0.620886	0.527091	0.451009	0	0.8378	1.10577	2.94628	0	1.50409	1.00237	1.33295	0	0	32.3571	18.7222	46.1184	41.1702	32.88	56.2081	56.7121	2.43382	3.38785
CREB5	1.5145	0.883144	2.40264	0	2.42306	3.21646	1.07943	1.94897	0.742812	1.40743	1.44873	1.12948	1.05235	1.97206	1.55592	2.29052	0	50.6415	33.0899	6.51541	110.968	128.518	65.7578	7.30644	121.226	56.9578	43.4323	280.785	119.371	146.79	189.49	22.021
GARS1	32.9059	36.3855	42.561	36.6692	29.0767	38.138	44.6163	54.5713	68.1902	40.8155	46.9114	54.3656	58.1802	74.9384	62.7153	32.8571	67.7645	34.4362	44.3706	50.6197	35.9897	49.43	26.9009	241.461	132.927	192.756	165.586	76.459	73.0562	77.5293	79.6207	54.2056
HERC6	47.3625	91.847	157.201	50.5136	38.7689	407.572	133.849	89.9126	97.7541	83.2143	90.5804	51.6549	40.8915	76.9105	77.4367	29.6977	11.7851	143.822	147.401	142.337	356.898	184.239	328.789	31.6613	48.2096	66.2632	49.7661	143.785	100.157	86.1869	41.7226	171.086
TNIP3	0.413045	1.76629	10.297	3.74175	2.42306	5.97343	0.719617	6.49658	2.82269	0.175929	1.37975	0.903584	4.20942	1.97206	1.79529	0.157967	0	261.31	48.8828	21.0498	29.9914	29.658	2.98899	1.04378	0	0.306774	0.22621	1.43524	1.29049	0.680935	0	0
IGKC	45.7103	70.2982	392.659	145.554	157.499	88.6824	50.733	54.0515	76.064	68.0845	34.9766	21.8366	18.9424	53.2457	14.3623	6434.14	77404.7	10.1283	2286.21	48.615	60.6493	25.1644	119.56	36.1843	17.7861	139.378	47.0516	12.0038	14.3388	10.9922	10.7783	1277.22
CD8B	242.733	335.948	100.911	53.5071	21.8075	606.992	76.6392	858.978	375.12	7.03715	7.79557	9.03584	2.85639	11.8324	7.77958	22.8262	2.94628	101.283	71.4441	7.0166	12.3298	21.5694	68.7468	9.04607	1.87222	7.46484	4.52419	5.08857	2.86776	1.84825	6.25839	11.8575
CD8A	90.8699	171.153	85.8084	31.0565	26.6536	387.813	97.868	764.647	299.799	4.39822	6.48481	6.09919	5.11144	23.6648	7.77958	11.7685	0	70.8981	35.3461	5.01186	9.33067	12.5822	41.8459	8.35022	0.468055	5.21516	3.16694	3.52285	2.58098	3.21012	4.17226	16.9392
CAPG	31.6668	60.0538	669.649	246.581	499.15	174.148	265.899	455.8	328.026	163.438	367.358	443.133	405.157	248.48	318.723	168.234	85.4421	204.592	257.199	469.11	699.467	1200.7	370.635	122.47	160.075	90.7029	96.3654	165.183	90.908	93.7745	169.672	287.967
HK2	6.88408	12.5406	16.4752	22.8247	302.882	19.7583	14.7522	21.4387	16.9361	14.778	18.6956	22.2131	19.3934	61.134	17.4741	11.2156	14.7314	22.2823	32.3379	49.1162	94.6396	105.151	110.593	39.6636	134.8	150.728	79.6258	172.098	150.342	117.802	165.5	3.38785
MXD1	96.6525	181.751	307.537	132.084	111.461	311.997	150.4	124.345	113.799	252.458	105.344	47.0617	13.6806	53.2457	63.6728	37.833	23.5702	423.363	215.084	256.106	855.089	400.832	1228.48	8.0023	14.0416	19.1223	16.2871	19.0495	30.685	22.0817	20.5136	33.8785
HMCES	16.6595	22.9617	42.561	34.4241	36.3458	23.8937	21.9483	19.2299	32.5352	36.7691	19.3165	15.4362	10.5235	13.8044	23.6978	41.9401	185.616	12.154	24.0654	8.52015	8.33095	13.4809	38.8569	53.2327	34.168	33.5407	46.1468	44.2314	39.6468	34.144	9.38759	23.7149
FOXP1	441.958	278.367	156.515	266.787	179.306	205.394	144.283	78.0889	96.7142	151.475	89.1316	59.7871	41.1922	112.408	75.8808	651.375	229.81	245.105	357.973	190.952	158.621	111.442	131.516	26.7903	92.2068	81.4997	59.9456	118.472	97.5039	84.5332	238.167	279.498
BHLHE40	16.6595	117.988	237.518	242.091	256.844	230.207	215.166	335.743	205.165	407.979	307.201	233.727	188.973	301.726	250.263	27.8811	26.5165	484.133	181.243	150.356	140.626	155.48	251.075	34.4447	121.226	80.0681	66.0532	337.02	213.218	165.856	159.937	123.657
EDEM1	40.6161	34.4426	73.7953	47.5202	31.4997	48.2469	56.49	59.7685	70.27	55.0657	68.7114	84.7863	110.648	110.436	100.895	24.0109	427.211	93.1804	64.6758	88.7098	120.632	105.151	56.7908	19.8318	38.8485	36.6084	25.7879	26.3562	23.3006	21.4008	52.1533	50.8177
VGLL4	386.059	444.221	553.636	411.967	266.536	393.787	379.238	319.372	268.155	408.683	333.692	268.139	185.816	368.776	233.986	129.217	76.6033	214.72	92.5014	65.6553	36.6562	50.3287	83.6918	37.576	53.3582	51.2313	23.5258	62.3676	33.8396	28.5993	35.4642	121.963
PLXND1	2.20291	0.883144	15.1023	5.23845	38.7689	1.37848	1.79904	5.84692	4.90256	1.93522	1.58671	1.80717	1.95437	1.97206	0.8378	1.81662	2.94628	44.5645	11.2807	23.0545	12.3298	52.1262	8.96697	5.91474	29.9555	39.3694	14.9298	54.4085	30.6133	29.2802	25.0336	237.149
KLRG1	0.137682	1.05977	101.94	7.85768	4.84611	4.13545	1.79904	2.59863	16.3419	24.63	19.9373	67.8441	211.824	61.134	52.183	0.789833	0	16.2053	0.752044	6.01423	3.33238	1.79745	20.9229	2.08756	0.468055	0.920323	0.678629	0.260952	0.788634	0.486382	0.695377	0
APOBEC1	2.20291	3.88583	7.55114	4.11593	9.69222	10.1089	6.47656	4.9374	4.60544	4.39822	3.7943	3.16254	1.20269	0	4.78743	11.6895	23.5702	18.2309	27.0736	93.7217	187.28	260.631	26.9009	5.91474	4.68055	6.34	7.0125	17.0924	14.2671	11.1868	10.083	8.46962
C3AR1	0.413045	0.529886	1.37294	0	2.42306	0.918989	0	1.16938	0.742812	0.175929	0.206962	0.150597	0.451009	1.97206	0.239372	0.552883	0	0	9.02452	7.0166	122.298	667.754	23.9119	0.347926	0	1.53387	0.22621	0.260952	4.15825	0.583658	0	3.38785
CLEC4A	0.275363	0	0.686468	0	0	0.918989	0	0.519726	1.03994	0.175929	0.137975	0	0	0	0.239372	0	0	0	48.8828	173.41	208.94	248.947	5.97798	0	0.468055	0.613549	0.452419	0	2.4376	0.291829	0.695377	5.08177
CLEC4D	0.137682	0.353258	0	0.74835	0	0.459494	0.719617	1.16938	1.33706	0.879644	0.620886	1.58127	3.45774	0	2.75277	0.394917	0	0	10.5286	76.1802	259.259	842.107	2068.38	7.65437	0.468055	2.65871	3.39315	0.65238	3.94317	1.36187	1.04307	6.7757
CLEC4E	0	0.176629	1.71617	0.374175	0	0.918989	0.359809	0.389795	1.1885	3.34265	4.27722	5.8733	15.635	7.88825	6.46303	0.4739	0	0	15.7929	189.448	306.246	153.682	854.852	0.695852	0.468055	0.920323	0.678629	0.521904	2.07913	0.680935	0.347688	6.7757
CDCA3	3.99277	5.47549	6.17821	7.10933	0	4.59494	8.63541	7.92583	172.035	5.27786	6.20886	7.00278	7.06581	3.94413	158.943	4.2651	109.012	4.05132	15.0409	8.01897	7.33124	9.886	2.98899	80.3709	18.7222	46.4252	85.5073	23.6162	76.2824	69.7472	14.6029	11.8575
LAG3	2.34059	8.83144	110.521	24.6956	4.84611	45.0305	43.177	168.651	62.6934	17.5929	54.5	46.2334	21.7988	67.0502	34.2301	3.3173	0	36.4619	27.0736	10.5249	4.66533	7.18982	23.9119	3.82719	1.40416	2.76097	2.2621	2.74	4.22995	3.89106	2.43382	8.46962
NOP2	11.7029	16.6031	11.3267	14.2187	21.8075	17.4608	15.8316	12.9932	14.4106	15.1299	14.2804	19.2765	12.3276	13.8044	17.1151	16.2706	14.7314	8.10264	14.2888	12.5296	11.6633	26.0631	20.9229	83.1543	57.5707	131.606	105.64	57.4095	127.902	113.035	22.9474	22.021
CD27	190.276	201.004	389.914	275.019	104.191	200.799	165.512	171.899	138.609	104.502	84.9234	45.7816	10.8242	86.7708	35.9057	32.3042	11.7851	54.6928	33.0899	17.5415	9.99714	17.0758	35.8679	6.26267	4.21249	6.34	6.10766	3.13143	5.37705	4.66927	4.86764	13.5514
CD9	38.5509	38.5051	27.8019	80.0735	55.7303	39.976	54.3311	23.7775	32.0895	149.539	67.3316	42.5437	22.0994	65.0781	67.3831	15.5597	17.6777	44.5645	51.139	42.6008	76.978	159.075	1183.64	88.0253	180.669	137.026	154.049	182.797	118.582	126.848	168.629	264.252
KLRB1	3.16668	8.12492	9.61055	4.86428	38.7689	6.43292	59.3684	9.485	13.6677	245.069	285.401	219.496	237.682	252.424	185.992	4.97595	0	74.9495	39.1063	26.0616	10.9969	10.7847	17.9339	5.21889	0.468055	2.96548	0.678629	2.60952	2.00743	2.43191	3.82457	1.69392
CD69	409.465	594.179	330.191	397	470.073	746.678	428.532	210.619	260.579	295.209	220.691	145.101	103.732	323.418	188.026	437.015	191.508	123.565	312.85	153.864	163.62	63.8096	218.196	8.35022	4.68055	17.1794	6.56008	5.48	10.4673	6.42024	5.9107	69.4509
KLRD1	108.906	367.918	128.713	63.984	46.0381	507.741	706.304	1012.17	432.911	932.599	1042.12	1060.05	1065.28	1260.15	850.128	39.9656	2.94628	273.464	157.177	129.306	46.3201	69.202	185.317	35.8364	5.61665	25.1555	7.46492	13.0476	12.9766	12.7432	16.3414	38.9603
KLRK1	9.22467	126.643	56.6336	18.7088	77.5378	293.157	381.037	385.117	225.815	548.546	484.084	352.322	167.475	305.67	425.962	13.98	14.7314	261.31	137.624	77.1826	121.299	49.43	71.7358	12.1774	0.936109	7.66936	1.35726	3.2619	5.73552	4.76654	2.78151	5.08177
KLRC1	2.34059	39.5648	31.2343	7.10933	0	98.7913	108.302	190.61	106.816	75.6494	98.031	61.8202	43.4472	57.1898	84.0194	2.60645	0	22.2823	15.7929	9.52253	7.33124	6.29109	20.9229	2.08756	1.40416	2.55645	0.22621	1.82667	1.79235	1.16732	3.1292	0
MAGOHB	7.57249	13.9537	14.7591	10.4769	7.26917	20.6772	42.8172	59.2488	50.9569	47.5008	87.062	99.3942	56.0755	49.3016	119.805	14.217	8.83884	26.3336	26.3215	58.6387	69.6468	41.3414	26.9009	37.576	20.1263	14.2139	32.5742	16.7009	25.7382	26.0701	18.7752	22.021
STYK1	1.5145	5.82875	8.58084	2.61923	2.42306	15.1633	36.3407	61.0678	14.7077	83.3903	112.173	99.9213	79.6783	183.402	66.665	3.39628	0	38.4876	6.76839	12.5296	3.33238	5.39236	11.956	10.0899	14.5097	20.7584	15.6085	11.4819	18.8555	21.4981	2.78151	3.38785
CDKN1B	249.204	178.925	319.551	327.029	167.191	200.34	117.298	123.695	119.593	107.493	94.4437	67.8441	58.1802	110.436	66.1862	171.315	47.1405	121.54	164.698	124.294	118.633	70.1007	125.538	36.1843	73.4846	57.2645	36.1936	94.8561	58.7891	56.8094	52.1533	111.799
APOLD1	0	0.176629	0	1.12253	0	0	0.359809	2.20884	2.97125	0	0.206962	0.150597	0.150336	0	1.31654	1.26373	0	0	0.752044	0	0.999714	0.898727	0	0	0.468055	0.613549	0.452419	1.69619	2.07913	3.11285	7.30146	267.64
EMP1	10.0508	15.1901	28.4884	28.0631	87.23	30.7861	12.5933	17.8006	17.8275	15.8336	13.1766	9.71353	7.51682	21.6927	10.5323	11.0577	8.83884	10.1283	66.1798	87.7075	188.946	409.819	29.8899	38.6198	335.595	213.413	202.458	709.268	615.35	622.374	798.293	398.072
PLBD1	0.413045	0.176629	0.343234	0.374175	0	0	0.359809	0.389795	0.148562	0	0.551899	0.225896	0	0	0.478743	8.37223	0	6.07698	185.003	209.997	180.948	119.531	233.141	0	0	0.715807	0	0.391428	2.07913	0.583658	0.695377	1.69392
EPS8	0.82609	1.94292	3.77557	1.4967	9.69222	3.21646	1.79904	2.20884	1.78275	2.81486	1.31076	0.978883	0.601346	3.94413	1.31654	7.42443	5.89256	6.07698	80.4687	205.486	207.941	171.657	23.9119	46.97	57.1027	65.1384	46.373	42.5352	31.9038	39.0078	57.0209	20.3271
MGST1	3.029	2.11955	4.80527	2.61923	4.84611	2.75697	4.3177	2.72856	1.63419	3.34265	2.41456	1.50597	0.451009	3.94413	1.43623	5.44985	2.94628	2.02566	9.77657	354.839	170.618	26.9618	134.505	64.7142	108.121	46.5274	51.3496	58.1923	23.9458	19.0662	352.208	27.1028
AEBP2	107.667	90.7872	270.811	239.098	344.074	136.929	85.6345	126.943	137.272	72.1308	81.612	66.8652	48.5586	116.352	75.1627	55.9202	26.5165	417.286	73.7003	42.6008	34.3235	35.9491	47.8239	35.4884	54.2943	79.659	53.3855	91.4637	85.0291	78.4048	75.1007	50.8177
LILRB1	0.688408	0.176629	2.0594	0.74835	0	0.918989	0.359809	0.259863	0.891375	0.879644	0.0689873	0.225896	0.150336	0	0.598429	8.29325	0	42.5389	86.485	176.919	239.931	168.062	71.7358	0.347926	1.40416	1.02258	0.22621	0.521904	3.08284	0.486382	0.695377	5.08177
NCR1	1.92754	7.06515	5.49174	1.4967	4.84611	4.59494	74.4804	5.19726	8.61662	186.485	244.629	241.182	129.891	203.123	195.207	5.44985	0	52.6672	4.51226	19.0451	3.99886	3.59491	35.8679	5.91474	1.87222	3.27226	1.35726	2.47905	1.29049	3.01557	1.73844	0
LIG1	10.4638	19.7824	43.2475	30.3082	21.8075	33.5431	56.1301	50.0237	208.136	29.9079	44.3589	101.051	46.7546	67.0502	167.44	15.2438	123.744	20.2566	18.8011	14.0332	9.99714	26.0631	20.9229	125.601	35.5721	101.542	95.4605	46.0581	58.6457	86.8678	15.646	16.9392
PGLYRP1	24.5073	87.4312	382.706	85.3119	41.1919	120.847	231.717	373.163	217.05	203.902	433.309	536.503	485.737	498.932	409.565	44.7045	23.5702	147.873	50.3869	159.377	59.3164	19.772	436.393	20.8756	1.87222	9.61226	4.7504	6.0019	6.38077	4.57199	10.7783	44.042
APOE	8.2609	5.12223	22.9967	24.3214	7.26917	7.81141	3.23828	4.5476	8.02237	4.57415	2.34557	2.25896	2.10471	0	2.03466	204.725	353.554	6.07698	122.583	232.55	381.224	1776.78	38.8569	5.56681	5.1486	17.1794	7.46492	8.48095	24.9495	15.7588	296.578	111.799
CD79A	14.3189	26.4943	153.426	48.6428	58.1533	25.2722	16.1914	18.4503	17.3818	22.6948	12.9696	7.60517	7.66716	23.6648	4.78743	2243.52	1225.65	2.02566	851.313	14.0332	18.6613	14.3796	44.8349	12.5253	8.89304	38.449	17.6444	15.2657	12.1163	9.72764	5.56302	550.526
PAFAH1B3	9.36235	14.3069	20.2508	16.8379	19.3844	23.8937	26.6258	33.5223	38.1805	20.0559	30.6304	40.9625	42.3949	19.7206	38.7782	38.8598	276.95	89.1291	85.733	17.0403	23.6599	57.5185	20.9229	92.2004	130.587	53.6855	64.2436	90.159	40.292	43.1907	26.772	20.3271
TGFB1	124.877	186.52	260.514	224.505	295.613	197.123	325.987	307.028	251.665	593.584	471.115	377.02	251.813	384.552	396.878	355.978	147.314	143.822	324.883	417.989	400.552	206.707	200.262	58.7995	63.6554	80.0681	60.8504	74.7628	63.1624	63.4242	59.4547	269.334
COQ8B	5.09422	4.59235	6.86468	7.85768	9.69222	5.51393	11.1541	10.9143	7.57668	10.9076	16.9019	30.7219	53.6701	25.6368	21.4238	7.42443	5.89256	24.3079	8.27248	19.0451	12.3298	18.8733	14.945	9.394	7.95693	8.99871	2.94073	24.66	11.8295	12.8405	23.9905	11.8575
BLVRB	16.7972	14.6602	17.8482	17.2121	16.9614	12.4063	17.2708	8.83535	13.3706	20.0559	14.9703	14.9844	16.537	23.6648	18.4316	143.118	315.252	14.1796	92.5014	65.6553	91.6405	216.593	17.9339	185.445	124.971	122.505	140.25	216.068	136.649	144.845	133.86	64.3691
PLD3	32.3552	56.1679	115.327	48.2686	58.1533	113.955	127.012	150.071	69.9729	128.252	156.946	141.486	112.301	199.178	93.4746	22.5102	17.6777	54.6928	28.5777	29.0688	31.3244	53.0249	47.8239	6.95852	9.82915	16.8726	7.46492	12.9171	8.81836	6.51752	51.8056	30.4906
ECH1	28.7755	52.2821	124.251	51.262	70.2686	100.629	110.461	178.786	108.005	96.5849	140.941	138.625	133.048	72.9664	108.794	33.4889	23.5702	60.7698	93.2534	60.1423	56.3172	72.7969	41.8459	66.4539	79.5693	36.5061	49.7661	118.081	40.7939	47.4709	96.6574	74.5327
TYROBP	32.0798	97.1458	93.0164	36.6692	123.576	99.7103	810.289	71.4624	95.3771	2718.98	2610.76	2513.85	2300	1421.86	1458.97	96.4386	29.4628	682.648	1730.45	3518.32	3130.77	2087.74	3942.48	66.1059	10.7653	39.2671	11.9891	21.3981	45.0955	24.5137	28.5105	72.8388
HCST	398.588	538.718	363.828	392.136	450.688	578.963	450.48	562.474	236.957	416.248	302.992	223.562	173.338	116.352	180.606	93.7532	17.6777	143.822	88.7412	93.2205	66.9809	62.0122	182.328	20.1797	3.74444	12.9868	5.42903	6.26285	5.66383	5.05837	6.95377	37.2663
NFKBID	95.8265	127.879	100.911	136.2	322.266	83.628	76.9991	32.8727	58.9793	116.465	39.8747	20.8577	9.62153	41.4133	32.7939	116.579	26.5165	48.6159	82.7248	50.1186	68.6471	35.9491	197.273	8.35022	3.74444	14.5206	11.5367	16.3095	28.3191	27.7238	3.47688	60.9813
ZBTB32	0.82609	6.88852	27.8019	12.722	2.42306	22.9747	34.9014	58.2093	37.5863	41.1673	74.2994	80.2684	89.2998	53.2457	64.3909	1.4217	0	24.3079	4.51226	9.02134	4.3321	2.69618	11.956	2.08756	0.468055	2.55645	0.904839	0.913333	2.4376	1.94553	1.39075	1.69392
NKG7	213.82	986.118	1039.31	237.227	133.268	2028.67	1629.21	3104.84	1338.25	2716.69	1875.56	1625.92	1297.85	1171.41	1239.11	79.5362	20.624	648.212	183.499	223.028	79.3107	83.5816	517.096	84.546	13.1055	48.3681	15.3823	24.9209	28.1041	25.3891	31.6397	76.2266
NAPSA	3.30436	9.1847	35.3531	9.35438	14.5383	26.1912	59.0086	100.047	40.2604	76.1772	180.816	205.114	168.377	264.257	146.256	255.353	111.959	149.899	453.482	609.442	441.207	41.3414	77.7138	5.56681	4.68055	9.30549	2.48831	3.2619	6.38077	2.33463	3.82457	59.2874
IL4I1	0.137682	0.529886	1.0297	0.74835	2.42306	0.918989	0.359809	0.909521	1.1885	0.703715	1.03481	0.978883	0.300673	0	0.598429	23.3791	20.624	309.926	22.5613	0.501186	0.999714	1.79745	0	0	0.468055	1.43161	0.452419	0.913333	0.932022	0.486382	0	15.2453
CD37	141.261	185.813	298.613	220.389	264.113	208.151	220.203	191.909	140.54	213.402	188.542	163.248	143.571	254.396	132.253	747.182	447.835	107.36	354.965	66.6577	34.99	51.2274	161.406	8.35022	4.21249	20.8606	5.20282	9.39428	6.52416	5.64203	5.21533	210.047
RASIP1	0	0.176629	0.343234	2.24505	2.42306	0.459494	0.359809	0	0.445687	0	0.482911	0.527091	0.751682	0	0.359057	0.157967	0	40.5132	0.752044	0	1.99943	0.898727	41.8459	0	0	0.613549	0	0.391428	0.286776	0.291829	0.695377	203.271
NAV2	4.68118	1.58966	15.4455	55.0038	55.7303	0	2.87847	1.42925	6.09106	1.40743	2.41456	1.50597	1.05235	5.91619	3.23152	2.21153	0	0	6.76839	5.01186	3.99886	20.6707	5.97798	8.0023	58.5068	49.9019	16.2871	20.6152	20.863	33.074	1.73844	32.1846
NDN	0	0.176629	0	0	0	0	0	0	0.148562	0	0.0689873	0	0	0	0	0.0789833	0	0	0	0	0	0	0	0	0	0	0	0.130476	0.143388	0	82.0545	5.08177
KLF13	277.429	196.764	194.957	228.995	331.959	159.904	127.732	117.328	127.912	139.687	89.5456	56.1728	27.6619	92.687	63.1941	124.557	76.6033	48.6159	124.087	187.945	126.63	122.227	98.6367	14.265	58.0388	40.5965	22.1686	61.3238	32.1189	31.323	68.8423	99.9416
NR2F2	0.413045	0.706515	0.686468	0.74835	0	2.75697	0.359809	0.519726	0.891375	1.58336	0.758861	0.677688	0.451009	5.91619	0.478743	1.10577	2.94628	0	0.752044	0.501186	2.99914	0.898727	0	19.4839	52.8902	67.7971	54.0641	63.2809	98.7944	86.2842	59.8024	89.778
CHD2	436.038	315.106	310.97	435.914	431.304	285.806	187.46	195.937	196.697	189.123	132.939	99.4695	76.3709	149.877	113.701	293.186	106.066	164.079	206.812	82.1944	119.299	95.2651	185.317	25.3986	47.2735	68.1039	35.9673	76.7199	67.9659	49.2219	57.3686	121.963
ISG20	26.9856	99.6186	418.402	63.984	36.3458	535.311	219.843	282.211	201.451	137.928	160.189	137.42	153.944	65.0781	119.446	30.1716	120.797	89.1291	213.58	79.6885	460.535	199.517	1108.92	73.7603	54.7624	49.4929	70.3512	71.7618	76.7126	75.2919	33.0304	121.963
PRC1	8.12322	8.12492	21.6237	15.3412	9.69222	22.5152	10.4345	15.8517	188.823	9.67609	6.69177	10.5418	7.51682	31.553	167.799	8.5302	114.905	10.1283	10.5286	6.51541	10.6636	20.6707	2.98899	97.0713	18.2541	84.1584	65.827	52.9733	74.3467	131.615	14.2552	15.2453
FURIN	22.5798	35.8556	61.7821	63.2356	421.612	59.7343	37.4201	25.4666	29.8611	39.584	41.3924	27.484	39.9895	41.4133	28.0065	18.877	8.83884	20.2566	40.6104	88.7098	138.294	148.29	173.362	12.5253	43.9971	46.8342	31.6694	93.9428	87.395	89.7861	41.3749	59.2874
UVRAG	61.1307	52.1055	59.3794	59.4939	48.4611	64.7887	46.4153	37.94	32.9809	44.3341	36.8392	29.5171	18.792	49.3016	31.9561	170.92	129.636	255.233	208.316	145.845	212.273	106.949	104.615	20.5276	34.636	49.9019	28.5024	51.0161	32.0472	38.0351	31.6397	106.717
RRM1	17.2102	19.0759	25.7425	29.1857	65.4225	21.1367	26.9856	29.6244	173.075	16.3614	19.1095	42.9955	15.7853	29.581	173.185	19.4299	111.959	10.1283	22.5613	14.0332	12.663	25.1644	20.9229	73.7603	18.7222	69.5355	58.5883	16.3095	29.4662	44.1635	34.0735	27.1028
TRIM5	83.2974	142.893	296.554	103.272	55.7303	429.168	243.59	244.791	183.326	255.976	228.348	154.061	102.379	153.821	186.231	90.3569	44.1942	188.386	273.744	333.79	542.512	251.644	511.118	49.7534	59.4429	77.7161	55.6476	127.867	69.5432	64.7861	151.94	166.005
CAVIN3	3.99277	3.7092	3.0891	5.23845	0	3.67596	2.87847	3.63808	2.377	3.51858	3.10443	2.10836	1.35303	7.88825	2.99214	5.44985	5.89256	8.10264	2.25613	2.50593	3.66562	7.18982	2.98899	97.7672	148.373	78.7387	103.83	254.689	122.597	124.125	356.728	421.787
SBF2	4.26813	2.11955	9.61055	3.74175	14.5383	1.83798	0.359809	1.16938	1.93131	2.463	1.03481	0.752987	2.40538	3.94413	1.07717	4.2651	0	66.8468	6.01635	3.5083	3.99886	23.3669	0	6.61059	50.0818	36.7107	23.5258	35.2285	14.8407	17.4125	52.1533	38.9603
LAT	276.878	225.378	269.782	381.285	348.92	275.237	100.027	187.361	233.986	34.482	39.4608	24.4721	10.5235	35.4971	21.0647	28.9869	2.94628	40.5132	19.5531	9.52253	10.6636	25.1644	50.8129	8.35022	0.936109	5.21516	5.20282	2.74	2.86776	2.62646	4.17226	15.2453
NUPR1	19.5508	19.4292	25.3993	19.8313	26.6536	28.4887	16.1914	15.4619	14.262	24.806	13.1076	14.6832	9.17052	55.2178	12.8064	27.4862	5.89256	60.7698	84.9809	170.403	230.268	236.365	47.8239	441.17	589.749	468.547	495.173	1167.76	951.451	713.231	303.184	121.963
ITGAM	0.963772	0.353258	1.71617	1.12253	0	0.918989	3.9579	1.03945	1.1885	26.9171	2.00063	1.35538	0.601346	1.97206	0.957486	0.23695	0	2.02566	54.1471	235.056	239.598	183.34	158.417	0.347926	0	0.409032	0	0.65238	1.29049	0.291829	2.43382	1.69392
RGS10	303.037	174.156	190.495	435.54	157.499	112.576	32.3828	50.5434	98.9426	16.3614	11.5899	5.27091	3.45774	19.7206	7.5402	24.0899	70.7107	474.005	120.327	113.769	75.6451	191.429	32.8789	38.2719	19.6583	15.441	34.3839	19.4409	20.5045	27.6265	25.0336	13.5514
HTRA1	4.5435	4.76898	6.52144	7.4835	7.26917	7.35191	4.3177	4.02788	4.30831	4.75008	4.3462	4.29202	3.75841	11.8324	3.23152	7.50341	2.94628	6.07698	8.27248	7.0166	8.33095	15.2784	14.945	95.3317	141.821	181.508	156.763	84.0266	66.2453	72.9573	198.182	35.5724
MKI67	5.50727	8.30155	28.1452	19.0829	12.1153	19.2988	23.7474	34.8217	624.854	12.6669	13.7285	24.9239	9.62153	96.6311	515.606	9.32003	335.876	18.2309	27.0736	24.0569	13.996	29.658	26.9009	49.0576	16.3819	221.593	94.5557	24.1381	129.479	141.44	24.3382	38.9603
BNIP3	8.81163	6.88852	55.9471	10.4769	4.84611	14.7038	20.1493	46.7754	36.2492	15.4817	24.3525	33.4326	67.2004	27.6089	36.0254	12.4004	2.94628	14.1796	27.8256	22.5533	100.305	204.91	200.262	180.574	509.711	106.86	76.4589	104.903	29.8964	32.4903	30.9443	13.5514
ADAM8	1.65218	3.35595	33.9801	2.61923	24.2306	9.18989	15.4718	46.9053	18.4217	16.0095	43.2551	68.3712	141.918	141.989	45.3609	2.52747	0	103.309	45.1226	59.6411	142.293	298.377	310.855	2.78341	2.80833	12.0665	5.42903	5.61047	8.10142	9.63036	2.08613	10.1635
IFITM2	32.6306	46.1001	116.699	78.5768	58.1533	164.04	227.039	366.147	220.467	108.02	667.797	1382.48	1706.02	883.485	836.843	49.7595	35.3554	498.313	1215.3	1735.61	2443.3	1040.73	1584.17	392.46	420.781	277.631	468.254	849.138	450.238	415.565	1124.42	953.68
IFITM1	10.1884	23.6683	62.4686	31.4307	7.26917	132.334	151.479	531.55	218.238	26.7412	274.984	704.72	1341.75	309.614	358.1	17.2184	17.6777	269.413	623.444	95.7264	339.57	99.7587	1168.7	65.758	68.336	58.0826	58.5883	239.685	85.6743	78.113	46.5903	54.2056
IFITM3	99.5439	134.768	374.811	138.819	123.576	502.227	369.164	606.521	387.451	271.81	708.293	920.752	843.387	496.96	684.722	173.447	141.421	731.264	3061.57	5503.52	7665.14	3957.09	2636.29	2054.85	2060.84	1347.35	2768.13	3215.32	2409.42	2372.86	3227.24	4595.62
IRF7	72.6959	215.84	317.148	87.1828	94.4992	580.801	338.22	190.61	179.761	230.995	219.587	111.969	57.8795	88.7429	131.415	66.6619	53.033	188.386	741.515	425.507	1504.57	910.41	567.908	63.6704	53.3582	70.3536	51.5758	76.5895	68.3961	60.0195	253.465	525.117
DUSP8	3.30436	2.82606	3.43234	5.23845	26.6536	1.83798	2.51866	3.11836	4.45687	4.75008	3.17342	1.73187	1.50336	1.97206	2.39372	2.44848	11.7851	12.154	3.76022	1.50356	4.3321	7.18982	2.98899	3.47926	22.4666	20.8606	23.2996	45.4057	63.1624	64.8834	18.7752	22.021
CTSD	101.471	173.096	236.488	106.64	118.73	267.885	370.603	600.544	300.988	409.914	527.753	668.276	837.674	1017.58	498.97	45.1784	58.9256	190.412	113.559	248.588	265.591	1100.04	869.797	78.6313	197.519	208.402	91.3887	107.643	65.1699	59.4359	326.132	228.68
CD81	13.3551	7.59504	101.94	43.4043	29.0767	7.81141	6.83636	9.09521	28.8211	7.9168	6.07089	4.81911	5.11144	11.8324	5.8646	111.051	223.917	186.361	46.6267	8.52015	14.6625	43.1389	23.9119	99.5068	319.681	125.982	133.916	380.207	93.489	94.9418	427.657	513.259
CCND1	8.2609	9.71458	10.6402	5.61263	9.69222	11.9469	10.4345	8.44555	6.98244	12.315	11.4519	9.18644	5.11144	23.6648	9.45518	15.8756	0	40.5132	386.55	35.083	233.933	124.923	11.956	251.55	47.7416	221.593	268.737	98.2485	235.228	254.961	51.4579	235.456
COL4A1	0.82609	1.58966	2.40264	1.87088	0	0.918989	0.719617	1.16938	1.93131	1.05557	0.896835	0.376493	0.601346	3.94413	0.957486	1.81662	0	6.07698	0	4.51067	4.66533	0.898727	2.98899	9.04607	47.2735	68.3084	23.9782	44.2314	17.4216	20.428	725.974	1590.6
COL4A2	1.5145	0.353258	0.686468	1.87088	0	0.918989	1.79904	0.259863	1.03994	1.2315	0.620886	0.225896	0.601346	0	0.478743	0.71085	0	2.02566	1.50409	0.501186	0.999714	0.898727	5.97798	3.13133	23.4027	30.9842	9.2746	21.2676	7.2411	8.36577	359.162	877.453
F10	0.137682	0.353258	1.71617	0	0	0.918989	0	0.779589	0.891375	0.175929	0.344937	0.301195	0	0	0.718115	0	0	0	18.049	208.493	330.905	171.657	260.042	0.347926	0	0.51129	0.22621	0	1.64896	0.194553	0.695377	1.69392
GAS6	0.275363	0	0.343234	0	0	0	0.359809	0.259863	0	0.351858	0.0689873	0.0752987	0	0	0.119686	0.23695	0	0	0	0	0.666476	1.79745	0	0	0	0	0	0	0.215082	0.0972764	358.467	35.5724
SFRP1	0.275363	0	1.37294	0	2.42306	0	0	0.129932	0	0.175929	0.275949	0.150597	0	0	0.119686	0.157967	0	0	0	0	0.333238	0	0	0.347926	0	0.102258	0.22621	0	0.35847	0	440.869	5.08177
TCIM	7.98554	7.24178	16.8185	8.23185	9.69222	16.5418	10.7943	9.22514	7.42812	14.0743	7.79557	7.15337	7.81749	29.581	8.49769	11.9265	11.7851	20.2566	13.5368	16.0379	22.9934	22.4682	14.945	73.7603	412.356	306.058	282.536	981.311	954.176	850.001	42.7657	225.292
FGFR1	4.13045	5.12223	5.49174	5.61263	2.42306	5.97343	4.67751	3.24829	2.52556	3.51858	2.00063	2.48486	1.95437	7.88825	2.87246	4.10713	5.89256	6.07698	19.5531	5.51304	3.33238	8.08854	8.96697	24.3548	139.48	120.153	52.9331	366.377	165.111	135.02	294.144	118.575
EIF4EBP1	24.7827	27.3775	51.1418	24.3214	43.615	43.652	42.0976	35.3414	37.8834	42.2229	36.9082	34.7127	47.0553	49.3016	35.786	44.3886	17.6777	46.5902	56.4033	124.795	171.618	348.706	149.45	829.107	754.504	361.073	780.876	510.944	555.844	529.281	142.9	164.311
GSR	16.3841	19.0759	24.7128	22.4505	29.0767	20.6772	28.7847	27.8054	36.6949	27.269	27.25	32.4537	29.3156	27.6089	34.2301	9.32003	11.7851	28.3593	52.6431	565.838	326.907	73.6956	382.591	196.926	64.5915	91.2142	114.01	61.9761	47.8199	52.8211	31.6397	30.4906
SARAF	478.169	380.812	270.125	418.702	433.727	375.866	246.109	205.032	210.81	178.392	154.394	121.08	102.529	236.648	122.199	68.9524	67.7645	95.2061	92.5014	67.66	68.3138	101.556	101.626	54.6244	148.373	111.768	77.1375	110.905	72.3393	60.5059	89.0082	93.1659
PPP1R3B	5.36959	14.3069	29.1749	3.36758	41.1919	12.8658	34.1818	43.7869	27.1869	64.9177	66.5038	77.1058	80.1293	86.7708	69.8965	2.13255	0	24.3079	7.52044	13.0308	12.663	17.0758	131.516	1.73963	0	1.63613	0.452419	1.30476	0.932022	0.291829	3.82457	1.69392
MSR1	0.275363	0	1.37294	0	0	0	0	0.649658	0	0	0.413924	0.0752987	0.150336	0	0.478743	0.394917	0	0	12.0327	93.2205	195.278	273.213	5.97798	0.695852	0	0.409032	0	0.521904	1.64896	0.486382	0.347688	0
ANKRD37	21.7537	12.364	30.2046	18.3346	7.26917	16.0823	15.112	23.7775	30.0096	9.1483	14.1424	19.8035	32.9237	15.7765	20.8253	23.853	20.624	8.10264	28.5777	31.5747	61.6491	81.7842	44.8349	44.1866	170.84	39.7784	41.3964	65.6295	38.3563	37.4514	5.9107	50.8177
SLC25A4	148.145	185.46	169.557	201.306	198.691	147.957	179.185	238.424	241.265	110.835	166.328	181.319	157.402	116.352	177.973	110.103	182.669	153.95	147.401	125.798	87.9749	144.695	68.7468	871.902	759.185	418.236	752.147	648.727	484.723	474.709	393.931	264.252
CASP3	23.4059	41.3311	155.828	77.0801	21.8075	109.819	75.2	167.222	165.796	91.6589	83.3367	93.5962	102.379	80.8546	105.204	23.2211	85.4421	160.027	58.6594	56.634	82.6431	50.3287	65.7578	49.4055	23.8708	40.801	33.0266	50.3638	43.0881	44.358	30.9443	79.6145
HMGB2	273.436	305.038	437.966	466.222	377.997	385.516	327.066	386.416	2523.04	300.486	223.45	236.965	107.34	264.257	1800.79	276.284	1490.82	234.977	312.098	408.967	271.256	387.351	585.842	1103.97	196.583	843.629	1037.62	340.804	1223.6	1264.79	100.134	247.313
CLCN3	61.6814	96.7926	90.957	67.7257	380.42	85.9255	109.022	70.5528	70.8643	99.0479	88.9937	62.3473	33.976	116.352	67.9815	67.1358	85.4421	46.5902	53.3951	31.5747	26.6591	30.5567	32.8789	29.2258	110.461	134.674	73.9706	110.252	93.7758	88.6188	22.5998	67.757
CPE	1.5145	1.76629	8.23761	0.74835	14.5383	0.459494	0.359809	1.16938	1.1885	2.463	1.79367	1.35538	1.35303	0	0.8378	1.81662	2.94628	0	0.752044	2.00474	2.33267	2.69618	0	17.3963	60.379	34.1542	26.2403	14.3524	10.2522	12.2568	6.60608	49.1238
GDF15	1.78986	1.76629	3.77557	2.24505	0	3.21646	0.719617	2.20884	2.67412	3.51858	2.41456	2.03306	1.80404	3.94413	1.6756	4.18611	0	2.02566	8.27248	7.0166	11.6633	44.0376	95.6477	43.8387	44.4652	75.5687	97.9488	37.1857	120.876	92.7044	6.25839	35.5724
JUND	1048.45	972.695	1440.55	1230.66	2078.98	1098.65	1084.46	1351.94	886.026	1384.38	941.677	686.121	523.922	640.921	699.922	2612.45	1661.7	755.572	1595.84	959.269	917.405	789.981	1228.48	440.474	1059.68	936.889	760.97	1356.56	1384.12	1748.93	1094.52	1732.89
IFI30	26.9856	21.1955	45.3069	42.656	55.7303	28.4887	26.266	35.0815	68.0416	20.7596	30.4234	34.1856	26.3089	37.4692	67.024	272.255	229.81	812.29	704.665	713.688	604.161	577.881	32.8789	117.947	82.8457	142.752	175.539	164.53	161.527	172.471	26.0766	77.9205
PLVAP	0	0	0	0	0	0.459494	0	0.129932	0	0.527786	0.0689873	0.0752987	0	1.97206	0	0.0789833	0	0	1.50409	0.501186	0	0	0	0.347926	0	0.409032	0	0.391428	0.35847	0.0972764	9.38759	1148.48
SLC27A1	1.92754	2.4728	3.43234	4.4901	2.42306	1.83798	4.3177	7.0163	4.45687	3.51858	3.24241	5.5721	7.66716	19.7206	3.71026	4.10713	0	4.05132	12.0327	5.51304	6.33152	53.0249	0	14.265	76.2929	66.2632	33.2528	73.9799	43.8767	49.4164	7.64915	1.69392
CYP4F3	0.137682	1.2364	5.83497	0.74835	4.84611	0	0.359809	1.29932	1.03994	0.703715	0.413924	0.527091	0.300673	0	0.8378	50.3124	41.2479	0	34.594	172.909	104.304	67.4045	549.974	0	0	1.43161	0.452419	2.74	1.72066	0.680935	0.347688	11.8575
KLF2	1092.09	693.974	278.706	563.134	261.69	429.168	222.362	78.3487	200.708	220.087	65.124	31.7007	15.3343	98.6032	57.5689	689.129	150.26	218.771	405.352	377.393	338.237	417.009	714.369	192.751	626.725	228.24	285.25	1159.54	843.767	728.017	229.127	697.897
HMOX1	6.19568	4.94561	15.4455	13.0961	12.1153	8.2709	9.35502	8.44555	8.76518	6.86122	4.8981	5.27091	7.21615	1.97206	4.06932	8.68816	14.7314	6.07698	20.3052	65.1541	206.274	726.171	277.976	353.841	435.291	145.411	116.272	163.487	96.07	65.1752	51.1102	50.8177
MCM5	9.22467	17.4862	18.8779	20.9538	9.69222	23.4342	54.6909	39.2393	146.334	19.88	30.4234	67.317	15.9357	35.4971	109.034	17.9292	126.69	18.2309	20.3052	15.5368	10.9969	23.3669	20.9229	91.1566	13.5736	84.0561	92.9722	19.4409	53.2687	64.8834	6.60608	18.6332
INPP4B	157.783	83.1921	176.079	223.383	62.9995	116.252	83.1158	172.549	108.302	18.8244	47.9462	44.5015	41.9438	82.8267	40.9325	30.2506	17.6777	40.5132	33.0899	9.02134	6.998	18.8733	29.8899	24.0069	11.2333	26.6894	25.3355	25.5733	21.4365	33.6576	3.82457	25.4089
ASF1B	6.7464	7.77167	6.52144	9.72855	0	10.1089	7.91579	14.4224	126.724	4.57415	4.20823	13.1773	3.90875	3.94413	111.308	7.50341	67.7645	10.1283	0	6.01423	2.99914	9.886	20.9229	70.629	7.02082	28.7345	44.1109	10.96	35.0584	60.1168	5.9107	5.08177
ORC6	25.1957	25.6112	19.2211	24.6956	19.3844	25.2722	31.6632	31.4434	98.6455	18.6485	22.1449	32.9808	14.8833	23.6648	70.7343	25.8275	73.657	20.2566	21.0572	13.0308	14.6625	33.2529	26.9009	169.788	52.8902	90.1916	152.692	80.5037	134.713	171.012	18.7752	37.2663
IRX5	1.23914	1.41303	1.37294	0.374175	0	1.37848	1.07943	0.779589	0.891375	1.75929	0.482911	0.903584	0.451009	5.91619	1.19686	1.73763	0	0	2.25613	2.50593	2.66591	2.69618	0	35.4884	43.061	53.89	64.4698	57.018	114.137	81.8095	21.5567	1.69392
MT2A	23.8189	25.2579	45.9933	20.2055	21.8075	35.8406	29.8641	63.4066	36.6949	33.4265	28.1468	62.9497	222.949	116.352	40.2144	38.9388	5.89256	32.4106	36.8501	36.5865	44.6539	71.8982	74.7248	799.534	1197.28	553.932	568.239	479.891	734.864	691.538	1014.21	59.2874
MT1F	59.6162	61.1136	171.617	56.8746	62.9995	101.089	59.0086	245.051	126.872	80.3995	91.8911	247.507	892.697	382.58	160.499	92.2525	58.9256	131.668	115.063	189.949	210.273	569.793	131.516	1785.9	3356.42	1300.21	1208.41	1462.9	1630.97	1652.24	1812.5	140.596
HERPUD1	66.9133	84.0753	68.99	90.1762	142.96	64.7887	58.6488	37.2904	51.1055	72.4827	32.0791	22.7402	19.9947	37.4692	32.4348	73.6124	279.897	103.309	122.583	56.634	39.6553	20.6707	23.9119	62.6267	91.2706	76.7958	83.019	89.3761	123.17	100	73.0146	59.2874
CCL22	0.137682	0.176629	1.37294	0	0	0.459494	0	1.16938	0.148562	0	0	0.0752987	0.300673	0	0	0.0789833	0	611.75	9.02452	0	0.333238	0	0	0	0	0.102258	0.452419	0	0.071694	0.0972764	0	0
CDH5	0.413045	0.176629	0.343234	0	0	0	0.359809	0	0.148562	0	0.0689873	0.301195	0	0	0.119686	0.552883	0	0	10.5286	0.501186	0.666476	0	0	0.347926	2.34027	4.29484	2.03589	4.04476	2.15082	2.33463	1.04307	572.547
RRAD	102.435	95.7328	136.607	123.852	348.92	92.3584	59.3684	63.2767	55.7109	64.9177	46.0146	28.4629	19.8444	29.581	27.1687	79.2203	32.4091	147.873	58.6594	15.0356	29.6582	21.5694	20.9229	18.788	10.7653	18.5087	16.7395	149.134	66.6754	45.5254	16.689	25.4089
TPPP3	0.413045	0.529886	0	0.374175	0	0	0	0.779589	1.03994	0.351858	0.413924	0.225896	0.451009	1.97206	1.07717	0.394917	0	6.07698	43.6185	207.491	126.964	20.6707	5.97798	2.78341	1.40416	2.14742	4.07178	8.87237	6.16569	6.12841	228.779	5.08177
HP	0.413045	0	1.0297	0	0	0.459494	0	0.389795	0.742812	0	0.275949	0.225896	0.300673	0	0.8378	0.394917	0	0	20.3052	721.707	367.228	14.3796	242.108	0	0	1.32936	0.678629	1.30476	1.57727	0.583658	157.851	1.69392
AARS1	15.4203	15.5433	38.099	17.5862	16.9614	28.9481	23.0278	25.4666	40.2604	24.63	24.5595	29.5171	34.1264	63.106	35.9057	21.7204	29.4628	20.2566	20.3052	22.5533	31.9909	59.316	44.8349	119.339	102.972	194.29	121.701	84.418	131.989	123.152	36.5073	33.8785
BCAR1	0.688408	0.706515	3.77557	0.74835	0	0.459494	3.23828	2.72856	2.67412	2.11115	2.13861	1.73187	1.6537	3.94413	2.39372	1.81662	0	2.02566	0.752044	1.00237	1.33295	1.79745	0	13.5691	29.0194	40.6987	33.0266	66.5428	74.2033	71.1091	18.4275	64.3691
MAF	22.5798	18.8993	768.844	350.602	373.151	80.871	14.0325	19.0999	112.462	46.7971	42.5652	17.2434	7.06581	29.581	19.2694	20.6936	14.7314	72.9238	51.139	88.7098	230.934	365.782	26.9009	6.95852	92.2068	58.1848	32.348	94.5952	70.1884	60.6032	120.3	60.9813
GCSH	15.0073	16.6031	17.8482	18.3346	9.69222	17.4608	33.4622	20.6591	20.2045	43.8063	51.9475	66.6393	54.7224	55.2178	55.2948	16.0336	23.5702	12.154	30.8338	30.5723	42.3212	37.7465	14.945	214.67	82.3776	108.189	177.801	67.7171	96.1417	99.8056	44.1564	27.1028
COTL1	280.182	441.749	391.973	446.017	397.381	491.2	578.572	371.604	458.909	494.008	482.359	469.788	335.701	242.564	459.474	244.137	203.293	241.054	300.817	564.836	400.552	349.605	283.954	64.0184	20.5944	35.3813	41.8488	39.5343	35.4168	29.7666	70.2331	127.044
IRF8	27.674	63.0565	200.792	51.6362	48.4611	93.2774	481.064	825.455	426.671	1728.68	1464.33	1231.74	982.899	1110.27	1219.12	227.709	203.293	1991.22	786.638	477.129	373.227	234.568	200.262	43.8387	3.27638	29.4503	10.4056	14.0914	21.2931	18.7743	30.2489	247.313
APRT	114.827	130.882	185.346	159.024	135.691	175.986	175.227	251.937	198.925	123.854	157.636	152.028	78.7763	92.687	143.503	132.376	100.174	105.334	136.872	354.839	284.585	408.921	248.086	1007.59	660.425	413.532	844.893	588.447	546.523	552.141	128.297	203.271
CBFA2T3	0.413045	1.41303	3.77557	4.86428	7.26917	1.37848	2.51866	1.03945	3.86262	12.8428	14.0734	13.5538	2.55572	15.7765	15.5592	12.9533	26.5165	384.876	114.311	97.7312	51.3187	11.6835	5.97798	0.695852	0.468055	0.920323	0	0.521904	0.932022	0.486382	10.7783	79.6145
ITGB1	49.1524	129.822	104.343	341.248	99.3453	192.069	239.633	139.547	204.125	410.442	349.973	321.149	295.712	556.122	395.083	39.0967	64.8182	330.183	112.807	203.983	131.629	156.378	104.615	118.991	299.555	370.174	173.05	144.176	91.0514	99.4165	420.355	542.056
MMP3	0.137682	0.176629	0	1.87088	0	1.37848	0.359809	0.389795	0.297125	0.175929	0.413924	0.225896	0.150336	0	0.239372	0.868816	0	0	0.752044	0	0.333238	0.898727	0	0	0	0.102258	0.452419	0.260952	0.788634	0.194553	1122.69	1.69392
TMEM123	49.0147	62.8798	162.35	79.6993	89.6531	71.2216	95.3493	108.883	85.2748	93.946	108.172	115.433	113.955	98.6032	86.8919	95.7278	50.0868	1146.52	112.055	56.634	35.3232	49.43	47.8239	29.2258	15.9139	23.0081	20.3589	19.8324	19.1423	15.9533	55.9778	52.5117
IZUMO1R	41.7176	10.951	277.333	331.519	26.6536	16.5418	4.3177	9.09521	51.6997	3.51858	2.69051	0.978883	0.751682	5.91619	0.8378	4.89696	11.7851	22.2823	7.52044	3.00711	1.66619	8.98727	5.97798	1.04378	0.468055	0.818065	1.13105	0.913333	0.35847	0	0.347688	1.69392
LDLR	8.94931	3.00269	7.20791	4.86428	2.42306	4.13545	2.87847	3.89795	8.17093	3.87043	3.58734	4.06613	4.35975	5.91619	5.8646	14.217	2.94628	58.7442	81.9728	261.619	229.934	44.9363	11.956	10.7857	14.9777	62.8887	52.0282	97.3352	150.773	136.965	38.5934	28.7967
SPC24	4.95654	6.00538	10.297	9.72855	0	8.2709	12.5933	17.021	193.874	7.21308	9.2443	18.5235	8.2685	27.6089	182.88	7.97731	106.066	6.07698	16.545	14.0332	6.66476	16.1771	8.96697	68.1935	9.82915	54.5036	71.2561	28.9657	84.0971	117.996	15.2983	11.8575
ADAMTS15	0	0.176629	0	0	0	0	0	0	0	0	0.0689873	0.0752987	0	0	0	0.23695	0	0	0	0	0	0	0	0	0	0.204516	0	0.130476	0	0.0972764	155.069	8.46962
ETS1	624.524	409.602	667.59	756.956	506.419	412.166	288.567	300.272	337.534	292.921	236.006	174.241	116.511	278.061	177.973	618.992	265.165	95.2061	287.281	43.6031	40.3218	76.3918	173.362	61.5829	58.5068	89.9871	56.5524	120.821	113.707	105.156	39.9842	381.133
ESAM	0.275363	0.176629	0.343234	0.374175	0	0.459494	0	0.129932	0	0	0.137975	0.225896	0.150336	0	0.119686	0.0789833	0	0	0	0.501186	0	0	0	0	0.468055	0.613549	0	0.65238	1.00372	0.972764	8.34452	303.213
NRGN	2.06523	7.41841	20.594	43.7785	53.3072	10.1089	49.6536	125.124	115.582	72.3067	238.42	340.199	218.589	136.072	339.668	12.6373	67.7645	58.7442	22.5613	21.551	5.66505	6.29109	41.8459	10.7857	0.936109	5.41968	3.16694	1.82667	2.79607	1.75098	3.1292	5.08177
VWA5A	4.81886	9.71458	7.89438	10.1027	7.26917	11.9469	12.9531	13.9027	9.06231	12.8428	19.3854	15.6621	10.6739	15.7765	14.1229	3.08035	2.94628	182.309	34.594	60.1423	71.6462	76.3918	5.97798	13.2212	44.4652	20.0426	11.9891	26.4866	10.6107	6.6148	89.3559	40.6542
THY1	155.993	217.607	208.343	183.72	358.612	277.535	320.59	486.204	334.414	183.494	312.099	454.879	530.086	465.407	354.988	23.695	2.94628	133.694	51.139	54.6292	25.9926	17.9745	77.7138	17.3963	4.21249	8.48742	4.52419	5.48	5.01858	5.73931	423.485	54.2056
DDX6	255.124	242.335	257.769	275.393	203.537	232.045	186.021	170.47	172.927	182.086	154.67	131.848	99.3723	173.542	133.689	441.122	276.95	316.003	307.586	195.462	152.956	151.885	358.679	44.1866	74.4207	77.9207	50.671	74.8933	58.2155	52.9184	136.642	245.619
CD3G	605.386	711.461	1200.63	875.57	891.685	1315.53	1222.27	2305.77	1083.02	43.1026	69.8152	80.0425	45.8526	108.464	58.0476	60.4222	44.1942	291.695	100.774	37.0877	36.323	72.7969	248.086	32.705	5.61665	15.5432	11.3105	13.7	9.03345	5.83658	19.8182	62.6752
CD3D	752.017	888.619	987.14	896.898	600.918	1071.54	906.718	1204.73	781.884	32.5468	40.8405	31.9266	18.9424	88.7429	31.8364	58.2107	17.6777	158.002	80.4687	24.0569	30.6579	52.1262	143.472	19.1359	6.55276	15.7477	15.6085	11.3514	7.74295	5.73931	9.0399	50.8177
CD3E	327.269	362.266	478.125	462.481	390.112	463.17	388.234	709.167	455.79	8.79644	12.6937	11.8219	4.66043	41.4133	10.4127	26.6964	11.7851	85.0778	43.6185	7.51778	10.6636	27.8605	68.7468	12.1774	2.34027	6.64678	3.84557	4.17523	4.30164	2.33463	6.25839	27.1028
JAML	22.9928	115.515	35.6963	21.328	140.537	334.512	234.595	237.775	142.769	50.4916	122.728	86.4429	24.9558	82.8267	99.4589	10.9787	11.7851	48.6159	112.807	33.5794	55.984	13.4809	194.284	3.47926	0.936109	2.24968	1.35726	2.74	1.57727	1.75098	6.25839	6.7757
DIXDC1	0	0.529886	0	0	0	0	1.07943	0.909521	1.33706	7.38901	15.0392	39.0047	110.648	104.519	29.6821	0.552883	0	10.1283	0	5.01186	1.66619	1.79745	0	0	0	0.409032	0.452419	0.521904	0.573552	0	4.17226	3.38785
POU2AF1	3.16668	4.59235	9.61055	14.967	12.1153	2.75697	2.87847	1.03945	2.67412	2.11115	0.896835	1.12948	0.751682	1.97206	2.03466	111.287	262.219	2.02566	57.1553	1.00237	1.33295	1.79745	2.98899	0.695852	0	1.84065	0.678629	0.260952	0.645246	0.194553	1.04307	25.4089
TSPAN3	13.3551	13.9537	21.6237	24.3214	9.69222	22.0557	12.5933	17.5408	23.9186	10.9076	9.17532	12.1984	12.7786	9.86032	12.2079	10.7417	14.7314	275.49	24.0654	13.0308	22.9934	85.3791	0	35.1405	36.0402	36.9152	43.4323	36.2724	19.3574	20.3308	87.2698	28.7967
SEMA7A	0.688408	0.706515	6.86468	3.36758	0	4.13545	0.719617	4.41767	3.26837	1.05557	0.758861	0.451792	0.751682	0	0.478743	2.8434	5.89256	172.181	12.0327	1.00237	0.666476	1.79745	0	0	0.936109	3.37452	1.58347	6.78476	3.94317	3.11285	10.7783	140.596
LOXL1	0.275363	0	0.343234	0.374175	0	0.459494	0.359809	0	0.297125	0.175929	0.275949	0.225896	0	0	0.239372	0.789833	0	0	0	0.501186	0	0.898727	0	0.695852	0	0.818065	0.22621	0.782856	0.143388	0.291829	746.835	1.69392
KIF23	16.6595	23.315	17.8482	22.4505	31.4997	19.2988	10.4345	5.97685	106.816	19.88	6.41582	5.04501	1.6537	19.7206	88.5675	13.3482	58.9256	2.02566	12.7847	24.0569	12.9963	7.18982	23.9119	38.6198	8.89304	45.6071	45.4682	12.1343	39.2883	44.2608	9.73528	6.7757
DENND4A	183.392	479.547	546.085	275.767	433.727	633.183	642.978	565.462	323.569	736.966	533.272	402.17	289.097	775.021	353.432	679.572	203.293	480.082	516.654	299.208	209.94	143.796	496.173	16.7004	18.2541	50.1065	19.6802	35.4895	43.7333	34.144	43.8087	220.21
CILP	0.137682	0.176629	0.686468	0.374175	0	0.918989	0	0.389795	0.59425	0.175929	0.0689873	0.225896	0	0	0	0.23695	0	0	0	0	0	0	0	0	0	0.204516	0	0.782856	0.071694	0.0972764	342.125	0
PCLAF	9.22467	9.1847	16.8185	11.9736	12.1153	12.8658	31.3034	51.193	799.117	11.0835	13.3146	58.0553	25.1062	53.2457	725.535	10.3468	427.211	8.10264	34.594	22.5533	10.3304	25.1644	20.9229	141.606	7.95693	65.4452	117.177	21.7895	79.5804	147.666	16.3414	35.5724
DAPK2	0.688408	7.94829	6.52144	1.87088	2.42306	17.9203	29.8641	49.5039	18.8674	41.3433	51.1196	56.7752	59.3829	33.5251	41.6506	1.4217	5.89256	18.2309	5.26431	3.5083	0.666476	0.898727	5.97798	1.73963	0.936109	1.2271	0.22621	0.521904	0.501858	0.486382	1.04307	15.2453
LACTB	29.8769	23.4916	36.3828	32.9274	48.4611	19.2988	40.6584	26.7659	27.9297	22.5189	29.9405	34.5621	26.3089	23.6648	27.049	53.6297	41.2479	559.082	57.1553	52.6245	33.3238	53.9236	5.97798	12.5253	21.0625	19.9403	19.0016	30.14	25.0929	23.5409	14.9506	30.4906
TPM1	28.0871	32.4997	56.2903	34.7983	38.7689	26.6507	41.0182	34.6917	45.7572	37.121	28.9057	30.8725	36.3814	84.7987	36.9829	42.414	20.624	190.412	39.1063	21.551	33.3238	156.378	38.8569	337.488	294.406	451.265	470.742	850.965	1079.57	1050	287.191	201.577
RORA	27.261	48.5729	412.224	367.814	894.108	134.172	34.1818	53.5318	112.759	17.241	50.0848	14.3067	5.11144	33.5251	18.0726	5.29188	5.89256	64.8212	18.8011	6.51541	8.99743	27.8605	23.9119	1.73963	0	4.49936	1.58347	2.34857	1.57727	1.55642	105.35	15.2453
CCNB2	2.89132	4.94561	5.83497	7.4835	2.42306	5.51393	7.91579	14.1625	171.738	4.92601	6.62278	7.00278	8.86985	11.8324	174.382	4.18611	53.033	0	7.52044	20.5486	6.33152	7.18982	11.956	56.0161	19.1902	19.02	49.3137	17.2228	29.4662	19.1635	14.2552	10.1635
HMGN3	2.06523	3.53258	20.594	16.0895	14.5383	3.21646	7.91579	3.24829	14.8562	3.87043	4.8981	4.96971	6.01346	9.86032	8.13863	10.4258	35.3554	170.156	30.0817	9.02134	6.33152	10.7847	0	63.3225	36.5083	42.5394	70.8037	59.2361	58.2155	62.5487	66.7562	49.1238
TENT5A	57.2756	86.0182	452.382	78.2026	50.8842	118.55	134.568	121.616	135.935	88.3163	84.4405	66.8652	56.5265	116.352	86.2934	61.1331	20.624	95.2061	175.978	299.208	415.881	340.618	170.373	25.3986	64.1235	72.501	65.827	121.212	156.795	128.113	345.602	40.6542
ME1	1.5145	1.41303	2.74587	2.24505	0	1.37848	1.43923	1.42925	0.742812	1.75929	1.58671	0.903584	1.35303	1.97206	0.239372	3.00137	0	0	4.51226	0	3.66562	1.79745	2.98899	52.8847	69.7401	44.38	30.9907	28.4438	17.7084	17.0234	27.1197	16.9392
BCL2A1	0.275363	0.176629	0.686468	0	2.42306	0.918989	0	0.389795	0.59425	0.351858	0.0689873	0.0752987	0.300673	0	0	0.157967	0	301.824	29.3297	9.52253	26.6591	56.6198	107.604	0	0	0.306774	0	0	0.35847	0.0972764	0	0
CTSH	2.34059	2.11955	24.0264	8.60603	0	3.67596	1.79904	3.89795	3.11981	4.04636	2.20759	2.71075	1.80404	0	2.39372	241.531	167.938	502.364	439.946	338.801	316.243	486.211	29.8899	4.87096	1.40416	8.48742	7.69113	4.95809	6.23738	3.79378	302.141	115.187
PLSCR1	3.30436	10.7744	28.4884	22.4505	29.0767	29.4076	66.5646	51.5828	47.3914	85.8533	109.069	102.105	84.489	63.106	103.528	7.50341	0	153.95	21.0572	29.0688	17.6616	17.0758	20.9229	29.2258	24.8069	17.6906	20.5851	29.2266	28.6776	24.2218	18.7752	22.021
PLOD2	1.78986	4.76898	9.61055	6.36098	4.84611	10.1089	14.0325	24.0373	15.7476	20.4077	21.869	19.8035	18.792	37.4692	25.0143	2.29052	0	12.154	9.02452	4.00948	2.99914	3.59491	0	18.0921	168.968	100.724	40.2653	108.817	46.7445	43.5798	171.063	16.9392
ATP1B3	361.277	242.688	189.465	289.612	242.306	183.798	151.839	137.468	182.286	180.327	141.493	126.577	94.7119	155.793	162.055	96.1227	67.7645	68.8725	159.433	219.519	269.256	219.289	176.351	44.8824	76.761	84.4652	78.4948	68.3695	61.7285	59.7277	76.4915	159.229
CISH	13.4928	67.1189	196.673	85.3119	278.651	170.932	147.522	145.523	121.524	115.761	103.895	64.8322	29.6163	67.0502	82.9422	7.74036	2.94628	95.2061	36.8501	67.66	59.6496	26.9618	50.8129	3.82719	0	4.3971	4.52419	6.65428	8.02973	5.83658	17.3844	33.8785
GPX1	180.914	156.67	206.97	197.939	404.65	142.903	142.844	119.017	142.323	128.428	157.705	188.623	189.875	98.6032	138.237	182.53	188.562	338.285	673.831	1627.35	909.074	1062.3	203.251	189.272	171.776	152.365	172.598	144.959	124.031	100.292	284.409	316.764
CCRL2	3.029	17.6629	91.3002	14.967	58.1533	76.2761	41.0182	52.4924	38.6262	38.0006	17.1778	11.6713	5.71278	5.91619	12.0883	2.68543	2.94628	101.283	58.6594	70.6672	242.931	187.834	1539.33	4.52304	3.27638	6.85129	7.23871	17.4838	27.6739	19.4553	12.5168	30.4906
EOMES	22.3044	88.8443	15.1023	31.4307	9.69222	63.4102	67.644	28.0652	43.6774	320.894	145.632	122.737	118.916	106.491	155.352	8.84613	0	24.3079	7.52044	18.5439	8.66419	8.08854	14.945	6.26267	7.48887	12.4755	11.5367	7.82856	16.0595	11.8677	1.73844	3.38785
KIF15	1.23914	1.58966	9.95378	7.10933	0	11.0279	7.91579	24.687	123.01	6.33344	6.69177	8.28285	4.20942	15.7765	103.049	3.47527	35.3554	6.07698	6.01635	2.50593	3.33238	4.49363	5.97798	14.6129	3.27638	28.3255	19.2278	4.69714	11.471	37.2569	2.78151	1.69392
CLEC3B	1.10145	0.883144	1.37294	1.12253	0	2.29747	1.07943	1.16938	0.891375	1.05557	0.689873	0.376493	0.150336	0	0.598429	0.789833	0	0	0.752044	0	0.666476	0.898727	0	0.347926	0	0.204516	0	0.260952	0.143388	0.486382	885.563	3.38785
LARS2	71.5945	77.3634	79.9735	79.3251	87.23	76.7356	64.4057	62.3672	65.9617	73.7142	54.9139	44.878	39.9895	345.111	45.9593	83.8803	58.9256	76.9751	78.2125	102.743	130.296	128.518	122.549	90.4607	46.3374	463.74	98.4012	150.961	271.434	217.705	162.371	174.474
CXCR6	5.50727	16.7797	68.99	22.8247	276.228	110.738	29.1445	242.192	79.4809	1.05557	9.03734	6.24979	2.10471	1.97206	6.58272	1.34272	0	38.4876	8.27248	4.00948	3.33238	3.59491	8.96697	2.43548	0.936109	1.32936	0.452419	0.782856	1.1471	0.972764	1.04307	5.08177
CCR1	0.963772	0.883144	8.58084	0.74835	0	2.75697	1.43923	3.24829	3.71406	0	0.275949	0.376493	1.50336	3.94413	0.8378	0.394917	0	0	38.3542	172.909	349.567	319.048	1249.4	0.347926	0	1.02258	0.22621	0.65238	2.15082	0.194553	1.39075	5.08177
CCR2	3.85509	13.4238	215.208	26.9406	111.461	55.5988	34.1818	16.2414	34.7636	177.688	224.554	270.473	240.989	459.491	200.713	7.18748	0	83.0521	112.055	427.01	314.91	105.151	56.7908	6.26267	1.40416	4.60161	2.94073	2.21809	4.30164	2.62646	3.1292	6.7757
MYCT1	0	0.176629	0	0	0	0	0	0	0	0.175929	0.0689873	0.0752987	0	0	0	0.0789833	0	0	0.752044	0	0	0	0	0.347926	0	0	0	0.130476	0	0	0	213.435
FBXO5	3.71741	2.29617	3.43234	2.9934	2.42306	3.21646	1.43923	5.32719	134.449	3.34265	2.89747	5.04501	2.70605	15.7765	92.0384	4.50205	53.033	0	2.25613	1.00237	0.999714	6.29109	0	29.5737	3.27638	18.2019	18.7754	5.34952	15.9161	50.681	6.95377	5.08177
UTRN	250.856	204.359	161.32	291.482	239.883	208.61	172.708	111.481	107.114	160.799	132.042	93.7468	44.3492	140.017	91.6793	50.6283	11.7851	85.0778	62.4196	66.1565	54.6511	44.0376	41.8459	12.5253	39.7846	59.821	20.3589	56.6266	32.4774	34.7277	72.6669	133.82
TNFAIP3	195.233	255.935	272.184	327.403	453.111	263.29	160.115	192.818	158.368	229.763	159.292	121.08	88.9991	165.653	123.396	50.7073	11.7851	222.823	63.1717	69.1636	121.632	141.1	316.833	11.8295	7.02082	17.8952	15.1561	39.1428	44.9521	37.5487	42.0703	42.3481
IFNGR1	210.24	436.803	586.93	283.251	414.343	540.365	435.009	337.692	324.312	734.855	452.005	306.917	211.674	457.519	315.133	85.8548	41.2479	151.925	126.343	274.148	129.296	88.0752	110.593	25.3986	24.3388	34.5632	18.323	32.0971	27.4588	19.5526	101.177	74.5327
SGK1	39.1016	46.1001	63.8415	40.7851	33.9228	47.3279	21.9483	32.0931	32.3866	29.3801	12.9006	11.5207	8.71951	29.581	14.1229	24.0899	8.83884	38.4876	35.3461	78.6861	67.6473	120.429	101.626	106.465	279.897	175.782	241.14	827.871	789.781	592.024	136.989	162.617
LAMA2	0.137682	0	0	0	2.42306	0	0.359809	0.129932	0.148562	0	0	0	0.150336	1.97206	0.119686	0	0	0	0	0	0	0	0	0.347926	0	0.102258	0	0	0	0.0972764	126.559	1.69392
NCOA7	23.2682	27.0242	50.4554	47.5202	46.0381	82.2495	33.822	28.0652	42.786	25.5097	28.6987	21.3095	15.9357	29.581	33.6317	18.0872	17.6777	496.287	70.6921	62.147	93.9732	33.2529	14.945	11.8295	27.1472	17.7929	11.9891	77.2418	28.6059	26.3619	67.4516	47.4299
CALHM6	11.9783	23.1384	13.3861	11.9736	2.42306	50.5444	27.3455	19.6197	21.8387	21.1115	20.6272	12.9514	3.45774	11.8324	24.8946	7.42443	2.94628	4.05132	69.188	83.698	254.927	90.7714	2.98899	2.43548	0	0.920323	0.904839	1.17428	1.93574	0.680935	20.8613	10.1635
MARCKS	4.5435	3.17932	8.58084	6.73515	7.26917	8.73039	1.43923	4.02788	6.53675	5.45379	2.96646	2.33426	2.40538	7.88825	1.6756	26.6964	8.83884	1340.99	180.49	297.203	409.55	597.653	376.613	39.3156	36.9763	49.9019	36.4198	56.7571	56.1364	41.7316	1056.97	332.009
LAMA4	0	0.529886	0	0	0	0	0.359809	0	0.297125	0	0.275949	0.150597	0	0	0	0.157967	0	0	0	0	0	0	0	0.695852	0.936109	0	0	0.130476	0	0.194553	270.849	221.904
FYN	148.283	178.748	180.198	281.006	113.884	181.041	119.816	134.869	139.352	175.225	94.5127	78.6871	69.3051	100.575	77.317	51.7341	41.2479	174.207	144.392	81.6932	125.631	34.1516	44.8349	16.7004	15.4458	24.8487	15.1561	15.9181	11.6144	12.5487	113.694	116.881
CD24	6.05799	4.41572	12.3564	8.23185	0	5.97343	1.79904	1.68911	3.11981	1.40743	1.44873	0.752987	0.902018	0	1.07717	158.756	365.339	18.2309	120.327	24.0569	20.3275	15.2784	430.415	2.08756	0	2.35194	2.03589	0.391428	1.2188	0.486382	13.5599	55.8995
LILRB4	3.029	22.2552	55.6039	10.8511	16.9614	74.4381	56.1301	38.4597	17.9761	95.0016	83.8196	69.5007	60.8862	108.464	48.2334	2.76442	0	66.8468	159.433	384.409	625.488	577.881	1034.19	3.13133	1.40416	2.96548	0.904839	1.95714	6.95432	1.94553	3.1292	5.08177
GJA1	0.688408	1.76629	1.37294	0	2.42306	0.918989	0.719617	0.909521	1.48562	1.58336	1.44873	1.05418	1.20269	0	1.19686	1.26373	0	10.1283	0.752044	2.50593	3.99886	7.18982	2.98899	12.5253	84.7179	51.3336	33.479	41.2304	53.8422	40.6615	131.079	247.313
PKIB	0.82609	2.64943	11.6699	1.4967	9.69222	1.37848	1.07943	1.29932	2.52556	1.2315	1.24177	0.602389	0.751682	1.97206	0.598429	111.761	53.033	350.439	210.572	30.0711	44.3207	17.0758	2.98899	0.347926	0	2.04516	0.452419	1.17428	1.36219	0.778211	0.347688	38.9603
SMPDL3A	66.7756	61.4668	78.6005	161.27	181.729	75.8166	38.4995	39.7591	36.9921	14.0743	7.79557	3.46374	1.20269	3.94413	3.71026	18.798	8.83884	34.4362	39.8583	446.055	205.275	72.7969	17.9339	1.73963	0	1.63613	1.58347	0.913333	2.65268	0.680935	57.0209	33.8785
PSAP	77.5148	84.4285	91.6434	86.4345	159.922	89.1419	81.6766	70.5528	91.2173	87.4366	64.5722	50.7513	39.2378	104.519	66.9043	101.336	88.3884	259.285	1136.34	2346.55	1902.12	2517.33	585.842	53.5806	292.066	182.633	78.721	102.554	58.7174	38.8133	586.203	277.804
PRF1	30.5653	41.1545	161.32	22.0763	21.8075	76.2761	220.923	704.749	260.43	830.736	891.523	1418.63	2522.79	2946.26	952.34	34.3577	14.7314	269.413	56.4033	153.363	33.6571	42.2402	167.384	29.2258	7.02082	26.6894	11.3105	12.0038	13.8369	13.8132	12.8645	40.6542
CDK1	7.43481	6.35864	10.9835	8.9802	7.26917	9.64938	7.91579	12.3435	156.882	9.32423	7.72658	16.2645	8.56917	27.6089	167.799	9.24105	106.066	10.1283	13.5368	9.52253	10.6636	15.2784	14.945	172.223	24.8069	65.1384	94.1033	40.1866	70.8337	124.222	18.0798	25.4089
BICC1	0.275363	0.529886	0	0	0	0.918989	0.359809	0.129932	0.445687	0	0.0689873	0	0.150336	0	0.119686	0.0789833	0	0	0	0	0.333238	0.898727	0	0.347926	1.40416	1.84065	0.678629	0.521904	0.501858	0.680935	356.381	6.7757
MMP11	2.20291	1.76629	1.71617	1.87088	0	0.918989	1.43923	1.42925	1.78275	1.05557	0.620886	0.527091	0.601346	3.94413	1.07717	1.8956	0	2.02566	0.752044	3.00711	1.66619	0.898727	0	9.394	88.9304	37.7332	12.2153	161.268	28.1757	17.4125	15.9937	1.69392
VPREB3	0.688408	1.41303	7.55114	2.9934	2.42306	0.459494	1.43923	0.909521	0.445687	2.28707	1.03481	0.301195	0.150336	0	0.598429	148.963	185.616	0	54.8992	0	0.333238	1.79745	0	2.08756	0	2.45419	0.452419	1.04381	0.788634	0.875488	0.347688	33.8785
COL6A2	0.82609	1.05977	1.0297	0.374175	2.42306	1.83798	0.719617	1.55918	0.891375	2.463	1.17278	0.602389	0.601346	0	1.19686	1.26373	0	2.02566	1.50409	2.50593	1.33295	1.79745	8.96697	5.21889	71.6123	48.4703	12.6677	161.268	25.6665	27.5292	550.391	3.38785
COL6A1	3.57972	3.88583	3.43234	5.61263	2.42306	5.05444	1.43923	2.33877	2.22844	3.51858	2.00063	2.33426	2.70605	5.91619	3.23152	4.34408	2.94628	8.10264	5.26431	4.51067	7.33124	8.08854	5.97798	13.5691	170.372	95.8158	30.3121	294.745	58.2155	57.3931	703.721	5.08177
COL18A1	0.550727	0.706515	4.80527	0.374175	2.42306	1.37848	0.359809	0.389795	1.48562	0.527786	0.275949	0.376493	0.300673	1.97206	0.359057	0.9478	0	0	0	0.501186	1.66619	0	0	4.52304	14.9777	23.6216	10.1794	28.7047	11.6144	10.9922	97.3528	498.014
ITGB2	58.1017	86.3715	123.907	104.395	67.8456	107.062	109.382	171.51	129.249	120.335	70.0911	59.9377	49.4607	82.8267	73.4871	28.434	38.3016	48.6159	103.03	230.044	244.597	157.277	137.494	4.17511	1.87222	4.60161	3.16694	3.91428	4.51672	3.6965	4.51995	23.7149
GADD45B	103.674	171.683	361.082	302.334	991.03	187.474	119.456	98.748	137.42	225.717	75.8861	45.0286	26.4592	59.1619	66.1862	149.515	176.777	1292.37	216.589	190.451	413.215	626.413	2017.57	53.5806	44.9332	78.2274	110.617	303.879	416.112	354.962	308.4	147.371
NCLN	13.7682	16.2498	15.1023	16.4637	12.1153	16.0823	17.2708	14.9421	20.0559	12.4909	17.7987	19.8035	15.3343	35.4971	25.2537	12.8743	29.4628	28.3593	28.5777	45.1067	29.9914	32.3542	20.9229	42.7949	43.061	138.355	74.1968	52.3209	54.8459	67.1207	51.1102	32.1846
TIMP3	0	0	0.686468	0.374175	2.42306	0	0.719617	0	0.148562	0.175929	0.275949	0.225896	0	0	0.119686	0.315933	0	4.05132	1.50409	0	0	0	0	0	0	0.306774	0.678629	0.65238	0.143388	0.291829	534.049	665.712
HSP90B1	198.399	236.683	339.801	266.413	489.457	238.937	371.682	437.999	564.834	402.701	464.837	643.276	681.775	1124.08	761.561	369.168	2843.16	287.644	471.531	476.627	368.228	373.87	182.328	290.17	1035.34	944.353	520.509	420.785	297.387	267.51	971.094	418.399
IGF1	0	0	0	0.374175	0	0	0	0	0.148562	0	0.206962	0	0.150336	0	0	0.0789833	0	0	0	0.501186	0	8.08854	0	0	0	0	0	0.260952	0.071694	0.0972764	297.274	18.6332
TMCC3	0.82609	3.7092	6.52144	0.74835	0	2.29747	7.91579	12.3435	8.17093	8.97237	7.1057	7.15337	9.62153	11.8324	6.58272	6.6346	8.83884	228.9	11.2807	2.50593	14.6625	28.7593	14.945	3.47926	2.80833	5.1129	4.97661	5.08857	3.65639	4.86382	28.5105	11.8575
SOCS2	1.10145	4.06246	68.6468	18.7088	53.3072	17.0013	3.9579	11.434	13.3706	4.22229	2.55253	2.03306	1.35303	0	2.63309	0.9478	20.624	490.21	12.0327	1.00237	0.999714	10.7847	11.956	2.08756	0.936109	2.45419	1.35726	2.60952	2.58098	1.26459	32.335	84.6962
BTG1	1610.05	1393.07	1345.48	1530.75	1667.06	1349.54	881.171	847.674	626.488	1254.9	718.089	402.848	262.036	552.178	475.272	1679.9	539.169	1193.11	1141.6	1071.53	1347.62	1313.94	2504.77	219.889	615.492	351.359	283.893	590.013	582.37	516.343	308.4	782.593
KITLG	1.5145	1.41303	4.46204	1.87088	0	2.29747	0.719617	1.16938	1.03994	2.28707	1.1038	0.903584	0.902018	1.97206	1.19686	1.81662	0	0	1.50409	2.00474	2.99914	6.29109	5.97798	20.5276	135.268	52.4584	26.6928	118.733	56.1364	53.4047	91.4421	145.678
PHLDA1	45.0219	74.1841	135.921	118.239	298.036	72.1406	76.2794	68.0841	79.0352	79.3439	69.7462	70.4043	72.4621	88.7429	80.4288	26.9333	29.4628	58.7442	32.3379	53.1257	71.6462	94.3663	230.152	96.0276	114.673	145.309	190.469	735.755	745.474	568.483	310.138	103.329
GLIPR1	20.6523	26.1411	102.284	46.3977	55.7303	30.7861	36.7005	75.88	99.0912	41.3433	54.5	79.8919	174.541	65.0781	100.297	9.08308	58.9256	66.8468	48.1308	69.1636	42.3212	75.4931	98.6367	11.4816	11.2333	9.20323	10.8581	19.18	15.4859	13.1323	3.1292	0
PTPRB	0	0	0	0	0	0	0.359809	0	0	0	0	0.0752987	0	0	0	0	0	0	0	0	0.333238	0	0	0	0	0.306774	0	0	0	0.0972764	2.08613	345.561
LYZ	1.10145	3.00269	15.1023	5.23845	4.84611	15.1633	3.23828	4.9374	5.34825	3.69451	3.31139	3.61434	3.90875	13.8044	7.77958	3.94917	0	6.07698	918.997	11917.2	6996	767.513	657.578	3.47926	4.68055	14.5206	9.72702	9.52475	33.983	7.78211	12.8645	32.1846
IFNG	3.029	39.7415	47.023	41.1593	4.84611	148.417	82.3962	262.981	116.176	142.326	70.2291	45.4804	17.89	65.0781	78.8729	3.71222	0	38.4876	21.8093	9.52253	7.33124	4.49363	11.956	2.78341	0	2.86323	1.35726	1.17428	1.64896	1.75098	1.04307	8.46962
AVIL	1.23914	0.706515	1.37294	1.12253	0	0	1.79904	0.519726	0.891375	5.98158	10.6241	22.8908	99.8234	33.5251	17.5938	0.789833	0	2.02566	0	2.50593	0.666476	0.898727	2.98899	12.1774	2.34027	5.62419	3.39315	0.913333	1.36219	0.778211	1.39075	0
OS9	62.0944	81.7791	96.1055	90.5504	96.9222	103.846	114.779	122.525	89.8803	142.15	172.399	198.939	230.917	319.474	141.349	50.4703	126.69	101.283	83.4768	88.2087	85.309	89.8727	56.7908	22.2673	58.9749	46.6297	27.5976	50.7552	20.5762	22.179	107.783	52.5117
PA2G4	71.5945	89.904	71.3926	62.1131	62.9995	63.8697	114.779	80.1678	151.237	92.5386	95.8924	128.987	85.6917	86.7708	162.892	79.6152	129.636	54.6928	66.1798	55.6316	40.3218	58.4173	35.8679	467.612	209.688	263.008	308.55	133.086	183.967	181.712	57.3686	52.5117
CD63	28.6378	28.084	29.1749	21.328	14.5383	39.057	27.3455	24.687	23.9186	28.1486	22.4209	21.2342	20.5961	53.2457	19.03	40.0445	11.7851	862.932	56.4033	44.1043	73.9789	492.502	466.283	515.626	1132.22	567.328	556.25	895.196	290.217	275.681	1159.54	262.558
SELENOM	7.84786	6.18201	21.2805	7.4835	16.9614	11.4874	13.3129	19.4897	12.9249	10.0279	8.6924	7.37927	6.6148	7.88825	8.73706	10.9787	38.3016	62.7955	20.3052	32.0759	69.6468	63.8096	5.97798	150.652	251.345	175.373	214.447	720.097	255.159	272.666	396.017	157.535
DUSP18	0.963772	1.41303	3.43234	0.74835	4.84611	2.29747	4.3177	5.19726	3.71406	8.62051	4.96709	4.74382	2.70605	11.8324	6.22366	2.76442	8.83884	4.05132	8.27248	9.02134	3.66562	6.29109	2.98899	10.0899	56.6346	43.1529	38.4557	149.787	113.348	104.183	17.0367	3.38785
OSM	3.30436	1.94292	8.92408	3.74175	4.84611	4.13545	3.23828	2.33877	2.67412	8.97237	8.62342	4.36732	3.45774	5.91619	8.49769	1.65865	0	72.9238	37.6022	202.479	285.585	96.1638	798.061	3.47926	0.468055	3.57903	5.88145	4.04476	11.9729	6.71207	1.73844	1.69392
XBP1	40.0654	38.5051	67.9603	60.2422	65.4225	46.4089	52.8919	43.5271	38.4777	52.4268	57.2595	47.5888	52.1667	80.8546	45.9593	37.2011	524.438	30.3849	127.095	179.926	143.959	89.8727	89.6697	44.8824	80.0373	58.5939	39.8129	71.6314	44.8088	34.0467	188.447	84.6962
AEBP1	3.44204	3.17932	6.52144	4.4901	2.42306	5.05444	6.47656	4.28774	4.60544	4.22229	2.69051	3.46374	2.40538	15.7765	3.59057	4.81798	0	4.05132	3.00817	4.51067	7.33124	5.39236	5.97798	30.9654	149.777	256.259	78.9472	133.216	87.6818	94.9418	1596.59	123.657
RAMP3	33.319	11.4809	40.1584	111.504	385.266	23.8937	8.2756	11.1741	12.7764	0.879644	2.48354	1.20478	0.902018	5.91619	1.6756	2.92238	0	417.286	38.3542	2.00474	17.3284	7.18982	0	9.394	10.2972	6.23774	10.4056	10.96	6.23738	6.80935	0.695377	16.9392
IGFBP3	0.137682	0.353258	0	0	0	0.918989	0	0.259863	0.297125	0	0.137975	0.0752987	0	0	0.359057	0.71085	0	4.05132	0	0	0.333238	0	0	0.347926	0.468055	0.715807	0	0.260952	0.071694	0.0972764	57.7163	1346.67
PELI1	334.567	353.258	390.6	320.668	169.614	414.004	299.721	210.489	221.804	234.337	192.889	129.363	73.6648	153.821	137.639	183.004	109.012	216.746	176.73	165.391	248.262	133.91	188.306	18.0921	30.4235	39.1648	27.8238	51.1466	54.5591	50.1946	87.2698	118.575
REL	124.327	160.732	394.376	386.523	346.497	161.283	165.872	142.015	165.647	196.161	135.008	90.2078	35.6297	108.464	112.026	995.742	300.521	796.085	652.774	362.357	387.556	190.53	221.185	21.9193	30.4235	59.7187	38.2294	112.079	88.327	73.2491	27.1197	210.047
EFEMP1	0.275363	0	1.0297	0.374175	0	0	0	0.259863	0.297125	0.527786	0.275949	0.150597	0.150336	1.97206	0.119686	0.315933	0	0	1.50409	0.501186	0	0	0	0.347926	0	0.409032	0.22621	0.130476	0.286776	0	636.965	6.7757
CCDC88A	3.30436	3.17932	7.89438	1.4967	2.42306	3.21646	5.03732	4.41767	5.49681	26.2134	19.7994	19.3518	14.5826	49.3016	26.6899	13.5851	41.2479	188.386	87.9891	115.273	64.6482	79.9867	11.956	37.9239	65.5276	115.756	56.5524	101.771	72.6977	81.2258	65.0177	66.0631
SLIT3	0	0	0	0.374175	0	0	0	0	0.148562	0.175929	0.0689873	0	0	0	0	0	0	0	0	0	0	0	0	0	0	0	0	0	0.143388	0.0972764	192.967	1.69392
RARS1	25.1957	30.7334	32.264	29.934	38.7689	36.7596	41.378	44.8264	43.3802	43.4544	45.2557	57.3776	48.5586	51.2737	54.6964	33.4889	50.0868	24.3079	34.594	46.6103	48.3195	62.9109	35.8679	204.58	145.097	147.252	149.525	116.254	110.552	94.2608	34.7688	52.5117
HMMR	2.47827	2.64943	2.0594	2.24505	2.42306	5.05444	3.59809	5.19726	120.484	2.81486	1.24177	2.33426	2.10471	11.8324	120.284	3.63323	50.0868	4.05132	4.51226	3.5083	3.33238	1.79745	5.97798	50.1013	17.318	55.1171	53.6117	6.13238	33.6962	35.3113	9.38759	3.38785
IL12B	0	0	0	0	0	0	0	0.519726	0.445687	0	0	0	0	0	0	0	0	518.569	1.50409	0	0	0	0	0.347926	0	0	0	0	0	0	0	0
EBF1	10.0508	13.9537	120.818	44.1527	55.7303	12.4063	10.7943	14.2925	10.9936	18.2966	10.6241	6.24979	6.31413	15.7765	3.82994	1718.2	627.558	0	594.115	12.5296	15.6622	16.1771	35.8679	9.394	8.89304	38.1423	14.7036	16.44	12.3314	11.5759	494.761	543.75
ITK	293.4	219.196	171.96	245.459	329.536	246.289	137.807	166.442	123.604	52.4268	51.4646	41.1131	28.1129	67.0502	41.4113	21.4045	5.89256	36.4619	17.297	10.0237	10.6636	17.9745	65.7578	6.61059	0.468055	6.34	2.94073	3.39238	2.79607	2.0428	2.43382	20.3271
HAVCR2	0.82609	1.94292	60.0659	1.87088	4.84611	18.8393	4.67751	82.5065	36.2492	2.28707	6.07089	21.2342	114.105	116.352	13.6442	1.26373	0	18.2309	35.3461	46.6103	99.9714	55.7211	17.9339	1.04378	2.34027	2.45419	1.80968	2.87047	2.3659	1.75098	0.695377	1.69392
CANX	83.4351	96.9692	113.61	94.2921	133.268	88.2229	153.638	117.978	142.62	153.938	163.224	186.214	171.083	321.446	197.841	125.031	132.583	123.565	145.896	222.526	136.628	162.67	89.6697	203.885	337.467	472.739	256.069	150.961	125.823	129.767	305.27	147.371
ADAMTS2	0.275363	0.176629	0.343234	0	0	0	0	0	0	0.175929	0.137975	0.150597	0	0	0.239372	0.157967	0	0	0	0	0.333238	0	0	0	0	0.306774	0	0.130476	0.143388	0.0972764	462.773	3.38785
NHP2	73.6597	100.502	76.5411	68.4741	58.1533	73.0596	151.839	109.013	148.265	111.715	133.628	173.563	139.362	108.464	174.981	83.3274	117.851	83.0521	87.2371	89.7122	59.9829	90.7714	74.7248	641.923	260.706	298.287	543.356	198.193	349.365	391.148	82.4022	94.8598
TCF7	313.088	223.435	37.4125	242.091	193.844	102.927	100.387	17.5408	73.687	62.9825	57.9494	28.6135	2.55572	45.3575	47.5153	24.0109	0	85.0778	13.5368	6.51541	5.99829	6.29109	20.9229	9.04607	1.87222	8.48742	4.7504	3.78381	4.30164	3.3074	2.78151	18.6332
VDAC1	49.4277	57.7576	58.3497	79.3251	104.191	62.9507	78.0785	68.9937	105.776	69.8437	78.9905	92.0903	76.5212	76.9105	113.821	56.789	73.657	72.9238	77.4605	72.1707	57.6502	141.1	65.7578	520.149	436.227	254.52	330.04	191.8	146.256	138.327	106.045	79.6145
KIF3A	5.64495	2.82606	10.6402	7.85768	12.1153	6.43292	4.3177	5.06733	4.45687	5.27786	5.24304	6.17449	7.06581	11.8324	4.54806	5.2129	5.89256	10.1283	6.76839	5.01186	7.99772	18.8733	5.97798	57.0599	81.9096	49.3907	46.373	52.9733	22.7987	18.4825	22.9474	22.021
PDLIM4	21.3407	1.05977	0	4.11593	2.42306	0.459494	0.719617	0.259863	1.03994	0.175929	0.206962	0.150597	0	5.91619	0.119686	1.65865	0	237.002	3.00817	4.00948	11.3301	30.5567	2.98899	1.3917	1.40416	1.84065	2.03589	6.65428	3.36962	4.18289	68.1469	96.5537
P4HA2	3.30436	2.4728	1.37294	2.24505	2.42306	1.37848	2.51866	3.11836	2.22844	4.92601	1.86266	2.48486	2.55572	5.91619	3.47089	1.81662	0	12.154	0.752044	3.5083	3.66562	3.59491	17.9339	24.0069	146.033	96.8384	44.5633	53.1038	24.5194	28.502	113.346	13.5514
RAPGEF6	407.951	321.111	243.353	294.476	319.843	290.4	206.53	138.247	138.906	154.114	138.527	112.797	91.1038	242.564	101.733	207.173	82.4959	164.079	123.335	76.1802	54.3178	44.9363	116.571	36.8801	27.6152	66.57	40.944	43.9704	42.6579	47.0818	44.8518	86.3902
GM2A	50.8045	36.7388	138.323	76.7059	164.768	34.0026	23.0278	39.6291	59.7221	8.09273	9.7962	5.5721	2.85639	3.94413	5.8646	73.1385	76.6033	26.3336	447.466	394.934	377.892	256.137	131.516	2.78341	0	2.76097	1.13105	0.260952	4.37333	0.875488	36.855	32.1846
SPARC	6.88408	4.76898	10.9835	10.1027	14.5383	8.2709	6.83636	6.36665	6.23962	8.09273	5.24304	3.99083	3.90875	13.8044	4.54806	11.3736	0	2.02566	5.26431	9.52253	9.33067	15.2784	11.956	59.1474	124.034	100.622	66.7319	231.595	62.7323	63.8133	10779	3208.29
GEMIN5	12.6667	11.4809	9.26731	11.9736	9.69222	10.1089	15.112	10.6544	11.5879	10.3798	11.1759	14.6079	8.86985	23.6648	14.3623	10.5048	2.94628	10.1283	6.76839	7.51778	5.99829	10.7847	11.956	52.5368	36.9763	99.8039	64.0174	38.2295	60.8682	59.825	12.5168	5.08177
IRGM	142.638	132.295	274.244	115.994	142.96	361.622	103.985	88.6133	97.6055	52.9546	55.6038	27.6346	16.3867	49.3016	39.1372	30.1716	44.1942	60.7698	115.063	121.788	266.257	119.531	101.626	47.6659	50.0818	73.4213	73.292	130.476	119.801	96.8873	107.088	230.374
NLRP3	0.275363	0.176629	3.0891	0	0	0.918989	0	0.129932	0.891375	0.175929	0.413924	0.150597	0.902018	0	0.598429	0.23695	0	2.02566	39.1063	113.268	186.28	114.138	1138.81	0.695852	0	1.63613	0.452419	0.913333	2.79607	0.583658	0.695377	3.38785
MFAP4	0	0	0	0	2.42306	0	0	0.129932	0.297125	0.175929	0.0689873	0	0	1.97206	0	0.23695	0	0	0	0	0	0	0	0.347926	0	0	0.452419	0.260952	0.286776	0.291829	274.326	0
FAM83G	0.963772	1.58966	16.132	3.36758	0	0.459494	4.67751	2.07891	1.93131	3.69451	2.27658	1.73187	2.55572	9.86032	2.27403	2.13255	5.89256	2.02566	3.76022	2.50593	3.33238	5.39236	0	12.8733	24.8069	42.2326	30.9907	66.5428	69.1847	88.327	1.39075	0
SPECC1	1.92754	1.94292	3.0891	2.24505	14.5383	5.05444	4.67751	13.383	7.131	5.27786	7.51962	8.73465	9.62153	9.86032	10.0536	2.29052	2.94628	281.567	18.8011	22.0522	23.6599	55.7211	11.956	6.95852	12.6375	40.6987	22.3948	39.1428	41.0807	43.0934	9.38759	3.38785
RANGRF	9.22467	9.89121	25.0561	16.0895	12.1153	9.64938	8.99522	6.88637	9.06231	5.98158	6.82975	9.03584	9.77186	3.94413	6.10397	7.66138	11.7851	8.10264	8.27248	5.51304	5.99829	5.39236	8.96697	81.0667	40.7207	29.5526	76.0065	27.5305	47.4614	40.5643	7.30146	5.08177
CHD3	224.008	185.107	177.109	256.31	218.075	147.498	124.494	73.4113	107.262	57.5287	41.6684	27.1075	16.537	63.106	38.2994	88.2243	26.5165	48.6159	49.6349	19.5462	17.9949	47.6325	38.8569	30.9654	62.2513	109.518	39.3605	107.773	69.7583	48.8328	107.436	60.9813
CD68	10.4638	7.41841	12.3564	5.61263	12.1153	16.0823	5.03732	7.4061	6.98244	8.26865	9.52025	8.73465	4.9611	7.88825	8.97643	5.84476	11.7851	24.3079	154.921	236.058	418.547	1150.37	304.877	10.0899	38.3805	17.2816	10.1794	15.2657	30.9718	20.7199	3.1292	10.1635
CXCL16	0.275363	1.41303	1.37294	0.374175	0	0.459494	1.43923	1.81904	2.07987	1.40743	0.896835	1.12948	1.20269	1.97206	1.91497	0.394917	0	692.776	85.733	7.51778	73.6456	276.808	2.98899	0.347926	0.468055	1.12484	0.678629	0.391428	2.15082	1.45915	52.501	15.2453
ZMYND15	0.137682	0.529886	1.0297	0.74835	0	0.459494	0.359809	1.03945	0	0.175929	0.206962	0.0752987	0	0	0.359057	0.315933	0	311.952	5.26431	0.501186	3.33238	29.658	0	0	0.936109	1.32936	0.678629	1.69619	2.15082	2.14008	5.21533	1.69392
SCIMP	0.413045	2.11955	4.46204	0.74835	4.84611	2.75697	28.4249	4.28774	5.05112	59.288	89.4076	89.8313	75.6192	92.687	58.8854	11.4526	61.8719	26.3336	81.9728	16.5391	119.299	110.543	35.8679	2.08756	0	1.2271	0.904839	0.65238	1.86404	0.680935	2.08613	5.08177
MYBBP1A	49.9785	62.5266	40.5016	46.0235	55.7303	49.1659	73.401	50.8032	53.7796	60.3436	77.1968	91.5632	60.7359	86.7708	73.7264	73.5335	64.8182	50.6415	47.3788	44.1043	25.9926	44.9363	29.8899	197.622	150.246	371.606	194.993	91.0723	157.87	161.284	42.7657	50.8177
SSH2	420.205	343.366	188.092	328.526	196.268	277.994	171.989	54.4413	97.9027	156.401	103.136	56.8505	31.4203	90.7149	52.4224	245.48	100.174	54.6928	148.905	144.341	57.317	42.2402	101.626	9.394	13.1055	32.6203	18.0968	23.3552	18.1386	24.1245	54.9348	116.881
RAB34	2.75363	4.59235	4.80527	3.74175	0	2.75697	2.51866	4.02788	3.41694	4.92601	3.24241	2.78605	2.40538	1.97206	1.55592	5.44985	2.94628	0	6.76839	7.0166	5.99829	18.8733	5.97798	90.8087	112.801	96.1226	112.879	124.605	109.333	96.4009	52.8486	1.69392
TMEM97	10.4638	10.5977	5.14851	8.9802	4.84611	6.89242	9.35502	9.35507	24.0671	8.97237	12.6247	15.7374	14.1316	19.7206	24.775	14.5329	32.4091	6.07698	9.77657	14.5344	7.99772	18.8733	17.9339	87.6773	50.5499	78.1252	107.902	43.1876	68.3244	66.148	26.4243	8.46962
CRLF3	396.523	181.574	238.204	319.171	125.999	159.445	91.3914	83.4161	107.262	100.279	80.0253	58.733	37.2834	104.519	67.9815	232.211	120.797	79.0008	154.921	76.1802	98.3053	75.4931	53.8018	33.053	29.9555	48.2658	34.8363	35.359	40.7939	35.2141	15.9937	106.717
CCL2	18.3117	13.6004	19.9076	16.0895	29.0767	29.4076	13.3129	17.9306	17.6789	21.8152	12.5557	13.3279	12.6283	15.7765	17.2348	28.9869	14.7314	26.3336	78.9646	242.574	767.447	1202.5	119.56	162.481	261.643	197.154	272.357	1633.17	916.536	747.569	465.903	55.8995
CCL7	2.47827	2.82606	1.71617	2.9934	2.42306	4.13545	2.15885	4.5476	6.09106	2.63893	2.00063	1.73187	2.40538	5.91619	4.06932	4.10713	0	6.07698	21.8093	14.5344	130.629	1287.88	11.956	19.4839	49.6138	29.2458	18.323	341.978	103.741	75.7783	493.718	20.3271
CCL8	0.137682	0.353258	0.686468	0.374175	0	0.459494	0.719617	1.81904	0.297125	1.40743	0.413924	0.225896	0.300673	0	0.478743	0.23695	0	4.05132	11.2807	10.0237	169.618	588.666	0	0.347926	0	0.102258	0.904839	3.78381	2.3659	0.972764	0	8.46962
SLFN5	36.6233	53.6951	77.5708	56.5005	38.7689	371.271	66.9244	30.7938	12.4792	48.0286	57.6734	25.6015	13.9813	21.6927	13.1654	37.0432	2.94628	133.694	454.986	787.864	1048.7	318.149	714.369	3.13133	3.27638	7.36258	3.61936	9.00285	12.6181	3.6965	627.925	370.97
SLFN12	0.688408	0.353258	9.61055	1.4967	4.84611	8.73039	0.719617	1.29932	1.48562	0.175929	0.275949	0.527091	1.20269	0	2.39372	0.631866	0	24.3079	102.278	81.1921	771.78	381.06	1377.93	3.13133	0.468055	3.88581	1.58347	3.2619	6.0223	2.33463	0.347688	133.82
CCL5	218.501	2870.22	1517.09	267.161	113.884	4393.69	1250.34	2207.02	625.002	4322.22	112.725	51.2031	25.1062	59.1619	62.7153	78.3514	11.7851	12897.4	530.191	100.237	511.521	416.111	197.273	179.53	64.5915	101.133	149.298	136.348	146.614	151.168	40.6796	47.4299
CCL15	0.688408	0.176629	1.71617	0	0	0.918989	0	1.29932	1.33706	0.527786	0.344937	1.12948	0.601346	0	1.55592	0.71085	0	8.10264	100.774	580.874	427.545	660.564	2337.39	0	0	1.43161	1.13105	0.65238	3.36962	0.291829	5.21533	6.7757
CCL3	0.82609	15.5433	93.7028	2.24505	4.84611	55.1393	25.1866	123.565	54.671	97.6405	8.00253	4.81911	1.35303	7.88825	5.50555	3.23832	2.94628	20.2566	51.139	89.7122	257.593	300.175	8449.88	1.3917	0	4.3971	2.03589	2.47905	6.16569	1.36187	2.43382	5.08177
CCL4	11.8406	76.4803	343.234	34.0499	9.69222	351.054	127.732	408.635	158.368	556.815	46.1525	23.4932	6.16379	23.6648	32.6742	17.0604	2.94628	166.104	554.256	190.952	1056.7	819.639	13988.5	18.4401	5.1486	31.291	30.5383	24.0076	54.2007	97.7628	4.86764	5.08177
COL1A1	3.44204	1.94292	4.11881	0.74835	2.42306	3.21646	1.43923	0.909521	3.5655	2.28707	1.31076	0.828285	0.601346	0	0.239372	3.08035	2.94628	0	0.752044	1.50356	2.33267	8.08854	14.945	2.08756	2.34027	5.41968	2.03589	8.87237	3.5847	2.82102	6423.2	20.3271
GNGT2	27.3987	29.8503	28.8316	21.7022	29.0767	43.1925	37.7799	32.7428	36.5464	27.093	26.0772	19.7283	18.1907	21.6927	23.5781	77.7986	73.657	99.2574	163.193	540.278	344.235	257.036	74.7248	5.56681	3.74444	4.70387	3.39315	9.39428	7.81465	5.15565	85.5314	233.762
SKAP1	353.154	362.972	260.171	412.715	416.766	440.196	393.271	286.499	284.051	303.477	290.506	207.373	60.4352	151.849	226.326	35.2266	5.89256	109.386	28.5777	29.5699	12.9963	13.4809	65.7578	12.5253	1.87222	7.97613	4.7504	4.43619	5.23366	3.40467	10.7783	27.1028
CISD3	17.2102	18.3694	26.7722	26.5664	21.8075	21.5962	44.6163	34.3019	36.5464	36.9451	40.9095	45.4051	44.9506	47.3295	43.6853	19.1929	26.5165	18.2309	21.0572	18.0427	13.996	17.0758	8.96697	160.742	66.4637	81.8065	129.166	54.9304	99.4396	117.51	21.9044	23.7149
CWC25	68.0148	68.0021	97.8216	179.978	792.339	70.7621	60.8077	64.7059	46.7972	68.6122	51.3956	43.1461	32.7733	47.3295	37.1026	72.3487	47.1405	34.4362	54.8992	47.6126	79.9772	87.1765	236.13	30.2696	47.7416	39.4716	34.6101	96.2913	60.2947	48.93	25.7289	54.2056
ARL5C	49.0147	65.3526	84.7787	85.3119	268.959	23.8937	11.8737	5.84692	31.0496	18.2966	4.20823	1.80717	0.451009	5.91619	2.27403	49.5225	85.4421	295.747	76.7085	94.2229	128.963	53.9236	14.945	1.3917	0.468055	2.76097	0.452419	1.69619	3.44131	1.75098	3.47688	15.2453
IKZF3	27.674	41.6844	83.749	46.3977	293.19	58.3558	53.6115	82.1168	65.2189	57.0009	50.0848	36.5199	19.9947	43.3854	37.4616	107.891	97.2273	24.3079	42.1144	7.51778	4.3321	5.39236	11.956	1.04378	0	3.47677	1.35726	1.04381	1.43388	0.583658	2.08613	32.1846
TOP2A	27.261	36.0323	57.6633	46.3977	24.2306	51.4634	62.6067	79.6481	849.183	37.4728	37.943	67.4676	27.3612	141.989	777	29.5398	409.533	34.4362	42.8665	31.5747	22.327	39.544	32.8789	217.106	26.2111	337.656	182.099	81.678	161.957	450.195	26.4243	44.042
CCR7	536.959	239.862	202.165	472.957	101.768	96.0343	28.0651	75.4902	96.7142	19.1762	15.8671	7.68046	3.00673	29.581	6.22366	549.013	120.797	1628.63	250.431	10.0237	15.329	37.7465	20.9229	7.30644	5.1486	14.7252	8.14355	6.0019	5.37705	4.08561	3.47688	150.759
DNAJC7	88.3916	94.3198	98.5081	102.524	89.6531	97.4128	85.9943	84.1957	91.8116	83.5662	80.2323	74.9975	49.16	65.0781	77.9154	116.263	167.938	79.0008	224.109	81.6932	93.6399	83.5816	38.8569	122.122	73.9526	83.0336	85.5073	65.6295	54.4158	47.7627	32.6827	76.2266
STAT3	147.044	182.104	393.689	255.562	198.691	271.102	306.557	470.612	307.821	469.554	371.497	321.977	261.285	392.441	296.94	174.237	94.281	706.956	234.638	359.851	248.929	170.758	295.91	39.3156	74.8887	81.3974	48.6351	129.041	74.9919	60.1168	232.256	238.843
RAMP2	0	0.176629	0.686468	0.374175	0	0	0.719617	0.779589	0.297125	0.527786	0.413924	0.602389	0.150336	0	0.718115	0.71085	0	0	0.752044	1.00237	0.999714	1.79745	2.98899	10.4378	18.2541	13.8048	8.59597	133.999	13.6936	11.965	71.9715	503.096
VAT1	3.57972	4.23909	4.80527	6.36098	16.9614	4.13545	6.47656	5.45713	2.67412	5.98158	4.20823	4.59322	7.06581	9.86032	4.90712	5.60781	2.94628	4.05132	8.27248	12.5296	18.6613	58.4173	8.96697	40.7073	82.8457	48.0613	35.2887	50.6247	22.6553	20.2335	151.94	66.0631
GRN	15.558	21.5487	50.4554	20.2055	29.0767	38.5975	39.9388	34.172	27.4841	28.5005	39.6677	29.4418	24.5048	57.1898	32.7939	23.853	41.2479	62.7955	324.883	341.809	508.188	923.891	65.7578	96.3755	287.854	322.829	191.6	225.593	111.986	110.895	359.162	279.498
MYL4	1.5145	1.58966	12.3564	5.23845	4.84611	3.67596	2.51866	3.50815	8.61662	4.04636	3.24241	3.91553	1.80404	0	6.7024	11.2946	153.207	0	3.76022	1.50356	0.666476	0	38.8569	1.04378	0.936109	0.715807	0	0.260952	0.788634	0.389106	5.9107	13.5514
ITGB3	13.0798	7.94829	42.2178	15.3412	43.615	18.8393	29.8641	16.1115	12.1821	42.047	71.8848	92.1656	158.304	264.257	50.268	12.8743	11.7851	20.2566	16.545	20.5486	2.99914	4.49363	68.7468	1.73963	1.40416	1.53387	0.678629	1.69619	1.43388	1.16732	26.0766	99.9416
LIMD2	410.429	329.589	302.046	407.851	249.575	279.373	217.324	158.257	241.117	166.429	135.422	69.1995	12.7786	67.0502	82.3438	248.639	282.843	68.8725	190.267	186.441	89.9743	94.3663	128.527	53.5806	21.5305	36.5061	51.5758	60.6714	38.7865	37.646	29.2058	84.6962
CD79B	6.05799	9.89121	42.561	14.967	53.3072	14.2443	7.55598	6.10678	11.5879	7.56494	3.65633	2.10836	2.70605	3.94413	1.91497	588.899	960.487	4.05132	232.381	12.5296	13.3295	9.886	8.96697	1.3917	1.87222	7.87387	4.29799	2.60952	1.07541	1.94553	2.43382	160.923
ICAM2	22.0291	18.8993	14.7591	21.328	24.2306	11.9469	20.1493	6.62651	19.7588	13.8984	11.107	4.89441	0.751682	13.8044	9.57486	27.1703	32.4091	4.05132	10.5286	14.5344	9.33067	3.59491	8.96697	1.3917	0	1.32936	1.13105	1.04381	2.3659	1.45915	0.695377	342.173
PECAM1	76.2757	33.2062	43.5907	63.984	19.3844	26.1912	23.0278	16.3714	27.3355	102.039	91.4772	105.719	208.517	272.145	104.127	66.5039	44.1942	40.5132	51.139	26.0616	26.3258	36.8478	44.8349	2.78341	1.40416	4.70387	2.48831	5.34952	6.59585	4.76654	50.4148	662.325
GNA13	140.16	181.751	241.637	344.99	424.035	215.043	146.802	71.4624	142.323	100.455	63.5373	42.5437	22.7008	53.2457	53.7389	180.161	144.368	155.976	236.894	184.937	386.223	451.161	191.295	40.0115	75.8248	77.8184	55.1952	98.5094	94.0625	85.7978	78.5776	182.944
SOX9	4.95654	4.59235	5.49174	4.86428	4.84611	9.18989	4.67751	5.19726	5.79394	7.9168	5.65696	4.66852	3.45774	11.8324	4.189	8.21426	2.94628	4.05132	8.27248	14.0332	11.9966	14.3796	11.956	62.9746	353.849	205.539	199.743	1014.71	683.817	622.472	55.9778	11.8575
CD300A	0	0	0.686468	0.374175	0	0	0	0.259863	0.297125	0	0.206962	0.0752987	0.150336	0	0.119686	0.315933	0	2.02566	75.9564	203.983	126.63	88.974	116.571	0	0.468055	0.409032	0.22621	0.391428	1.1471	0.194553	0.347688	0
CD300C	0.413045	0.176629	0.686468	0.374175	0	0.918989	0	0.389795	0.59425	0.175929	0.0689873	0	0	0	0.598429	0.0789833	0	0	33.0899	82.1944	88.9746	289.39	107.604	0	0	0.306774	0.22621	0.782856	2.3659	0.389106	0.347688	0
CD300LF	0.413045	0	1.71617	0.74835	0	0.918989	2.87847	1.16938	1.1885	5.10194	4.27722	2.25896	0.601346	3.94413	3.94963	0.23695	0	0	48.1308	90.2134	242.597	238.163	472.261	0	0	0.409032	0	1.04381	2.15082	0.972764	0	3.38785
TRIM47	2.20291	1.2364	1.71617	1.12253	0	0.918989	1.43923	1.03945	1.78275	1.2315	0.896835	0.752987	1.35303	0	0.8378	1.81662	0	0	0.752044	0.501186	3.66562	8.98727	2.98899	37.2281	41.1888	32.6203	37.3246	83.3742	46.386	41.1479	31.9873	30.4906
UBALD2	115.928	151.371	348.382	233.111	167.191	221.476	173.428	110.962	183.326	352.913	242.215	166.485	85.5414	116.352	249.066	90.9098	120.797	131.668	128.599	103.244	110.302	155.48	242.108	45.9262	20.5944	26.3826	29.8597	31.5752	37.496	32.1985	64.6701	127.044
CYGB	0.137682	0	0	1.12253	0	0	0.359809	0.129932	0.148562	0.175929	0.206962	0.225896	0	0	0.239372	0.315933	0	0	0	0	0.666476	0	0	0.347926	0.468055	0.51129	0.22621	0.260952	0.860328	0.486382	658.522	5.08177
SYNGR2	23.5436	34.7959	100.911	48.6428	77.5378	51.4634	82.3962	67.3046	65.8132	59.4639	72.0228	77.7082	78.9266	80.8546	70.4949	81.7477	97.2273	986.497	312.098	161.883	170.951	112.341	56.7908	61.9308	60.8471	89.7826	96.1391	79.0685	57.0684	58.1713	62.2362	74.5327
TK1	2.89132	5.29886	9.26731	7.10933	7.26917	7.81141	15.4718	20.3993	114.245	6.86122	9.45127	28.4629	9.32086	9.86032	121.96	7.74036	41.2479	16.2053	15.0409	4.00948	5.99829	12.5822	8.96697	80.7188	5.61665	33.3361	61.7553	18.5276	49.1821	81.3231	12.8645	23.7149
BIRC5	8.67395	8.30155	13.0429	11.9736	9.69222	10.5684	15.112	23.6475	389.679	11.0835	11.5209	15.8127	16.537	37.4692	378.087	11.4526	144.368	14.1796	25.5695	16.0379	12.9963	19.772	14.945	220.585	17.318	87.8397	156.311	28.1828	105.605	150.681	26.772	28.7967
LGALS3BP	31.8045	95.9094	189.122	59.1197	118.73	234.802	269.137	245.441	169.213	264.421	363.08	341.028	287.593	382.58	288.443	24.0109	35.3554	170.156	156.425	172.909	273.255	299.276	101.626	55.3202	160.075	170.464	120.796	237.206	99.8698	99.5138	434.958	298.131
CANT1	14.8696	15.8966	17.8482	16.0895	26.6536	16.0823	27.7053	14.8122	19.016	41.6951	70.919	75.374	72.9131	55.2178	64.6303	13.5061	14.7314	20.2566	16.545	22.0522	16.6619	34.1516	20.9229	8.0023	15.9139	16.5658	11.0843	16.7009	12.1163	15.1751	41.0272	25.4089
GAA	9.08699	8.30155	8.92408	8.9802	19.3844	6.89242	6.11675	7.66596	7.131	6.15751	8.27848	8.88524	9.47119	21.6927	5.26617	9.32003	5.89256	8.10264	11.2807	12.0285	9.99714	23.3669	8.96697	24.3548	94.547	96.2249	41.1702	66.4123	31.7604	31.1285	93.5282	11.8575
SLC16A3	9.08699	12.5406	95.419	33.3016	16.9614	24.8127	30.5837	47.425	45.6087	24.9819	34.6316	54.8927	84.3387	126.212	55.4145	12.4004	5.89256	52.6672	65.4278	128.805	273.922	191.429	391.558	117.947	287.854	261.372	197.481	144.959	107.398	114.203	38.5934	35.5724
CD7	36.6233	150.488	16.132	25.8181	314.997	96.4938	303.319	17.4108	65.8132	98.5201	86.6481	27.9358	2.25505	17.7486	38.2994	5.13391	2.94628	22.2823	148.905	7.0166	10.9969	4.49363	29.8899	1.73963	0.936109	1.84065	1.13105	0.391428	1.07541	0.875488	0.347688	1.69392
METRNL	2.75363	18.7226	63.8415	8.23185	7.26917	24.8127	37.0603	61.4576	36.5464	66.5011	30.5614	30.1195	32.4727	29.581	36.8632	3.7912	0	26.3336	50.3869	153.363	200.276	418.807	149.45	10.7857	13.5736	8.48742	4.7504	14.7438	10.3956	7.68484	105.35	11.8575
OSR1	0.550727	1.58966	2.40264	0.74835	0	2.75697	1.07943	0.779589	0.742812	1.2315	0.758861	0.602389	0.601346	3.94413	0.718115	1.26373	0	0	0	3.00711	1.66619	6.29109	2.98899	21.9193	98.2915	39.4716	24.8831	129.171	46.4577	33.074	134.555	3.38785
PDIA6	48.3263	65.3526	93.0164	75.5834	147.806	58.8153	130.251	102.256	112.61	132.123	165.639	260.985	282.181	447.658	211.006	118.633	459.62	93.1804	164.698	171.405	146.625	154.581	95.6477	125.601	277.088	273.847	242.271	218.939	134.928	133.074	396.365	172.78
ODC1	134.24	252.756	1168.71	398.871	995.876	255.019	295.763	317.683	387.154	203.374	292.782	224.541	147.931	151.849	263.309	86.7237	182.669	224.848	148.905	97.23	110.635	196.821	179.339	198.666	112.801	147.661	209.923	250.514	355.244	276.168	84.4883	149.065
RRM2	10.4638	9.36132	10.297	12.722	9.69222	14.2443	14.3923	21.3088	240.671	10.9076	7.1057	18.5988	9.9222	29.581	192.335	10.8207	150.26	6.07698	20.3052	15.5368	8.99743	22.4682	17.9339	235.546	11.2333	89.9871	133.916	19.7019	75.0636	118.774	13.2122	15.2453
ID2	70.6307	151.371	466.455	168.379	409.496	459.035	444.723	852.351	518.037	916.413	738.234	697.567	844.89	729.664	790.165	36.0954	44.1942	1349.09	212.828	215.009	193.278	657.868	325.8	29.5737	17.7861	36.4039	24.6569	25.5733	36.9941	35.3113	135.946	83.0023
RSAD2	27.3987	63.763	170.587	34.4241	24.2306	518.31	116.578	76.7896	75.4697	86.3811	75.1962	47.0617	52.1667	92.687	57.3295	24.8797	14.7314	121.54	372.262	454.074	2190.71	905.917	4465.55	122.818	406.271	419.769	387.045	749.063	838.892	628.795	114.39	499.708
SYPL1	14.3189	18.1928	51.1418	29.934	24.2306	20.6772	22.6679	14.8122	33.278	47.1489	37.6671	39.1553	34.1264	47.3295	56.8507	87.0396	150.26	22.2823	52.6431	53.6269	46.6533	68.3032	47.8239	31.3133	65.5276	61.4571	42.9799	39.9257	34.5565	33.1713	83.0975	105.023
TWIST1	1.78986	2.11955	1.37294	1.4967	0	2.29747	2.15885	0.649658	1.33706	1.93522	0.896835	0.677688	1.05235	1.97206	0.598429	2.13255	0	4.05132	0	0	3.66562	1.79745	0	44.5345	50.0818	54.4013	59.9456	64.1942	97.3605	82.3931	156.112	5.08177
BZW2	146.769	117.105	76.5411	222.26	259.267	85.9255	75.5598	37.5502	82.6007	56.825	56.7766	58.2812	27.0605	55.2178	46.5578	43.9147	58.9256	26.3336	40.6104	35.5842	17.6616	34.1516	23.9119	70.9769	65.9957	59.1052	67.8629	35.0981	50.9027	45.5254	37.5504	45.736
SCIN	0.550727	0.353258	1.71617	2.9934	0	1.37848	0.719617	0.649658	1.33706	0.175929	0.551899	5.5721	74.1158	31.553	9.57486	0.157967	0	76.9751	4.51226	0.501186	0	11.6835	0	2.78341	0.468055	1.84065	2.2621	0.391428	0.286776	0.972764	2.43382	0
LSMEM1	1.92754	1.58966	3.0891	2.24505	4.84611	1.83798	2.15885	0.389795	1.48562	1.05557	0.551899	1.50597	1.35303	5.91619	0.478743	1.97458	0	10.1283	3.76022	4.00948	15.329	13.4809	35.8679	0.347926	4.21249	14.1116	13.3464	49.059	71.5506	78.6966	58.7594	8.46962
SPTSSA	61.2684	63.2331	55.2606	83.0669	322.266	58.3558	68.0038	64.9658	103.251	64.214	69.7462	73.2656	67.05	61.134	100.895	52.2869	79.5496	46.5902	65.4278	69.6648	38.6556	47.6325	26.9009	66.1059	53.3582	35.1768	52.9331	41.1	35.7753	37.4514	57.3686	59.2874
ARID4A	239.979	149.428	202.165	240.22	145.383	128.658	91.0316	90.5623	114.096	99.7516	72.2297	57.3776	42.8459	108.464	67.2634	144.934	82.4959	127.617	152.665	139.33	168.618	113.24	95.6477	16.0046	22.4666	36.3016	19.454	31.3143	30.1832	23.2491	50.7625	120.269
PRKCH	110.834	134.238	177.795	137.696	89.6531	135.091	154.718	169.171	135.043	122.095	91.0633	76.654	68.5534	84.7987	83.78	12.1634	0	64.8212	28.5777	45.6079	25.3261	39.544	41.8459	6.61059	0	3.78355	2.03589	1.43524	2.65268	1.16732	3.1292	106.717
HIF1A	72.8336	90.6106	515.537	334.887	123.576	209.989	95.7091	236.086	202.936	141.447	168.95	168.443	127.335	230.731	154.634	58.6846	44.1942	168.13	125.591	171.907	288.584	159.075	125.538	67.1497	100.632	90.6007	52.2545	110.774	59.7211	49.0273	267.72	206.659
ZBTB1	155.993	174.333	256.396	256.684	322.266	184.717	151.12	158.257	133.112	158.512	107.413	84.8616	54.2714	128.184	70.7343	96.5966	53.033	68.8725	62.4196	30.0711	26.3258	28.7593	41.8459	8.0023	13.1055	25.8713	16.7395	28.8352	30.3266	21.8872	30.9443	45.736
ZFP36L1	368.023	355.377	574.917	560.14	726.917	330.836	281.37	126.813	205.908	211.818	168.812	91.262	51.2647	122.268	105.323	576.104	335.876	595.544	396.327	87.7075	120.632	305.567	230.152	28.5299	125.907	98.9858	93.1984	332.584	314.091	237.257	636.27	350.642
GPR68	36.348	80.0128	74.1385	58.3713	84.807	128.658	153.638	146.693	98.9426	102.215	151.289	129.589	105.686	177.486	111.308	7.34545	2.94628	62.7955	16.545	18.5439	8.33095	10.7847	32.8789	1.3917	0.936109	2.14742	0.904839	2.08762	1.64896	1.16732	3.1292	6.7757
LGMN	4.68118	1.41303	19.9076	9.35438	19.3844	6.43292	2.87847	3.37822	8.76518	3.69451	2.41456	2.25896	2.40538	3.94413	2.75277	49.1276	88.3884	261.31	121.079	106.753	343.235	1450.55	50.8129	20.5276	67.3999	43.4597	23.5258	34.5762	19.0706	15.6615	181.493	228.68
IFI27L2	886.67	1476.26	8207.41	3036.81	610.61	4505.34	2295.58	3888.59	3283.23	305.764	616.885	319.191	104.183	264.257	443.795	882.243	1051.82	1715.73	2700.59	3423.1	5380.13	4170.09	2268.64	114.468	133.396	155.944	99.7585	804.907	207.124	123.152	1630.31	762.266
SERPINA3	4.26813	41.3311	135.921	28.4373	26.6536	110.738	150.04	134.089	97.9027	195.105	197.856	128.685	51.8661	74.9384	143.503	28.6709	14.7314	72.9238	92.5014	29.5699	73.6456	66.5058	11.956	5.56681	0.468055	4.29484	0.904839	2.74	3.29792	3.79378	32.335	91.4719
BCL11B	285.552	158.789	209.373	355.092	314.997	178.284	50.733	92.9011	123.158	7.9168	7.65759	3.76493	1.05235	21.6927	2.87246	23.853	2.94628	32.4106	15.0409	6.51541	7.33124	15.2784	38.8569	5.56681	0.936109	3.78355	1.80968	1.17428	2.00743	1.07004	4.51995	6.7757
EVL	114.964	131.412	39.8151	106.266	82.3839	169.094	180.624	89.0031	84.8292	148.484	176.056	138.474	61.1869	82.8267	142.306	75.587	23.5702	52.6672	77.4605	94.2229	137.961	102.455	29.8899	5.91474	0.468055	6.54452	2.2621	1.43524	4.58842	1.84825	18.4275	42.3481
TNFAIP2	0.963772	2.4728	2.0594	2.61923	2.42306	2.29747	0	2.07891	1.1885	1.2315	1.58671	1.73187	0.601346	1.97206	2.15434	2.68543	0	62.7955	39.8583	219.519	198.277	140.201	555.952	42.099	35.5721	52.9697	38.2294	51.4076	60.1513	48.93	190.186	86.3902
CKB	24.0943	14.6602	17.8482	20.2055	218.075	21.1367	6.47656	6.36665	8.76518	4.75008	11.5209	3.31314	0.601346	1.97206	4.42837	2.05357	17.6777	2.02566	163.193	41.5984	46.3201	283.099	8.96697	4.52304	0.936109	2.24968	4.52419	7.04571	3.94317	4.47471	85.8791	11.8575
PLD4	0.963772	2.4728	3.77557	2.61923	2.42306	4.13545	0.719617	0.909521	1.63419	1.40743	0.689873	0.527091	0.601346	0	0.598429	37.3591	55.9793	6.07698	274.496	351.331	249.262	194.125	2.98899	0.695852	0	1.02258	0.22621	0.391428	2.93945	0.389106	2.43382	8.46962
CRIP2	2.20291	3.17932	6.86468	8.23185	2.42306	7.35191	7.55598	5.32719	9.508	4.04636	2.20759	2.40956	1.05235	7.88825	4.66775	4.89696	8.83884	4.05132	10.5286	7.0166	4.99857	3.59491	5.97798	100.899	23.4027	38.9603	77.3637	21.3981	45.3106	49.9028	103.263	308.294
CRIP1	430.255	686.379	1177.29	777.162	1000.72	1038.92	805.612	807.395	1308.69	585.315	571.215	470.617	253.317	222.843	721.586	356.847	598.095	3613.78	1908.69	2966.52	2216.37	524.857	194.284	46.97	6.55276	30.6774	15.3823	13.9609	28.9644	17.1206	1431.09	409.93
IGHG1	1.65218	1.41303	3.43234	4.86428	2.42306	0.459494	0.719617	1.03945	0.59425	0.351858	0.482911	0.752987	0.601346	0	0	126.136	16122	0	3.00817	0.501186	1.33295	0	0	5.56681	0	0.409032	0.22621	0	0.071694	0.291829	0.347688	0
IGHM	123.5	126.29	330.191	181.849	67.8456	73.5191	122.695	34.6917	121.376	86.7329	118.313	138.173	145.075	92.687	109.273	1309.94	1001.74	14.1796	664.055	116.275	62.3155	39.544	89.6697	8.35022	3.27638	22.9058	5.42903	4.95809	5.23366	4.66927	7.30146	279.498
NCAPG2	3.029	4.41572	4.11881	5.23845	7.26917	5.05444	7.91579	10.7843	94.04	5.10194	4.96709	10.3912	3.90875	11.8324	73.6067	3.87018	73.657	12.154	11.2807	8.52015	22.6602	48.5313	2.98899	13.5691	7.48887	41.7213	25.5617	15.1352	27.3154	52.1402	10.4307	16.9392
GDI2	224.146	199.414	299.643	461.732	184.152	265.588	201.493	277.924	294.005	175.225	180.954	170.401	144.323	187.346	198.559	609.751	527.384	265.362	515.902	266.13	285.585	257.935	128.527	303.043	257.898	209.936	223.495	199.106	172.639	143.385	244.077	304.906
NET1	14.0435	12.7173	13.0429	19.0829	4.84611	9.64938	10.4345	11.1741	23.3243	8.09273	6.96772	7.00278	6.91547	5.91619	13.1654	10.7417	20.624	484.133	35.3461	7.0166	6.998	23.3669	5.97798	24.7027	24.3388	45.9139	35.2887	21.2676	46.9596	40.467	6.25839	13.5514
PRL	1.92754	2.11955	2.0594	5.9868	0	3.21646	2.15885	2.20884	2.377	2.28707	2.06962	1.12948	1.50336	5.91619	1.79529	4.10713	0	2.02566	3.76022	3.00711	4.66533	2.69618	2.98899	86.2856	77.6971	93.8729	153.823	19.7019	97.934	95.1363	1.39075	5.08177
NID1	0.413045	0.529886	1.37294	0.74835	2.42306	0.459494	0	0.649658	0.445687	0.527786	0.137975	0.301195	0	0	0.119686	1.18475	0	4.05132	0.752044	0.501186	0	0	0	0	0	0.409032	0	0.260952	0.71694	0.875488	688.075	213.435
INHBA	0.137682	0.353258	1.37294	1.12253	4.84611	0.459494	0.719617	0.779589	0.297125	0.351858	0.137975	0.150597	0.150336	0	0.239372	0.394917	0	8.10264	6.01635	5.01186	77.6445	303.77	1019.25	2.43548	18.2541	16.0545	9.50081	36.5333	29.8247	30.253	41.0272	5.08177
SFRP4	0	0	0	0	0	0	0	0.129932	0.148562	0	0	0.225896	0	0	0	0.157967	0	0	0	0	0	0.898727	0	0	0	0	0	0.130476	0.215082	0.389106	342.473	1.69392
GPR141	0.413045	0.529886	2.40264	0.74835	0	1.37848	11.1541	2.20884	4.90256	8.79644	28.2158	63.8533	156.5	151.849	62.476	1.10577	0	26.3336	55.6512	307.728	268.59	50.3287	26.9009	2.78341	0.468055	1.12484	0.904839	0.913333	3.01115	0.778211	1.73844	1.69392
GMNN	20.2392	19.6058	24.3696	19.4571	16.9614	24.3532	30.2239	35.6012	154.951	19.1762	20.6962	37.4987	20.4457	27.6089	120.643	14.7699	109.012	22.2823	22.5613	20.5486	18.6613	28.7593	14.945	96.0276	17.7861	56.3442	84.3762	27.6609	63.3058	107.004	9.38759	18.6332
SOX4	72.2829	22.4319	8.23761	34.7983	24.2306	9.64938	5.75694	3.37822	4.15975	8.26865	2.41456	2.56015	1.35303	7.88825	2.03466	20.1407	5.89256	129.642	23.3134	8.52015	3.99886	10.7847	11.956	29.9216	118.418	128.947	85.7335	256.385	288.497	249.709	254.16	392.991
SERPINB6	11.4276	90.4339	120.132	50.8878	65.4225	134.172	240.352	190.35	163.27	489.61	489.81	458.795	446.8	246.508	481.496	12.7163	14.7314	933.83	39.8583	52.1233	14.9957	19.772	77.7138	13.2212	5.1486	9.20323	4.52419	6.91523	5.44875	5.73931	13.9075	54.2056
SERPINB9	12.116	81.0726	102.627	43.0301	46.0381	147.498	290.006	278.054	170.698	666.946	511.748	472.047	391.326	435.826	454.567	14.375	0	1071.57	68.436	52.6245	29.325	35.9491	74.7248	23.659	10.2972	15.6455	10.1794	15.3962	10.4673	8.56032	67.1039	79.6145
PXDC1	0.963772	2.11955	6.52144	11.5994	482.188	2.29747	5.75694	6.88637	4.01119	9.67609	31.5962	37.8752	34.878	23.6648	27.8868	45.8893	32.4091	30.3849	24.8174	3.5083	3.33238	8.08854	5.97798	6.26267	7.02082	6.34	5.20282	12.5257	12.3314	12.7432	39.9842	49.1238
NRN1	3.16668	5.12223	26.0858	26.5664	0	6.43292	3.59809	40.0189	28.2269	0.351858	0.827848	0.752987	0.902018	0	0.598429	3.47527	2.94628	4.05132	1.50409	1.00237	0.999714	0.898727	0	22.9631	66.9318	22.19	13.3464	16.44	8.96175	8.46305	1.73844	0
F13A1	0	0	1.0297	0.374175	0	0.459494	0	0.129932	0.445687	0	0	0.0752987	0.300673	0	0.119686	0.157967	0	0	15.7929	445.053	144.625	77.2905	8.96697	0	0	0.818065	0	0	0.71694	0	1.04307	3.38785
LY86	1.23914	2.11955	7.20791	2.9934	9.69222	2.29747	2.51866	3.89795	2.67412	2.463	1.58671	2.03306	0.601346	3.94413	1.43623	171.078	138.475	66.8468	302.322	201.978	208.607	125.822	5.97798	1.73963	0.468055	3.98807	1.80968	1.17428	2.15082	0.972764	1.04307	38.9603
TXNDC5	10.3261	17.3096	14.4158	13.4703	19.3844	18.8393	14.7522	15.4619	17.9761	17.9447	20.5582	23.8697	20.8968	31.553	19.9875	34.1208	332.93	16.2053	30.8338	38.5913	19.6611	18.8733	0	27.8341	39.7846	44.1755	36.8722	28.3133	22.0101	23.5409	209.656	62.6752
CD83	3.85509	7.06515	76.1979	59.868	33.9228	11.4874	8.2756	5.97685	20.3531	11.2594	6.89873	4.14143	1.35303	3.94413	5.98429	320.672	106.066	629.981	254.191	90.2134	128.63	96.1638	23.9119	2.08756	1.40416	4.70387	2.71452	1.43524	3.36962	0.583658	1.39075	55.8995
NINJ1	22.9928	25.7878	48.396	47.8944	65.4225	19.2988	25.5464	14.6823	23.9186	32.3709	18.2816	10.6924	5.41211	3.94413	15.0804	28.513	38.3016	52.6672	52.6431	221.023	328.906	593.16	484.217	16.3525	18.7222	13.6003	20.8113	30.4009	25.308	22.0817	23.2951	142.29
SYK	1.65218	4.06246	14.7591	4.11593	9.69222	4.13545	3.9579	2.59863	2.67412	27.4449	12.9696	8.50875	3.15706	3.94413	12.0883	192.719	162.045	54.6928	184.251	134.318	155.622	159.075	227.163	2.78341	0.936109	5.1129	1.35726	1.82667	4.15825	1.94553	12.8645	67.757
TMED9	165.906	199.944	187.062	193.074	247.152	204.935	242.151	241.803	219.575	275.329	279.813	277.476	283.234	449.631	255.409	165.075	318.198	149.899	178.234	175.916	142.959	186.935	98.6367	162.481	240.58	260.656	277.559	228.203	207.196	195.915	252.074	237.149
CXCL14	0.550727	0.529886	1.0297	0	0	0	0.359809	0.389795	2.22844	0.879644	0.482911	0.150597	0.300673	1.97206	0.239372	0.394917	0	0	0.752044	1.00237	0.666476	3.59491	0	0.347926	0	0.306774	0.22621	0.130476	0.35847	0.486382	1175.53	0
TGFBI	0.550727	0.706515	2.40264	1.12253	0	2.29747	2.15885	1.16938	0.742812	0	0.896835	0.602389	1.05235	1.97206	1.43623	1.10577	0	4.05132	229.373	619.465	919.071	489.806	92.6587	0.695852	0	1.84065	1.35726	2.08762	8.02973	0.875488	18.7752	10.1635
GKAP1	3.99277	6.00538	4.46204	4.11593	16.9614	5.05444	9.71483	8.70542	11.885	6.6853	6.76076	8.05696	7.21615	7.88825	13.2851	6.23968	20.624	8.10264	8.27248	7.51778	5.99829	14.3796	14.945	85.5898	51.486	72.8078	76.4589	51.799	47.0313	51.0701	44.5041	33.8785
AOPEP	41.3045	56.6978	225.848	75.2092	38.7689	138.767	61.1675	149.421	99.2397	22.8707	21.662	16.4151	14.4323	35.4971	22.86	13.6641	29.4628	24.3079	33.842	37.0877	70.6465	67.4045	35.8679	22.2673	35.5721	32.6203	24.2044	34.1847	29.8247	31.0312	20.1659	99.9416
CTSV	60.3046	50.3392	43.9339	50.5136	55.7303	47.7874	39.9388	28.5849	28.6726	43.1026	23.8696	20.7824	20.5961	51.2737	22.1419	53.7086	26.5165	48.6159	277.504	138.327	232.933	1094.65	230.152	364.626	1447.22	734.622	620.946	596.015	377.397	331.518	947.451	384.521
GLRX	12.529	16.0732	444.831	81.196	50.8842	105.224	49.2938	136.038	122.415	68.2604	101.894	124.544	162.363	86.7708	102.092	13.3482	29.4628	103.309	78.2125	105.75	215.272	207.606	233.141	19.1359	9.82915	9.91903	10.8581	24.399	17.7801	11.7704	13.2122	40.6542
MEF2C	8.2609	13.777	94.0461	28.8115	21.8075	11.9469	10.4345	11.5639	8.76518	41.5192	24.3525	24.0956	20.8968	47.3295	37.701	1144.47	727.731	16.2053	539.215	113.268	79.3107	26.9618	59.7798	26.4424	31.3597	55.6284	34.1577	49.9723	32.9076	34.825	35.4642	472.605
VCAN	0.688408	0.353258	3.0891	0.74835	2.42306	1.83798	1.43923	0.779589	0.445687	0.703715	0.551899	0.451792	0.751682	0	0.957486	0.4739	0	0	21.0572	238.564	435.542	26.9618	0	0	0.936109	2.55645	1.35726	3.13143	3.22623	1.55642	555.606	15.2453
JMY	131.486	109.157	81.0032	162.392	312.574	57.4368	41.7378	27.1557	25.7013	31.1394	22.2829	14.0809	10.3732	31.553	8.73706	47.311	17.6777	16.2053	28.5777	13.532	13.996	23.3669	44.8349	10.0899	30.4235	28.3255	17.1919	19.5714	13.8369	12.5487	26.4243	40.6542
ARSB	8.39858	18.1928	14.7591	9.72855	12.1153	19.7583	30.9435	71.3324	53.7796	132.298	127.903	132.601	97.869	153.821	157.387	6.55561	8.83884	34.4362	17.297	20.0474	9.33067	24.2656	23.9119	10.4378	12.6375	15.441	9.72702	15.5267	6.45246	7.87939	39.9842	5.08177
F2R	11.4276	30.7334	21.6237	16.4637	109.038	41.814	43.177	41.0584	28.9697	35.5376	44.0829	53.8385	85.2407	98.6032	38.5388	2.76442	0	10.1283	5.26431	8.52015	2.99914	4.49363	23.9119	6.26267	14.0416	11.2484	8.36976	11.8733	13.1917	9.24126	21.9044	52.5117
MAP1B	5.64495	6.18201	8.23761	8.23185	38.7689	9.18989	5.75694	6.49658	4.45687	7.56494	4.20823	3.53904	3.3074	29.581	4.54806	9.478	8.83884	2.02566	9.77657	6.01423	11.6633	15.2784	17.9339	115.163	278.492	527.856	269.19	332.192	381.054	393.289	106.393	99.9416
SERF1A	4.81886	5.29886	7.89438	9.35438	12.1153	9.64938	7.55598	7.14624	11.4393	8.79644	9.58924	13.7044	16.988	13.8044	14.2426	7.1085	14.7314	8.10264	3.76022	9.02134	10.3304	5.39236	8.96697	107.161	92.6748	70.5581	123.058	125.518	125.178	137.743	70.9284	8.46962
CCNB1	3.57972	3.7092	4.46204	5.61263	4.84611	5.05444	1.79904	6.49658	67.893	4.57415	2.75949	3.91553	3.15706	5.91619	69.2981	7.18748	47.1405	2.02566	4.51226	3.00711	5.33181	11.6835	8.96697	114.468	12.1694	43.6642	73.9706	13.0476	54.0573	42.6071	4.17226	3.38785
SHISAL2B	29.6016	28.6139	30.2046	27.689	41.1919	36.7596	21.2287	23.7775	16.4904	36.9451	19.0405	17.0175	12.7786	53.2457	15.0804	47.311	17.6777	16.2053	24.8174	30.5723	46.9866	46.7338	68.7468	1181.56	270.067	386.433	943.747	398.996	670.841	618.872	20.1659	42.3481
PLK2	15.9711	10.5977	15.1023	14.2187	12.1153	11.0279	9.35502	9.35507	9.80512	8.97237	5.03608	4.96971	3.15706	19.7206	6.82209	37.5961	5.89256	28.3593	34.594	20.5486	62.6488	228.277	59.7798	82.4584	76.761	101.133	116.272	153.309	349.078	263.327	36.855	249.007
GPX8	2.34059	2.11955	1.71617	1.4967	0	1.83798	2.15885	1.68911	2.07987	5.62972	1.58671	1.73187	2.70605	3.94413	1.91497	2.13255	2.94628	4.05132	6.01635	3.5083	2.66591	3.59491	2.98899	52.1889	63.1874	53.3787	72.6133	94.0733	53.7705	50.681	171.41	5.08177
GZMA	28.2247	91.3171	149.65	59.4939	21.8075	297.752	281.73	118.368	143.363	8086.04	2928.58	2948.17	1867.03	2362.53	3220.03	66.109	17.6777	885.214	119.575	311.737	113.301	68.3032	352.701	79.675	8.42498	52.1516	28.05	27.5305	33.4094	30.8366	26.772	57.5934
ITGA1	2.75363	22.6085	19.9076	6.73515	2.42306	43.1925	92.111	86.1446	39.9633	35.8895	91.1323	146.079	224.152	307.642	135.604	2.60645	0	32.4106	12.7847	38.0901	40.9883	12.5822	20.9229	2.08756	2.34027	6.34	1.58347	5.34952	4.8035	5.83658	75.7961	127.044
EMB	870.011	843.579	321.953	755.086	1601.64	673.619	566.699	104.205	234.283	463.045	583.702	359.551	105.987	479.211	341.942	86.4867	17.6777	115.463	116.567	412.977	313.577	177.049	209.229	65.758	70.2082	82.5223	56.5524	52.1904	44.0201	45.039	301.098	45.736
GNG2	37.7248	101.208	151.023	113.375	133.268	252.722	163.713	250.898	170.104	130.363	163.086	157.977	159.958	84.7987	135.963	74.4813	76.6033	76.9751	136.872	108.256	163.287	242.656	116.571	41.7511	32.2958	20.6561	29.8597	31.9666	24.3043	27.3347	7.99683	69.4509
MMRN2	0	0	0.686468	0	0	0	0.359809	0	0.148562	0.879644	0.0689873	0	0	0	0	0.0789833	0	0	0	0	0	0	5.97798	0	1.40416	1.73839	0.678629	2.08762	1.79235	2.0428	2.43382	389.603
FERMT2	0.688408	2.11955	1.37294	0	2.42306	1.83798	0.719617	1.03945	1.03994	1.05557	0.482911	0.903584	0.601346	5.91619	1.07717	2.3695	0	4.05132	0.752044	0.501186	2.66591	1.79745	0	43.4907	56.6346	43.0507	27.1452	57.1485	26.3117	24.3191	210.352	169.392
CDKN3	1.5145	3.00269	2.0594	3.36758	0	5.05444	4.67751	7.0163	76.3611	3.51858	3.7943	3.91553	4.35975	7.88825	84.1391	2.44848	41.2479	2.02566	6.01635	6.01423	1.99943	4.49363	5.97798	37.9239	10.7653	12.3732	36.4198	15.5267	39.8619	22.179	7.64915	6.7757
LGALS3	40.3407	73.3009	229.28	78.951	588.803	295.914	184.942	496.209	216.604	150.067	216.551	419.338	1353.33	291.865	237.098	62.0019	35.3554	368.67	1203.27	2591.13	3349.71	7254.52	1661.88	1076.48	2275.21	654.349	572.537	689.827	356.821	359.534	204.441	116.881
DLGAP5	3.16668	2.4728	6.86468	6.36098	0	5.05444	5.75694	5.71699	74.5784	1.75929	2.96646	5.8733	3.3074	7.88825	68.939	3.15933	20.624	8.10264	6.76839	1.50356	3.66562	11.6835	8.96697	40.0115	4.68055	37.9377	32.348	7.82856	26.9569	27.6265	3.1292	3.38785
PNP	74.2104	81.9557	94.3893	86.4345	92.0761	74.4381	67.644	72.8916	92.2573	67.5567	70.712	93.2197	104.183	31.553	106.999	98.5712	111.959	101.283	476.796	680.61	1264.97	438.579	274.987	115.511	69.7401	56.1397	109.033	95.1171	130.842	116.926	348.732	233.762
CTSG	2.61595	1.41303	0.343234	0.74835	0	0	0.719617	0.779589	7.27956	1.40743	0.0689873	11.9725	432.818	110.436	11.7292	2.44848	0	2.02566	0.752044	8.01897	1.66619	0.898727	0	1.04378	0	1.63613	0.678629	2.08762	0.430164	0.389106	2.08613	0
GZMH	180.776	222.022	461.306	245.833	201.114	278.913	2991.09	739.441	764.205	2452.27	12522.8	22163.7	24946.5	24000	15459.6	394.364	73.657	3269.42	551.248	1649.4	323.574	381.06	2259.68	360.451	53.3582	229.876	88.6742	128.388	125.608	128.502	159.937	154.147
GZMB	48.464	287.552	1745	111.13	84.807	1498.41	1854.81	1890.89	1332.9	3555.87	3106.98	4117.41	4414.93	4504.19	3397.52	101.178	38.3016	1158.68	254.943	430.017	128.297	143.796	517.096	84.8939	25.2749	69.74	29.4073	39.4038	40.0053	38.5215	43.1134	67.757
PHF11	27.5363	65.8825	199.076	46.7719	21.8075	370.353	135.288	163.974	125.238	114.53	125.557	74.3951	37.4338	29.581	82.3438	33.015	41.2479	186.361	300.817	156.871	613.158	290.289	29.8899	14.9608	14.5097	11.9642	14.025	39.5343	19.1423	14.4942	42.7657	154.147
CTSB	43.5074	49.2794	202.508	116.368	58.1533	86.8444	82.3962	129.932	125.238	62.4547	68.1595	64.6816	63.2916	92.687	68.3406	36.2533	73.657	147.873	385.798	894.616	1266.97	3771.06	702.413	125.949	495.67	367.311	196.35	288.222	214.724	175.876	830.628	462.441
ESCO2	1.23914	1.76629	2.0594	0.74835	0	2.75697	2.51866	4.67754	93.7429	1.58336	1.17278	2.71075	1.20269	7.88825	70.7343	2.3695	73.657	0	4.51226	3.00711	1.99943	1.79745	0	33.7488	2.34027	38.9603	21.7161	5.48	13.9086	56.7121	2.78151	11.8575
CLU	1.78986	1.94292	1.0297	2.24505	0	0.918989	2.51866	1.81904	0.891375	2.28707	1.1038	1.05418	0.751682	1.97206	0.957486	1.81662	0	10.1283	0.752044	4.00948	3.66562	2.69618	0	13.5691	46.3374	39.0626	23.752	90.4199	34.1264	31.7121	33.3781	99.9416
EBF2	0	0	0.343234	0	0	0	0	0	0	0	0	0.0752987	0	0	0	0	0	0	0	0	0	0	0	0	0.468055	0.409032	0	0.130476	0.286776	0.0972764	109.174	0
SLC25A37	12.2537	15.8966	21.967	17.2121	16.9614	15.1633	15.112	16.2414	16.639	13.1947	14.2804	13.1773	10.0725	23.6648	13.4048	35.1476	20.624	6.07698	16.545	26.5628	29.325	17.9745	23.9119	36.8801	90.8026	180.895	72.3871	131.259	122.74	132.004	17.3844	10.1635
ESD	91.696	113.219	174.706	145.928	116.307	131.415	156.157	171.64	160.596	151.123	154.601	152.932	140.565	106.491	149.368	108.128	141.421	162.053	224.109	447.058	709.797	585.97	269.009	1296.72	736.718	355.449	686.094	236.814	268.136	239.884	199.225	191.413
TSC22D1	20.3769	16.2498	15.4455	19.8313	33.9228	17.4608	17.9904	7.14624	11.1422	19.5281	30.3544	29.9689	24.0538	41.4133	26.2112	30.4086	2.94628	32.4106	68.436	21.551	21.3272	46.7338	8.96697	64.0184	194.243	99.1903	116.046	513.815	393.385	267.51	93.5282	91.4719
DNAJC15	154.203	247.104	94.7325	99.5306	104.191	235.721	218.764	150.201	181.84	223.781	277.053	305.411	288.044	161.709	286.408	41.7032	73.657	89.1291	81.9728	156.871	120.632	122.227	62.7688	117.251	71.6123	70.8649	110.617	73.1971	68.8263	70.2336	39.6365	57.5934
EPSTI1	208.863	382.048	232.369	174.74	116.307	598.721	373.841	228.939	243.345	327.404	332.864	238.471	138.46	140.017	236.14	96.7545	23.5702	1174.88	250.431	258.111	448.539	273.213	191.295	45.9262	23.4027	43.7665	52.7069	45.4057	49.3255	43.7744	6.60608	55.8995
RGCC	603.459	219.726	142.785	342.37	1112.18	161.742	112.98	112.391	166.984	87.6126	67.5386	41.1131	13.0793	49.3016	62.1169	77.9565	94.281	30.3849	75.9564	142.838	164.62	149.189	367.646	40.0115	94.547	28.3255	38.6819	102.554	96.3568	92.0235	36.1596	287.967
ELF1	562.567	418.963	396.435	526.09	537.918	369.893	232.796	215.686	230.42	214.281	178.746	131.848	96.516	173.542	127.705	326.28	220.971	162.053	264.719	150.356	172.617	141.999	182.328	30.9654	59.4429	51.8448	41.3964	106.077	72.411	58.8522	124.82	206.659
PCDH17	0.688408	0.176629	0.343234	0.74835	0	1.37848	1.43923	0.129932	0.445687	0.703715	0.551899	0.677688	1.35303	3.94413	0.478743	0.868816	2.94628	0	0.752044	2.00474	0.999714	1.79745	0	3.47926	21.5305	54.1968	31.6694	70.979	96.7152	72.7628	4.17226	211.741
DIAPH3	4.40581	3.88583	7.89438	7.85768	9.69222	5.05444	6.47656	9.22514	86.7605	4.04636	7.1057	13.7797	9.47119	23.6648	79.4714	3.23832	14.7314	14.1796	9.02452	5.01186	4.99857	6.29109	5.97798	25.0507	7.95693	42.7439	24.8831	10.0467	15.3425	26.751	8.69221	11.8575
KLF5	1.65218	2.64943	2.74587	1.87088	2.42306	1.83798	1.07943	2.33877	1.1885	1.75929	1.37975	1.73187	0.601346	3.94413	1.79529	1.57967	0	2.02566	0.752044	1.50356	1.66619	3.59491	23.9119	25.0507	29.9555	47.6523	41.1702	29.7485	65.2416	79.0857	4.51995	3.38785
TBC1D4	46.261	25.6112	49.4257	427.682	75.1147	33.0836	11.1541	21.0489	36.9921	6.15751	5.51899	4.14143	4.51009	15.7765	3.59057	8.0563	5.89256	1454.42	37.6022	5.01186	2.66591	9.886	14.945	8.69815	19.6583	31.8023	14.9298	13.1781	10.1805	16.1479	6.25839	33.8785
KCTD12	24.645	42.0376	55.6039	18.7088	104.191	31.7051	32.3828	17.5408	15.7476	58.9362	35.1835	30.9478	23.4525	51.2737	30.0411	149.752	76.6033	50.6415	210.572	165.391	170.618	183.34	532.04	1.3917	0	5.93097	1.35726	1.69619	2.72437	1.6537	50.7625	74.5327
ACOD1	0	0.529886	4.80527	1.4967	0	1.83798	1.07943	0.519726	1.48562	1.2315	0.344937	0.0752987	0.150336	0	1.19686	0.0789833	0	4.05132	23.3134	19.0451	213.606	88.974	2436.03	2.78341	0.468055	2.14742	2.71452	4.69714	8.17312	7.78211	1.04307	3.38785
GPR183	108.218	139.36	83.4058	109.633	312.574	165.418	98.9474	81.597	87.2062	67.0289	126.178	100.147	61.1869	100.575	100.656	102.362	23.5702	85.0778	109.046	22.0522	30.3247	41.3414	23.9119	4.52304	0.936109	4.49936	2.2621	1.30476	3.08284	1.36187	2.43382	42.3481
DAB2	0.82609	0.353258	1.0297	0	0	0	0.719617	0.649658	0.445687	0.703715	0.344937	0.150597	0.150336	0	0.119686	0.23695	0	4.05132	26.3215	6.51541	61.3158	254.34	8.96697	4.52304	8.89304	7.97613	3.84557	4.82762	4.7318	4.57199	44.1564	99.9416
FYB1	514.654	368.801	522.059	745.357	264.113	461.332	281.73	318.462	360.858	355.024	370.807	358.873	362.762	514.709	300.172	43.9147	8.83884	188.386	223.357	435.029	442.207	601.248	236.13	17.7442	10.7653	25.0532	11.3105	19.3105	21.3648	17.2179	10.7783	55.8995
GDNF	0.688408	0.883144	1.0297	0.74835	0	0.918989	0.359809	0.259863	0.297125	1.05557	0.551899	0.301195	0.150336	3.94413	0.239372	1.10577	2.94628	0	0.752044	2.00474	2.33267	0.898727	2.98899	5.56681	22.4666	25.36	16.5133	53.8866	81.301	58.9495	2.43382	1.69392
IL7R	414.422	232.267	281.108	239.472	1109.76	116.712	46.0555	102.776	75.4697	9.85201	13.7285	3.68963	2.70605	17.7486	5.50555	19.6668	8.83884	364.619	88.7412	14.0332	83.6428	783.69	38.8569	4.17511	1.40416	3.98807	2.03589	2.34857	3.87148	1.36187	3.82457	18.6332
BASP1	20.6523	15.1901	19.5643	4.86428	50.8842	14.2443	23.0278	16.3714	21.0959	20.2318	34.1487	115.809	486.789	177.486	73.128	8.92511	279.897	1320.73	189.515	46.6103	501.857	1485.6	2167.02	3.82719	1.40416	2.76097	2.71452	2.34857	8.60328	2.62646	318.83	22.021
MYO10	16.5218	7.24178	60.4091	9.35438	2.42306	6.89242	28.4249	120.706	54.5224	20.0559	91.9601	189.15	273.312	380.608	124.832	7.81935	5.89256	64.8212	19.5531	20.0474	7.99772	14.3796	26.9009	18.4401	20.1263	61.7639	21.0375	41.2304	44.1635	45.7199	16.3414	137.208
ANKRD33B	0.137682	0.529886	2.0594	1.4967	0	0.459494	0.719617	1.29932	1.03994	0.879644	0.275949	0.225896	0.300673	0	0.359057	9.478	11.7851	228.9	6.01635	0	5.66505	20.6707	469.272	0.347926	0	0.409032	0	0	0.286776	0.194553	1.39075	32.1846
COL14A1	0.275363	0.706515	0.686468	0.74835	0	0	0.359809	0.259863	0.891375	0	0.206962	0.225896	0	0	0	0.552883	0	0	0	1.00237	0	0	2.98899	0.347926	0.936109	0.102258	0	0	0.215082	0.0972764	788.905	3.38785
MTSS1	30.703	8.30155	18.1914	31.8049	53.3072	7.81141	7.19617	9.22514	9.35943	5.80565	9.03734	6.85218	15.184	27.6089	5.8646	105.206	120.797	16.2053	54.1471	12.0285	8.99743	120.429	5.97798	1.04378	0.936109	2.55645	0.904839	0.391428	0.430164	0.583658	10.7783	55.8995
SLA	30.9784	57.2277	214.521	151.167	89.6531	107.062	65.1254	97.7085	103.994	52.0749	35.4595	14.4573	2.25505	13.8044	27.8868	46.2842	20.624	26.3336	78.2125	49.1162	63.9817	24.2656	11.956	2.08756	0.936109	2.45419	1.80968	1.04381	1.93574	0.972764	1.73844	11.8575
LY6D	3.57972	7.41841	62.8118	16.4637	31.4997	12.8658	11.5139	6.75644	6.38819	12.1391	5.65696	4.74382	2.10471	7.88825	3.94963	928.686	362.392	0	685.112	8.01897	7.99772	5.39236	17.9339	5.56681	0	14.4184	4.97661	1.95714	2.29421	2.82102	95.6143	242.231
GPIHBP1	0	0	0	0	0	0	0	0	0	0.351858	0.0689873	0	0	0	0	0	0	0	0	0	0.999714	0	0	0.347926	0	0.102258	0	0	0.071694	0.0972764	0.695377	867.289
APOL1	3.029	4.41572	8.92408	3.36758	2.42306	5.51393	3.59809	2.72856	5.34825	3.51858	2.55253	2.03306	2.25505	11.8324	3.11183	4.739	2.94628	2.02566	6.01635	3.00711	6.66476	9.886	5.97798	88.7211	100.632	109.518	104.961	161.268	180.812	166.732	28.5105	132.126
CSF2RB	0.688408	0.353258	9.61055	0.74835	2.42306	0.918989	0.719617	1.68911	1.33706	0.351858	0.551899	0.451792	0.451009	0	1.19686	1.4217	0	218.771	187.259	269.137	284.252	183.34	340.745	0.347926	0	0.818065	0.452419	0.65238	2.4376	0.875488	9.73528	30.4906
IL2RB	72.1452	334.358	461.993	220.763	314.997	362.082	676.8	779.849	544.927	928.025	864.963	815.485	725.523	993.92	836.963	34.3577	2.94628	279.541	77.4605	110.261	38.9889	45.8351	218.196	24.0069	5.1486	21.5765	8.14355	14.7438	13.2634	14.2996	19.1229	42.3481
C1QTNF6	2.34059	5.65212	37.7557	5.61263	7.26917	11.4874	54.3311	70.5528	44.5687	31.6672	67.1937	114.454	185.665	153.821	88.4478	3.08035	5.89256	48.6159	14.2888	12.0285	5.33181	4.49363	14.945	14.9608	13.1055	22.7013	15.6085	30.2705	11.8295	8.6576	207.57	55.8995
H1-0	10.4638	13.4238	54.2309	41.1593	29.0767	21.5962	13.6727	21.8285	42.1917	12.6669	17.7987	14.5326	20.5961	31.553	38.0601	9.87291	47.1405	66.8468	31.5858	32.0759	55.6508	159.973	14.945	209.799	185.818	157.068	160.835	159.964	171.851	308.561	91.0944	89.778
GRAP2	352.327	169.387	100.568	232.363	268.959	159.445	56.1301	82.8963	77.5496	24.63	15.3152	8.13226	1.95437	29.581	9.2158	59.7904	17.6777	16.2053	42.8665	6.51541	19.6611	31.4554	23.9119	5.21889	1.40416	3.47677	2.71452	1.69619	2.15082	2.0428	2.08613	25.4089
TNFRSF13C	1.78986	2.64943	8.58084	2.9934	2.42306	1.37848	4.67751	1.94897	2.377	4.92601	4.20823	2.25896	0.451009	1.97206	1.31654	112.867	212.132	0	56.4033	0.501186	1.66619	2.69618	2.98899	0	0.468055	2.14742	1.13105	0.913333	0.71694	0.486382	1.39075	27.1028
CENPM	3.30436	4.76898	3.43234	3.36758	2.42306	5.51393	9.71483	7.4061	76.9553	2.81486	8.07152	12.2737	6.16379	11.8324	74.6839	4.18611	44.1942	6.07698	9.02452	6.51541	4.99857	4.49363	0	33.053	2.80833	22.599	31.6694	12.9171	29.3229	43.288	8.69221	6.7757
SCAF11	140.848	141.48	161.32	168.379	159.922	126.361	143.923	123.435	175.304	150.771	126.661	117.24	86.8944	145.933	152.24	246.665	338.822	121.54	150.409	115.774	100.305	134.809	71.7358	131.168	141.352	221.389	120.796	97.7266	97.0737	97.0819	136.294	121.963
CACNB3	1.78986	0.176629	0.686468	1.87088	4.84611	1.83798	0	1.29932	1.33706	1.05557	0.137975	0.301195	0.300673	0	0.119686	0.394917	0	542.877	3.76022	1.00237	0.999714	0.898727	0	5.91474	3.27638	9.30549	7.23871	11.6124	6.52416	10.4086	20.1659	1.69392
FKBP11	3.99277	3.00269	6.86468	6.73515	14.5383	4.13545	2.51866	4.02788	3.26837	5.80565	3.58734	6.70158	4.20942	23.6648	4.66775	11.2946	182.669	18.2309	3.76022	6.51541	8.33095	10.7847	8.96697	90.8087	46.3374	101.747	123.963	34.5762	74.275	93.6772	112.303	11.8575
TUBA1B	119.232	98.5589	81.0032	96.9114	60.5764	95.5748	108.302	102.776	882.907	103.446	85.1994	119.122	90.5025	94.6591	859.942	161.995	424.264	267.387	196.283	109.258	132.296	243.555	101.626	637.748	117.482	270.677	305.609	117.298	162.96	200.584	206.527	179.556
RACGAP1	14.0435	26.3177	14.4158	11.5994	4.84611	18.8393	17.6306	20.5292	149.9	15.8336	8.76139	13.3279	7.81749	11.8324	120.643	5.92375	55.9793	14.1796	18.8011	15.0356	6.33152	11.6835	8.96697	65.0621	13.5736	43.0507	45.9206	12.3952	23.0138	30.1557	8.69221	8.46962
LIMA1	2.34059	2.29617	5.49174	4.86428	2.42306	1.37848	1.07943	3.24829	2.07987	3.51858	2.00063	2.18366	1.6537	7.88825	2.03466	3.23832	2.94628	180.284	13.5368	34.0806	20.6608	40.4427	5.97798	26.4424	117.014	95.2023	66.5057	298.79	178.231	131.42	330.999	77.9205
NR4A1	136.443	151.018	180.198	191.952	453.111	117.171	129.171	64.9658	115.433	187.188	88.0278	55.721	20.1451	72.9664	87.61	446.098	123.744	91.1547	301.57	373.383	279.587	110.543	221.185	9.394	14.9777	17.4861	10.8581	45.6666	34.4131	23.2491	168.977	169.392
ITGB7	111.384	116.752	234.429	150.418	281.074	127.739	111.181	24.8169	121.673	104.502	86.4411	42.9955	4.81076	69.0222	51.3452	49.2856	14.7314	46.5902	142.136	235.557	164.953	77.2905	50.8129	5.56681	2.34027	9.30549	2.71452	2.08762	3.22623	2.91829	3.82457	22.021
ROGDI	2.47827	2.4728	3.43234	4.11593	9.69222	1.83798	4.67751	2.72856	4.60544	1.58336	3.72532	3.08725	1.35303	1.97206	4.78743	13.1902	8.83884	293.721	26.3215	18.0427	10.9969	12.5822	8.96697	8.35022	5.1486	10.6348	8.36976	7.82856	6.45246	7.68484	6.95377	18.6332
TXNDC11	24.9204	25.7878	25.0561	28.4373	31.4997	28.0292	30.9435	25.5965	23.6214	32.195	27.9399	29.0653	27.5116	37.4692	23.8175	42.8089	235.702	22.2823	31.5858	22.5533	20.994	29.658	5.97798	8.69815	14.5097	22.599	21.0375	22.5724	22.6553	19.6498	27.4674	44.042
SDF2L1	8.12322	20.3123	22.9967	16.8379	31.4997	20.2178	44.9761	40.6686	65.6646	50.4916	62.7095	110.538	113.354	118.324	115.616	21.4045	182.669	16.2053	43.6185	63.1494	43.321	40.4427	29.8899	35.1405	33.2319	28.3255	38.2294	35.2285	26.5985	27.2374	27.8151	20.3271
IGLC1	0.688408	1.94292	19.5643	6.36098	0	1.83798	1.79904	1.81904	1.93131	0.879644	1.31076	0.828285	0	0	0.957486	268.938	692.376	0	75.2044	0.501186	3.33238	0.898727	0	1.3917	0	5.1129	1.58347	1.04381	0.645246	1.16732	0	83.0023
RTP4	38.8262	87.4312	173.333	64.7323	36.3458	278.913	118.377	96.1494	81.8579	66.5011	51.8095	28.0864	15.0336	41.4133	43.6853	23.2211	20.624	50.6415	148.905	185.94	450.205	395.44	591.82	82.4584	87.9943	66.2632	90.2577	168.445	147.976	128.016	96.6574	196.495
HES1	5.50727	11.3042	7.55114	5.61263	33.9228	6.89242	11.8737	5.97685	5.79394	55.7694	17.7987	8.20755	3.75841	7.88825	12.8064	45.0205	11.7851	2.02566	24.0654	44.1043	30.9911	21.5694	20.9229	42.099	74.4207	81.4997	80.0783	526.21	451.672	290.662	169.324	247.313
TFRC	53.0074	56.6978	55.6039	52.7587	53.3072	41.3545	73.0412	68.0841	97.9027	47.3249	52.0854	78.6871	56.5265	207.067	120.883	62.3968	32.4091	30.3849	44.3706	24.5581	23.9931	47.6325	59.7798	94.6359	180.201	294.401	173.955	72.2837	138.441	131.615	9.73528	32.1846
FAM162A	41.1668	56.8745	98.5081	79.6993	58.1533	71.6811	97.1483	151.76	147.82	88.3163	135.077	194.12	171.834	80.8546	191.018	44.9415	50.0868	62.7955	51.891	49.1162	93.3067	178.847	113.582	433.516	744.675	250.532	323.932	369.378	176.152	190.564	130.383	93.1659
MIX23	16.6595	16.7797	14.0726	15.3412	26.6536	12.4063	16.1914	21.8285	22.4329	15.6577	18.4886	25.3004	22.7008	17.7486	24.4159	15.8756	23.5702	16.2053	14.2888	15.0356	11.9966	27.8605	17.9339	157.958	139.48	77.6139	111.295	65.7599	75.7806	70.2336	19.4706	23.7149
CD86	8.12322	12.7173	35.0098	19.4571	9.69222	64.7887	21.5885	30.2741	19.9074	4.39822	5.86392	2.78605	1.05235	13.8044	3.47089	138.221	106.066	251.182	229.373	116.275	254.261	148.29	23.9119	1.3917	1.40416	3.78355	0.678629	1.30476	3.79978	0.972764	2.08613	33.8785
EAF2	0.82609	0.706515	2.0594	1.12253	0	0.918989	1.07943	0.649658	0.742812	0.527786	0.275949	0.225896	0.751682	0	0.359057	7.97731	347.661	0	1.50409	1.00237	1.33295	0	0	4.87096	1.40416	2.86323	2.48831	3.52285	4.87519	4.76654	0.695377	0
CD80	0.137682	0.176629	16.8185	3.74175	2.42306	4.13545	0	8.18569	6.23962	0	0.413924	0.0752987	0.300673	0	0.359057	0.394917	2.94628	196.489	21.8093	25.0593	41.988	24.2656	86.6808	0	0	0.818065	0	0	0.788634	0.291829	2.08613	0
POGLUT1	8.12322	5.47549	8.23761	7.10933	9.69222	5.97343	3.23828	4.67754	5.19969	2.63893	2.89747	1.95777	0.601346	1.97206	2.75277	8.76715	5.89256	251.182	12.0327	8.52015	3.99886	3.59491	0	5.56681	16.3819	23.1103	14.7036	18.1362	17.565	17.1206	25.7289	16.9392
ARHGAP31	95.5511	45.9235	236.145	289.612	235.036	62.4912	24.1072	16.5013	46.2029	21.9911	12.8316	8.50875	3.90875	21.6927	6.46303	44.3886	20.624	255.233	29.3297	23.5557	32.6573	31.4554	44.8349	10.0899	15.9139	37.9377	23.5258	51.5381	50.0424	48.2491	17.7321	220.21
CCDC80	0.137682	0.176629	1.0297	0.74835	0	0.459494	0	0.779589	1.78275	0.351858	0.206962	0	0	0	0.239372	0.157967	0	0	0	0.501186	0.333238	0	2.98899	1.04378	0	0.409032	0	0.260952	0.788634	0.583658	859.138	6.7757
CD200	5.64495	5.12223	22.6534	71.4675	7.26917	6.43292	2.51866	12.6034	14.7077	1.75929	1.17278	0.677688	0.601346	0	0.478743	22.2733	5.89256	293.721	21.0572	1.00237	0	26.0631	0	0.347926	0.468055	0.409032	0.452419	0.65238	0.35847	0.291829	21.9044	284.579
RETNLB	0.137682	0	0	0	0	0.459494	0.359809	0	0.891375	0.175929	0	0.0752987	0	0	0.598429	0.157967	0	0	0	0	0.999714	0	2498.8	0	0	0.102258	0	0.260952	0.215082	0	0	0
SAMSN1	37.1741	64.6461	430.758	206.919	305.305	116.712	102.905	229.719	159.705	130.011	114.174	92.9186	85.3911	76.9105	89.525	88.1454	53.033	1201.22	121.831	190.952	83.976	54.8223	965.444	8.69815	0.468055	5.52194	1.35726	3.00095	2.86776	1.94553	2.78151	37.2663
NRIP1	183.117	100.325	401.584	314.681	387.689	114.874	65.4852	107.973	124.495	64.5659	65.4	44.5768	38.1854	70.9943	47.6349	53.7086	58.9256	237.002	85.733	103.745	76.6448	62.0122	53.8018	12.1774	38.8485	42.1303	32.348	67.5866	67.0339	67.0234	121.691	71.1448
C21orf91	91.283	124.523	224.475	178.107	404.65	148.876	150.04	206.201	158.665	170.475	159.154	165.808	163.566	140.017	145.418	39.8866	32.4091	85.0778	57.9074	95.7264	46.9866	15.2784	167.384	25.3986	12.6375	20.8606	20.1327	30.2705	47.6765	31.1285	26.0766	35.5724
APP	13.3551	4.94561	4.11881	13.0961	24.2306	5.51393	2.15885	3.24829	3.5655	2.28707	3.17342	2.10836	1.80404	11.8324	3.59057	4.18611	0	42.5389	56.4033	207.992	244.597	163.568	116.571	23.659	89.8665	93.1571	51.1234	84.679	40.7939	42.6071	437.044	442.114
ADAMTS1	1.37682	2.11955	1.37294	1.12253	0	2.29747	0.359809	1.68911	1.1885	1.58336	1.44873	1.35538	0.902018	7.88825	0.957486	2.68543	0	6.07698	0.752044	3.00711	2.66591	2.69618	0	8.69815	50.0818	87.3284	67.8629	137.913	230.425	157.393	575.772	426.869
ETS2	43.0944	24.728	110.178	60.6164	41.1919	27.5697	31.3034	13.6428	38.4777	11.7872	9.38228	7.15337	3.60807	19.7206	11.8489	29.3818	26.5165	38.4876	46.6267	192.956	244.597	201.315	965.444	18.0921	39.7846	25.769	23.0734	31.3143	36.8507	25.1946	31.292	179.556
EZR	287.479	266.533	295.868	264.542	298.036	260.074	228.838	259.733	291.182	225.189	165.432	119.273	78.4756	167.625	188.266	426.826	238.649	174.207	272.992	190.952	164.62	102.455	340.745	82.1105	112.801	110.848	97.9488	110.905	111.771	105.059	20.5136	143.984
AFDN	4.5435	7.24178	9.61055	6.36098	7.26917	5.05444	14.0325	10.3945	9.80512	14.9539	8.96835	6.47569	4.51009	11.8324	8.25832	3.47527	5.89256	28.3593	12.7847	10.0237	15.9954	23.3669	14.945	50.1013	75.8248	108.7	61.0766	50.8857	43.2315	50.7783	31.292	89.778
SPACA6	0.550727	1.2364	1.37294	1.87088	0	1.83798	1.07943	0.909521	0.445687	0.879644	1.17278	0.828285	0.451009	5.91619	1.19686	1.4217	0	0	0	1.00237	2.33267	0	5.97798	1.04378	21.9986	39.6761	23.2996	95.2475	90.5495	70.7199	18.4275	37.2663
MMP25	0	0.176629	1.71617	2.24505	109.038	0.918989	0	0.129932	0.742812	0.175929	0.0689873	0.150597	0.150336	0	0.119686	0	0	301.824	18.8011	2.00474	12.3298	0.898727	20.9229	0.347926	1.87222	2.45419	1.58347	2.74	4.58842	5.73931	12.1691	0
MSRB1	23.8189	27.3775	40.5016	40.0367	21.8075	33.0836	28.0651	32.6128	45.3115	27.269	28.3538	24.9239	29.1653	19.7206	38.2994	21.3255	38.3016	58.7442	147.401	1080.56	929.401	337.921	1572.21	83.1543	58.9749	40.2897	63.7911	74.7628	51.8348	39.5915	62.9316	42.3481
STK38	268.755	177.865	96.7919	161.644	113.884	126.361	92.4708	60.1583	84.2349	93.7701	53.6032	36.5952	28.5639	70.9943	52.0633	136.246	58.9256	81.0264	106.038	129.807	65.3147	71.8982	44.8349	32.3571	39.7846	70.9671	36.4198	56.7571	43.3749	49.611	89.3559	59.2874
CDKN1A	35.3842	87.7845	163.723	82.3185	692.994	103.846	57.9292	56.3903	146.037	171.531	62.0886	47.2876	72.7628	59.1619	110.231	39.0967	17.6777	407.158	284.273	548.798	750.119	673.146	896.697	68.5414	94.079	74.3416	69.6726	42.1438	119.227	138.424	152.288	211.741
PIM1	427.502	551.965	1080.16	692.224	1470.79	596.424	351.533	211.269	339.465	649.705	252.218	146.079	119.818	230.731	191.378	424.298	606.934	781.905	747.531	1157.24	1267.3	638.995	1751.55	29.2258	35.5721	52.7652	43.2061	67.5866	104.96	93.0935	286.148	247.313
CFB	0.688408	1.41303	0.686468	1.4967	0	0.459494	0	1.55918	1.48562	0.879644	0.827848	0.451792	0.751682	0	0	0.789833	0	20.2566	33.842	29.0688	176.616	135.708	2.98899	3.47926	6.55276	8.69194	2.71452	14.2219	4.22995	2.0428	683.556	223.598
AIF1	0.963772	3.00269	4.80527	0.374175	2.42306	1.83798	2.15885	4.67754	3.41694	1.2315	1.51772	0.978883	1.20269	3.94413	1.43623	1.4217	0	99.2574	139.88	103.745	401.552	821.436	5.97798	1.04378	0.468055	1.12484	0	1.95714	7.31279	0.972764	1.04307	1.69392
LST1	3.30436	5.47549	11.6699	4.86428	7.26917	9.18989	6.83636	7.0163	6.09106	4.04636	4.41519	4.74382	3.75841	3.94413	4.54806	3.7912	14.7314	34.4362	127.095	596.411	660.145	791.778	349.712	5.56681	1.87222	3.98807	3.39315	14.4828	11.3277	5.54476	8.69221	22.021
LTB	251.269	336.654	739.669	388.02	632.418	577.125	368.084	430.463	326.54	121.039	242.904	153.308	39.5385	132.128	137.16	214.44	194.455	93.1804	109.046	36.0854	16.9951	24.2656	143.472	13.2212	4.21249	11.5552	7.0125	3.65333	5.80722	4.37744	8.69221	81.3084
IER3	74.2104	94.3198	98.8513	75.2092	121.153	136.47	75.5598	99.7874	71.31	108.548	74.2994	66.1875	67.6514	149.877	75.2824	100.072	38.3016	166.104	198.54	799.892	1517.9	1520.65	4247.36	851.723	2065.06	1626.62	2348.06	3344.75	4759.48	5241.06	619.233	762.266
TUBB	298.632	266.886	216.581	229.369	188.998	238.018	230.637	241.023	1731.64	195.985	143.839	181.394	167.174	193.262	1458.73	246.428	757.194	520.595	294.801	142.838	146.292	323.542	176.351	1265.06	687.572	708.853	860.049	494.504	570.469	725.779	406.1	465.829
ADGRF5	0	0	0	0	0	0	0	0	0	0	0	0.150597	0.150336	0	0.119686	0.23695	0	0	0	0	0	0.898727	0	0.347926	0	0.102258	0.22621	0.391428	0.501858	0.680935	17.0367	284.579
PLA2G7	0.963772	0.353258	0.686468	1.87088	2.42306	1.83798	1.43923	0.649658	0.445687	0.703715	0.344937	0.451792	0.601346	1.97206	0.957486	0.552883	0	32.4106	16.545	118.781	202.942	263.327	203.251	8.35022	21.0625	17.1794	10.6319	19.5714	8.10142	7.10118	6.95377	0
DNPH1	2.89132	1.41303	3.0891	7.10933	0	1.83798	2.87847	2.4687	7.131	1.93522	1.72468	2.18366	1.50336	7.88825	4.90712	3.55425	0	0	6.01635	2.00474	3.99886	5.39236	2.98899	101.246	26.2111	48.4703	58.8145	14.4828	27.1003	30.8366	2.08613	10.1635
TREM1	0.275363	0	0	0	0	0	0	0	0.297125	0.351858	0.206962	0.150597	0.150336	0	0.478743	0.552883	0	0	5.26431	72.6719	60.3161	8.98727	663.556	0	0	0.204516	0	0.260952	0.35847	0.194553	0.695377	1.69392
SATB1	843.438	503.392	206.97	332.642	382.843	306.023	260.501	108.233	153.019	318.607	209.239	145.326	59.8339	203.123	129.141	818.504	150.26	111.411	287.281	50.1186	23.9931	39.544	137.494	15.3087	4.68055	24.8487	7.69113	5.48	6.73924	4.08561	13.5599	211.741
UHRF1	6.60872	8.47818	8.92408	13.0961	7.26917	9.64938	14.7522	20.0095	109.788	7.74087	9.2443	22.5143	7.36648	13.8044	76.5989	7.02951	76.6033	6.07698	9.77657	7.0166	4.3321	8.98727	8.96697	49.4055	10.7653	65.7519	59.4932	20.3543	58.8608	63.4242	8.34452	15.2453
PTPRS	4.68118	5.82875	21.967	12.722	14.5383	4.59494	13.6727	27.0258	18.7189	5.98158	5.93291	4.96971	2.40538	17.7486	9.2158	6.39765	2.94628	28.3593	45.8747	9.52253	13.996	8.98727	5.97798	17.7442	37.4444	120.665	46.8254	46.9714	47.3897	67.218	58.7594	3.38785
LONP1	17.8986	18.0161	20.9373	18.3346	26.6536	14.2443	29.1445	24.8169	33.278	27.4449	31.1823	44.7274	49.0097	69.0222	49.4302	23.774	29.4628	16.2053	17.297	25.0593	23.3267	30.5567	14.945	124.21	101.1	220.059	129.166	55.8438	75.4938	75.8756	28.1628	28.7967
ANKRD12	242.733	178.748	278.019	374.549	319.843	180.122	131.69	176.187	132.518	127.9	105.965	92.0903	75.6192	157.765	64.0319	180.24	106.066	239.028	132.36	55.1304	77.9777	144.695	307.866	36.1843	102.504	114.12	52.0282	140.914	72.0525	76.9456	94.2236	93.1659
EMILIN2	0.275363	0.529886	3.43234	1.12253	0	1.37848	8.2756	5.06733	5.05112	6.50937	9.72722	18.2976	44.9506	55.2178	13.2851	0.789833	0	8.10264	70.6921	391.426	341.236	177.049	403.514	1.73963	3.74444	9.30549	5.65524	5.21904	6.59585	5.73931	210.699	1.69392
SMCHD1	521.538	384.874	340.145	449.384	453.111	758.625	282.81	252.327	373.783	223.606	142.045	111.216	73.2138	220.871	225.009	404.316	285.789	297.772	412.872	331.785	458.869	190.53	415.47	102.638	85.654	168.112	105.866	99.2923	100.157	116.537	62.5839	223.598
CYP1B1	0	0	0.686468	0	0	0	0	0.129932	0	0	0.0689873	0	0	0	0	0.0789833	0	0	0	0	0	0	0	0	0	0.102258	0	0	0.143388	0	159.241	1.69392
COX7A2L	656.191	476.368	353.188	464.726	397.381	411.707	377.439	436.83	341.099	335.496	354.388	308.649	322.021	187.346	286.647	384.096	400.694	313.977	326.387	378.896	189.613	222.884	173.362	308.958	414.696	178.134	195.445	137.913	109.764	94.5527	268.068	316.764
ZFP36L2	535.857	620.144	410.164	567.25	613.033	598.262	509.129	340.94	389.679	660.085	383.087	223.035	113.504	331.307	304.72	204.409	159.099	131.668	394.823	396.438	597.163	463.743	442.371	102.29	202.668	238.466	181.646	276.087	340.547	275.487	223.216	186.332
MPP7	146.08	146.425	163.723	239.472	438.573	121.307	137.087	108.363	77.8467	185.429	152.945	119.574	90.5025	283.977	115.856	110.182	47.1405	164.079	112.055	121.287	143.626	86.2778	316.833	13.917	25.743	27.5074	18.0968	28.0524	22.8704	23.4436	20.1659	45.736
OSBPL1A	0.550727	0.706515	1.71617	0.374175	4.84611	1.83798	1.43923	1.03945	3.5655	13.3706	21.1101	37.0469	60.1346	31.553	25.4931	1.34272	0	6.07698	2.25613	3.5083	3.66562	8.98727	2.98899	6.61059	16.3819	13.7026	4.7504	11.7428	3.5847	5.25293	30.5966	11.8575
RNF125	103.674	133.531	238.891	141.438	135.691	203.097	113.7	123.045	86.7605	99.0479	81.681	64.9074	44.4996	80.8546	50.7468	22.1153	17.6777	32.4106	18.049	12.0285	6.66476	9.886	56.7908	7.65437	5.61665	7.05581	4.29799	9.13333	11.1126	5.73931	6.60608	59.2874
RNF138	128.182	220.433	175.392	136.948	89.6531	220.557	140.685	103.296	117.959	110.131	97.2722	74.7716	59.2325	80.8546	86.1738	66.5039	76.6033	87.1034	51.891	33.5794	22.327	28.7593	47.8239	39.3156	40.2527	32.2113	36.646	36.6638	34.198	29.7666	21.9044	27.1028
CELF4	1.65218	1.94292	2.74587	1.4967	0	1.83798	1.43923	2.20884	2.377	2.11115	1.51772	0.752987	0.751682	5.91619	0.957486	3.00137	0	0	4.51226	4.51067	2.99914	6.29109	2.98899	33.4009	35.5721	81.9087	79.3996	49.9723	93.5607	104.864	2.08613	15.2453
HSPA9	84.9496	95.3795	81.6896	87.1828	106.614	67.5457	99.667	84.3256	99.9825	89.8996	86.8551	112.572	107.19	116.352	104.964	121.713	58.9256	46.5902	83.4768	62.6482	57.317	147.391	80.7028	535.458	399.719	371.606	337.505	146.786	180.526	149.319	108.131	71.1448
MZB1	0.688408	1.94292	13.7294	4.11593	2.42306	0.918989	1.43923	1.42925	1.1885	1.93522	1.1038	0.677688	0.451009	1.97206	0.478743	195.642	2719.42	0	78.2125	2.50593	2.66591	0	0	2.43548	0	2.35194	1.13105	0.782856	0.35847	0.778211	0	35.5724
ECSCR	1.37682	0.353258	0.343234	1.12253	0	2.75697	1.79904	0.519726	0.297125	0	0.413924	0.527091	0.150336	1.97206	0.598429	1.10577	0	2.02566	0.752044	0	2.33267	0.898727	0	12.5253	20.1263	13.6003	20.5851	43.7095	15.0557	17.3152	83.7929	575.934
HBEGF	4.68118	6.18201	11.6699	6.36098	26.6536	5.97343	2.87847	7.4061	5.64537	6.86122	4.96709	5.12031	4.51009	7.88825	6.10397	4.739	2.94628	4.05132	9.77657	14.5344	22.6602	35.0504	95.6477	29.9216	54.7624	93.6684	109.033	306.88	360.334	326.46	91.7898	294.743
CD14	1.5145	1.58966	4.46204	1.4967	0	0.918989	0.719617	5.06733	3.26837	1.2315	2.75949	4.14143	8.56917	11.8324	5.0268	1.02678	2.94628	6.07698	60.9155	558.321	633.486	567.097	1542.32	12.1774	14.9777	11.3506	13.7988	15.6571	23.8024	17.5098	7.99683	16.9392
NR3C1	96.6525	135.298	252.963	181.849	247.152	147.498	101.106	103.685	94.7828	82.6865	58.7082	41.6402	23.1518	63.106	42.8475	85.3809	61.8719	93.1804	83.4768	73.6743	86.3087	107.847	101.626	8.69815	55.6985	30.8819	16.5133	24.5295	18.6404	17.8016	107.783	123.657
PRELID2	5.2319	8.83144	31.2343	18.3346	43.615	10.1089	15.8316	41.0584	26.7412	8.44458	18.2127	25.7521	46.7546	15.7765	23.3387	5.05493	5.89256	26.3336	16.545	5.51304	15.329	23.3669	8.96697	89.7649	143.225	46.4252	53.3855	55.9742	20.0743	23.6382	10.7783	13.5514
DMXL1	56.8625	51.399	79.6302	63.984	48.4611	51.9229	41.378	48.0747	41.4489	45.7415	39.2538	34.3362	30.5183	67.0502	31.238	385.439	135.529	52.6672	164.698	36.0854	35.9897	104.252	23.9119	12.5253	45.4013	75.671	36.8722	62.3676	58.4306	62.2569	38.5934	89.778
LOX	0.413045	0	0.343234	0	0	0.459494	0	0.649658	1.03994	0.527786	0.206962	0.301195	0.150336	0	0.239372	0.157967	0	0	0	0.501186	0	0	0	0	0	0.715807	0.678629	0.130476	0.286776	0.389106	613.67	5.08177
GRAMD2B	347.922	451.993	131.802	252.942	116.307	459.494	227.759	153.189	144.254	81.455	49.6709	22.8908	5.71278	31.553	29.9214	117.053	67.7645	123.565	81.2207	21.0498	34.3235	19.772	47.8239	18.788	18.2541	17.6906	12.4415	16.0486	13.4785	10.9922	22.5998	42.3481
LMNB1	29.0508	34.9725	122.878	89.4279	79.9608	90.0609	48.2144	74.5807	293.262	45.9174	35.8734	46.0075	16.3867	23.6648	198.2	31.8303	162.045	74.9495	124.087	127.301	233.933	74.5943	947.51	114.816	20.1263	67.5926	82.7928	29.2266	56.925	56.8094	24.6859	27.1028
CD74	86.1887	160.026	1118.6	367.44	394.958	142.903	101.466	128.762	158.219	144.086	111.828	52.8597	38.7868	140.017	48.1137	13728.3	7356.86	2503.72	10597.8	569.347	1821.81	1210.59	490.195	70.629	76.2929	294.401	106.997	92.2466	89.7609	59.6304	37.898	3606.37
CSF1R	1.5145	1.2364	1.0297	0.74835	0	1.37848	0	0	0.297125	0	0	0.301195	0.451009	3.94413	0.598429	0.315933	0	0	46.6267	300.711	185.947	119.531	17.9339	0.347926	0	0.613549	0.452419	0.65238	1.93574	0.972764	4.51995	3.38785
MALT1	117.029	166.738	289.346	328.9	155.076	216.422	183.143	222.313	147.225	294.681	261.255	205.339	138.76	349.055	190.181	388.361	50.0868	429.44	388.055	268.635	490.193	261.53	224.174	22.2673	22.4666	41.3123	22.1686	34.0543	45.454	37.0623	16.3414	127.044
LMAN1	18.174	21.3721	38.099	28.0631	31.4997	27.5697	41.378	48.8543	49.7684	41.5192	55.5348	72.8891	77.2729	132.128	67.6225	28.276	285.789	38.4876	48.1308	56.1328	28.9917	35.9491	14.945	43.4907	102.972	116.472	89.3529	60.9323	49.9707	50.0001	218.348	91.4719
IMPA2	10.7392	14.6602	94.7325	33.6758	14.5383	25.2722	43.8967	81.9868	81.7093	39.2321	80.4392	129.815	274.965	104.519	119.566	8.29325	41.2479	24.3079	24.8174	44.1043	51.3187	84.4803	53.8018	44.8824	22.9347	29.8594	26.4665	16.7009	17.7084	19.4553	6.95377	11.8575
TCF4	7.02177	8.12492	32.9504	13.8445	24.2306	9.18989	27.3455	20.5292	20.0559	80.0476	94.7196	108.43	139.211	234.676	103.289	170.762	259.273	105.334	359.477	99.7359	156.289	102.455	17.9339	14.265	52.8902	55.0148	24.8831	72.5447	32.2623	32.1012	288.581	875.759
SMAD7	1057.81	1095.1	597.57	680.625	729.34	879.472	724.295	340.161	410.924	545.027	391.503	233.576	107.19	349.055	256.606	427.537	209.186	184.335	233.886	88.2087	101.638	116.835	182.328	37.9239	85.1859	127.107	81.6617	251.688	228.059	215.273	184.275	267.64
UNC93B1	5.09422	11.8341	22.6534	14.967	7.26917	22.9747	23.0278	22.9979	13.9649	31.8431	34.0108	28.99	22.0994	35.4971	24.4159	164.048	150.26	50.6415	266.976	242.073	259.259	191.429	71.7358	9.04607	9.82915	23.8261	11.5367	17.6143	15.9161	13.8132	38.2457	88.0841
CD248	0.413045	0	0	0.374175	0	0.459494	0	0.389795	0.59425	0.351858	0.275949	0	0.150336	0	0	0.23695	0	0	0	0	0.333238	0	0	0	0	1.9429	0.678629	6.13238	1.29049	1.16732	755.527	11.8575
FOSL1	3.85509	4.94561	4.80527	4.11593	21.8075	3.67596	4.67751	4.02788	3.26837	7.56494	3.72532	2.71075	2.55572	1.97206	2.99214	6.6346	0	2.02566	7.52044	8.01897	17.6616	19.772	26.9009	107.161	73.4846	83.2381	133.464	144.567	181.673	199.125	15.646	13.5514
CTSW	103.812	390.526	113.61	73.3383	79.9608	538.068	752.36	545.583	317.181	568.074	732.508	597.796	315.255	581.759	503.279	25.5116	2.94628	212.694	48.1308	66.6577	25.3261	20.6707	128.527	24.0069	2.34027	13.1913	5.88145	8.08952	7.45618	7.0039	11.126	13.5514
RCOR2	1.5145	1.94292	2.0594	0.74835	0	3.21646	1.07943	1.94897	1.1885	1.58336	1.1038	0.828285	0.300673	1.97206	1.07717	2.13255	0	0	3.00817	2.00474	1.33295	2.69618	2.98899	36.5322	55.2304	35.4836	32.8004	22.7028	20.2894	18.8716	2.08613	3.38785
INCENP	11.1522	17.3096	32.6072	26.9406	24.2306	24.3532	18.3502	28.8448	188.526	15.6577	15.9361	21.9872	14.5826	33.5251	160.618	13.2692	97.2273	20.2566	25.5695	20.0474	11.9966	17.0758	14.945	69.2373	14.0416	133.038	72.8395	30.5314	61.8719	116.926	12.5168	20.3271
CD5	140.848	94.8496	388.541	418.702	58.1533	150.255	30.2239	65.2256	147.671	3.69451	5.58797	2.86135	0.902018	15.7765	2.15434	14.217	8.83884	38.4876	18.049	5.01186	5.33181	12.5822	14.945	3.47926	0	2.65871	2.2621	1.30476	1.07541	1.07004	4.17226	8.46962
CD6	96.6525	136.357	334.653	275.767	65.4225	209.529	43.8967	135.389	142.62	3.51858	5.03608	3.08725	1.50336	3.94413	1.79529	12.8743	2.94628	38.4876	15.0409	3.5083	4.66533	5.39236	20.9229	5.21889	0.468055	3.57903	1.35726	1.95714	1.64896	0.778211	2.43382	6.7757
SLC15A3	0.413045	2.4728	81.6896	7.10933	41.1919	11.0279	2.51866	5.19726	14.7077	1.58336	3.03544	1.65657	0.902018	7.88825	3.47089	9.32003	11.7851	48.6159	124.839	135.32	393.221	425.997	406.503	1.3917	1.40416	4.80613	2.71452	20.7457	13.0483	5.3502	10.7783	23.7149
MS4A1	3.16668	5.29886	44.6204	10.8511	12.1153	5.51393	5.03732	3.50815	5.34825	5.80565	4.07025	2.48486	2.40538	11.8324	2.39372	605.723	577.471	4.05132	261.711	9.02134	6.66476	3.59491	20.9229	3.13133	1.87222	9.61226	1.80968	1.04381	1.57727	0.680935	2.78151	149.065
MS4A7	0.550727	1.05977	1.0297	0	0	0.459494	0	0.909521	0.742812	0.879644	0.482911	0.527091	0.451009	0	0.598429	0.4739	0	2.02566	2.25613	9.52253	37.3227	779.196	2.98899	0	0	0.306774	0.678629	0.391428	1.93574	0	0.695377	0
MS4A4A	674.778	1123.89	885.543	781.278	230.19	2382.94	1257.89	1601.41	1172.9	1388.96	1151.61	757.429	284.587	857.848	840.074	102.046	23.5702	411.209	160.937	178.422	145.958	99.7587	257.053	41.0553	7.48887	35.1768	15.1561	18.1362	19.1423	17.9961	21.9044	69.4509
MS4A6A	420.342	486.259	514.851	478.944	135.691	978.723	451.2	495.949	455.938	228.18	238.903	141.26	51.2647	155.793	161.456	63.8975	23.5702	133.694	376.022	552.306	847.091	434.085	80.7028	13.917	2.80833	12.68	9.04839	5.61047	13.3351	6.03114	11.4737	42.3481
MPEG1	0.413045	0.353258	6.17821	0.74835	0	1.37848	0.719617	0.259863	1.03994	0.527786	0.482911	0.225896	0.601346	1.97206	1.43623	4.89696	5.89256	28.3593	323.379	579.872	618.49	425.997	194.284	1.73963	4.21249	3.98807	1.80968	6.0019	9.5353	2.33463	17.3844	3.38785
RORB	0.550727	0.353258	0.686468	0.374175	0	2.75697	0	1.29932	0.742812	1.05557	0.689873	0.376493	0.300673	3.94413	0.359057	1.26373	0	0	0	1.00237	1.99943	1.79745	0	10.0899	57.1027	63.0932	37.777	155.919	113.492	103.405	9.73528	0
GDA	0.275363	0.176629	5.49174	0	0	0	0	0.389795	0.297125	0.351858	0.413924	0.527091	0.451009	0	0.478743	0.315933	2.94628	8.10264	44.3706	441.043	328.24	96.1638	245.097	0.695852	0	0.409032	0.452419	0.913333	3.01115	0.389106	250.336	94.8598
CEMIP2	4.5435	26.1411	29.8613	21.7022	16.9614	40.895	80.5971	27.6754	35.3579	144.613	161.361	145.176	78.1749	216.927	138.237	13.9011	5.89256	24.3079	24.0654	36.0854	44.6539	22.4682	17.9339	4.52304	10.2972	17.5884	9.95323	30.4009	18.9989	16.537	34.7688	162.617
DOCK8	76.138	79.6596	112.924	94.6663	96.9222	90.0609	130.611	176.707	118.85	182.79	227.175	201.65	149.585	297.782	185.633	80.0101	53.033	174.207	106.79	125.798	97.972	61.1134	65.7578	4.87096	1.40416	7.66936	2.71452	3.52285	4.58842	3.98833	7.30146	52.5117
UHRF2	84.6742	90.2573	262.231	201.306	232.613	146.579	85.9943	304.43	177.086	69.4919	62.1576	51.5796	44.9506	96.6311	60.8004	99.124	97.2273	101.283	81.9728	46.6103	51.6519	114.138	17.9339	12.1774	9.36109	18.3042	11.0843	12.3952	12.2597	14.8833	78.2299	64.3691
IFIT2	13.4928	27.7307	53.5445	6.73515	0	265.128	43.5368	34.5618	32.0895	32.8987	32.2861	12.7255	6.6148	19.7206	23.6978	9.478	2.94628	36.4619	260.207	203.983	847.425	266.922	451.338	10.4378	7.95693	24.4397	13.7988	46.319	48.8953	34.9222	35.1165	245.619
IFIT3	23.6813	91.1404	195.986	36.295	19.3844	828.928	122.695	90.8222	63.2876	35.5376	33.3899	8.80994	4.05908	15.7765	13.6442	15.6387	5.89256	20.2566	316.61	189.448	1005.05	482.616	1186.63	61.5829	72.0804	46.1184	64.4698	210.719	118.797	88.5215	136.989	325.234
IFIT1B	26.0218	73.3009	218.297	47.1461	19.3844	669.024	75.5598	60.808	41.1518	30.2598	35.8044	14.8338	10.5235	13.8044	18.1922	9.55698	2.94628	68.8725	175.226	245.08	776.445	336.124	1476.56	76.5437	80.0373	82.2155	100.437	237.466	202.822	163.813	256.594	260.864
KIF20B	7.29713	9.36132	30.5478	10.8511	14.5383	7.35191	10.0746	10.2646	91.8116	8.62051	8.48544	10.0147	9.62153	23.6648	97.6636	10.8997	67.7645	2.02566	4.51226	3.00711	1.66619	5.39236	11.956	29.2258	7.95693	50.0042	32.1218	7.95904	22.5119	31.7121	5.9107	6.7757
ANKRD1	3.029	3.7092	1.71617	1.4967	4.84611	5.51393	5.03732	2.4687	1.93131	2.81486	3.10443	1.73187	1.80404	9.86032	1.6756	4.81798	2.94628	0	3.76022	3.00711	4.66533	6.29109	8.96697	114.468	60.379	148.888	127.13	110.905	209.418	162.257	3.82457	1.69392
KIF11	3.16668	4.06246	7.55114	5.23845	2.42306	6.43292	4.3177	13.253	161.487	4.57415	3.24241	5.4968	1.95437	7.88825	138.237	3.39628	58.9256	2.02566	9.02452	5.51304	3.66562	0	2.98899	30.9654	4.68055	34.1542	19.6802	11.4819	15.1274	32.0039	3.82457	13.5514
HELLS	12.529	15.1901	26.7722	17.5862	14.5383	25.2722	33.822	43.2672	125.387	14.0743	20.4203	41.7908	11.7262	59.1619	85.695	15.6387	97.2273	26.3336	15.7929	10.0237	10.9969	8.08854	8.96697	121.078	25.2749	156.353	122.606	34.4457	80.5841	89.4943	12.5168	28.7967
ENTPD1	1.10145	3.7092	58.3497	7.4835	2.42306	22.9747	10.0746	58.859	30.901	11.9632	8.6924	11.6713	29.6163	43.3854	10.7717	3.63323	47.1405	24.3079	25.5695	41.5984	83.6428	70.1007	433.404	0.695852	0.936109	0.920323	1.13105	0.65238	1.29049	0.486382	7.99683	69.4509
BLNK	0.963772	1.76629	9.61055	3.36758	0	1.37848	0.359809	1.55918	0.742812	1.93522	0.827848	0.752987	0.451009	1.97206	0.119686	129.849	179.723	0	109.798	3.5083	9.66391	24.2656	5.97798	4.87096	6.08471	4.3971	2.94073	2.74	3.29792	2.23736	0.347688	33.8785
AVPI1	16.5218	20.4889	14.0726	22.4505	162.345	17.4608	11.1541	14.8122	12.1821	11.4354	12.0038	15.0597	26.0082	15.7765	14.841	12.3214	11.7851	178.258	77.4605	31.0735	39.9886	22.4682	14.945	173.615	117.482	133.14	158.347	131.52	143.101	137.938	26.4243	44.042
GOT1	57.2756	38.3284	296.897	121.981	121.153	40.895	34.5416	39.4992	57.9394	24.9819	22.4209	22.7402	13.5303	37.4692	26.2112	99.44	67.7645	320.054	139.128	57.1352	153.623	182.442	23.9119	129.428	85.654	80.2726	99.9847	86.3752	74.0599	60.2141	31.292	45.736
GSTO1	14.1812	22.2552	22.6534	26.1923	16.9614	17.0013	24.467	24.1673	20.7987	24.2782	24.3525	26.9569	19.9947	13.8044	16.8757	16.5865	29.4628	62.7955	30.8338	87.7075	49.3192	34.1516	20.9229	221.977	163.819	86.7149	144.548	147.568	119.944	119.455	46.5903	127.044
DUSP5	203.769	272.715	372.752	260.8	462.804	249.505	186.021	159.166	159.556	355.2	197.511	132.752	78.9266	145.933	147.213	92.9633	91.3347	374.747	245.166	225.533	357.565	292.985	481.228	15.3087	25.743	30.6774	38.4557	87.2885	107.326	116.634	28.8581	115.187
PDCD4	251.957	243.748	126.31	248.452	169.614	186.555	167.671	119.017	98.794	150.947	126.178	87.2712	50.964	78.8825	83.0619	130.954	64.8182	52.6672	64.6758	50.1186	18.6613	30.5567	65.7578	13.5691	17.7861	14.4184	9.2746	23.0943	8.17312	6.6148	57.3686	66.0631
ABLIM1	399.69	345.839	242.666	283.999	179.306	298.671	204.012	199.705	199.965	224.837	199.442	143.745	63.5923	177.486	168.518	244.137	153.207	89.1291	126.343	28.0664	16.3287	26.9618	77.7138	10.4378	3.27638	13.6003	6.56008	7.95904	7.31279	6.6148	98.3958	225.292
CSF2RA	0.413045	2.11955	3.77557	4.4901	7.26917	1.83798	2.87847	2.98843	4.01119	5.45379	6.96772	6.77688	6.76514	15.7765	7.18115	4.34408	2.94628	62.7955	107.542	191.954	196.611	124.024	128.527	1.04378	0	0.818065	0.22621	0.260952	2.15082	0.291829	7.99683	5.08177
FOXP3	1.37682	0	236.488	52.7587	0	0	1.79904	1.29932	34.7636	0	2.13861	0.677688	0.902018	0	0.239372	0.315933	2.94628	12.154	4.51226	4.00948	1.33295	1.79745	0	0	0	0.613549	0.452419	0	0.573552	0	0.347688	1.69392
CYBB	2.47827	2.64943	50.4554	27.689	2.42306	18.3798	1.07943	4.02788	11.7364	2.11115	1.79367	1.80717	2.10471	0	0.478743	190.429	170.884	8.10264	497.101	1168.76	793.44	222.884	92.6587	1.04378	0	5.41968	2.94073	1.43524	7.59957	1.75098	2.08613	55.8995
SRPX	0.137682	0	0	0	0	0	0	0.129932	0	0.175929	0.137975	0	0.150336	0	0	0.0789833	0	0	0	0	0	0	0	0	0	0.102258	0	0.260952	0	0.0972764	157.503	0
TIMP1	7.98554	4.06246	10.297	4.86428	9.69222	7.35191	5.03732	5.71699	5.19969	7.74087	5.38101	4.74382	5.11144	5.91619	4.06932	11.7685	8.83884	8.10264	23.3134	9.52253	37.6559	16.1771	11.956	130.124	113.269	98.6791	168.526	212.546	98.7227	112.257	1144.24	45.736
GPC3	0.137682	0	0.343234	0	0	0	0	0	0	0	0	0.150597	0	0	0	0.157967	0	0	0.752044	0	0.333238	0	0	0.347926	0	0	0	0	0.143388	0.194553	137.685	0
SYCP3	4.26813	2.29617	1.37294	2.9934	2.42306	5.51393	2.51866	3.11836	3.71406	3.69451	2.20759	2.40956	3.60807	3.94413	2.87246	4.66001	5.89256	14.1796	3.76022	4.51067	4.99857	2.69618	0	82.1105	66.4637	46.5274	60.1718	67.7171	44.522	46.2063	4.17226	10.1635
FMR1NB	2.47827	3.53258	5.49174	4.86428	4.84611	5.97343	3.9579	2.59863	3.41694	4.57415	2.00063	2.33426	1.20269	1.97206	2.27403	5.6868	0	2.02566	5.26431	4.51067	6.66476	5.39236	5.97798	86.6336	90.8026	77.4094	110.617	106.99	64.7397	64.2997	3.47688	8.46962
BGN	1.78986	1.05977	2.74587	1.12253	0	1.37848	0.719617	1.03945	1.33706	2.63893	0.827848	1.12948	0.150336	0	1.19686	2.44848	2.94628	0	0.752044	2.00474	2.33267	1.79745	2.98899	3.13133	2.34027	1.9429	0	4.17523	1.79235	1.07004	3381.62	164.311
KIF4A	0.688408	1.41303	1.71617	0.74835	0	1.83798	2.15885	4.41767	93.0001	2.11115	1.24177	2.48486	2.40538	7.88825	76.1202	2.05357	53.033	0	3.00817	3.5083	2.99914	2.69618	5.97798	25.0507	4.68055	27.5074	22.621	6.0019	12.6181	22.2763	3.1292	8.46962
CHIC1	1.92754	3.88583	10.9835	5.23845	2.42306	9.64938	2.87847	5.06733	2.82269	5.80565	5.93291	4.81911	4.35975	17.7486	4.66775	3.55425	0	0	3.00817	2.50593	8.66419	6.29109	2.98899	9.74193	32.7638	25.0532	20.1327	85.5923	38.1412	39.8833	4.86764	6.7757
TIMM8A	30.0146	39.035	28.4884	28.4373	26.6536	26.6507	48.934	34.5618	51.8483	42.7507	42.3582	53.1609	32.0216	31.553	59.1248	48.2588	67.7645	14.1796	33.842	27.064	19.3278	28.7593	26.9009	260.944	158.202	99.8039	201.1	96.2913	148.98	144.845	21.209	28.7967
GLA	8.94931	9.53795	25.0561	29.5598	26.6536	15.6228	7.55598	11.6938	12.0336	12.8428	9.03734	7.75576	4.66043	17.7486	11.0111	39.3337	17.6777	10.1283	41.3624	58.1375	147.291	223.783	421.448	12.5253	85.1859	32.5181	21.0375	30.0095	18.9989	16.1479	13.9075	20.3271
TMSB15A	0.688408	0.353258	0.343234	0.374175	0	0.918989	1.07943	1.42925	0.297125	8.79644	12.4177	33.3573	190.326	31.553	33.3923	0.789833	0	12.154	0.752044	3.5083	0.999714	0	5.97798	0.695852	0.468055	0.715807	0.678629	0.521904	0.645246	0.875488	0	0
BEX3	63.3336	65.7059	89.584	99.1564	94.4992	68.0052	71.6019	81.3372	114.096	67.0289	58.0873	58.9589	43.8982	39.4413	91.5596	48.4168	67.7645	52.6672	62.4196	42.6008	50.319	45.8351	47.8239	524.672	426.866	263.008	470.969	495.026	391.951	369.845	38.5934	45.736
TEX13B	2.06523	1.94292	1.71617	3.36758	0	5.05444	2.51866	1.68911	1.93131	3.16672	2.06962	1.80717	1.35303	1.97206	2.03466	3.71222	0	2.02566	1.50409	3.00711	3.33238	6.29109	0	41.4032	23.4027	127.925	83.019	67.8476	136.29	222.277	1.39075	1.69392
PRDX4	22.0291	15.72	48.0527	38.54	29.0767	25.7317	28.0651	18.8401	70.8643	19.88	21.3861	22.0625	16.8377	37.4692	56.7311	37.754	215.078	42.5389	56.4033	75.1778	64.9814	61.1134	29.8899	215.714	283.641	275.074	314.884	243.207	142.169	159.144	151.592	138.902
