# Supplementary material for: microRNA-25 drives immune checkpoint therapy resistance by repressing innate and humoral immunity via Syndecan-3
Source: Nat Commun. 2026 May 20;17:6666. doi: 10.1038/s41467-026-73339-y (PMC13381856; doi:10.1038/s41467-026-73339-y)
Supplement: Supplementary file 15 — Supplementary Dataset 13 [file 41467_2026_73339_MOESM15_ESM.xlsx]

## Sheet: 1_SDC3_summary
File	Comparison	Cluster	avg_log2FC	p_val_adj
DEG_results/All_DEGs_combined.csv	NonResponders OT vs BT	Antigen_Presentation	-1.56608	3.98468e-19
DEG_results/NonResponders_OT_vs_BT/DEG_Antigen_Presentation_NonResp_OT_vs_BT.csv	NonResponders OT vs BT	Antigen_Presentation	-1.56608	3.98468e-19
DEG_results/NonResponders_OT_vs_BT/DEG_Interferon_Alpha_Beta_Response_NonResp_OT_vs_BT.csv	NonResponders OT vs BT	Interferon_Alpha_Beta_Response	-1.19958	2.1968e-10
DEG_results/NonResponders_OT_vs_BT/DEG_Melanocytic_NonResp_OT_vs_BT.csv	NonResponders OT vs BT	Melanocytic	-0.993606	3.41122e-14
DEG_results/NonResponders_OT_vs_BT/DEG_Mesenchymal_like_NonResp_OT_vs_BT.csv	NonResponders OT vs BT	Mesenchymal_like	-0.732412	1
DEG_results/NonResponders_OT_vs_BT/DEG_Mitochondrial(low_quality)_NonResp_OT_vs_BT.csv	NonResponders OT vs BT	Mitochondrial(low_quality)	-1.49583	4.39277e-40
DEG_results/NonResponders_OT_vs_BT/DEG_Mitotic_NonResp_OT_vs_BT.csv	NonResponders OT vs BT	Mitotic	-2.09744	2.23724e-05
DEG_results/NonResponders_OT_vs_BT/DEG_Neural_Crest_like_NonResp_OT_vs_BT.csv	NonResponders OT vs BT	Neural_Crest_like	-2.26758	8.91581e-30
DEG_results/NonResponders_OT_vs_BT/DEG_Patient_specific_A_NonResp_OT_vs_BT.csv	NonResponders OT vs BT	Patient_specific_A	-0.893834	1
DEG_results/NonResponders_OT_vs_BT/DEG_Stress (Hypoxia Response)_NonResp_OT_vs_BT.csv	NonResponders OT vs BT	Stress (Hypoxia Response)	-1.58867	1.08493e-13
DEG_results/NonResponders_OT_vs_BT/DEG_Stress (p53 Response)_NonResp_OT_vs_BT.csv	NonResponders OT vs BT	Stress (p53 Response)	-0.999357	0.00496302
DEG_results/Responders_OT_vs_BT/DEG_Antigen_Presentation_Resp_OT_vs_BT.csv	Responders OT vs BT	Antigen_Presentation	1.12665	3.13585e-05
DEG_results/Responders_OT_vs_BT/DEG_Interferon_Alpha_Beta_Response_Resp_OT_vs_BT.csv	Responders OT vs BT	Interferon_Alpha_Beta_Response	1.68536	1
DEG_results/Responders_OT_vs_BT/DEG_Melanocytic_Resp_OT_vs_BT.csv	Responders OT vs BT	Melanocytic	1.38576	2.42012e-05
DEG_results/Responders_OT_vs_BT/DEG_Mesenchymal_like_Resp_OT_vs_BT.csv	Responders OT vs BT	Mesenchymal_like	1.45187	1
DEG_results/Responders_OT_vs_BT/DEG_Mitochondrial(low_quality)_Resp_OT_vs_BT.csv	Responders OT vs BT	Mitochondrial(low_quality)	1.81112	5.22525e-24
DEG_results/Responders_OT_vs_BT/DEG_Mitotic_Resp_OT_vs_BT.csv	Responders OT vs BT	Mitotic	2.4235	1
DEG_results/Responders_OT_vs_BT/DEG_Neural_Crest_like_Resp_OT_vs_BT.csv	Responders OT vs BT	Neural_Crest_like	1.55057	2.74871e-06
DEG_results/Responders_OT_vs_BT/DEG_Patient_specific_B_Resp_OT_vs_BT.csv	Responders OT vs BT	Patient_specific_B	2.19265	1
DEG_results/Responders_OT_vs_BT/DEG_Stress (Hypoxia Response)_Resp_OT_vs_BT.csv	Responders OT vs BT	Stress (Hypoxia Response)	1.76939	1
DEG_results/Responders_OT_vs_BT/DEG_Stress (p53 Response)_Resp_OT_vs_BT.csv	Responders OT vs BT	Stress (p53 Response)	1.54916	1
DEG_results/Responders_vs_NonResponders_BT/DEG_Antigen_Presentation_Resp_vs_NonResp_BT.csv	Responders vs NonResponders BT	Antigen_Presentation	-1.98475	1.30297e-36
DEG_results/Responders_vs_NonResponders_BT/DEG_Interferon_Alpha_Beta_Response_Resp_vs_NonResp_BT.csv	Responders vs NonResponders BT	Interferon_Alpha_Beta_Response	-2.83403	1.80921e-22
DEG_results/Responders_vs_NonResponders_BT/DEG_Melanocytic_Resp_vs_NonResp_BT.csv	Responders vs NonResponders BT	Melanocytic	-2.20037	5.15573e-107
DEG_results/Responders_vs_NonResponders_BT/DEG_Mesenchymal_like_Resp_vs_NonResp_BT.csv	Responders vs NonResponders BT	Mesenchymal_like	-1.47184	1
DEG_results/Responders_vs_NonResponders_BT/DEG_Mitochondrial(low_quality)_Resp_vs_NonResp_BT.csv	Responders vs NonResponders BT	Mitochondrial(low_quality)	-2.46442	2.71613e-65
DEG_results/Responders_vs_NonResponders_BT/DEG_Mitotic_Resp_vs_NonResp_BT.csv	Responders vs NonResponders BT	Mitotic	-3.54666	5.90619e-09
DEG_results/Responders_vs_NonResponders_BT/DEG_Neural_Crest_like_Resp_vs_NonResp_BT.csv	Responders vs NonResponders BT	Neural_Crest_like	-3.20694	3.98006e-24
DEG_results/Responders_vs_NonResponders_BT/DEG_Stress (Hypoxia Response)_Resp_vs_NonResp_BT.csv	Responders vs NonResponders BT	Stress (Hypoxia Response)	-2.53961	6.14723e-14
DEG_results/Responders_vs_NonResponders_BT/DEG_Stress (p53 Response)_Resp_vs_NonResp_BT.csv	Responders vs NonResponders BT	Stress (p53 Response)	-1.52582	1.91023e-11
DEG_results/Responders_vs_NonResponders_OT/DEG_Antigen_Presentation_Resp_vs_NonResp_OT.csv	Responders vs NonResponders OT	Antigen_Presentation	0.707979	1
DEG_results/Responders_vs_NonResponders_OT/DEG_Interferon_Alpha_Beta_Response_Resp_vs_NonResp_OT.csv	Responders vs NonResponders OT	Interferon	NA	NA
DEG_results/Responders_vs_NonResponders_OT/DEG_Melanocytic_Resp_vs_NonResp_OT.csv	Responders vs NonResponders OT	Melanocytic	NA	NA
DEG_results/Responders_vs_NonResponders_OT/DEG_Mesenchymal_like_Resp_vs_NonResp_OT.csv	Responders vs NonResponders OT	Mesenchymal_like	0.712443	1
DEG_results/Responders_vs_NonResponders_OT/DEG_Mitochondrial(low_quality)_Resp_vs_NonResp_OT.csv	Responders vs NonResponders OT	Mitochondrial(low_quality)	0.842529	1.24018e-06
DEG_results/Responders_vs_NonResponders_OT/DEG_Mitotic_Resp_vs_NonResp_OT.csv	Responders vs NonResponders OT	Mitotic	0.974273	1
DEG_results/Responders_vs_NonResponders_OT/DEG_Neural_Crest_like_Resp_vs_NonResp_OT.csv	Responders vs NonResponders OT	Neural_Crest_like	0.611215	1
DEG_results/Responders_vs_NonResponders_OT/DEG_Stress (Hypoxia Response)_Resp_vs_NonResp_OT.csv	Responders vs NonResponders OT	Stress (Hypoxia Response)	0.818445	1
DEG_results/Responders_vs_NonResponders_OT/DEG_Stress (p53 Response)_Resp_vs_NonResp_OT.csv	Responders vs NonResponders OT	Stress (p53 Response)	1.0227	1

## Sheet: 2_NonResp_OT_vs_BT_NCL
gene	p_val	avg_log2FC	pct.1	pct.2	p_val_adj	Cluster	Comparison
RPL35A	6.13622e-62	1.27897	1	0.996	1.29075e-57	Neural_Crest_like	NonResp_OT_vs_BT
NLRP3	7.15743e-56	10.284	0.452	0.002	1.50557e-51	Neural_Crest_like	NonResp_OT_vs_BT
EEF2	2.56942e-51	1.5161	0.996	1	5.40478e-47	Neural_Crest_like	NonResp_OT_vs_BT
POMC	1.79785e-50	3.11353	0.603	0.095	3.78177e-46	Neural_Crest_like	NonResp_OT_vs_BT
MIF	1.59592e-49	2.11178	0.968	0.947	3.35701e-45	Neural_Crest_like	NonResp_OT_vs_BT
RPL8	4.3387e-47	1.21034	1	1	9.12646e-43	Neural_Crest_like	NonResp_OT_vs_BT
PLCG2	1.98766e-46	-3.48698	0.5	0.852	4.18104e-42	Neural_Crest_like	NonResp_OT_vs_BT
EEF1B2	1.05882e-44	1.41068	1	0.956	2.22724e-40	Neural_Crest_like	NonResp_OT_vs_BT
RPS15	1.09511e-44	1.03073	1	1	2.30357e-40	Neural_Crest_like	NonResp_OT_vs_BT
ITIH5	4.60626e-44	-4.64594	0.071	0.609	9.68927e-40	Neural_Crest_like	NonResp_OT_vs_BT
RPL19	7.82778e-44	1.1024	1	1	1.64657e-39	Neural_Crest_like	NonResp_OT_vs_BT
RPL13	6.17571e-43	0.965312	1	1	1.29906e-38	Neural_Crest_like	NonResp_OT_vs_BT
FTL	2.33964e-42	1.13048	1	0.996	4.92143e-38	Neural_Crest_like	NonResp_OT_vs_BT
RPL30	2.38871e-42	1.03293	1	1	5.02465e-38	Neural_Crest_like	NonResp_OT_vs_BT
LGI4	3.38532e-42	-3.75099	0.19	0.696	7.12101e-38	Neural_Crest_like	NonResp_OT_vs_BT
RPL27	4.73457e-42	0.895211	0.996	0.987	9.95917e-38	Neural_Crest_like	NonResp_OT_vs_BT
OLFML3	4.78383e-41	-5.20337	0.111	0.605	1.00628e-36	Neural_Crest_like	NonResp_OT_vs_BT
FAM167B	7.34889e-41	2.51135	0.77	0.334	1.54584e-36	Neural_Crest_like	NonResp_OT_vs_BT
RPL37	8.0099e-41	1.09362	1	0.996	1.68488e-36	Neural_Crest_like	NonResp_OT_vs_BT
MGP	1.40362e-40	-3.00281	0.345	0.799	2.95251e-36	Neural_Crest_like	NonResp_OT_vs_BT
ITGB1	3.90685e-40	-1.63947	0.944	0.989	8.21807e-36	Neural_Crest_like	NonResp_OT_vs_BT
RPS6	4.30097e-40	1.23223	1	0.987	9.04709e-36	Neural_Crest_like	NonResp_OT_vs_BT
ATP6V1G1	8.40242e-40	1.07229	0.996	0.947	1.76745e-35	Neural_Crest_like	NonResp_OT_vs_BT
EDF1	1.48668e-39	1.09128	0.98	0.907	3.12722e-35	Neural_Crest_like	NonResp_OT_vs_BT
COL4A2	2.27611e-39	-3.08178	0.278	0.708	4.7878e-35	Neural_Crest_like	NonResp_OT_vs_BT
GAPDH	3.89773e-39	1.45828	1	0.994	8.19887e-35	Neural_Crest_like	NonResp_OT_vs_BT
RPL11	6.39849e-39	1.03876	1	1	1.34592e-34	Neural_Crest_like	NonResp_OT_vs_BT
RPL36AL	8.88067e-39	1.13036	0.984	0.879	1.86805e-34	Neural_Crest_like	NonResp_OT_vs_BT
CREB5	2.4577e-38	-3.33951	0.143	0.628	5.16977e-34	Neural_Crest_like	NonResp_OT_vs_BT
RPS23	3.80995e-38	0.879342	1	0.994	8.01424e-34	Neural_Crest_like	NonResp_OT_vs_BT
RPL18	7.80194e-38	1.00824	1	0.985	1.64114e-33	Neural_Crest_like	NonResp_OT_vs_BT
CPQ	9.63259e-38	-3.05388	0.127	0.622	2.02621e-33	Neural_Crest_like	NonResp_OT_vs_BT
NAV1	1.58367e-37	-2.52057	0.317	0.738	3.33124e-33	Neural_Crest_like	NonResp_OT_vs_BT
RPL6	2.657e-37	1.00355	0.996	0.996	5.58901e-33	Neural_Crest_like	NonResp_OT_vs_BT
CADM1	2.80144e-37	-2.92654	0.373	0.774	5.89283e-33	Neural_Crest_like	NonResp_OT_vs_BT
RPS2	3.01507e-37	0.836581	1	0.998	6.3422e-33	Neural_Crest_like	NonResp_OT_vs_BT
SPP1	3.74952e-37	1.83213	0.909	0.698	7.88711e-33	Neural_Crest_like	NonResp_OT_vs_BT
RPS8	6.61459e-37	1.22136	1	1	1.39138e-32	Neural_Crest_like	NonResp_OT_vs_BT
RPS19	1.09309e-36	1.22786	1	0.998	2.29932e-32	Neural_Crest_like	NonResp_OT_vs_BT
PFDN5	1.20945e-36	0.945588	0.988	0.939	2.54408e-32	Neural_Crest_like	NonResp_OT_vs_BT
RPL7A	2.05102e-36	1.14516	1	0.987	4.31431e-32	Neural_Crest_like	NonResp_OT_vs_BT
SEC11C	2.64444e-36	1.33366	0.968	0.799	5.56258e-32	Neural_Crest_like	NonResp_OT_vs_BT
RPS12	2.66825e-36	1.27629	1	0.994	5.61267e-32	Neural_Crest_like	NonResp_OT_vs_BT
CHCHD6	2.9274e-36	2.03308	0.873	0.607	6.1578e-32	Neural_Crest_like	NonResp_OT_vs_BT
COL4A1	3.17459e-36	-3.50746	0.206	0.641	6.67775e-32	Neural_Crest_like	NonResp_OT_vs_BT
RPS14	5.3666e-36	0.873495	1	0.983	1.12886e-31	Neural_Crest_like	NonResp_OT_vs_BT
PHPT1	8.46104e-36	1.21169	0.964	0.86	1.77978e-31	Neural_Crest_like	NonResp_OT_vs_BT
DAG1	1.43342e-35	-2.00785	0.671	0.86	3.01521e-31	Neural_Crest_like	NonResp_OT_vs_BT
ADAMTS1	1.75689e-35	-3.12746	0.214	0.658	3.69562e-31	Neural_Crest_like	NonResp_OT_vs_BT
NEAT1	2.40666e-35	-1.31215	0.996	1	5.06242e-31	Neural_Crest_like	NonResp_OT_vs_BT
PTN	3.18826e-35	-3.97667	0.044	0.518	6.7065e-31	Neural_Crest_like	NonResp_OT_vs_BT
RPL4	4.42835e-35	1.24331	1	0.977	9.31504e-31	Neural_Crest_like	NonResp_OT_vs_BT
GAGE2A	1.24226e-34	2.70741	0.488	0.093	2.61309e-30	Neural_Crest_like	NonResp_OT_vs_BT
RPS9	3.39948e-34	0.759076	1	0.996	7.1508e-30	Neural_Crest_like	NonResp_OT_vs_BT
LOXL3	4.21556e-34	-3.016	0.278	0.674	8.86744e-30	Neural_Crest_like	NonResp_OT_vs_BT
SDC3	4.23856e-34	-2.26758	0.77	0.892	8.91581e-30	Neural_Crest_like	NonResp_OT_vs_BT
FTH1	2.37979e-33	0.688146	1	1	5.00588e-29	Neural_Crest_like	NonResp_OT_vs_BT
CD63	2.83928e-33	0.832537	1	1	5.97243e-29	Neural_Crest_like	NonResp_OT_vs_BT
RPS16	2.98209e-33	0.811206	1	0.992	6.27283e-29	Neural_Crest_like	NonResp_OT_vs_BT
MLANA	3.37948e-33	2.02681	0.901	0.708	7.10875e-29	Neural_Crest_like	NonResp_OT_vs_BT
KCNMA1	9.78302e-33	-3.93348	0.04	0.486	2.05786e-28	Neural_Crest_like	NonResp_OT_vs_BT
STXBP1	1.42905e-32	1.75314	0.873	0.56	3.006e-28	Neural_Crest_like	NonResp_OT_vs_BT
RPL3	1.4778e-32	0.760926	1	0.996	3.10855e-28	Neural_Crest_like	NonResp_OT_vs_BT
NACA	2.89915e-32	0.900949	0.996	0.977	6.09836e-28	Neural_Crest_like	NonResp_OT_vs_BT
CHCHD2	3.85694e-32	0.877149	1	0.977	8.11306e-28	Neural_Crest_like	NonResp_OT_vs_BT
LAMA4	3.88583e-32	-2.15451	0.583	0.793	8.17384e-28	Neural_Crest_like	NonResp_OT_vs_BT
CD81	4.81405e-32	-0.987907	0.944	0.994	1.01263e-27	Neural_Crest_like	NonResp_OT_vs_BT
CD59	9.48437e-32	-1.306	0.873	0.97	1.99504e-27	Neural_Crest_like	NonResp_OT_vs_BT
MX2	1.0961e-31	-2.77504	0.123	0.573	2.30566e-27	Neural_Crest_like	NonResp_OT_vs_BT
IFI44L	1.11544e-31	-2.75259	0.163	0.611	2.34634e-27	Neural_Crest_like	NonResp_OT_vs_BT
RPL22	1.28184e-31	0.895849	1	0.998	2.69635e-27	Neural_Crest_like	NonResp_OT_vs_BT
DPYSL2	1.81014e-31	-2.12623	0.405	0.772	3.80763e-27	Neural_Crest_like	NonResp_OT_vs_BT
PRAME	1.93551e-31	1.23947	0.96	0.801	4.07135e-27	Neural_Crest_like	NonResp_OT_vs_BT
SIGIRR	2.09831e-31	1.56049	0.802	0.423	4.4138e-27	Neural_Crest_like	NonResp_OT_vs_BT
DLC1	5.72171e-31	-1.83671	0.611	0.839	1.20356e-26	Neural_Crest_like	NonResp_OT_vs_BT
RPL14	5.87793e-31	0.894874	1	0.998	1.23642e-26	Neural_Crest_like	NonResp_OT_vs_BT
NEDD4L	6.02153e-31	1.79012	0.679	0.254	1.26663e-26	Neural_Crest_like	NonResp_OT_vs_BT
YBX1	6.64449e-31	0.87552	1	0.994	1.39767e-26	Neural_Crest_like	NonResp_OT_vs_BT
ALDH1A3	1.29869e-30	-2.03155	0.389	0.744	2.7318e-26	Neural_Crest_like	NonResp_OT_vs_BT
MT-CYB	1.41158e-30	0.949963	1	0.996	2.96926e-26	Neural_Crest_like	NonResp_OT_vs_BT
RPL18A	2.05562e-30	0.905906	1	0.994	4.324e-26	Neural_Crest_like	NonResp_OT_vs_BT
RPS18	2.49522e-30	0.870393	1	0.998	5.2487e-26	Neural_Crest_like	NonResp_OT_vs_BT
DDX17	2.67179e-30	-1.46673	0.96	0.994	5.62011e-26	Neural_Crest_like	NonResp_OT_vs_BT
COL6A1	3.18214e-30	-2.46394	0.488	0.784	6.69363e-26	Neural_Crest_like	NonResp_OT_vs_BT
BMP8B	1.22676e-29	-3.08153	0.163	0.567	2.58048e-25	Neural_Crest_like	NonResp_OT_vs_BT
RPS15A	2.13053e-29	1.13134	1	0.985	4.48158e-25	Neural_Crest_like	NonResp_OT_vs_BT
SYT14	2.73168e-29	2.46603	0.44	0.082	5.7461e-25	Neural_Crest_like	NonResp_OT_vs_BT
SEZ6L2	3.04821e-29	1.69344	0.655	0.235	6.41192e-25	Neural_Crest_like	NonResp_OT_vs_BT
UFC1	3.12107e-29	0.946087	0.968	0.841	6.56516e-25	Neural_Crest_like	NonResp_OT_vs_BT
PLAT	5.60192e-29	-1.58458	0.774	0.922	1.17836e-24	Neural_Crest_like	NonResp_OT_vs_BT
RPLP0	7.92354e-29	1.44757	1	0.985	1.66672e-24	Neural_Crest_like	NonResp_OT_vs_BT
RPL32	8.89613e-29	0.978052	1	1	1.8713e-24	Neural_Crest_like	NonResp_OT_vs_BT
KRTCAP2	1.5727e-28	1.05182	0.944	0.782	3.30818e-24	Neural_Crest_like	NonResp_OT_vs_BT
RPLP1	2.38144e-28	1.00163	1	1	5.00936e-24	Neural_Crest_like	NonResp_OT_vs_BT
LGALS3	2.4748e-28	0.984904	0.96	0.901	5.20575e-24	Neural_Crest_like	NonResp_OT_vs_BT
COL15A1	3.01972e-28	-4.55856	0.083	0.471	6.35198e-24	Neural_Crest_like	NonResp_OT_vs_BT
CNN2	3.31672e-28	1.83902	0.611	0.214	6.97673e-24	Neural_Crest_like	NonResp_OT_vs_BT
PTPRZ1	3.37869e-28	-2.17924	0.702	0.86	7.10707e-24	Neural_Crest_like	NonResp_OT_vs_BT
RPS4X	4.79185e-28	0.912107	1	0.996	1.00797e-23	Neural_Crest_like	NonResp_OT_vs_BT
GNG5	6.18075e-28	0.88199	0.98	0.922	1.30012e-23	Neural_Crest_like	NonResp_OT_vs_BT
TAPBP	7.53973e-28	-1.24366	0.746	0.899	1.58598e-23	Neural_Crest_like	NonResp_OT_vs_BT
PRMT2	7.75979e-28	-1.16395	0.909	0.985	1.63227e-23	Neural_Crest_like	NonResp_OT_vs_BT
PFN1	1.0876e-27	0.930686	0.992	0.949	2.28776e-23	Neural_Crest_like	NonResp_OT_vs_BT
ZBTB20	1.17455e-27	-2.02174	0.794	0.901	2.47067e-23	Neural_Crest_like	NonResp_OT_vs_BT
IL1RAP	1.24682e-27	-2.23785	0.607	0.801	2.62268e-23	Neural_Crest_like	NonResp_OT_vs_BT
RPS5	1.43036e-27	0.679359	1	0.987	3.00877e-23	Neural_Crest_like	NonResp_OT_vs_BT
RPS7	1.52108e-27	0.955978	1	0.994	3.19959e-23	Neural_Crest_like	NonResp_OT_vs_BT
RAN	1.65644e-27	0.923664	0.988	0.915	3.48432e-23	Neural_Crest_like	NonResp_OT_vs_BT
TPT1	1.70932e-27	0.850113	1	1	3.59556e-23	Neural_Crest_like	NonResp_OT_vs_BT
SLC7A5	2.2274e-27	1.50239	0.758	0.385	4.68534e-23	Neural_Crest_like	NonResp_OT_vs_BT
EGFL8	2.2782e-27	2.58811	0.401	0.072	4.79219e-23	Neural_Crest_like	NonResp_OT_vs_BT
NTM	2.99749e-27	-4.95112	0.036	0.412	6.30522e-23	Neural_Crest_like	NonResp_OT_vs_BT
RPL12	4.22361e-27	1.26486	1	0.994	8.88437e-23	Neural_Crest_like	NonResp_OT_vs_BT
GAGE12H	4.40233e-27	4.63331	0.27	0.015	9.2603e-23	Neural_Crest_like	NonResp_OT_vs_BT
CITED1	4.54839e-27	1.71919	0.56	0.18	9.56753e-23	Neural_Crest_like	NonResp_OT_vs_BT
RPL36	4.70872e-27	0.778014	0.996	0.998	9.90479e-23	Neural_Crest_like	NonResp_OT_vs_BT
GDF15	8.82524e-27	0.750171	0.861	0.577	1.85639e-22	Neural_Crest_like	NonResp_OT_vs_BT
XAF1	1.32065e-26	-3.10971	0.139	0.533	2.77799e-22	Neural_Crest_like	NonResp_OT_vs_BT
S100A13	1.37312e-26	0.9209	0.988	0.964	2.88836e-22	Neural_Crest_like	NonResp_OT_vs_BT
MRC2	1.79508e-26	-4.93289	0.052	0.423	3.77595e-22	Neural_Crest_like	NonResp_OT_vs_BT
ELOB	3.45333e-26	0.838782	0.984	0.964	7.26409e-22	Neural_Crest_like	NonResp_OT_vs_BT
TOMM7	4.50809e-26	0.811745	0.988	0.987	9.48278e-22	Neural_Crest_like	NonResp_OT_vs_BT
HSPA2	4.5415e-26	1.70874	0.687	0.338	9.55305e-22	Neural_Crest_like	NonResp_OT_vs_BT
A2M	4.57097e-26	1.31236	0.948	0.924	9.61503e-22	Neural_Crest_like	NonResp_OT_vs_BT
RPS6KA5	4.65038e-26	1.35535	0.766	0.381	9.78207e-22	Neural_Crest_like	NonResp_OT_vs_BT
MX1	6.08327e-26	-2.09951	0.345	0.685	1.27962e-21	Neural_Crest_like	NonResp_OT_vs_BT
PRDX1	6.09385e-26	-1.10229	0.488	0.865	1.28184e-21	Neural_Crest_like	NonResp_OT_vs_BT
XIST	7.85708e-26	-1.89925	0.587	0.786	1.65274e-21	Neural_Crest_like	NonResp_OT_vs_BT
AMOTL1	9.35343e-26	-1.91095	0.488	0.734	1.96749e-21	Neural_Crest_like	NonResp_OT_vs_BT
H2AFZ	9.77564e-26	0.95501	0.988	0.892	2.0563e-21	Neural_Crest_like	NonResp_OT_vs_BT
FNDC3B	1.177e-25	-1.68159	0.675	0.784	2.47581e-21	Neural_Crest_like	NonResp_OT_vs_BT
COX7A1	1.37889e-25	-3.99847	0.036	0.402	2.90049e-21	Neural_Crest_like	NonResp_OT_vs_BT
PMEL	1.57913e-25	1.29607	0.885	0.721	3.3217e-21	Neural_Crest_like	NonResp_OT_vs_BT
UQCRH	1.95206e-25	0.737145	0.992	0.979	4.10615e-21	Neural_Crest_like	NonResp_OT_vs_BT
APLP2	2.09518e-25	-1.16527	0.794	0.943	4.40722e-21	Neural_Crest_like	NonResp_OT_vs_BT
DAD1	2.15936e-25	0.730582	0.98	0.928	4.54222e-21	Neural_Crest_like	NonResp_OT_vs_BT
RPL41	2.19964e-25	0.964355	1	1	4.62694e-21	Neural_Crest_like	NonResp_OT_vs_BT
TSPAN10	2.65518e-25	2.60029	0.433	0.112	5.58517e-21	Neural_Crest_like	NonResp_OT_vs_BT
MTRNR2L1	2.8604e-25	0.71218	0.512	0.14	6.01686e-21	Neural_Crest_like	NonResp_OT_vs_BT
IFI44	2.91228e-25	-2.6086	0.214	0.564	6.12599e-21	Neural_Crest_like	NonResp_OT_vs_BT
MAG	3.70264e-25	2.18342	0.44	0.106	7.78849e-21	Neural_Crest_like	NonResp_OT_vs_BT
ITGA2	4.21039e-25	-2.78876	0.143	0.512	8.85656e-21	Neural_Crest_like	NonResp_OT_vs_BT
IFI6	9.50331e-25	-1.92605	0.845	0.896	1.99902e-20	Neural_Crest_like	NonResp_OT_vs_BT
ITGA3	1.19165e-24	-1.54093	0.694	0.827	2.50664e-20	Neural_Crest_like	NonResp_OT_vs_BT
MAP4	1.48901e-24	-1.00386	0.873	0.958	3.13214e-20	Neural_Crest_like	NonResp_OT_vs_BT
TMEM208	1.5232e-24	1.04268	0.901	0.732	3.20406e-20	Neural_Crest_like	NonResp_OT_vs_BT
RPL15	1.54458e-24	0.690366	1	1	3.24903e-20	Neural_Crest_like	NonResp_OT_vs_BT
ECE1	1.61957e-24	-2.4214	0.214	0.571	3.40677e-20	Neural_Crest_like	NonResp_OT_vs_BT
RPL35	1.67871e-24	0.591929	1	0.994	3.53117e-20	Neural_Crest_like	NonResp_OT_vs_BT
RPL5	1.89905e-24	0.708327	0.996	1	3.99465e-20	Neural_Crest_like	NonResp_OT_vs_BT
IGFBP3	2.521e-24	-2.27367	0.222	0.613	5.30292e-20	Neural_Crest_like	NonResp_OT_vs_BT
SDCBP	2.58174e-24	0.852543	0.988	0.939	5.4307e-20	Neural_Crest_like	NonResp_OT_vs_BT
AC090204.1	2.60563e-24	2.25324	0.393	0.08	5.48094e-20	Neural_Crest_like	NonResp_OT_vs_BT
COL12A1	2.65119e-24	-3.06578	0.143	0.497	5.57677e-20	Neural_Crest_like	NonResp_OT_vs_BT
RAI14	2.6576e-24	1.71407	0.639	0.275	5.59027e-20	Neural_Crest_like	NonResp_OT_vs_BT
ITM2B	2.66189e-24	-1.08443	0.976	0.994	5.59929e-20	Neural_Crest_like	NonResp_OT_vs_BT
LINC00326	2.71393e-24	2.75719	0.349	0.061	5.70875e-20	Neural_Crest_like	NonResp_OT_vs_BT
VGF	3.25124e-24	0.597479	0.73	0.334	6.83897e-20	Neural_Crest_like	NonResp_OT_vs_BT
NMT1	3.29119e-24	-1.40345	0.655	0.865	6.92302e-20	Neural_Crest_like	NonResp_OT_vs_BT
TEAD1	3.57663e-24	-1.88563	0.631	0.793	7.52343e-20	Neural_Crest_like	NonResp_OT_vs_BT
NGFR	4.04841e-24	-2.98208	0.111	0.482	8.51583e-20	Neural_Crest_like	NonResp_OT_vs_BT
FSTL1	4.9975e-24	-3.16305	0.187	0.524	1.05123e-19	Neural_Crest_like	NonResp_OT_vs_BT
COL5A2	5.07528e-24	-2.92388	0.19	0.535	1.06758e-19	Neural_Crest_like	NonResp_OT_vs_BT
ENPP2	5.70966e-24	-2.39157	0.155	0.524	1.20103e-19	Neural_Crest_like	NonResp_OT_vs_BT
SCN9A	5.72844e-24	-3.42921	0.095	0.448	1.20498e-19	Neural_Crest_like	NonResp_OT_vs_BT
RPS21	6.14191e-24	0.760276	1	0.987	1.29195e-19	Neural_Crest_like	NonResp_OT_vs_BT
SLC25A3	6.17032e-24	0.790807	1	0.964	1.29793e-19	Neural_Crest_like	NonResp_OT_vs_BT
IFI27	6.77542e-24	-1.34438	0.25	0.641	1.42521e-19	Neural_Crest_like	NonResp_OT_vs_BT
ENO1	6.81843e-24	0.881211	0.996	0.996	1.43426e-19	Neural_Crest_like	NonResp_OT_vs_BT
PPDPF	7.12897e-24	0.924985	0.972	0.947	1.49958e-19	Neural_Crest_like	NonResp_OT_vs_BT
PSD3	9.1059e-24	-2.79202	0.131	0.501	1.91543e-19	Neural_Crest_like	NonResp_OT_vs_BT
PRCP	9.35843e-24	-2.79202	0.361	0.63	1.96855e-19	Neural_Crest_like	NonResp_OT_vs_BT
SH3KBP1	1.12551e-23	-2.11888	0.508	0.727	2.36751e-19	Neural_Crest_like	NonResp_OT_vs_BT
XYLT1	1.4869e-23	-3.77875	0.04	0.385	3.12769e-19	Neural_Crest_like	NonResp_OT_vs_BT
COL16A1	1.6796e-23	-3.04578	0.278	0.581	3.53304e-19	Neural_Crest_like	NonResp_OT_vs_BT
LGALS3BP	2.11091e-23	-1.2038	0.952	0.987	4.4403e-19	Neural_Crest_like	NonResp_OT_vs_BT
RPL7	2.47476e-23	0.606936	1	1	5.20565e-19	Neural_Crest_like	NonResp_OT_vs_BT
SLC20A1	2.75804e-23	-1.87015	0.663	0.81	5.80154e-19	Neural_Crest_like	NonResp_OT_vs_BT
FRMD4A	2.9874e-23	-2.2411	0.357	0.649	6.284e-19	Neural_Crest_like	NonResp_OT_vs_BT
RACK1	3.53407e-23	0.383789	1	0.987	7.43391e-19	Neural_Crest_like	NonResp_OT_vs_BT
CTHRC1	4.96748e-23	1.22986	0.889	0.744	1.04491e-18	Neural_Crest_like	NonResp_OT_vs_BT
PYCARD	5.25307e-23	2.0117	0.496	0.159	1.10498e-18	Neural_Crest_like	NonResp_OT_vs_BT
RPL37A	6.51988e-23	0.639635	1	1	1.37146e-18	Neural_Crest_like	NonResp_OT_vs_BT
SPARC	6.97458e-23	-1.37951	0.984	0.983	1.4671e-18	Neural_Crest_like	NonResp_OT_vs_BT
RAC3	7.3582e-23	1.81531	0.472	0.142	1.5478e-18	Neural_Crest_like	NonResp_OT_vs_BT
SCARB2	8.30151e-23	-1.19986	0.956	0.973	1.74622e-18	Neural_Crest_like	NonResp_OT_vs_BT
CKB	8.4251e-23	1.72709	0.563	0.195	1.77222e-18	Neural_Crest_like	NonResp_OT_vs_BT
PKM	9.40173e-23	0.690622	1	1	1.97765e-18	Neural_Crest_like	NonResp_OT_vs_BT
PIM3	9.88774e-23	1.34186	0.694	0.328	2.07989e-18	Neural_Crest_like	NonResp_OT_vs_BT
RAB3C	1.08234e-22	2.96205	0.306	0.044	2.2767e-18	Neural_Crest_like	NonResp_OT_vs_BT
TXN	1.14503e-22	0.910591	0.956	0.877	2.40856e-18	Neural_Crest_like	NonResp_OT_vs_BT
RPL28	1.17323e-22	0.734444	1	1	2.46789e-18	Neural_Crest_like	NonResp_OT_vs_BT
ST8SIA5	1.41034e-22	-5.42071	0.012	0.33	2.96665e-18	Neural_Crest_like	NonResp_OT_vs_BT
CD44	1.61972e-22	-1.06081	0.944	0.943	3.40709e-18	Neural_Crest_like	NonResp_OT_vs_BT
EEF1D	1.68161e-22	0.66817	0.996	0.968	3.53726e-18	Neural_Crest_like	NonResp_OT_vs_BT
LIPA	1.83824e-22	1.73374	0.468	0.137	3.86674e-18	Neural_Crest_like	NonResp_OT_vs_BT
RPL31	2.09343e-22	0.746568	0.984	0.97	4.40354e-18	Neural_Crest_like	NonResp_OT_vs_BT
JAG1	2.25875e-22	-2.58839	0.238	0.562	4.75128e-18	Neural_Crest_like	NonResp_OT_vs_BT
CFD	2.85373e-22	2.895	0.298	0.042	6.00282e-18	Neural_Crest_like	NonResp_OT_vs_BT
B2M	3.16043e-22	-1.12232	0.992	0.977	6.64797e-18	Neural_Crest_like	NonResp_OT_vs_BT
OS9	3.45136e-22	0.973142	0.881	0.564	7.25993e-18	Neural_Crest_like	NonResp_OT_vs_BT
RPL24	4.0882e-22	0.654491	0.996	0.996	8.59953e-18	Neural_Crest_like	NonResp_OT_vs_BT
NPM1	4.34365e-22	0.500706	0.996	0.979	9.13687e-18	Neural_Crest_like	NonResp_OT_vs_BT
PDCD6	5.58368e-22	0.866546	0.933	0.805	1.17453e-17	Neural_Crest_like	NonResp_OT_vs_BT
AKAP12	6.16251e-22	1.16552	0.913	0.734	1.29628e-17	Neural_Crest_like	NonResp_OT_vs_BT
THBS2	6.29408e-22	-2.57726	0.456	0.681	1.32396e-17	Neural_Crest_like	NonResp_OT_vs_BT
RNF213	7.35291e-22	-1.30651	0.758	0.924	1.54669e-17	Neural_Crest_like	NonResp_OT_vs_BT
MRPL41	7.43738e-22	0.981396	0.889	0.677	1.56445e-17	Neural_Crest_like	NonResp_OT_vs_BT
SOX6	8.5278e-22	-2.61608	0.198	0.516	1.79382e-17	Neural_Crest_like	NonResp_OT_vs_BT
HNRNPA1	9.75199e-22	1.01596	0.96	0.93	2.05133e-17	Neural_Crest_like	NonResp_OT_vs_BT
GUK1	1.05937e-21	0.833088	0.976	0.977	2.22839e-17	Neural_Crest_like	NonResp_OT_vs_BT
AC245297.3	1.20914e-21	-2.43484	0.254	0.569	2.54344e-17	Neural_Crest_like	NonResp_OT_vs_BT
BNC2	1.35047e-21	1.47201	0.647	0.292	2.84072e-17	Neural_Crest_like	NonResp_OT_vs_BT
CCT3	1.37136e-21	0.708947	0.992	0.937	2.88465e-17	Neural_Crest_like	NonResp_OT_vs_BT
PRTG	1.50921e-21	2.33065	0.345	0.068	3.17463e-17	Neural_Crest_like	NonResp_OT_vs_BT
PNPLA3	1.84528e-21	2.39384	0.349	0.072	3.88156e-17	Neural_Crest_like	NonResp_OT_vs_BT
ABCB5	1.98134e-21	1.9798	0.393	0.097	4.16775e-17	Neural_Crest_like	NonResp_OT_vs_BT
NCAM1	2.19987e-21	-2.48806	0.127	0.474	4.62742e-17	Neural_Crest_like	NonResp_OT_vs_BT
GNAI2	2.28884e-21	-1.09689	0.853	0.918	4.81457e-17	Neural_Crest_like	NonResp_OT_vs_BT
EYA4	2.29693e-21	2.29544	0.361	0.078	4.83158e-17	Neural_Crest_like	NonResp_OT_vs_BT
RDX	2.87438e-21	-1.16847	0.921	0.983	6.04626e-17	Neural_Crest_like	NonResp_OT_vs_BT
NQO1	3.13276e-21	1.25229	0.726	0.408	6.58977e-17	Neural_Crest_like	NonResp_OT_vs_BT
NUDT14	3.48014e-21	1.75314	0.536	0.205	7.32048e-17	Neural_Crest_like	NonResp_OT_vs_BT
GPR155	3.79314e-21	-2.02105	0.472	0.696	7.97886e-17	Neural_Crest_like	NonResp_OT_vs_BT
CEBPD	3.80679e-21	0.682803	0.71	0.353	8.00758e-17	Neural_Crest_like	NonResp_OT_vs_BT
SEMA3A	3.89343e-21	-2.63508	0.107	0.446	8.18984e-17	Neural_Crest_like	NonResp_OT_vs_BT
ENDOD1	3.89986e-21	-1.46537	0.687	0.833	8.20336e-17	Neural_Crest_like	NonResp_OT_vs_BT
DDX5	4.55435e-21	-1.19268	1	0.996	9.58008e-17	Neural_Crest_like	NonResp_OT_vs_BT
WIPF1	4.91754e-21	-1.95564	0.317	0.6	1.0344e-16	Neural_Crest_like	NonResp_OT_vs_BT
CYP51A1	5.32771e-21	2.2122	0.373	0.089	1.12068e-16	Neural_Crest_like	NonResp_OT_vs_BT
PPM1M	5.57803e-21	-3.20706	0.075	0.397	1.17334e-16	Neural_Crest_like	NonResp_OT_vs_BT
PARP14	5.72082e-21	-1.47792	0.452	0.732	1.20337e-16	Neural_Crest_like	NonResp_OT_vs_BT
FMOD	5.74768e-21	-4.82403	0.02	0.323	1.20902e-16	Neural_Crest_like	NonResp_OT_vs_BT
AKAP6	7.5631e-21	-2.23726	0.385	0.622	1.5909e-16	Neural_Crest_like	NonResp_OT_vs_BT
TMEM47	8.63071e-21	-4.05094	0.044	0.353	1.81547e-16	Neural_Crest_like	NonResp_OT_vs_BT
EIF5A	9.76874e-21	0.813517	0.956	0.877	2.05486e-16	Neural_Crest_like	NonResp_OT_vs_BT
DNAJC3	1.42949e-20	-1.51608	0.722	0.856	3.00693e-16	Neural_Crest_like	NonResp_OT_vs_BT
TMSB10	1.46016e-20	0.669831	0.992	1	3.07145e-16	Neural_Crest_like	NonResp_OT_vs_BT
ZCCHC24	2.00998e-20	-1.50089	0.417	0.687	4.22799e-16	Neural_Crest_like	NonResp_OT_vs_BT
KIAA1755	2.10781e-20	-3.16529	0.083	0.404	4.43378e-16	Neural_Crest_like	NonResp_OT_vs_BT
ARPC1B	2.13397e-20	-1.31293	0.948	0.981	4.4888e-16	Neural_Crest_like	NonResp_OT_vs_BT
RPL26	2.24836e-20	0.576068	1	0.979	4.72943e-16	Neural_Crest_like	NonResp_OT_vs_BT
SMURF2	2.64084e-20	-2.15368	0.278	0.571	5.555e-16	Neural_Crest_like	NonResp_OT_vs_BT
APP	2.70785e-20	-0.951812	0.897	0.958	5.69595e-16	Neural_Crest_like	NonResp_OT_vs_BT
MAD1L1	2.77858e-20	1.16392	0.73	0.395	5.84473e-16	Neural_Crest_like	NonResp_OT_vs_BT
NKTR	2.8096e-20	-1.11515	0.786	0.901	5.91e-16	Neural_Crest_like	NonResp_OT_vs_BT
SERPINF1	2.98869e-20	1.47868	0.73	0.471	6.2867e-16	Neural_Crest_like	NonResp_OT_vs_BT
SYT11	3.1093e-20	-2.05535	0.286	0.579	6.54041e-16	Neural_Crest_like	NonResp_OT_vs_BT
WWTR1	3.25936e-20	-1.2042	0.798	0.93	6.85606e-16	Neural_Crest_like	NonResp_OT_vs_BT
HIST1H1C	3.3409e-20	1.33786	0.567	0.226	7.02759e-16	Neural_Crest_like	NonResp_OT_vs_BT
IGKC	4.12664e-20	2.26687	0.306	0.055	8.68039e-16	Neural_Crest_like	NonResp_OT_vs_BT
LAMC1	4.21487e-20	-1.15437	0.766	0.888	8.86597e-16	Neural_Crest_like	NonResp_OT_vs_BT
CDCP1	5.70818e-20	-3.37414	0.056	0.366	1.20071e-15	Neural_Crest_like	NonResp_OT_vs_BT
GAS7	6.37126e-20	-1.13345	0.913	0.932	1.3402e-15	Neural_Crest_like	NonResp_OT_vs_BT
RAB13	6.42031e-20	0.897955	0.968	0.871	1.35051e-15	Neural_Crest_like	NonResp_OT_vs_BT
PMEPA1	7.29522e-20	-2.74148	0.325	0.586	1.53455e-15	Neural_Crest_like	NonResp_OT_vs_BT
PBRM1	7.56383e-20	-1.31611	0.476	0.746	1.59105e-15	Neural_Crest_like	NonResp_OT_vs_BT
TAP1	7.84193e-20	-1.55166	0.341	0.649	1.64955e-15	Neural_Crest_like	NonResp_OT_vs_BT
NFIA	9.6564e-20	-2.11442	0.345	0.605	2.03122e-15	Neural_Crest_like	NonResp_OT_vs_BT
FREM2	9.92e-20	-2.80528	0.143	0.457	2.08667e-15	Neural_Crest_like	NonResp_OT_vs_BT
SKI	1.0563e-19	-1.68952	0.437	0.668	2.22192e-15	Neural_Crest_like	NonResp_OT_vs_BT
CDC42EP1	1.28761e-19	1.73653	0.488	0.169	2.70849e-15	Neural_Crest_like	NonResp_OT_vs_BT
TNNT1	1.42131e-19	1.57138	0.405	0.112	2.98972e-15	Neural_Crest_like	NonResp_OT_vs_BT
C12orf57	1.46627e-19	0.788022	0.937	0.858	3.08429e-15	Neural_Crest_like	NonResp_OT_vs_BT
RPS27A	1.51345e-19	0.644816	1	0.996	3.18353e-15	Neural_Crest_like	NonResp_OT_vs_BT
ZFAS1	1.55143e-19	0.795997	0.968	0.846	3.26342e-15	Neural_Crest_like	NonResp_OT_vs_BT
MZT2A	1.63054e-19	0.959785	0.813	0.526	3.42984e-15	Neural_Crest_like	NonResp_OT_vs_BT
PDLIM3	1.70979e-19	-1.4944	0.198	0.545	3.59654e-15	Neural_Crest_like	NonResp_OT_vs_BT
EIF4B	1.97428e-19	0.766347	0.933	0.829	4.1529e-15	Neural_Crest_like	NonResp_OT_vs_BT
RPSA	2.67279e-19	0.534079	1	0.996	5.62222e-15	Neural_Crest_like	NonResp_OT_vs_BT
RUNX1T1	3.12509e-19	2.90842	0.238	0.027	6.57362e-15	Neural_Crest_like	NonResp_OT_vs_BT
MOXD1	3.54216e-19	-3.12721	0.075	0.381	7.45092e-15	Neural_Crest_like	NonResp_OT_vs_BT
COL6A2	3.71491e-19	-2.58821	0.349	0.59	7.81432e-15	Neural_Crest_like	NonResp_OT_vs_BT
AEBP1	3.75232e-19	-1.1452	0.921	0.975	7.89301e-15	Neural_Crest_like	NonResp_OT_vs_BT
RPS26	4.00899e-19	0.762008	0.984	0.987	8.43291e-15	Neural_Crest_like	NonResp_OT_vs_BT
ABHD2	4.76939e-19	-0.736398	0.718	0.86	1.00324e-14	Neural_Crest_like	NonResp_OT_vs_BT
VMP1	5.93807e-19	-1.15528	0.948	0.975	1.24907e-14	Neural_Crest_like	NonResp_OT_vs_BT
ENO2	6.0003e-19	1.2037	0.635	0.273	1.26216e-14	Neural_Crest_like	NonResp_OT_vs_BT
ATP6V0C	7.07345e-19	2.90842	0.341	0.091	1.4879e-14	Neural_Crest_like	NonResp_OT_vs_BT
IGSF3	7.09426e-19	-1.67655	0.579	0.755	1.49228e-14	Neural_Crest_like	NonResp_OT_vs_BT
MORN2	7.1262e-19	1.29385	0.536	0.197	1.499e-14	Neural_Crest_like	NonResp_OT_vs_BT
RBM5	7.20859e-19	-1.38588	0.56	0.748	1.51633e-14	Neural_Crest_like	NonResp_OT_vs_BT
MLIP	7.36744e-19	3.47135	0.198	0.013	1.54974e-14	Neural_Crest_like	NonResp_OT_vs_BT
PPIC	7.38112e-19	-3.10015	0.052	0.349	1.55262e-14	Neural_Crest_like	NonResp_OT_vs_BT
MBP	7.88706e-19	1.0932	0.829	0.624	1.65904e-14	Neural_Crest_like	NonResp_OT_vs_BT
PSMA1	8.13524e-19	-1.16581	0.702	0.841	1.71125e-14	Neural_Crest_like	NonResp_OT_vs_BT
TPI1	9.14209e-19	0.846086	0.964	0.975	1.92304e-14	Neural_Crest_like	NonResp_OT_vs_BT
TNFRSF19	9.98215e-19	-1.70906	0.571	0.719	2.09974e-14	Neural_Crest_like	NonResp_OT_vs_BT
STAT1	1.05623e-18	-1.19021	0.726	0.89	2.22178e-14	Neural_Crest_like	NonResp_OT_vs_BT
SLC2A3	1.18583e-18	1.2498	0.794	0.514	2.4944e-14	Neural_Crest_like	NonResp_OT_vs_BT
TAF7	1.20392e-18	1.11329	0.774	0.49	2.53245e-14	Neural_Crest_like	NonResp_OT_vs_BT
ST3GAL5	1.23794e-18	-1.63427	0.516	0.748	2.60401e-14	Neural_Crest_like	NonResp_OT_vs_BT
LPL	1.30713e-18	-2.95665	0.032	0.321	2.74955e-14	Neural_Crest_like	NonResp_OT_vs_BT
NCAM2	1.38444e-18	2.29669	0.278	0.047	2.91216e-14	Neural_Crest_like	NonResp_OT_vs_BT
COL18A1	1.5546e-18	-1.54794	0.548	0.712	3.27009e-14	Neural_Crest_like	NonResp_OT_vs_BT
SF1	1.76939e-18	-0.913643	0.865	0.926	3.72191e-14	Neural_Crest_like	NonResp_OT_vs_BT
ACTG1	1.96759e-18	0.703164	1	1	4.13882e-14	Neural_Crest_like	NonResp_OT_vs_BT
SGK1	1.99432e-18	1.04737	0.782	0.518	4.19505e-14	Neural_Crest_like	NonResp_OT_vs_BT
FBXO32	2.30795e-18	0.961914	0.845	0.636	4.85478e-14	Neural_Crest_like	NonResp_OT_vs_BT
CKS2	2.53962e-18	1.65048	0.528	0.209	5.34209e-14	Neural_Crest_like	NonResp_OT_vs_BT
CADPS	2.58952e-18	2.19346	0.385	0.112	5.44707e-14	Neural_Crest_like	NonResp_OT_vs_BT
TRAPPC1	2.60642e-18	0.798234	0.885	0.742	5.4826e-14	Neural_Crest_like	NonResp_OT_vs_BT
SNRPE	2.61016e-18	0.731151	0.96	0.856	5.49046e-14	Neural_Crest_like	NonResp_OT_vs_BT
CLMN	2.98592e-18	1.10151	0.726	0.397	6.28089e-14	Neural_Crest_like	NonResp_OT_vs_BT
KMT2A	3.16238e-18	-1.07204	0.73	0.848	6.65207e-14	Neural_Crest_like	NonResp_OT_vs_BT
SLC45A2	3.33169e-18	1.43278	0.571	0.258	7.00821e-14	Neural_Crest_like	NonResp_OT_vs_BT
RHOBTB3	3.93715e-18	0.619675	0.901	0.698	8.2818e-14	Neural_Crest_like	NonResp_OT_vs_BT
CADM3	4.00311e-18	-4.56584	0.028	0.298	8.42054e-14	Neural_Crest_like	NonResp_OT_vs_BT
SCRG1	4.11701e-18	-2.77868	0.294	0.562	8.66014e-14	Neural_Crest_like	NonResp_OT_vs_BT
ISCA2	4.12868e-18	1.60441	0.464	0.165	8.68468e-14	Neural_Crest_like	NonResp_OT_vs_BT
TRIM63	4.19735e-18	2.65258	0.286	0.055	8.82912e-14	Neural_Crest_like	NonResp_OT_vs_BT
CBR1	4.30971e-18	-1.19112	0.698	0.841	9.06548e-14	Neural_Crest_like	NonResp_OT_vs_BT
TTC3	4.32873e-18	-0.820272	0.968	0.979	9.10548e-14	Neural_Crest_like	NonResp_OT_vs_BT
PAGE5	4.63867e-18	1.74419	0.409	0.127	9.75744e-14	Neural_Crest_like	NonResp_OT_vs_BT
TMTC1	4.96257e-18	2.05728	0.329	0.078	1.04388e-13	Neural_Crest_like	NonResp_OT_vs_BT
WIPI1	5.06778e-18	1.29029	0.675	0.357	1.06601e-13	Neural_Crest_like	NonResp_OT_vs_BT
TRIM69	6.27007e-18	-2.55386	0.143	0.436	1.31891e-13	Neural_Crest_like	NonResp_OT_vs_BT
PLPP1	6.38254e-18	-2.40346	0.21	0.499	1.34257e-13	Neural_Crest_like	NonResp_OT_vs_BT
GRB10	6.70187e-18	-2.61717	0.087	0.383	1.40974e-13	Neural_Crest_like	NonResp_OT_vs_BT
COX7C	7.11102e-18	0.854381	0.98	0.968	1.4958e-13	Neural_Crest_like	NonResp_OT_vs_BT
PFDN2	7.41016e-18	0.742372	0.933	0.825	1.55873e-13	Neural_Crest_like	NonResp_OT_vs_BT
FAM114A1	7.54842e-18	-1.23466	0.381	0.706	1.58781e-13	Neural_Crest_like	NonResp_OT_vs_BT
BTF3	9.44008e-18	0.477215	0.988	0.93	1.98572e-13	Neural_Crest_like	NonResp_OT_vs_BT
BHLHE41	9.94686e-18	1.79408	0.397	0.121	2.09232e-13	Neural_Crest_like	NonResp_OT_vs_BT
EXOSC4	1.01224e-17	1.03697	0.774	0.514	2.12925e-13	Neural_Crest_like	NonResp_OT_vs_BT
WDR82	1.03346e-17	-1.52365	0.476	0.672	2.17387e-13	Neural_Crest_like	NonResp_OT_vs_BT
ATRX	1.06738e-17	-0.893395	0.861	0.939	2.24524e-13	Neural_Crest_like	NonResp_OT_vs_BT
METRN	1.06862e-17	0.914486	0.897	0.759	2.24784e-13	Neural_Crest_like	NonResp_OT_vs_BT
PDGFA	1.0745e-17	-1.42735	0.524	0.732	2.26021e-13	Neural_Crest_like	NonResp_OT_vs_BT
PCDH9	1.10252e-17	-2.34783	0.544	0.685	2.31916e-13	Neural_Crest_like	NonResp_OT_vs_BT
GAA	1.10803e-17	-1.75708	0.246	0.539	2.33074e-13	Neural_Crest_like	NonResp_OT_vs_BT
AURKAIP1	1.13181e-17	0.763816	0.948	0.867	2.38077e-13	Neural_Crest_like	NonResp_OT_vs_BT
CELF1	1.28486e-17	-1.25078	0.615	0.789	2.70271e-13	Neural_Crest_like	NonResp_OT_vs_BT
DTNA	1.29636e-17	2.35136	0.282	0.055	2.72689e-13	Neural_Crest_like	NonResp_OT_vs_BT
MECP2	1.33241e-17	-1.34073	0.452	0.698	2.80273e-13	Neural_Crest_like	NonResp_OT_vs_BT
CITED2	1.38602e-17	1.73508	0.452	0.163	2.9155e-13	Neural_Crest_like	NonResp_OT_vs_BT
LAMP2	1.46628e-17	-0.948666	0.821	0.939	3.08433e-13	Neural_Crest_like	NonResp_OT_vs_BT
NDN	1.48523e-17	1.75471	0.365	0.099	3.12417e-13	Neural_Crest_like	NonResp_OT_vs_BT
SNRNP70	1.49602e-17	-1.09013	0.837	0.907	3.14687e-13	Neural_Crest_like	NonResp_OT_vs_BT
FBLN7	1.52265e-17	-3.75929	0.032	0.3	3.2029e-13	Neural_Crest_like	NonResp_OT_vs_BT
OAZ1	1.5517e-17	0.578573	0.988	0.996	3.26401e-13	Neural_Crest_like	NonResp_OT_vs_BT
ITPR2	1.63192e-17	-1.91851	0.302	0.577	3.43274e-13	Neural_Crest_like	NonResp_OT_vs_BT
S100A6	1.65936e-17	0.785012	0.992	0.985	3.49046e-13	Neural_Crest_like	NonResp_OT_vs_BT
DDIT4	1.66015e-17	1.07153	0.671	0.362	3.49213e-13	Neural_Crest_like	NonResp_OT_vs_BT
RPS28	1.71468e-17	0.581079	1	1	3.60682e-13	Neural_Crest_like	NonResp_OT_vs_BT
ITIH6	1.74986e-17	-2.43701	0.139	0.438	3.68084e-13	Neural_Crest_like	NonResp_OT_vs_BT
LINC01287	1.86121e-17	2.47084	0.258	0.042	3.91505e-13	Neural_Crest_like	NonResp_OT_vs_BT
TSPAN5	1.90886e-17	-2.78312	0.063	0.345	4.01529e-13	Neural_Crest_like	NonResp_OT_vs_BT
GPX4	2.09664e-17	0.707495	0.968	0.949	4.41028e-13	Neural_Crest_like	NonResp_OT_vs_BT
TRPM8	2.32282e-17	-4.5034	0.02	0.277	4.88606e-13	Neural_Crest_like	NonResp_OT_vs_BT
CDH7	2.39021e-17	3.05347	0.242	0.038	5.02781e-13	Neural_Crest_like	NonResp_OT_vs_BT
GRAP2	2.45462e-17	2.21327	0.317	0.076	5.16328e-13	Neural_Crest_like	NonResp_OT_vs_BT
HEXIM2	2.48748e-17	1.87061	0.357	0.097	5.23242e-13	Neural_Crest_like	NonResp_OT_vs_BT
MRPS21	2.6105e-17	0.640721	0.968	0.918	5.49118e-13	Neural_Crest_like	NonResp_OT_vs_BT
NME4	2.7971e-17	0.851624	0.857	0.727	5.88371e-13	Neural_Crest_like	NonResp_OT_vs_BT
PLEKHA5	3.00446e-17	1.22311	0.694	0.381	6.31989e-13	Neural_Crest_like	NonResp_OT_vs_BT
RPS3A	3.26235e-17	0.748927	1	0.998	6.86235e-13	Neural_Crest_like	NonResp_OT_vs_BT
C6orf62	3.44963e-17	-1.05266	0.778	0.892	7.25629e-13	Neural_Crest_like	NonResp_OT_vs_BT
FTX	3.47737e-17	-1.38301	0.508	0.704	7.31465e-13	Neural_Crest_like	NonResp_OT_vs_BT
RGS1	3.85271e-17	1.25668	0.448	0.154	8.10418e-13	Neural_Crest_like	NonResp_OT_vs_BT
PALM2	3.91314e-17	-3.52043	0.036	0.3	8.23129e-13	Neural_Crest_like	NonResp_OT_vs_BT
ROCK2	3.98258e-17	-1.02553	0.567	0.784	8.37735e-13	Neural_Crest_like	NonResp_OT_vs_BT
CLDN11	4.13822e-17	-3.73987	0.024	0.285	8.70475e-13	Neural_Crest_like	NonResp_OT_vs_BT
NFIX	4.57944e-17	-1.79308	0.25	0.533	9.63285e-13	Neural_Crest_like	NonResp_OT_vs_BT
MBNL1	4.59769e-17	-1.00172	0.738	0.877	9.67124e-13	Neural_Crest_like	NonResp_OT_vs_BT
EMC6	4.85844e-17	0.968005	0.746	0.438	1.02197e-12	Neural_Crest_like	NonResp_OT_vs_BT
TNC	4.90496e-17	-1.55544	0.56	0.725	1.03176e-12	Neural_Crest_like	NonResp_OT_vs_BT
UBC	4.96148e-17	0.501556	0.996	0.987	1.04365e-12	Neural_Crest_like	NonResp_OT_vs_BT
MITF	5.17146e-17	1.05222	0.865	0.742	1.08782e-12	Neural_Crest_like	NonResp_OT_vs_BT
PAIP1	5.20651e-17	0.887558	0.813	0.52	1.09519e-12	Neural_Crest_like	NonResp_OT_vs_BT
NTS	5.22252e-17	4.53777	0.226	0.032	1.09856e-12	Neural_Crest_like	NonResp_OT_vs_BT
TSC22D1	5.27466e-17	-1.0504	0.897	0.953	1.10952e-12	Neural_Crest_like	NonResp_OT_vs_BT
LMO4	5.59451e-17	-1.16045	0.802	0.875	1.1768e-12	Neural_Crest_like	NonResp_OT_vs_BT
MRPL52	5.75374e-17	0.832522	0.897	0.727	1.2103e-12	Neural_Crest_like	NonResp_OT_vs_BT
PARK7	5.88231e-17	0.596981	1	0.966	1.23734e-12	Neural_Crest_like	NonResp_OT_vs_BT
ROBO3	6.18498e-17	-3.11814	0.107	0.385	1.30101e-12	Neural_Crest_like	NonResp_OT_vs_BT
MPDU1	6.39391e-17	1.29276	0.536	0.226	1.34496e-12	Neural_Crest_like	NonResp_OT_vs_BT
NME2	6.50228e-17	1.66551	0.575	0.298	1.36775e-12	Neural_Crest_like	NonResp_OT_vs_BT
TANC2	6.72836e-17	-1.71159	0.456	0.658	1.41531e-12	Neural_Crest_like	NonResp_OT_vs_BT
UBB	7.45197e-17	0.625311	0.996	0.981	1.56752e-12	Neural_Crest_like	NonResp_OT_vs_BT
GLS	7.86727e-17	-0.984846	0.631	0.793	1.65488e-12	Neural_Crest_like	NonResp_OT_vs_BT
TRIL	8.36634e-17	-3.12133	0.06	0.332	1.75986e-12	Neural_Crest_like	NonResp_OT_vs_BT
TK2	8.54686e-17	-2.00114	0.242	0.507	1.79783e-12	Neural_Crest_like	NonResp_OT_vs_BT
CFAP97	9.73772e-17	-0.952378	0.81	0.911	2.04833e-12	Neural_Crest_like	NonResp_OT_vs_BT
TSPAN11	1.06129e-16	-6.28141	0.004	0.241	2.23243e-12	Neural_Crest_like	NonResp_OT_vs_BT
C1orf53	1.07298e-16	1.92102	0.349	0.099	2.25702e-12	Neural_Crest_like	NonResp_OT_vs_BT
LAMTOR4	1.076e-16	0.662315	0.948	0.877	2.26336e-12	Neural_Crest_like	NonResp_OT_vs_BT
RIMS2	1.09512e-16	1.82064	0.401	0.131	2.30359e-12	Neural_Crest_like	NonResp_OT_vs_BT
FYB1	1.10665e-16	1.81699	0.405	0.137	2.32784e-12	Neural_Crest_like	NonResp_OT_vs_BT
RGS2	1.21369e-16	1.45929	0.44	0.159	2.553e-12	Neural_Crest_like	NonResp_OT_vs_BT
CNP	1.28365e-16	-1.15933	0.671	0.818	2.70015e-12	Neural_Crest_like	NonResp_OT_vs_BT
TAOK1	1.42471e-16	-1.20465	0.837	0.879	2.99688e-12	Neural_Crest_like	NonResp_OT_vs_BT
RPP25	1.49481e-16	1.27437	0.484	0.18	3.14434e-12	Neural_Crest_like	NonResp_OT_vs_BT
ARHGAP32	1.52059e-16	-2.01758	0.198	0.48	3.19855e-12	Neural_Crest_like	NonResp_OT_vs_BT
VCAN	1.54447e-16	-2.01248	0.107	0.393	3.24879e-12	Neural_Crest_like	NonResp_OT_vs_BT
TRAF4	1.56217e-16	1.17361	0.567	0.258	3.28603e-12	Neural_Crest_like	NonResp_OT_vs_BT
FCGR2A	1.58121e-16	1.31441	0.683	0.385	3.32607e-12	Neural_Crest_like	NonResp_OT_vs_BT
FSTL3	1.64899e-16	1.52076	0.52	0.237	3.46865e-12	Neural_Crest_like	NonResp_OT_vs_BT
TXNDC17	1.65041e-16	0.808252	0.909	0.77	3.47164e-12	Neural_Crest_like	NonResp_OT_vs_BT
PDIA6	1.67566e-16	-0.792541	0.96	0.994	3.52474e-12	Neural_Crest_like	NonResp_OT_vs_BT
ADCY1	1.84185e-16	1.54178	0.437	0.154	3.87433e-12	Neural_Crest_like	NonResp_OT_vs_BT
SPCS2	1.8771e-16	-0.880823	0.913	0.97	3.94849e-12	Neural_Crest_like	NonResp_OT_vs_BT
CAP2	2.04441e-16	2.02871	0.302	0.072	4.30043e-12	Neural_Crest_like	NonResp_OT_vs_BT
DYNLL2	2.05508e-16	-1.55861	0.413	0.63	4.32287e-12	Neural_Crest_like	NonResp_OT_vs_BT
SRPK2	2.10563e-16	-0.990375	0.615	0.814	4.4292e-12	Neural_Crest_like	NonResp_OT_vs_BT
TRPS1	2.31325e-16	-2.13111	0.175	0.457	4.86592e-12	Neural_Crest_like	NonResp_OT_vs_BT
RCN1	2.33235e-16	-0.984315	0.448	0.77	4.90609e-12	Neural_Crest_like	NonResp_OT_vs_BT
NSMCE1	2.38881e-16	1.11316	0.671	0.385	5.02485e-12	Neural_Crest_like	NonResp_OT_vs_BT
CHCHD3	2.51367e-16	0.968789	0.738	0.421	5.2875e-12	Neural_Crest_like	NonResp_OT_vs_BT
PHF11	2.69507e-16	-2.39901	0.075	0.351	5.66908e-12	Neural_Crest_like	NonResp_OT_vs_BT
ARF5	2.73013e-16	0.935897	0.734	0.442	5.74283e-12	Neural_Crest_like	NonResp_OT_vs_BT
FAM110B	3.05165e-16	-3.31765	0.032	0.288	6.41914e-12	Neural_Crest_like	NonResp_OT_vs_BT
SYT6	3.1562e-16	-3.53453	0.067	0.33	6.63906e-12	Neural_Crest_like	NonResp_OT_vs_BT
HOXC10	3.23419e-16	2.19472	0.306	0.076	6.80311e-12	Neural_Crest_like	NonResp_OT_vs_BT
NR2F2	3.53486e-16	0.966086	0.821	0.567	7.43557e-12	Neural_Crest_like	NonResp_OT_vs_BT
LINC00221	3.59342e-16	1.72399	0.345	0.097	7.55876e-12	Neural_Crest_like	NonResp_OT_vs_BT
LPCAT2	3.68425e-16	-2.03242	0.258	0.51	7.74981e-12	Neural_Crest_like	NonResp_OT_vs_BT
SRSF11	3.71731e-16	-0.804103	0.964	0.981	7.81937e-12	Neural_Crest_like	NonResp_OT_vs_BT
SPARCL1	3.74078e-16	-1.32266	0.131	0.446	7.86873e-12	Neural_Crest_like	NonResp_OT_vs_BT
ITGB3	3.97315e-16	-1.78642	0.365	0.594	8.35752e-12	Neural_Crest_like	NonResp_OT_vs_BT
VLDLR	4.19264e-16	1.80688	0.413	0.15	8.81922e-12	Neural_Crest_like	NonResp_OT_vs_BT
SLC7A8	4.24445e-16	1.382	0.528	0.241	8.92819e-12	Neural_Crest_like	NonResp_OT_vs_BT
NR4A3	4.37607e-16	2.12601	0.329	0.091	9.20506e-12	Neural_Crest_like	NonResp_OT_vs_BT
MAL	4.43543e-16	2.20304	0.302	0.074	9.32992e-12	Neural_Crest_like	NonResp_OT_vs_BT
CTSH	4.57001e-16	1.12455	0.631	0.334	9.61301e-12	Neural_Crest_like	NonResp_OT_vs_BT
ITGA6	4.87192e-16	-1.4021	0.802	0.814	1.02481e-11	Neural_Crest_like	NonResp_OT_vs_BT
TOMM5	4.93514e-16	1.2492	0.655	0.366	1.03811e-11	Neural_Crest_like	NonResp_OT_vs_BT
COX5A	4.97959e-16	0.646396	0.944	0.867	1.04746e-11	Neural_Crest_like	NonResp_OT_vs_BT
RPL17	5.19062e-16	1.74946	0.702	0.497	1.09185e-11	Neural_Crest_like	NonResp_OT_vs_BT
ENTHD1	5.35838e-16	1.9798	0.325	0.087	1.12713e-11	Neural_Crest_like	NonResp_OT_vs_BT
ZC3HAV1	5.52341e-16	-1.45855	0.393	0.636	1.16185e-11	Neural_Crest_like	NonResp_OT_vs_BT
ICAM1	5.76274e-16	0.885299	0.766	0.493	1.21219e-11	Neural_Crest_like	NonResp_OT_vs_BT
DTX3L	6.29866e-16	-1.77125	0.306	0.556	1.32492e-11	Neural_Crest_like	NonResp_OT_vs_BT
RPS20	6.70856e-16	1.28795	0.988	0.975	1.41115e-11	Neural_Crest_like	NonResp_OT_vs_BT
EIF1	6.85251e-16	0.485326	1	0.998	1.44143e-11	Neural_Crest_like	NonResp_OT_vs_BT
ALDH1A1	7.01673e-16	0.854778	0.786	0.488	1.47597e-11	Neural_Crest_like	NonResp_OT_vs_BT
CHML	7.13414e-16	-1.87428	0.266	0.531	1.50067e-11	Neural_Crest_like	NonResp_OT_vs_BT
SLC4A7	7.59818e-16	-1.3877	0.433	0.651	1.59828e-11	Neural_Crest_like	NonResp_OT_vs_BT
CTXND1	8.84519e-16	-1.54721	0.143	0.45	1.86059e-11	Neural_Crest_like	NonResp_OT_vs_BT
RPL10A	9.12104e-16	0.538907	1	0.996	1.91861e-11	Neural_Crest_like	NonResp_OT_vs_BT
HSPB1	9.28122e-16	0.743635	1	0.989	1.9523e-11	Neural_Crest_like	NonResp_OT_vs_BT
C20orf27	9.8166e-16	1.08097	0.603	0.3	2.06492e-11	Neural_Crest_like	NonResp_OT_vs_BT
DCSTAMP	1.01939e-15	-3.31899	0.107	0.37	2.14428e-11	Neural_Crest_like	NonResp_OT_vs_BT
EIF3H	1.02798e-15	0.580994	0.964	0.884	2.16236e-11	Neural_Crest_like	NonResp_OT_vs_BT
PPFIBP1	1.09287e-15	-0.756941	0.937	0.981	2.29885e-11	Neural_Crest_like	NonResp_OT_vs_BT
UQCR10	1.139e-15	0.711848	0.937	0.924	2.39588e-11	Neural_Crest_like	NonResp_OT_vs_BT
SORL1	1.16005e-15	-2.2479	0.151	0.431	2.44017e-11	Neural_Crest_like	NonResp_OT_vs_BT
PCDH7	1.16898e-15	-1.14495	0.794	0.901	2.45895e-11	Neural_Crest_like	NonResp_OT_vs_BT
RPS19BP1	1.28461e-15	0.929982	0.881	0.778	2.70217e-11	Neural_Crest_like	NonResp_OT_vs_BT
EFEMP2	1.37238e-15	-2.07909	0.159	0.433	2.8868e-11	Neural_Crest_like	NonResp_OT_vs_BT
ATP1A1	1.41718e-15	0.41883	1	0.998	2.98105e-11	Neural_Crest_like	NonResp_OT_vs_BT
ZDHHC12	1.43856e-15	1.27276	0.544	0.249	3.02601e-11	Neural_Crest_like	NonResp_OT_vs_BT
PTGFRN	1.44586e-15	-2.11205	0.198	0.457	3.04137e-11	Neural_Crest_like	NonResp_OT_vs_BT
PDIA3	1.48455e-15	-0.967193	0.988	0.985	3.12276e-11	Neural_Crest_like	NonResp_OT_vs_BT
ADGRL4	1.65087e-15	-6.72821	0	0.218	3.47261e-11	Neural_Crest_like	NonResp_OT_vs_BT
ALDOA	1.86293e-15	2.39787	0.675	0.486	3.91866e-11	Neural_Crest_like	NonResp_OT_vs_BT
GSTM3	1.89771e-15	1.6491	0.77	0.539	3.99184e-11	Neural_Crest_like	NonResp_OT_vs_BT
GLRX2	1.9894e-15	0.904091	0.698	0.378	4.1847e-11	Neural_Crest_like	NonResp_OT_vs_BT
COL8A1	2.20276e-15	-2.74266	0.5	0.619	4.6335e-11	Neural_Crest_like	NonResp_OT_vs_BT
CYP27C1	2.23788e-15	-3.07297	0.087	0.347	4.70738e-11	Neural_Crest_like	NonResp_OT_vs_BT
CHL1	2.36804e-15	-1.33839	0.44	0.706	4.98117e-11	Neural_Crest_like	NonResp_OT_vs_BT
RAB3B	2.47204e-15	2.32603	0.317	0.093	5.19993e-11	Neural_Crest_like	NonResp_OT_vs_BT
CCDC50	2.55693e-15	-1.17488	0.849	0.907	5.37851e-11	Neural_Crest_like	NonResp_OT_vs_BT
TMUB1	2.64847e-15	1.40649	0.56	0.296	5.57107e-11	Neural_Crest_like	NonResp_OT_vs_BT
TCN2	2.7074e-15	1.8404	0.373	0.129	5.69502e-11	Neural_Crest_like	NonResp_OT_vs_BT
SCN7A	2.83418e-15	-6.48819	0.004	0.222	5.96169e-11	Neural_Crest_like	NonResp_OT_vs_BT
UQCRHL	2.83563e-15	2.49338	0.234	0.042	5.96476e-11	Neural_Crest_like	NonResp_OT_vs_BT
RNF181	2.83813e-15	0.805138	0.849	0.67	5.97e-11	Neural_Crest_like	NonResp_OT_vs_BT
SYNC	2.84604e-15	-1.83155	0.167	0.45	5.98665e-11	Neural_Crest_like	NonResp_OT_vs_BT
SNRPC	2.97179e-15	0.71085	0.901	0.772	6.25116e-11	Neural_Crest_like	NonResp_OT_vs_BT
KIF6	3.11953e-15	2.03296	0.298	0.076	6.56193e-11	Neural_Crest_like	NonResp_OT_vs_BT
CCL28	3.12958e-15	1.33781	0.472	0.186	6.58307e-11	Neural_Crest_like	NonResp_OT_vs_BT
CTTN	3.21082e-15	-1.03734	0.623	0.767	6.75396e-11	Neural_Crest_like	NonResp_OT_vs_BT
IRF4	3.32721e-15	1.53211	0.353	0.108	6.99878e-11	Neural_Crest_like	NonResp_OT_vs_BT
CNBP	3.42321e-15	0.619269	0.968	0.932	7.20072e-11	Neural_Crest_like	NonResp_OT_vs_BT
HERC6	3.74949e-15	-2.71742	0.067	0.326	7.88704e-11	Neural_Crest_like	NonResp_OT_vs_BT
XRN2	3.82211e-15	0.623483	0.96	0.888	8.03981e-11	Neural_Crest_like	NonResp_OT_vs_BT
MAGT1	3.91599e-15	-1.38204	0.556	0.698	8.23728e-11	Neural_Crest_like	NonResp_OT_vs_BT
HCFC1R1	4.02548e-15	1.01768	0.77	0.524	8.46761e-11	Neural_Crest_like	NonResp_OT_vs_BT
FN1	4.07139e-15	0.739335	0.968	0.962	8.56416e-11	Neural_Crest_like	NonResp_OT_vs_BT
MLLT3	4.23684e-15	1.59721	0.357	0.11	8.91218e-11	Neural_Crest_like	NonResp_OT_vs_BT
DPM2	4.37707e-15	0.974759	0.631	0.309	9.20716e-11	Neural_Crest_like	NonResp_OT_vs_BT
VAMP2	5.22483e-15	-1.30258	0.56	0.738	1.09904e-10	Neural_Crest_like	NonResp_OT_vs_BT
SLIRP	5.40846e-15	0.840795	0.865	0.729	1.13767e-10	Neural_Crest_like	NonResp_OT_vs_BT
DYNLL1	5.51202e-15	0.590229	0.996	0.992	1.15945e-10	Neural_Crest_like	NonResp_OT_vs_BT
C14orf119	5.702e-15	1.0897	0.599	0.3	1.19942e-10	Neural_Crest_like	NonResp_OT_vs_BT
ADA2	5.72737e-15	-4.51785	0.016	0.239	1.20475e-10	Neural_Crest_like	NonResp_OT_vs_BT
RPL29	5.9978e-15	0.829736	1	0.996	1.26164e-10	Neural_Crest_like	NonResp_OT_vs_BT
TGOLN2	6.01553e-15	-0.786695	0.873	0.947	1.26537e-10	Neural_Crest_like	NonResp_OT_vs_BT
ATP5MC2	6.01887e-15	0.888359	0.972	0.97	1.26607e-10	Neural_Crest_like	NonResp_OT_vs_BT
MNAT1	6.0476e-15	1.25182	0.508	0.226	1.27211e-10	Neural_Crest_like	NonResp_OT_vs_BT
BSG	6.19613e-15	0.435279	0.992	0.994	1.30336e-10	Neural_Crest_like	NonResp_OT_vs_BT
MMP15	6.26703e-15	-2.45335	0.139	0.4	1.31827e-10	Neural_Crest_like	NonResp_OT_vs_BT
LRP1	6.3282e-15	-1.45544	0.385	0.611	1.33114e-10	Neural_Crest_like	NonResp_OT_vs_BT
RAB17	6.69229e-15	1.08329	0.484	0.19	1.40772e-10	Neural_Crest_like	NonResp_OT_vs_BT
TNS1	7.12111e-15	-2.95948	0.052	0.298	1.49793e-10	Neural_Crest_like	NonResp_OT_vs_BT
TRAM2	7.71649e-15	-1.39102	0.456	0.649	1.62316e-10	Neural_Crest_like	NonResp_OT_vs_BT
RPS3	7.82112e-15	1.03713	1	0.994	1.64517e-10	Neural_Crest_like	NonResp_OT_vs_BT
EPS8	8.16441e-15	0.744983	0.897	0.751	1.71738e-10	Neural_Crest_like	NonResp_OT_vs_BT
KMT2E	8.48012e-15	-0.777569	0.833	0.947	1.78379e-10	Neural_Crest_like	NonResp_OT_vs_BT
CD9	8.81536e-15	-1.23745	0.599	0.753	1.85431e-10	Neural_Crest_like	NonResp_OT_vs_BT
CHD9	9.18939e-15	-0.79608	0.897	0.951	1.93299e-10	Neural_Crest_like	NonResp_OT_vs_BT
ATP6V1F	9.43926e-15	0.608586	0.948	0.913	1.98555e-10	Neural_Crest_like	NonResp_OT_vs_BT
MYO1D	9.76135e-15	1.45943	0.429	0.163	2.0533e-10	Neural_Crest_like	NonResp_OT_vs_BT
TM4SF1	1.04567e-14	-3.12721	0.079	0.33	2.19956e-10	Neural_Crest_like	NonResp_OT_vs_BT
HOTAIRM1	1.08483e-14	1.58398	0.448	0.19	2.28193e-10	Neural_Crest_like	NonResp_OT_vs_BT
SMARCB1	1.18971e-14	0.751	0.79	0.535	2.50256e-10	Neural_Crest_like	NonResp_OT_vs_BT
SLFN5	1.2221e-14	-1.27287	0.46	0.67	2.57068e-10	Neural_Crest_like	NonResp_OT_vs_BT
DYNC1I2	1.23546e-14	-0.643638	0.802	0.928	2.59879e-10	Neural_Crest_like	NonResp_OT_vs_BT
PGRMC1	1.28076e-14	-1.06692	0.532	0.744	2.69408e-10	Neural_Crest_like	NonResp_OT_vs_BT
RAB27A	1.30151e-14	1.26586	0.623	0.347	2.73772e-10	Neural_Crest_like	NonResp_OT_vs_BT
NT5DC3	1.3295e-14	1.41697	0.488	0.22	2.79661e-10	Neural_Crest_like	NonResp_OT_vs_BT
CALR	1.34395e-14	-0.750798	0.98	0.998	2.827e-10	Neural_Crest_like	NonResp_OT_vs_BT
MAGEC1	1.38951e-14	-2.45027	0.083	0.34	2.92284e-10	Neural_Crest_like	NonResp_OT_vs_BT
KALRN	1.39431e-14	-2.73544	0.056	0.302	2.93293e-10	Neural_Crest_like	NonResp_OT_vs_BT
AC110285.1	1.39499e-14	2.03395	0.266	0.061	2.93435e-10	Neural_Crest_like	NonResp_OT_vs_BT
SELENON	1.42035e-14	-1.46325	0.619	0.719	2.98771e-10	Neural_Crest_like	NonResp_OT_vs_BT
POLR2J3.1	1.42342e-14	-0.821678	0.647	0.856	2.99415e-10	Neural_Crest_like	NonResp_OT_vs_BT
ARL4A	1.4943e-14	0.974506	0.774	0.539	3.14327e-10	Neural_Crest_like	NonResp_OT_vs_BT
ZNF622	1.50718e-14	1.15594	0.536	0.247	3.17036e-10	Neural_Crest_like	NonResp_OT_vs_BT
CD22	1.58091e-14	1.60755	0.365	0.125	3.32545e-10	Neural_Crest_like	NonResp_OT_vs_BT
CACNA2D1	1.63075e-14	1.93699	0.274	0.066	3.43029e-10	Neural_Crest_like	NonResp_OT_vs_BT
AXL	1.65672e-14	-2.28526	0.206	0.457	3.48491e-10	Neural_Crest_like	NonResp_OT_vs_BT
OST4	1.72685e-14	0.61213	0.984	0.973	3.63243e-10	Neural_Crest_like	NonResp_OT_vs_BT
COPS3	1.75376e-14	1.25507	0.516	0.235	3.68903e-10	Neural_Crest_like	NonResp_OT_vs_BT
GPC4	1.76303e-14	-3.06559	0.02	0.247	3.70852e-10	Neural_Crest_like	NonResp_OT_vs_BT
NANS	1.85266e-14	1.04716	0.667	0.397	3.89708e-10	Neural_Crest_like	NonResp_OT_vs_BT
ROPN1	1.88245e-14	1.62462	0.373	0.129	3.95974e-10	Neural_Crest_like	NonResp_OT_vs_BT
STMN1	1.88428e-14	0.867439	0.929	0.894	3.96358e-10	Neural_Crest_like	NonResp_OT_vs_BT
ZC3H13	2.05724e-14	-1.08046	0.952	0.989	4.3274e-10	Neural_Crest_like	NonResp_OT_vs_BT
EIF2AK2	2.08779e-14	-1.03003	0.722	0.854	4.39167e-10	Neural_Crest_like	NonResp_OT_vs_BT
AL121985.1	2.26538e-14	2.79377	0.234	0.047	4.76523e-10	Neural_Crest_like	NonResp_OT_vs_BT
FGD4	2.47906e-14	0.995128	0.659	0.366	5.2147e-10	Neural_Crest_like	NonResp_OT_vs_BT
SOX2	2.54748e-14	-2.5952	0.119	0.368	5.35863e-10	Neural_Crest_like	NonResp_OT_vs_BT
ATP1B3	2.59793e-14	-0.817486	0.925	0.966	5.46474e-10	Neural_Crest_like	NonResp_OT_vs_BT
SMDT1	2.69875e-14	0.770071	0.829	0.649	5.67683e-10	Neural_Crest_like	NonResp_OT_vs_BT
ACADM	2.70719e-14	0.811508	0.762	0.465	5.69458e-10	Neural_Crest_like	NonResp_OT_vs_BT
HLA-C	2.71066e-14	-1.01595	0.944	0.966	5.70187e-10	Neural_Crest_like	NonResp_OT_vs_BT
CCT2	2.78428e-14	0.58325	0.921	0.77	5.85674e-10	Neural_Crest_like	NonResp_OT_vs_BT
SCAND1	2.78525e-14	0.715457	0.885	0.685	5.85877e-10	Neural_Crest_like	NonResp_OT_vs_BT
RHBDD2	2.79084e-14	1.14611	0.607	0.342	5.87053e-10	Neural_Crest_like	NonResp_OT_vs_BT
MRPS2	2.9405e-14	1.23684	0.464	0.19	6.18534e-10	Neural_Crest_like	NonResp_OT_vs_BT
KCNS3	2.94748e-14	-3.1851	0.032	0.26	6.20002e-10	Neural_Crest_like	NonResp_OT_vs_BT
PMP2	2.98467e-14	-3.00517	0.095	0.342	6.27826e-10	Neural_Crest_like	NonResp_OT_vs_BT
AL118558.3	3.05077e-14	2.24099	0.23	0.044	6.41729e-10	Neural_Crest_like	NonResp_OT_vs_BT
PLXNC1	3.08962e-14	1.51928	0.448	0.188	6.49902e-10	Neural_Crest_like	NonResp_OT_vs_BT
MAN2B2	3.1062e-14	-1.81405	0.313	0.533	6.5339e-10	Neural_Crest_like	NonResp_OT_vs_BT
PCSK7	3.55825e-14	-1.46276	0.381	0.592	7.48478e-10	Neural_Crest_like	NonResp_OT_vs_BT
COL27A1	3.56e-14	-2.81301	0.044	0.277	7.48845e-10	Neural_Crest_like	NonResp_OT_vs_BT
NDUFB2	3.59956e-14	0.823606	0.98	0.968	7.57168e-10	Neural_Crest_like	NonResp_OT_vs_BT
LPP	3.66e-14	-0.85353	0.802	0.894	7.69882e-10	Neural_Crest_like	NonResp_OT_vs_BT
SELENOH	3.69323e-14	1.00963	0.877	0.736	7.76871e-10	Neural_Crest_like	NonResp_OT_vs_BT
NPC2	3.75411e-14	0.746755	0.929	0.943	7.89676e-10	Neural_Crest_like	NonResp_OT_vs_BT
DDRGK1	3.96253e-14	0.850025	0.794	0.596	8.33518e-10	Neural_Crest_like	NonResp_OT_vs_BT
HLX	3.97997e-14	2.37972	0.183	0.023	8.37188e-10	Neural_Crest_like	NonResp_OT_vs_BT
PARP9	4.1106e-14	-1.40573	0.429	0.622	8.64665e-10	Neural_Crest_like	NonResp_OT_vs_BT
STOM	4.21159e-14	0.942018	0.845	0.66	8.85908e-10	Neural_Crest_like	NonResp_OT_vs_BT
GALNT5	4.24724e-14	-2.65637	0.099	0.345	8.93407e-10	Neural_Crest_like	NonResp_OT_vs_BT
EIF3I	4.29816e-14	0.648897	0.909	0.841	9.04118e-10	Neural_Crest_like	NonResp_OT_vs_BT
MYT1L	4.36453e-14	2.88417	0.187	0.025	9.18079e-10	Neural_Crest_like	NonResp_OT_vs_BT
RPL23A	4.42784e-14	0.590229	0.996	1	9.31396e-10	Neural_Crest_like	NonResp_OT_vs_BT
TRMT9B	4.48389e-14	-2.25705	0.111	0.362	9.43186e-10	Neural_Crest_like	NonResp_OT_vs_BT
AL355974.2	5.02114e-14	-4.02704	0.004	0.207	1.0562e-09	Neural_Crest_like	NonResp_OT_vs_BT
MT-CO2	5.11733e-14	0.414174	0.996	1	1.07643e-09	Neural_Crest_like	NonResp_OT_vs_BT
SHISA2	5.1462e-14	1.2569	0.389	0.137	1.0825e-09	Neural_Crest_like	NonResp_OT_vs_BT
TCEAL8	5.25661e-14	-1.14421	0.706	0.814	1.10573e-09	Neural_Crest_like	NonResp_OT_vs_BT
ILF2	5.3654e-14	0.762107	0.909	0.808	1.12861e-09	Neural_Crest_like	NonResp_OT_vs_BT
SSX1	5.49282e-14	2.1379	0.21	0.036	1.15542e-09	Neural_Crest_like	NonResp_OT_vs_BT
ITGAE	5.69968e-14	1.27474	0.464	0.19	1.19893e-09	Neural_Crest_like	NonResp_OT_vs_BT
FAM198A	5.74282e-14	-6.4225	0	0.197	1.208e-09	Neural_Crest_like	NonResp_OT_vs_BT
TGFBI	5.8262e-14	-1.86783	0.27	0.514	1.22554e-09	Neural_Crest_like	NonResp_OT_vs_BT
TSPAN13	6.05155e-14	1.11091	0.448	0.175	1.27294e-09	Neural_Crest_like	NonResp_OT_vs_BT
MT-ND1	6.3539e-14	0.577881	0.988	0.996	1.33654e-09	Neural_Crest_like	NonResp_OT_vs_BT
SF3B6	6.38389e-14	0.610829	0.948	0.911	1.34285e-09	Neural_Crest_like	NonResp_OT_vs_BT
LTBP1	7.9449e-14	-2.72331	0.131	0.374	1.67121e-09	Neural_Crest_like	NonResp_OT_vs_BT
PIK3CD-AS2	8.19002e-14	1.44108	0.393	0.146	1.72277e-09	Neural_Crest_like	NonResp_OT_vs_BT
MELTF	8.24821e-14	0.980176	0.579	0.29	1.73501e-09	Neural_Crest_like	NonResp_OT_vs_BT
RALY	8.50541e-14	0.842281	0.802	0.603	1.78911e-09	Neural_Crest_like	NonResp_OT_vs_BT
NPTN	8.77294e-14	-1.34365	0.413	0.611	1.84539e-09	Neural_Crest_like	NonResp_OT_vs_BT
WSB1	9.06547e-14	-1.1513	0.861	0.928	1.90692e-09	Neural_Crest_like	NonResp_OT_vs_BT
NIPSNAP1	9.19753e-14	1.22616	0.464	0.199	1.9347e-09	Neural_Crest_like	NonResp_OT_vs_BT
MT-CO1	1.00903e-13	0.446135	1	1	2.12248e-09	Neural_Crest_like	NonResp_OT_vs_BT
LTBP3	1.01801e-13	-1.04618	0.655	0.765	2.14139e-09	Neural_Crest_like	NonResp_OT_vs_BT
EMCN	1.03327e-13	3.37354	0.194	0.032	2.17348e-09	Neural_Crest_like	NonResp_OT_vs_BT
RBMX	1.03593e-13	-1.00904	0.81	0.894	2.17909e-09	Neural_Crest_like	NonResp_OT_vs_BT
HLA-B	1.05266e-13	-1.07052	0.94	0.918	2.21427e-09	Neural_Crest_like	NonResp_OT_vs_BT
AC008771.1	1.05616e-13	1.78527	0.306	0.089	2.22163e-09	Neural_Crest_like	NonResp_OT_vs_BT
CIB1	1.05864e-13	0.825839	0.861	0.693	2.22685e-09	Neural_Crest_like	NonResp_OT_vs_BT
LAMP1	1.06151e-13	-0.941745	0.853	0.913	2.23289e-09	Neural_Crest_like	NonResp_OT_vs_BT
TIMM50	1.06933e-13	0.837032	0.782	0.533	2.24933e-09	Neural_Crest_like	NonResp_OT_vs_BT
UCHL1	1.07524e-13	-4.21674	0.028	0.243	2.26176e-09	Neural_Crest_like	NonResp_OT_vs_BT
ARPP19	1.10856e-13	-0.965267	0.655	0.818	2.33185e-09	Neural_Crest_like	NonResp_OT_vs_BT
PUF60	1.11858e-13	0.356027	0.933	0.867	2.35293e-09	Neural_Crest_like	NonResp_OT_vs_BT
PTRH1	1.13922e-13	1.34506	0.409	0.154	2.39634e-09	Neural_Crest_like	NonResp_OT_vs_BT
GOLGA8B	1.21144e-13	-2.26878	0.139	0.387	2.54826e-09	Neural_Crest_like	NonResp_OT_vs_BT
FOS	1.23521e-13	1.01628	0.913	0.848	2.59825e-09	Neural_Crest_like	NonResp_OT_vs_BT
MAGEC2	1.26276e-13	-1.94892	0.143	0.4	2.65622e-09	Neural_Crest_like	NonResp_OT_vs_BT
AL133415.1	1.28635e-13	4.36785	0.179	0.025	2.70584e-09	Neural_Crest_like	NonResp_OT_vs_BT
HLA-A	1.3458e-13	-0.917275	0.98	0.973	2.8309e-09	Neural_Crest_like	NonResp_OT_vs_BT
PCNX2	1.36183e-13	-3.04888	0.048	0.273	2.86462e-09	Neural_Crest_like	NonResp_OT_vs_BT
DAB2	1.39934e-13	1.07017	0.635	0.374	2.9435e-09	Neural_Crest_like	NonResp_OT_vs_BT
C12orf76	1.42024e-13	1.12977	0.528	0.254	2.98747e-09	Neural_Crest_like	NonResp_OT_vs_BT
KYAT3	1.46241e-13	1.31504	0.456	0.197	3.07618e-09	Neural_Crest_like	NonResp_OT_vs_BT
RFLNB	1.48392e-13	1.23704	0.349	0.114	3.12142e-09	Neural_Crest_like	NonResp_OT_vs_BT
SLC6A17	1.51059e-13	2.00795	0.286	0.08	3.17752e-09	Neural_Crest_like	NonResp_OT_vs_BT
POSTN	1.53456e-13	-2.62512	0.31	0.541	3.22795e-09	Neural_Crest_like	NonResp_OT_vs_BT
ATF3	1.56643e-13	0.592915	0.56	0.241	3.29499e-09	Neural_Crest_like	NonResp_OT_vs_BT
NDUFS6	1.6224e-13	0.71187	0.905	0.839	3.41273e-09	Neural_Crest_like	NonResp_OT_vs_BT
ST8SIA2	1.63678e-13	-6.49246	0	0.19	3.44296e-09	Neural_Crest_like	NonResp_OT_vs_BT
FAM229B	1.68176e-13	1.16946	0.421	0.159	3.53757e-09	Neural_Crest_like	NonResp_OT_vs_BT
PLA1A	1.72137e-13	1.28428	0.381	0.137	3.62089e-09	Neural_Crest_like	NonResp_OT_vs_BT
TEN1	1.76726e-13	1.39384	0.377	0.135	3.71743e-09	Neural_Crest_like	NonResp_OT_vs_BT
FAU	1.80645e-13	0.493867	1	0.996	3.79986e-09	Neural_Crest_like	NonResp_OT_vs_BT
POLR2E	1.91974e-13	0.751212	0.853	0.628	4.03817e-09	Neural_Crest_like	NonResp_OT_vs_BT
MALAT1	1.94993e-13	-0.446543	1	1	4.10167e-09	Neural_Crest_like	NonResp_OT_vs_BT
TTC14	1.97597e-13	-1.20706	0.444	0.653	4.15646e-09	Neural_Crest_like	NonResp_OT_vs_BT
TFDP2	1.99195e-13	0.971942	0.631	0.347	4.19006e-09	Neural_Crest_like	NonResp_OT_vs_BT
MXI1	2.02292e-13	-1.21111	0.607	0.761	4.25522e-09	Neural_Crest_like	NonResp_OT_vs_BT
GZMM	2.08256e-13	1.98057	0.238	0.053	4.38067e-09	Neural_Crest_like	NonResp_OT_vs_BT
HSPG2	2.16414e-13	-1.16901	0.571	0.702	4.55226e-09	Neural_Crest_like	NonResp_OT_vs_BT
KDELR1	2.21029e-13	0.596433	0.96	0.911	4.64934e-09	Neural_Crest_like	NonResp_OT_vs_BT
PAFAH1B2	2.24445e-13	-1.25659	0.508	0.653	4.7212e-09	Neural_Crest_like	NonResp_OT_vs_BT
C9orf85	2.24657e-13	1.31935	0.365	0.127	4.72567e-09	Neural_Crest_like	NonResp_OT_vs_BT
PAQR8	2.31238e-13	-1.94244	0.254	0.484	4.86409e-09	Neural_Crest_like	NonResp_OT_vs_BT
GPN3	2.32374e-13	1.18304	0.429	0.173	4.88799e-09	Neural_Crest_like	NonResp_OT_vs_BT
EIF3J	2.38116e-13	-0.91408	0.687	0.85	5.00877e-09	Neural_Crest_like	NonResp_OT_vs_BT
TUSC1	2.56931e-13	1.76468	0.317	0.101	5.40454e-09	Neural_Crest_like	NonResp_OT_vs_BT
MYL6B	2.65649e-13	0.89631	0.73	0.45	5.58792e-09	Neural_Crest_like	NonResp_OT_vs_BT
CCT5	2.67391e-13	0.692164	0.901	0.767	5.62458e-09	Neural_Crest_like	NonResp_OT_vs_BT
CRYBG1	2.76431e-13	-3.35211	0.036	0.252	5.81473e-09	Neural_Crest_like	NonResp_OT_vs_BT
RPP21	2.78382e-13	1.65688	0.302	0.089	5.85577e-09	Neural_Crest_like	NonResp_OT_vs_BT
C1QTNF3	2.97543e-13	-2.72682	0.087	0.319	6.25882e-09	Neural_Crest_like	NonResp_OT_vs_BT
RPL9	3.01522e-13	0.571341	1	1	6.34252e-09	Neural_Crest_like	NonResp_OT_vs_BT
MAML2	3.26505e-13	-1.01943	0.48	0.696	6.86802e-09	Neural_Crest_like	NonResp_OT_vs_BT
TMEM53	3.38716e-13	1.43198	0.365	0.131	7.12489e-09	Neural_Crest_like	NonResp_OT_vs_BT
AMOT	3.4698e-13	1.79106	0.325	0.108	7.29873e-09	Neural_Crest_like	NonResp_OT_vs_BT
GPR19	3.50291e-13	2.30073	0.214	0.042	7.36838e-09	Neural_Crest_like	NonResp_OT_vs_BT
FAM161A	3.57026e-13	1.71799	0.349	0.123	7.51004e-09	Neural_Crest_like	NonResp_OT_vs_BT
SYPL1	3.63898e-13	-0.812116	0.698	0.833	7.6546e-09	Neural_Crest_like	NonResp_OT_vs_BT
CDH19	3.64259e-13	-0.906801	0.873	0.93	7.66219e-09	Neural_Crest_like	NonResp_OT_vs_BT
MRPL54	3.80815e-13	0.980985	0.587	0.307	8.01045e-09	Neural_Crest_like	NonResp_OT_vs_BT
RSAD2	3.85628e-13	-2.65146	0.032	0.249	8.11168e-09	Neural_Crest_like	NonResp_OT_vs_BT
SRPX	3.89826e-13	-1.08162	0.679	0.831	8.19999e-09	Neural_Crest_like	NonResp_OT_vs_BT
FAH	3.8993e-13	0.922157	0.563	0.266	8.20217e-09	Neural_Crest_like	NonResp_OT_vs_BT
SNRPB	4.01892e-13	0.695907	0.933	0.873	8.4538e-09	Neural_Crest_like	NonResp_OT_vs_BT
PTPRA	4.08697e-13	-0.727928	0.853	0.943	8.59695e-09	Neural_Crest_like	NonResp_OT_vs_BT
SNRNP25	4.10446e-13	1.16456	0.48	0.222	8.63373e-09	Neural_Crest_like	NonResp_OT_vs_BT
TCEAL4	4.35067e-13	-0.956492	0.794	0.913	9.15164e-09	Neural_Crest_like	NonResp_OT_vs_BT
EIF3K	4.39397e-13	0.485274	0.952	0.922	9.24272e-09	Neural_Crest_like	NonResp_OT_vs_BT
EIF4G2	4.43516e-13	-0.686783	0.964	0.983	9.32935e-09	Neural_Crest_like	NonResp_OT_vs_BT
BFSP1	4.44344e-13	1.99381	0.262	0.068	9.34677e-09	Neural_Crest_like	NonResp_OT_vs_BT
SAMHD1	4.527e-13	-1.71082	0.179	0.431	9.52255e-09	Neural_Crest_like	NonResp_OT_vs_BT
MSRB3	4.99682e-13	1.04827	0.504	0.228	1.05108e-08	Neural_Crest_like	NonResp_OT_vs_BT
AL590004.4	5.01182e-13	-5.31398	0.008	0.199	1.05424e-08	Neural_Crest_like	NonResp_OT_vs_BT
EFS	5.28892e-13	-2.21295	0.151	0.389	1.11252e-08	Neural_Crest_like	NonResp_OT_vs_BT
MANF	5.29612e-13	-1.34746	0.468	0.645	1.11404e-08	Neural_Crest_like	NonResp_OT_vs_BT
SEC61B	5.38891e-13	0.530746	0.976	0.92	1.13356e-08	Neural_Crest_like	NonResp_OT_vs_BT
SON	5.49109e-13	-0.502541	0.98	0.998	1.15505e-08	Neural_Crest_like	NonResp_OT_vs_BT
FRMD8	5.49809e-13	-1.60255	0.254	0.493	1.15652e-08	Neural_Crest_like	NonResp_OT_vs_BT
ALDH4A1	5.50977e-13	1.67505	0.325	0.106	1.15898e-08	Neural_Crest_like	NonResp_OT_vs_BT
HSD17B12	5.57763e-13	-0.96688	0.659	0.799	1.17326e-08	Neural_Crest_like	NonResp_OT_vs_BT
ANAPC11	5.87245e-13	0.51217	0.964	0.871	1.23527e-08	Neural_Crest_like	NonResp_OT_vs_BT
PDIA4	6.05551e-13	-1.15016	0.825	0.886	1.27378e-08	Neural_Crest_like	NonResp_OT_vs_BT
BRSK1	6.22858e-13	-2.48717	0.048	0.271	1.31018e-08	Neural_Crest_like	NonResp_OT_vs_BT
PLEKHF1	6.43413e-13	1.85327	0.254	0.063	1.35342e-08	Neural_Crest_like	NonResp_OT_vs_BT
SHROOM4	6.86046e-13	-2.01413	0.183	0.416	1.4431e-08	Neural_Crest_like	NonResp_OT_vs_BT
TPST1	6.98742e-13	1.28254	0.464	0.209	1.4698e-08	Neural_Crest_like	NonResp_OT_vs_BT
OAS3	7.03043e-13	-2.35211	0.095	0.33	1.47885e-08	Neural_Crest_like	NonResp_OT_vs_BT
SHISA5	7.10916e-13	-1.06637	0.488	0.674	1.49541e-08	Neural_Crest_like	NonResp_OT_vs_BT
WDR54	7.26093e-13	1.0801	0.5	0.228	1.52734e-08	Neural_Crest_like	NonResp_OT_vs_BT
C15orf61	7.7064e-13	1.32912	0.433	0.188	1.62104e-08	Neural_Crest_like	NonResp_OT_vs_BT
POP5	7.72636e-13	0.972807	0.599	0.317	1.62524e-08	Neural_Crest_like	NonResp_OT_vs_BT
CFI	7.8548e-13	1.4249	0.437	0.188	1.65226e-08	Neural_Crest_like	NonResp_OT_vs_BT
PLXNA3	7.95178e-13	-2.11452	0.119	0.357	1.67266e-08	Neural_Crest_like	NonResp_OT_vs_BT
IGFBP5	7.98529e-13	-2.16539	0.794	0.822	1.67971e-08	Neural_Crest_like	NonResp_OT_vs_BT
TM9SF3	8.02117e-13	-1.0341	0.571	0.719	1.68725e-08	Neural_Crest_like	NonResp_OT_vs_BT
GYPC	8.21844e-13	0.40457	0.925	0.795	1.72875e-08	Neural_Crest_like	NonResp_OT_vs_BT
ZCCHC17	8.25911e-13	0.68217	0.913	0.816	1.7373e-08	Neural_Crest_like	NonResp_OT_vs_BT
PDGFC	8.26656e-13	-2.66078	0.067	0.29	1.73887e-08	Neural_Crest_like	NonResp_OT_vs_BT
MAP1B	8.36243e-13	-0.962748	0.639	0.812	1.75904e-08	Neural_Crest_like	NonResp_OT_vs_BT
SH3BGRL3	8.38493e-13	0.649969	0.964	0.924	1.76377e-08	Neural_Crest_like	NonResp_OT_vs_BT
AL445647.1	8.38974e-13	-5.44031	0.004	0.188	1.76478e-08	Neural_Crest_like	NonResp_OT_vs_BT
LINC01239	8.49411e-13	-2.57942	0.091	0.319	1.78674e-08	Neural_Crest_like	NonResp_OT_vs_BT
STRA6	8.49687e-13	-2.79202	0.083	0.315	1.78732e-08	Neural_Crest_like	NonResp_OT_vs_BT
TSIX	8.8162e-13	-2.77715	0.087	0.311	1.85449e-08	Neural_Crest_like	NonResp_OT_vs_BT
RIPOR2	8.94352e-13	2.03848	0.266	0.072	1.88127e-08	Neural_Crest_like	NonResp_OT_vs_BT
HSPA5	8.97355e-13	-0.766269	0.972	0.985	1.88759e-08	Neural_Crest_like	NonResp_OT_vs_BT
SHC4	9.17633e-13	-1.71428	0.512	0.626	1.93024e-08	Neural_Crest_like	NonResp_OT_vs_BT
FAM78B	9.35092e-13	-2.0288	0.27	0.488	1.96697e-08	Neural_Crest_like	NonResp_OT_vs_BT
SPATS2	9.67876e-13	1.07273	0.615	0.355	2.03593e-08	Neural_Crest_like	NonResp_OT_vs_BT
CCDC107	9.81097e-13	1.05187	0.556	0.288	2.06374e-08	Neural_Crest_like	NonResp_OT_vs_BT
SURF2	1.02058e-12	1.11163	0.421	0.167	2.14679e-08	Neural_Crest_like	NonResp_OT_vs_BT
IFNAR1	1.02231e-12	-1.06547	0.556	0.693	2.15043e-08	Neural_Crest_like	NonResp_OT_vs_BT
SLC3A2	1.05751e-12	0.632135	0.94	0.841	2.22448e-08	Neural_Crest_like	NonResp_OT_vs_BT
GNG4	1.07079e-12	1.49961	0.333	0.112	2.2524e-08	Neural_Crest_like	NonResp_OT_vs_BT
EGFL7	1.07435e-12	1.1608	0.409	0.159	2.25989e-08	Neural_Crest_like	NonResp_OT_vs_BT
PAM	1.09329e-12	-2.84201	0.083	0.307	2.29973e-08	Neural_Crest_like	NonResp_OT_vs_BT
CDKN1A	1.12498e-12	1.11406	0.524	0.252	2.3664e-08	Neural_Crest_like	NonResp_OT_vs_BT
ZFP36	1.14787e-12	1.4619	0.365	0.135	2.41454e-08	Neural_Crest_like	NonResp_OT_vs_BT
GNG10	1.15913e-12	2.61243	0.218	0.049	2.43823e-08	Neural_Crest_like	NonResp_OT_vs_BT
PGM2L1	1.16709e-12	-1.56356	0.274	0.516	2.45497e-08	Neural_Crest_like	NonResp_OT_vs_BT
ESRRA	1.16768e-12	-1.96605	0.179	0.416	2.45621e-08	Neural_Crest_like	NonResp_OT_vs_BT
COPS9	1.19575e-12	0.708789	0.897	0.82	2.51526e-08	Neural_Crest_like	NonResp_OT_vs_BT
ANP32A	1.25391e-12	0.55744	0.952	0.835	2.63761e-08	Neural_Crest_like	NonResp_OT_vs_BT
NDUFA12	1.27095e-12	0.647825	0.798	0.564	2.67344e-08	Neural_Crest_like	NonResp_OT_vs_BT
NTRK2	1.30991e-12	-4.31398	0.02	0.214	2.7554e-08	Neural_Crest_like	NonResp_OT_vs_BT
IER2	1.31523e-12	0.660844	0.921	0.81	2.76659e-08	Neural_Crest_like	NonResp_OT_vs_BT
PITPNA-AS1	1.32923e-12	1.35588	0.377	0.142	2.79603e-08	Neural_Crest_like	NonResp_OT_vs_BT
DLL3	1.36615e-12	0.782886	0.345	0.114	2.87369e-08	Neural_Crest_like	NonResp_OT_vs_BT
CD99	1.39196e-12	-0.580946	0.857	0.956	2.928e-08	Neural_Crest_like	NonResp_OT_vs_BT
MRPL36	1.42348e-12	0.908416	0.651	0.37	2.99428e-08	Neural_Crest_like	NonResp_OT_vs_BT
FDPS	1.45216e-12	0.810418	0.897	0.791	3.05463e-08	Neural_Crest_like	NonResp_OT_vs_BT
SLC39A4	1.47557e-12	0.987955	0.56	0.281	3.10387e-08	Neural_Crest_like	NonResp_OT_vs_BT
METTL9	1.48031e-12	0.676686	0.897	0.799	3.11384e-08	Neural_Crest_like	NonResp_OT_vs_BT
MRPL55	1.48986e-12	0.768025	0.833	0.605	3.13391e-08	Neural_Crest_like	NonResp_OT_vs_BT
SNX22	1.49612e-12	-3.26409	0.123	0.349	3.1471e-08	Neural_Crest_like	NonResp_OT_vs_BT
SEMA4D	1.51275e-12	-2.85313	0.044	0.256	3.18208e-08	Neural_Crest_like	NonResp_OT_vs_BT
COA7	1.51506e-12	1.35755	0.421	0.18	3.18692e-08	Neural_Crest_like	NonResp_OT_vs_BT
COX6A1	1.58726e-12	0.390531	0.992	0.93	3.3388e-08	Neural_Crest_like	NonResp_OT_vs_BT
MDH2	1.73019e-12	0.537288	0.96	0.888	3.63946e-08	Neural_Crest_like	NonResp_OT_vs_BT
EXTL2	1.73102e-12	-1.15348	0.468	0.66	3.64121e-08	Neural_Crest_like	NonResp_OT_vs_BT
ANP32B	1.77144e-12	0.539183	0.948	0.818	3.72622e-08	Neural_Crest_like	NonResp_OT_vs_BT
BAX	1.80261e-12	1.01112	0.77	0.575	3.7918e-08	Neural_Crest_like	NonResp_OT_vs_BT
CYBRD1	1.85828e-12	-1.79363	0.167	0.406	3.9089e-08	Neural_Crest_like	NonResp_OT_vs_BT
NFE2L3	1.86168e-12	-2.80981	0.099	0.323	3.91604e-08	Neural_Crest_like	NonResp_OT_vs_BT
POLR2A	1.89418e-12	0.96575	0.655	0.378	3.9844e-08	Neural_Crest_like	NonResp_OT_vs_BT
ANXA1	1.91595e-12	0.811469	0.968	0.962	4.03019e-08	Neural_Crest_like	NonResp_OT_vs_BT
EIF6	1.92068e-12	0.660798	0.921	0.778	4.04016e-08	Neural_Crest_like	NonResp_OT_vs_BT
H3F3A	2.02029e-12	0.667576	1	0.996	4.24967e-08	Neural_Crest_like	NonResp_OT_vs_BT
RPS27L	2.07686e-12	0.592624	0.988	0.905	4.36868e-08	Neural_Crest_like	NonResp_OT_vs_BT
GTF2B	2.10416e-12	1.15879	0.579	0.33	4.4261e-08	Neural_Crest_like	NonResp_OT_vs_BT
NAP1L1	2.14895e-12	0.471829	0.992	0.992	4.52031e-08	Neural_Crest_like	NonResp_OT_vs_BT
C3orf70	2.18792e-12	-2.32636	0.079	0.304	4.6023e-08	Neural_Crest_like	NonResp_OT_vs_BT
RALYL	2.2208e-12	2.34899	0.171	0.025	4.67145e-08	Neural_Crest_like	NonResp_OT_vs_BT
RND2	2.46124e-12	1.95024	0.238	0.059	5.17722e-08	Neural_Crest_like	NonResp_OT_vs_BT
PLIN2	2.51798e-12	1.05938	0.635	0.368	5.29657e-08	Neural_Crest_like	NonResp_OT_vs_BT
HLA-E	2.52252e-12	-0.697478	0.933	0.96	5.30612e-08	Neural_Crest_like	NonResp_OT_vs_BT
MDK	2.5634e-12	0.368757	0.837	0.727	5.39211e-08	Neural_Crest_like	NonResp_OT_vs_BT
PMVK	2.5829e-12	0.843904	0.69	0.41	5.43314e-08	Neural_Crest_like	NonResp_OT_vs_BT
CGN	2.64564e-12	2.01377	0.23	0.055	5.5651e-08	Neural_Crest_like	NonResp_OT_vs_BT
CRYAB	2.66582e-12	-0.465015	0.563	0.835	5.60756e-08	Neural_Crest_like	NonResp_OT_vs_BT
BET1	2.66688e-12	1.00344	0.575	0.304	5.60978e-08	Neural_Crest_like	NonResp_OT_vs_BT
CTSZ	2.69999e-12	-0.954744	0.885	0.962	5.67944e-08	Neural_Crest_like	NonResp_OT_vs_BT
WHRN	2.72775e-12	1.2106	0.381	0.15	5.73782e-08	Neural_Crest_like	NonResp_OT_vs_BT
DUSP10	2.73247e-12	1.45438	0.345	0.125	5.74774e-08	Neural_Crest_like	NonResp_OT_vs_BT
METTL26	2.74627e-12	0.739031	0.849	0.696	5.77679e-08	Neural_Crest_like	NonResp_OT_vs_BT
AC006064.4	2.7767e-12	2.97553	0.19	0.036	5.84079e-08	Neural_Crest_like	NonResp_OT_vs_BT
LGR4	2.77688e-12	-2.38842	0.083	0.307	5.84117e-08	Neural_Crest_like	NonResp_OT_vs_BT
ABCB4	2.84268e-12	-2.90499	0.048	0.256	5.97957e-08	Neural_Crest_like	NonResp_OT_vs_BT
AC010649.1	2.94939e-12	2.64538	0.183	0.032	6.20404e-08	Neural_Crest_like	NonResp_OT_vs_BT
ATOX1	2.97485e-12	0.615942	0.917	0.85	6.2576e-08	Neural_Crest_like	NonResp_OT_vs_BT
PODXL2	3.07867e-12	1.07245	0.488	0.233	6.47599e-08	Neural_Crest_like	NonResp_OT_vs_BT
MT-ND5	3.10812e-12	0.416828	0.992	0.998	6.53792e-08	Neural_Crest_like	NonResp_OT_vs_BT
MFSD12	3.12927e-12	0.639801	0.897	0.795	6.58243e-08	Neural_Crest_like	NonResp_OT_vs_BT
HSPA4L	3.44858e-12	1.49823	0.369	0.144	7.25408e-08	Neural_Crest_like	NonResp_OT_vs_BT
GSTK1	3.54488e-12	0.680388	0.897	0.784	7.45666e-08	Neural_Crest_like	NonResp_OT_vs_BT
MRPS12	3.56568e-12	0.812082	0.726	0.495	7.50042e-08	Neural_Crest_like	NonResp_OT_vs_BT
MIF-AS1	3.66021e-12	2.43893	0.179	0.03	7.69926e-08	Neural_Crest_like	NonResp_OT_vs_BT
YAP1	3.66099e-12	-1.23578	0.429	0.613	7.70088e-08	Neural_Crest_like	NonResp_OT_vs_BT
PES1	3.88411e-12	1.09928	0.615	0.362	8.17023e-08	Neural_Crest_like	NonResp_OT_vs_BT
RBMS1	3.93269e-12	-0.809556	0.833	0.875	8.27242e-08	Neural_Crest_like	NonResp_OT_vs_BT
SET	4.0065e-12	0.452502	1	0.985	8.42766e-08	Neural_Crest_like	NonResp_OT_vs_BT
SLC6A15	4.13645e-12	1.15634	0.405	0.165	8.70103e-08	Neural_Crest_like	NonResp_OT_vs_BT
EVA1B	4.15246e-12	1.05708	0.675	0.457	8.7347e-08	Neural_Crest_like	NonResp_OT_vs_BT
SNHG15	4.23661e-12	1.03995	0.528	0.266	8.9117e-08	Neural_Crest_like	NonResp_OT_vs_BT
GSS	4.27328e-12	0.950852	0.583	0.319	8.98885e-08	Neural_Crest_like	NonResp_OT_vs_BT
STARD13	4.42707e-12	-1.56243	0.274	0.495	9.31234e-08	Neural_Crest_like	NonResp_OT_vs_BT
ATP9A	4.46697e-12	-1.9836	0.159	0.385	9.39628e-08	Neural_Crest_like	NonResp_OT_vs_BT
ENY2	4.51246e-12	0.615325	0.933	0.886	9.49195e-08	Neural_Crest_like	NonResp_OT_vs_BT
MRPS15	4.61994e-12	0.753635	0.766	0.564	9.71805e-08	Neural_Crest_like	NonResp_OT_vs_BT
SERPING1	4.64614e-12	-1.42991	0.238	0.474	9.77316e-08	Neural_Crest_like	NonResp_OT_vs_BT
Z99289.3	4.68811e-12	-5.29126	0.004	0.178	9.86143e-08	Neural_Crest_like	NonResp_OT_vs_BT
ST6GALNAC2	4.69228e-12	2.45438	0.194	0.038	9.87022e-08	Neural_Crest_like	NonResp_OT_vs_BT
RDH5	4.75678e-12	2.04033	0.238	0.061	1.00059e-07	Neural_Crest_like	NonResp_OT_vs_BT
SLC5A3	4.82618e-12	-1.40168	0.837	0.888	1.01519e-07	Neural_Crest_like	NonResp_OT_vs_BT
CANX	4.92387e-12	-0.528951	0.98	1	1.03574e-07	Neural_Crest_like	NonResp_OT_vs_BT
SUB1	4.98823e-12	0.510392	0.956	0.877	1.04928e-07	Neural_Crest_like	NonResp_OT_vs_BT
ACTN4	5.05172e-12	-0.601175	0.948	0.992	1.06263e-07	Neural_Crest_like	NonResp_OT_vs_BT
OAS2	5.12701e-12	-2.13174	0.075	0.298	1.07847e-07	Neural_Crest_like	NonResp_OT_vs_BT
ACER3	5.1716e-12	-1.87708	0.246	0.463	1.08785e-07	Neural_Crest_like	NonResp_OT_vs_BT
NUFIP2	5.33465e-12	-0.674332	0.825	0.924	1.12214e-07	Neural_Crest_like	NonResp_OT_vs_BT
EXT2	5.43085e-12	-1.48036	0.254	0.493	1.14238e-07	Neural_Crest_like	NonResp_OT_vs_BT
TXNL4A	5.44086e-12	0.610219	0.885	0.774	1.14448e-07	Neural_Crest_like	NonResp_OT_vs_BT
REEP3	5.45018e-12	-1.14838	0.452	0.638	1.14644e-07	Neural_Crest_like	NonResp_OT_vs_BT
SMPD1	5.64208e-12	-1.82269	0.321	0.512	1.18681e-07	Neural_Crest_like	NonResp_OT_vs_BT
RNF125	5.65985e-12	1.21484	0.429	0.188	1.19055e-07	Neural_Crest_like	NonResp_OT_vs_BT
ZMYM2	5.95331e-12	-1.03384	0.556	0.715	1.25228e-07	Neural_Crest_like	NonResp_OT_vs_BT
MRPL27	5.98336e-12	0.714909	0.79	0.537	1.2586e-07	Neural_Crest_like	NonResp_OT_vs_BT
NBPF14	6.00445e-12	1.34183	0.377	0.154	1.26304e-07	Neural_Crest_like	NonResp_OT_vs_BT
C19orf53	6.01173e-12	0.594713	0.944	0.937	1.26457e-07	Neural_Crest_like	NonResp_OT_vs_BT
PTEN	6.24086e-12	0.980825	0.393	0.154	1.31276e-07	Neural_Crest_like	NonResp_OT_vs_BT
SEL1L3	6.35637e-12	-3.10539	0.032	0.228	1.33706e-07	Neural_Crest_like	NonResp_OT_vs_BT
GAP43	6.40291e-12	-2.87513	0.032	0.23	1.34685e-07	Neural_Crest_like	NonResp_OT_vs_BT
FN3K	6.44436e-12	1.36641	0.349	0.129	1.35557e-07	Neural_Crest_like	NonResp_OT_vs_BT
CNR1	6.56514e-12	-5.34897	0.004	0.175	1.38098e-07	Neural_Crest_like	NonResp_OT_vs_BT
SFSWAP	6.89353e-12	0.964632	0.619	0.347	1.45005e-07	Neural_Crest_like	NonResp_OT_vs_BT
LPCAT3	7.07353e-12	1.47589	0.365	0.144	1.48792e-07	Neural_Crest_like	NonResp_OT_vs_BT
TMEM256	7.23397e-12	0.965498	0.579	0.313	1.52166e-07	Neural_Crest_like	NonResp_OT_vs_BT
ACTB	7.64197e-12	0.469793	1	1	1.60749e-07	Neural_Crest_like	NonResp_OT_vs_BT
POLE4	7.7192e-12	0.648416	0.817	0.609	1.62373e-07	Neural_Crest_like	NonResp_OT_vs_BT
TIMP4	7.73032e-12	-3.67153	0.032	0.224	1.62607e-07	Neural_Crest_like	NonResp_OT_vs_BT
URM1	7.88551e-12	0.968399	0.579	0.309	1.65872e-07	Neural_Crest_like	NonResp_OT_vs_BT
UPP1	8.0163e-12	1.5116	0.778	0.662	1.68623e-07	Neural_Crest_like	NonResp_OT_vs_BT
ZDHHC21	8.16601e-12	-1.78944	0.123	0.357	1.71772e-07	Neural_Crest_like	NonResp_OT_vs_BT
SPSB1	8.32753e-12	1.3768	0.321	0.11	1.7517e-07	Neural_Crest_like	NonResp_OT_vs_BT
QKI	8.37665e-12	-0.892905	0.782	0.865	1.76203e-07	Neural_Crest_like	NonResp_OT_vs_BT
CHCHD5	8.38132e-12	0.826733	0.671	0.408	1.76301e-07	Neural_Crest_like	NonResp_OT_vs_BT
EMP1	8.455e-12	-0.928887	0.79	0.871	1.77851e-07	Neural_Crest_like	NonResp_OT_vs_BT
MMAB	8.86097e-12	1.23523	0.401	0.169	1.8639e-07	Neural_Crest_like	NonResp_OT_vs_BT
CALU	8.88566e-12	-0.690191	1	1	1.8691e-07	Neural_Crest_like	NonResp_OT_vs_BT
RIN2	9.06602e-12	-2.78461	0.052	0.254	1.90704e-07	Neural_Crest_like	NonResp_OT_vs_BT
CTSK	9.07351e-12	-1.31809	0.127	0.364	1.90861e-07	Neural_Crest_like	NonResp_OT_vs_BT
GNG2	9.23662e-12	-1.34772	0.444	0.6	1.94292e-07	Neural_Crest_like	NonResp_OT_vs_BT
UNC13A	9.36874e-12	2.51507	0.187	0.036	1.97071e-07	Neural_Crest_like	NonResp_OT_vs_BT
LUC7L3	9.45116e-12	-0.708706	0.948	0.962	1.98805e-07	Neural_Crest_like	NonResp_OT_vs_BT
KCNN4	9.66734e-12	-1.25326	0.413	0.611	2.03352e-07	Neural_Crest_like	NonResp_OT_vs_BT
BOLA2-SMG1P6	9.9451e-12	2.40318	0.183	0.034	2.09195e-07	Neural_Crest_like	NonResp_OT_vs_BT
CDK5	1.02376e-11	1.15304	0.508	0.264	2.15347e-07	Neural_Crest_like	NonResp_OT_vs_BT
MYH10	1.04355e-11	0.770062	0.806	0.567	2.19512e-07	Neural_Crest_like	NonResp_OT_vs_BT
NRN1	1.06278e-11	-1.64659	0.163	0.402	2.23556e-07	Neural_Crest_like	NonResp_OT_vs_BT
RPA3	1.07412e-11	0.992074	0.591	0.328	2.25942e-07	Neural_Crest_like	NonResp_OT_vs_BT
BRIX1	1.08681e-11	0.990293	0.603	0.349	2.28611e-07	Neural_Crest_like	NonResp_OT_vs_BT
ARHGEF12	1.08914e-11	-1.29402	0.425	0.603	2.29101e-07	Neural_Crest_like	NonResp_OT_vs_BT
NDUFAF8	1.18122e-11	0.587099	0.853	0.628	2.48471e-07	Neural_Crest_like	NonResp_OT_vs_BT
AP2B1	1.21747e-11	-0.748842	0.782	0.884	2.56094e-07	Neural_Crest_like	NonResp_OT_vs_BT
MGAT5B	1.21995e-11	2.20387	0.179	0.032	2.56615e-07	Neural_Crest_like	NonResp_OT_vs_BT
SNX6	1.2208e-11	0.731055	0.869	0.782	2.56796e-07	Neural_Crest_like	NonResp_OT_vs_BT
MTRNR2L8	1.24854e-11	-0.617615	0.73	0.966	2.62631e-07	Neural_Crest_like	NonResp_OT_vs_BT
AK5	1.24969e-11	1.29961	0.238	0.061	2.62873e-07	Neural_Crest_like	NonResp_OT_vs_BT
DYNLT3	1.31955e-11	-1.58691	0.187	0.421	2.77568e-07	Neural_Crest_like	NonResp_OT_vs_BT
NFIC	1.33498e-11	-0.780077	0.825	0.886	2.80814e-07	Neural_Crest_like	NonResp_OT_vs_BT
HES6	1.37371e-11	1.39384	0.353	0.137	2.8896e-07	Neural_Crest_like	NonResp_OT_vs_BT
TMEM67	1.38318e-11	0.94644	0.583	0.336	2.90952e-07	Neural_Crest_like	NonResp_OT_vs_BT
SQLE	1.38861e-11	1.15364	0.79	0.662	2.92094e-07	Neural_Crest_like	NonResp_OT_vs_BT
RRP7A	1.41955e-11	0.973708	0.623	0.378	2.98601e-07	Neural_Crest_like	NonResp_OT_vs_BT
CMTM6	1.42574e-11	-1.18469	0.647	0.751	2.99905e-07	Neural_Crest_like	NonResp_OT_vs_BT
EXOSC5	1.42662e-11	1.1752	0.417	0.182	3.0009e-07	Neural_Crest_like	NonResp_OT_vs_BT
BIRC7	1.4997e-11	0.965684	0.702	0.493	3.15462e-07	Neural_Crest_like	NonResp_OT_vs_BT
YWHAE	1.50644e-11	0.41928	0.988	0.981	3.16879e-07	Neural_Crest_like	NonResp_OT_vs_BT
SEC13	1.52075e-11	0.825779	0.774	0.535	3.1989e-07	Neural_Crest_like	NonResp_OT_vs_BT
PSMD4	1.52315e-11	0.602928	0.929	0.839	3.20395e-07	Neural_Crest_like	NonResp_OT_vs_BT
MRPL28	1.53676e-11	1.07629	0.552	0.311	3.23257e-07	Neural_Crest_like	NonResp_OT_vs_BT
MGAT1	1.54514e-11	0.891138	0.718	0.514	3.2502e-07	Neural_Crest_like	NonResp_OT_vs_BT
LPAR1	1.5502e-11	-2.57056	0.044	0.243	3.26084e-07	Neural_Crest_like	NonResp_OT_vs_BT
TWIST1	1.60043e-11	1.13418	0.456	0.218	3.3665e-07	Neural_Crest_like	NonResp_OT_vs_BT
VAT1	1.60901e-11	0.660726	0.925	0.822	3.38455e-07	Neural_Crest_like	NonResp_OT_vs_BT
PLK2	1.65112e-11	0.769746	0.627	0.336	3.47314e-07	Neural_Crest_like	NonResp_OT_vs_BT
TMEM141	1.7841e-11	0.781037	0.611	0.338	3.75286e-07	Neural_Crest_like	NonResp_OT_vs_BT
TMEM38B	1.80994e-11	1.17145	0.393	0.165	3.8072e-07	Neural_Crest_like	NonResp_OT_vs_BT
SF3B5	1.84746e-11	0.618314	0.837	0.643	3.88614e-07	Neural_Crest_like	NonResp_OT_vs_BT
GNB4	1.84933e-11	-1.06074	0.611	0.704	3.89006e-07	Neural_Crest_like	NonResp_OT_vs_BT
PURB	1.90775e-11	-0.866024	0.659	0.789	4.01295e-07	Neural_Crest_like	NonResp_OT_vs_BT
EPDR1	1.91383e-11	-2.74366	0.04	0.235	4.02575e-07	Neural_Crest_like	NonResp_OT_vs_BT
SCG2	1.91696e-11	1.62185	0.437	0.211	4.03232e-07	Neural_Crest_like	NonResp_OT_vs_BT
ZNF689	1.92865e-11	1.64538	0.333	0.127	4.05692e-07	Neural_Crest_like	NonResp_OT_vs_BT
NTMT1	1.98616e-11	0.974818	0.571	0.321	4.17789e-07	Neural_Crest_like	NonResp_OT_vs_BT
LY6E	1.98865e-11	0.40931	0.98	0.97	4.18312e-07	Neural_Crest_like	NonResp_OT_vs_BT
NENF	2.01136e-11	0.604355	0.933	0.92	4.2309e-07	Neural_Crest_like	NonResp_OT_vs_BT
C1QB	2.01587e-11	2.82269	0.147	0.019	4.24038e-07	Neural_Crest_like	NonResp_OT_vs_BT
PAIP2	2.05401e-11	0.649424	0.802	0.554	4.32061e-07	Neural_Crest_like	NonResp_OT_vs_BT
MZT2B	2.08063e-11	0.536448	0.905	0.814	4.3766e-07	Neural_Crest_like	NonResp_OT_vs_BT
INSC	2.11679e-11	-4.23726	0.012	0.184	4.45267e-07	Neural_Crest_like	NonResp_OT_vs_BT
UBE2Z	2.21015e-11	-0.951608	0.671	0.753	4.64906e-07	Neural_Crest_like	NonResp_OT_vs_BT
AC025569.1	2.25847e-11	1.79106	0.198	0.042	4.75068e-07	Neural_Crest_like	NonResp_OT_vs_BT
TBC1D4	2.26907e-11	1.30208	0.44	0.201	4.77299e-07	Neural_Crest_like	NonResp_OT_vs_BT
GNB1	2.27555e-11	-0.6416	0.905	0.941	4.78663e-07	Neural_Crest_like	NonResp_OT_vs_BT
ZBED6	2.28475e-11	1.9707	0.21	0.049	4.80597e-07	Neural_Crest_like	NonResp_OT_vs_BT
TIMM13	2.37352e-11	0.670302	0.897	0.808	4.9927e-07	Neural_Crest_like	NonResp_OT_vs_BT
MAF	2.52317e-11	-2.07951	0.226	0.444	5.3075e-07	Neural_Crest_like	NonResp_OT_vs_BT
MTX1	2.52813e-11	0.78361	0.698	0.433	5.31792e-07	Neural_Crest_like	NonResp_OT_vs_BT
FAM102A	2.56571e-11	0.908416	0.488	0.23	5.39698e-07	Neural_Crest_like	NonResp_OT_vs_BT
HIST3H2A	2.58622e-11	1.30409	0.504	0.266	5.4401e-07	Neural_Crest_like	NonResp_OT_vs_BT
SLC29A1	2.61964e-11	-1.79354	0.246	0.448	5.5104e-07	Neural_Crest_like	NonResp_OT_vs_BT
SP100	2.64328e-11	-0.788191	0.75	0.856	5.56013e-07	Neural_Crest_like	NonResp_OT_vs_BT
ACOT2	2.65754e-11	2.35772	0.194	0.042	5.59014e-07	Neural_Crest_like	NonResp_OT_vs_BT
CSDE1	2.67716e-11	0.521056	0.972	0.979	5.63141e-07	Neural_Crest_like	NonResp_OT_vs_BT
TP53BP2	2.73609e-11	0.878669	0.532	0.262	5.75537e-07	Neural_Crest_like	NonResp_OT_vs_BT
FGF2	2.8218e-11	-2.19112	0.067	0.275	5.93566e-07	Neural_Crest_like	NonResp_OT_vs_BT
NDUFC2	2.83293e-11	-0.825276	0.663	0.829	5.95907e-07	Neural_Crest_like	NonResp_OT_vs_BT
ACSS1	2.89208e-11	-1.8834	0.103	0.326	6.08349e-07	Neural_Crest_like	NonResp_OT_vs_BT
CD74	2.89396e-11	0.663813	0.635	0.37	6.08745e-07	Neural_Crest_like	NonResp_OT_vs_BT
LINC00473	2.95237e-11	1.01712	0.321	0.114	6.21032e-07	Neural_Crest_like	NonResp_OT_vs_BT
FSIP2	3.00969e-11	-3.20201	0.028	0.211	6.33088e-07	Neural_Crest_like	NonResp_OT_vs_BT
PPP1CC	3.03575e-11	0.682141	0.825	0.685	6.3857e-07	Neural_Crest_like	NonResp_OT_vs_BT
PCMTD2	3.11184e-11	-1.35174	0.373	0.571	6.54576e-07	Neural_Crest_like	NonResp_OT_vs_BT
CD48	3.17203e-11	2.71577	0.159	0.025	6.67237e-07	Neural_Crest_like	NonResp_OT_vs_BT
MGST3	3.17878e-11	0.525452	0.988	0.962	6.68655e-07	Neural_Crest_like	NonResp_OT_vs_BT
GABBR1	3.18645e-11	-1.7741	0.25	0.459	6.70269e-07	Neural_Crest_like	NonResp_OT_vs_BT
EIF2S2	3.25187e-11	-0.729453	0.94	0.966	6.84031e-07	Neural_Crest_like	NonResp_OT_vs_BT
COL7A1	3.26039e-11	-3.10356	0.036	0.224	6.85822e-07	Neural_Crest_like	NonResp_OT_vs_BT
AC074117.1	3.43871e-11	-1.64376	0.27	0.476	7.23332e-07	Neural_Crest_like	NonResp_OT_vs_BT
RPL38	3.45353e-11	0.296918	0.992	0.987	7.26449e-07	Neural_Crest_like	NonResp_OT_vs_BT
SNAI2	3.46886e-11	1.15209	0.345	0.131	7.29674e-07	Neural_Crest_like	NonResp_OT_vs_BT
IRAK3	3.50005e-11	-2.87818	0.048	0.239	7.36236e-07	Neural_Crest_like	NonResp_OT_vs_BT
PRMT1	3.55731e-11	0.659717	0.845	0.693	7.48279e-07	Neural_Crest_like	NonResp_OT_vs_BT
TACC2	3.62638e-11	-2.58512	0.067	0.268	7.62809e-07	Neural_Crest_like	NonResp_OT_vs_BT
GLO1	3.65085e-11	0.572175	0.917	0.791	7.67957e-07	Neural_Crest_like	NonResp_OT_vs_BT
ISCU	3.65951e-11	0.919305	0.603	0.37	7.69779e-07	Neural_Crest_like	NonResp_OT_vs_BT
OVCA2	3.78822e-11	3.88242	0.127	0.013	7.96852e-07	Neural_Crest_like	NonResp_OT_vs_BT
RASD1	3.79406e-11	2.01765	0.23	0.063	7.9808e-07	Neural_Crest_like	NonResp_OT_vs_BT
USP4	3.8292e-11	-1.58512	0.357	0.531	8.05472e-07	Neural_Crest_like	NonResp_OT_vs_BT
ST6GAL1	3.84451e-11	-1.59206	0.357	0.531	8.08693e-07	Neural_Crest_like	NonResp_OT_vs_BT
MRPL40	3.85572e-11	0.643769	0.798	0.586	8.11051e-07	Neural_Crest_like	NonResp_OT_vs_BT
EMP3	3.86308e-11	0.601214	0.984	0.973	8.12599e-07	Neural_Crest_like	NonResp_OT_vs_BT
SNU13	3.87053e-11	0.546612	0.94	0.949	8.14167e-07	Neural_Crest_like	NonResp_OT_vs_BT
CTSL	3.97668e-11	0.851104	0.853	0.708	8.36495e-07	Neural_Crest_like	NonResp_OT_vs_BT
RSF1	3.9816e-11	-0.839161	0.817	0.882	8.3753e-07	Neural_Crest_like	NonResp_OT_vs_BT
NOL8	3.99499e-11	0.914786	0.556	0.294	8.40347e-07	Neural_Crest_like	NonResp_OT_vs_BT
SERTAD1	4.05419e-11	0.733919	0.575	0.298	8.528e-07	Neural_Crest_like	NonResp_OT_vs_BT
CHCHD10	4.06069e-11	-1.06069	0.333	0.6	8.54165e-07	Neural_Crest_like	NonResp_OT_vs_BT
SH3PXD2A	4.1194e-11	-1.32074	0.496	0.632	8.66516e-07	Neural_Crest_like	NonResp_OT_vs_BT
MT1E	4.16812e-11	-0.826598	0.214	0.465	8.76764e-07	Neural_Crest_like	NonResp_OT_vs_BT
EHD3	4.33089e-11	-2.52899	0.052	0.247	9.11003e-07	Neural_Crest_like	NonResp_OT_vs_BT
ESRP1	4.38162e-11	1.45704	0.278	0.089	9.21673e-07	Neural_Crest_like	NonResp_OT_vs_BT
PHF23	4.4932e-11	0.879417	0.528	0.262	9.45144e-07	Neural_Crest_like	NonResp_OT_vs_BT
TPGS1	4.49933e-11	0.981295	0.512	0.264	9.46435e-07	Neural_Crest_like	NonResp_OT_vs_BT
GABARAP	4.54831e-11	1.81915	0.575	0.385	9.56737e-07	Neural_Crest_like	NonResp_OT_vs_BT
MT-CO3	4.58031e-11	0.420905	1	1	9.63468e-07	Neural_Crest_like	NonResp_OT_vs_BT
NGRN	4.6386e-11	1.8571	0.397	0.195	9.7573e-07	Neural_Crest_like	NonResp_OT_vs_BT
MRPS35	4.65878e-11	1.10967	0.472	0.237	9.79975e-07	Neural_Crest_like	NonResp_OT_vs_BT
SOCS3	4.72674e-11	1.27878	0.389	0.165	9.9427e-07	Neural_Crest_like	NonResp_OT_vs_BT
ZNF891	4.73265e-11	1.28951	0.341	0.131	9.95514e-07	Neural_Crest_like	NonResp_OT_vs_BT
SRSF5	4.73929e-11	0.641555	0.909	0.833	9.96909e-07	Neural_Crest_like	NonResp_OT_vs_BT
SAT2	4.84381e-11	0.634915	0.794	0.573	1.0189e-06	Neural_Crest_like	NonResp_OT_vs_BT
DCAF13	4.88951e-11	0.668087	0.802	0.588	1.02851e-06	Neural_Crest_like	NonResp_OT_vs_BT
NDUFAB1	4.93381e-11	0.61891	0.869	0.761	1.03783e-06	Neural_Crest_like	NonResp_OT_vs_BT
SLC9A7	5.13313e-11	-2.36062	0.087	0.292	1.07975e-06	Neural_Crest_like	NonResp_OT_vs_BT
SNRPD2	5.16426e-11	0.45454	0.968	0.947	1.0863e-06	Neural_Crest_like	NonResp_OT_vs_BT
IL6R	5.22319e-11	1.13081	0.544	0.292	1.0987e-06	Neural_Crest_like	NonResp_OT_vs_BT
MAGEA1	5.29364e-11	2.4732	0.187	0.04	1.11352e-06	Neural_Crest_like	NonResp_OT_vs_BT
ROPN1B	5.53585e-11	1.05187	0.516	0.264	1.16447e-06	Neural_Crest_like	NonResp_OT_vs_BT
IQSEC1	5.60849e-11	-1.92885	0.246	0.444	1.17975e-06	Neural_Crest_like	NonResp_OT_vs_BT
PLPP3	5.64865e-11	-2.87294	0.028	0.209	1.18819e-06	Neural_Crest_like	NonResp_OT_vs_BT
CAV1	5.90168e-11	-0.735582	0.865	0.939	1.24142e-06	Neural_Crest_like	NonResp_OT_vs_BT
COPB1	6.17134e-11	-0.73217	0.762	0.86	1.29814e-06	Neural_Crest_like	NonResp_OT_vs_BT
SCN2A	6.17203e-11	-2.78584	0.056	0.247	1.29829e-06	Neural_Crest_like	NonResp_OT_vs_BT
IMMP2L	6.18064e-11	1.146	0.421	0.19	1.3001e-06	Neural_Crest_like	NonResp_OT_vs_BT
PODNL1	6.19179e-11	-2.8886	0.044	0.233	1.30244e-06	Neural_Crest_like	NonResp_OT_vs_BT
PNRC1	6.20961e-11	0.755973	0.821	0.66	1.30619e-06	Neural_Crest_like	NonResp_OT_vs_BT
EIF3E	6.21222e-11	0.530956	0.96	0.962	1.30674e-06	Neural_Crest_like	NonResp_OT_vs_BT
TAF9	6.28134e-11	0.835221	0.591	0.328	1.32128e-06	Neural_Crest_like	NonResp_OT_vs_BT
MACF1	6.28191e-11	-0.661314	0.861	0.945	1.3214e-06	Neural_Crest_like	NonResp_OT_vs_BT
IVNS1ABP	6.28819e-11	0.600108	0.897	0.683	1.32272e-06	Neural_Crest_like	NonResp_OT_vs_BT
ASNA1	6.38263e-11	0.792939	0.667	0.421	1.34259e-06	Neural_Crest_like	NonResp_OT_vs_BT
BOC	6.61814e-11	-2.55102	0.06	0.254	1.39213e-06	Neural_Crest_like	NonResp_OT_vs_BT
NDUFV2	6.6997e-11	0.465355	0.933	0.827	1.40928e-06	Neural_Crest_like	NonResp_OT_vs_BT
AHCY	6.78787e-11	0.855862	0.806	0.647	1.42783e-06	Neural_Crest_like	NonResp_OT_vs_BT
NDUFAF6	6.85783e-11	0.957885	0.488	0.241	1.44255e-06	Neural_Crest_like	NonResp_OT_vs_BT
SLC16A3	6.87929e-11	0.629881	0.659	0.395	1.44706e-06	Neural_Crest_like	NonResp_OT_vs_BT
PIEZO2	7.0384e-11	0.821612	0.329	0.118	1.48053e-06	Neural_Crest_like	NonResp_OT_vs_BT
RBMS3	7.06528e-11	-1.99144	0.524	0.615	1.48618e-06	Neural_Crest_like	NonResp_OT_vs_BT
RPL10	7.31199e-11	0.556435	1	1	1.53808e-06	Neural_Crest_like	NonResp_OT_vs_BT
EIF1AX	7.60863e-11	-0.619085	0.933	0.96	1.60047e-06	Neural_Crest_like	NonResp_OT_vs_BT
SCARB1	7.6454e-11	1.20893	0.325	0.118	1.60821e-06	Neural_Crest_like	NonResp_OT_vs_BT
IFT74	7.79134e-11	1.10397	0.417	0.188	1.63891e-06	Neural_Crest_like	NonResp_OT_vs_BT
AC112487.1	7.89051e-11	3.64538	0.119	0.011	1.65977e-06	Neural_Crest_like	NonResp_OT_vs_BT
ADGRG6	7.93661e-11	-1.96343	0.135	0.347	1.66947e-06	Neural_Crest_like	NonResp_OT_vs_BT
NAV2	7.94426e-11	-1.47324	0.437	0.584	1.67108e-06	Neural_Crest_like	NonResp_OT_vs_BT
DUSP23	8.00004e-11	0.840091	0.675	0.442	1.68281e-06	Neural_Crest_like	NonResp_OT_vs_BT
SRA1	8.19529e-11	1.09079	0.544	0.315	1.72388e-06	Neural_Crest_like	NonResp_OT_vs_BT
PUM3	8.43169e-11	0.71316	0.714	0.474	1.77361e-06	Neural_Crest_like	NonResp_OT_vs_BT
MYADM	8.573e-11	1.16933	0.472	0.226	1.80333e-06	Neural_Crest_like	NonResp_OT_vs_BT
ARPC3	8.63003e-11	0.544246	0.925	0.846	1.81533e-06	Neural_Crest_like	NonResp_OT_vs_BT
SERPINE2	8.75078e-11	-0.640891	1	0.998	1.84073e-06	Neural_Crest_like	NonResp_OT_vs_BT
B3GNT7	9.22863e-11	-3.03018	0.044	0.226	1.94124e-06	Neural_Crest_like	NonResp_OT_vs_BT
NDUFA5	9.38062e-11	0.579282	0.913	0.805	1.97321e-06	Neural_Crest_like	NonResp_OT_vs_BT
ZNF275	9.42242e-11	-1.86846	0.135	0.345	1.98201e-06	Neural_Crest_like	NonResp_OT_vs_BT
COX14	9.54431e-11	0.780092	0.718	0.493	2.00765e-06	Neural_Crest_like	NonResp_OT_vs_BT
EXTL1	9.56542e-11	-1.74737	0.286	0.476	2.01209e-06	Neural_Crest_like	NonResp_OT_vs_BT
CNIH1	9.75855e-11	0.744462	0.833	0.702	2.05271e-06	Neural_Crest_like	NonResp_OT_vs_BT
SIRPA	9.81966e-11	1.16217	0.425	0.197	2.06557e-06	Neural_Crest_like	NonResp_OT_vs_BT
LRRC32	9.8558e-11	-5.50097	0.004	0.159	2.07317e-06	Neural_Crest_like	NonResp_OT_vs_BT
DDX54	1.0019e-10	0.914871	0.552	0.309	2.1075e-06	Neural_Crest_like	NonResp_OT_vs_BT
TRIM14	1.0066e-10	-1.87003	0.115	0.328	2.11739e-06	Neural_Crest_like	NonResp_OT_vs_BT
PPP1R15A	1.00693e-10	0.414207	0.917	0.795	2.11807e-06	Neural_Crest_like	NonResp_OT_vs_BT
APEX1	1.01762e-10	0.570094	0.881	0.778	2.14056e-06	Neural_Crest_like	NonResp_OT_vs_BT
NHLRC3	1.02646e-10	-1.29838	0.488	0.628	2.15915e-06	Neural_Crest_like	NonResp_OT_vs_BT
PTMS	1.03681e-10	0.87052	0.933	0.899	2.18094e-06	Neural_Crest_like	NonResp_OT_vs_BT
ZNF804A	1.06603e-10	2.81531	0.135	0.017	2.24239e-06	Neural_Crest_like	NonResp_OT_vs_BT
NDUFS5	1.0763e-10	0.506242	0.96	0.941	2.26401e-06	Neural_Crest_like	NonResp_OT_vs_BT
AL136298.1	1.0838e-10	1.78643	0.214	0.055	2.27977e-06	Neural_Crest_like	NonResp_OT_vs_BT
ABCC2	1.13452e-10	1.77913	0.206	0.051	2.38646e-06	Neural_Crest_like	NonResp_OT_vs_BT
HYOU1	1.14873e-10	-1.29661	0.464	0.613	2.41636e-06	Neural_Crest_like	NonResp_OT_vs_BT
FLRT2	1.15497e-10	1.19382	0.238	0.068	2.42948e-06	Neural_Crest_like	NonResp_OT_vs_BT
S1PR2	1.15766e-10	-1.52599	0.246	0.455	2.43513e-06	Neural_Crest_like	NonResp_OT_vs_BT
CIRBP	1.16798e-10	0.482923	0.992	0.937	2.45685e-06	Neural_Crest_like	NonResp_OT_vs_BT
F2R	1.26246e-10	0.621213	0.639	0.374	2.65558e-06	Neural_Crest_like	NonResp_OT_vs_BT
COL9A3	1.27564e-10	-1.52752	0.46	0.588	2.6833e-06	Neural_Crest_like	NonResp_OT_vs_BT
DDB1	1.28238e-10	-0.720789	0.651	0.791	2.69749e-06	Neural_Crest_like	NonResp_OT_vs_BT
C9orf78	1.31479e-10	0.728107	0.687	0.442	2.76565e-06	Neural_Crest_like	NonResp_OT_vs_BT
LAYN	1.36399e-10	-3.66649	0.02	0.186	2.86915e-06	Neural_Crest_like	NonResp_OT_vs_BT
ABLIM3	1.36576e-10	-3.16006	0.028	0.201	2.87287e-06	Neural_Crest_like	NonResp_OT_vs_BT
SLC24A5	1.36948e-10	1.13081	0.46	0.23	2.88069e-06	Neural_Crest_like	NonResp_OT_vs_BT
NSL1	1.37217e-10	0.784681	0.607	0.336	2.88635e-06	Neural_Crest_like	NonResp_OT_vs_BT
CDKN2B	1.41448e-10	1.55343	0.393	0.182	2.97537e-06	Neural_Crest_like	NonResp_OT_vs_BT
SAMD9L	1.42794e-10	-1.44522	0.19	0.414	3.00367e-06	Neural_Crest_like	NonResp_OT_vs_BT
TOMM20	1.43876e-10	0.416791	1	0.983	3.02643e-06	Neural_Crest_like	NonResp_OT_vs_BT
RITA1	1.4602e-10	1.24099	0.381	0.167	3.07153e-06	Neural_Crest_like	NonResp_OT_vs_BT
KLHDC8B	1.46669e-10	1.32813	0.313	0.118	3.08519e-06	Neural_Crest_like	NonResp_OT_vs_BT
TRIM56	1.48196e-10	-0.90378	0.663	0.765	3.11731e-06	Neural_Crest_like	NonResp_OT_vs_BT
ANKRD12	1.48591e-10	-0.714549	0.794	0.926	3.12562e-06	Neural_Crest_like	NonResp_OT_vs_BT
RHOB	1.4908e-10	-1.11683	0.583	0.736	3.13589e-06	Neural_Crest_like	NonResp_OT_vs_BT
RANBP17	1.53388e-10	1.03395	0.357	0.14	3.22652e-06	Neural_Crest_like	NonResp_OT_vs_BT
BOK	1.54115e-10	2.24545	0.175	0.036	3.24181e-06	Neural_Crest_like	NonResp_OT_vs_BT
PSMB6	1.57287e-10	0.5516	0.913	0.786	3.30854e-06	Neural_Crest_like	NonResp_OT_vs_BT
EMILIN1	1.57404e-10	-1.06989	0.607	0.704	3.31099e-06	Neural_Crest_like	NonResp_OT_vs_BT
ZNF827	1.57617e-10	-1.21132	0.405	0.581	3.31548e-06	Neural_Crest_like	NonResp_OT_vs_BT
MRPS30	1.59295e-10	0.790154	0.536	0.279	3.35077e-06	Neural_Crest_like	NonResp_OT_vs_BT
POLR3K	1.60304e-10	1.20215	0.405	0.186	3.37199e-06	Neural_Crest_like	NonResp_OT_vs_BT
CCDC144A	1.629e-10	-1.81405	0.139	0.351	3.4266e-06	Neural_Crest_like	NonResp_OT_vs_BT
NDUFB7	1.63265e-10	0.568605	0.937	0.877	3.43428e-06	Neural_Crest_like	NonResp_OT_vs_BT
BFAR	1.70815e-10	0.696742	0.786	0.588	3.59309e-06	Neural_Crest_like	NonResp_OT_vs_BT
DHPS	1.72768e-10	0.764027	0.595	0.34	3.63418e-06	Neural_Crest_like	NonResp_OT_vs_BT
CPVL	1.77483e-10	1.6337	0.31	0.118	3.73336e-06	Neural_Crest_like	NonResp_OT_vs_BT
H3F3B	1.77606e-10	0.459971	0.996	0.996	3.73593e-06	Neural_Crest_like	NonResp_OT_vs_BT
ATP5MPL	1.78199e-10	0.398996	0.968	0.953	3.74842e-06	Neural_Crest_like	NonResp_OT_vs_BT
NXPH4	1.78946e-10	1.53805	0.21	0.055	3.76412e-06	Neural_Crest_like	NonResp_OT_vs_BT
ZFP91	1.79067e-10	-1.40877	0.349	0.533	3.76668e-06	Neural_Crest_like	NonResp_OT_vs_BT
ALX1	1.80395e-10	1.24611	0.345	0.14	3.79461e-06	Neural_Crest_like	NonResp_OT_vs_BT
ATP6V0B	1.82116e-10	0.527245	0.972	0.951	3.83081e-06	Neural_Crest_like	NonResp_OT_vs_BT
ATG3	1.82768e-10	0.73052	0.734	0.49	3.84453e-06	Neural_Crest_like	NonResp_OT_vs_BT
ZDBF2	1.89297e-10	1.12672	0.452	0.228	3.98187e-06	Neural_Crest_like	NonResp_OT_vs_BT
RNF128	2.00754e-10	-2.77106	0.044	0.224	4.22285e-06	Neural_Crest_like	NonResp_OT_vs_BT
TCEAL9	2.01237e-10	-0.848312	0.774	0.879	4.23302e-06	Neural_Crest_like	NonResp_OT_vs_BT
SRGAP1	2.02759e-10	0.842579	0.754	0.581	4.26504e-06	Neural_Crest_like	NonResp_OT_vs_BT
NBPF10	2.03537e-10	1.90842	0.214	0.057	4.2814e-06	Neural_Crest_like	NonResp_OT_vs_BT
BACE1	2.10797e-10	-1.56389	0.218	0.427	4.43411e-06	Neural_Crest_like	NonResp_OT_vs_BT
HIST1H2BN	2.12089e-10	1.45911	0.317	0.125	4.4613e-06	Neural_Crest_like	NonResp_OT_vs_BT
B4GALT5	2.12278e-10	-1.13538	0.405	0.579	4.46527e-06	Neural_Crest_like	NonResp_OT_vs_BT
DPY19L3	2.14763e-10	-1.75093	0.21	0.414	4.51754e-06	Neural_Crest_like	NonResp_OT_vs_BT
MYLK	2.16038e-10	-1.57166	0.302	0.503	4.54437e-06	Neural_Crest_like	NonResp_OT_vs_BT
SLC25A33	2.17299e-10	1.2519	0.361	0.152	4.57088e-06	Neural_Crest_like	NonResp_OT_vs_BT
TMC6	2.18078e-10	1.06836	0.401	0.178	4.58728e-06	Neural_Crest_like	NonResp_OT_vs_BT
HLA-DRA	2.19186e-10	0.261125	0.393	0.161	4.61057e-06	Neural_Crest_like	NonResp_OT_vs_BT
APRT	2.24556e-10	0.303794	0.948	0.894	4.72353e-06	Neural_Crest_like	NonResp_OT_vs_BT
FBXO34	2.28209e-10	1.35093	0.337	0.137	4.80037e-06	Neural_Crest_like	NonResp_OT_vs_BT
TRIM2	2.29368e-10	-1.22704	0.611	0.719	4.82475e-06	Neural_Crest_like	NonResp_OT_vs_BT
DIABLO.1	2.32796e-10	2.05137	0.171	0.034	4.89687e-06	Neural_Crest_like	NonResp_OT_vs_BT
UBA7	2.35212e-10	-2.17905	0.052	0.241	4.94769e-06	Neural_Crest_like	NonResp_OT_vs_BT
TAF6	2.36348e-10	0.844601	0.532	0.275	4.97158e-06	Neural_Crest_like	NonResp_OT_vs_BT
NEFH	2.49656e-10	1.74492	0.266	0.091	5.25151e-06	Neural_Crest_like	NonResp_OT_vs_BT
ERH	2.5195e-10	0.663361	0.905	0.865	5.29977e-06	Neural_Crest_like	NonResp_OT_vs_BT
ISYNA1	2.54843e-10	0.766228	0.762	0.554	5.36063e-06	Neural_Crest_like	NonResp_OT_vs_BT
VAMP8	2.58403e-10	-1.87731	0.111	0.313	5.43551e-06	Neural_Crest_like	NonResp_OT_vs_BT
DIP2A	2.60537e-10	-1.36036	0.266	0.474	5.4804e-06	Neural_Crest_like	NonResp_OT_vs_BT
ANKRD10	2.6549e-10	-1.26535	0.508	0.643	5.58458e-06	Neural_Crest_like	NonResp_OT_vs_BT
PPP2R3C	2.75963e-10	0.802967	0.52	0.262	5.80488e-06	Neural_Crest_like	NonResp_OT_vs_BT
CYB5R2	2.80989e-10	-3.22461	0.04	0.214	5.91061e-06	Neural_Crest_like	NonResp_OT_vs_BT
MRPS34	2.84513e-10	0.547107	0.917	0.801	5.98473e-06	Neural_Crest_like	NonResp_OT_vs_BT
ENSA	2.8723e-10	0.584697	0.893	0.801	6.04188e-06	Neural_Crest_like	NonResp_OT_vs_BT
PARP1	2.88969e-10	0.469639	0.952	0.901	6.07847e-06	Neural_Crest_like	NonResp_OT_vs_BT
NUP205	2.89188e-10	0.993533	0.476	0.245	6.08308e-06	Neural_Crest_like	NonResp_OT_vs_BT
N4BP2L2	2.90271e-10	-0.585842	0.933	0.953	6.10585e-06	Neural_Crest_like	NonResp_OT_vs_BT
S100A16	2.97922e-10	-1.31429	0.571	0.66	6.26678e-06	Neural_Crest_like	NonResp_OT_vs_BT
MDM4	2.99738e-10	-0.745381	0.794	0.844	6.305e-06	Neural_Crest_like	NonResp_OT_vs_BT
TMEM251	3.02366e-10	1.02599	0.349	0.137	6.36026e-06	Neural_Crest_like	NonResp_OT_vs_BT
SIVA1	3.0306e-10	0.672627	0.813	0.588	6.37486e-06	Neural_Crest_like	NonResp_OT_vs_BT
TFB1M	3.06038e-10	1.05044	0.405	0.18	6.43751e-06	Neural_Crest_like	NonResp_OT_vs_BT
RTF2	3.06795e-10	0.506799	0.861	0.717	6.45344e-06	Neural_Crest_like	NonResp_OT_vs_BT
CERS4	3.17045e-10	1.40592	0.298	0.11	6.66905e-06	Neural_Crest_like	NonResp_OT_vs_BT
DNAJA4	3.17797e-10	0.962524	0.405	0.182	6.68487e-06	Neural_Crest_like	NonResp_OT_vs_BT
MT-ATP6	3.20103e-10	0.374597	0.996	1	6.73337e-06	Neural_Crest_like	NonResp_OT_vs_BT
WISP3	3.22542e-10	-3.19112	0.012	0.169	6.78466e-06	Neural_Crest_like	NonResp_OT_vs_BT
NFASC	3.33727e-10	-4.78275	0.008	0.159	7.01996e-06	Neural_Crest_like	NonResp_OT_vs_BT
OR8A1	3.41236e-10	3.18852	0.119	0.013	7.1779e-06	Neural_Crest_like	NonResp_OT_vs_BT
NUBP2	3.47375e-10	0.807413	0.615	0.364	7.30703e-06	Neural_Crest_like	NonResp_OT_vs_BT
CDK2	3.47461e-10	1.07614	0.484	0.258	7.30884e-06	Neural_Crest_like	NonResp_OT_vs_BT
NT5C	3.5593e-10	0.722671	0.623	0.357	7.48698e-06	Neural_Crest_like	NonResp_OT_vs_BT
C8orf88	3.56834e-10	1.88417	0.206	0.055	7.50599e-06	Neural_Crest_like	NonResp_OT_vs_BT
ERP29	3.56909e-10	0.525739	0.905	0.81	7.50759e-06	Neural_Crest_like	NonResp_OT_vs_BT
ATP5F1A	3.57582e-10	0.434875	0.964	0.903	7.52175e-06	Neural_Crest_like	NonResp_OT_vs_BT
NES	3.604e-10	-0.769023	0.921	0.962	7.58102e-06	Neural_Crest_like	NonResp_OT_vs_BT
PPP2R2A	3.66384e-10	-0.826432	0.75	0.801	7.70688e-06	Neural_Crest_like	NonResp_OT_vs_BT
PTMA	3.66704e-10	0.404837	1	1	7.71361e-06	Neural_Crest_like	NonResp_OT_vs_BT
CTNNAL1	3.70195e-10	0.86859	0.631	0.387	7.78705e-06	Neural_Crest_like	NonResp_OT_vs_BT
MEF2C	3.70227e-10	-0.631446	0.687	0.831	7.78772e-06	Neural_Crest_like	NonResp_OT_vs_BT
BZW2	3.77418e-10	0.603437	0.837	0.687	7.93899e-06	Neural_Crest_like	NonResp_OT_vs_BT
CHST1	3.79205e-10	-5.0341	0.004	0.15	7.97657e-06	Neural_Crest_like	NonResp_OT_vs_BT
NR2F2-AS1	3.81102e-10	1.0862	0.456	0.243	8.01648e-06	Neural_Crest_like	NonResp_OT_vs_BT
CXCL14	3.851e-10	3.13724	0.131	0.017	8.10058e-06	Neural_Crest_like	NonResp_OT_vs_BT
SESN2	3.86549e-10	1.4559	0.238	0.072	8.13106e-06	Neural_Crest_like	NonResp_OT_vs_BT
DARS2	4.15785e-10	1.2502	0.357	0.152	8.74604e-06	Neural_Crest_like	NonResp_OT_vs_BT
RAD23B	4.17301e-10	0.537701	0.849	0.632	8.77792e-06	Neural_Crest_like	NonResp_OT_vs_BT
COX4I1	4.18565e-10	0.340251	0.992	0.989	8.80451e-06	Neural_Crest_like	NonResp_OT_vs_BT
HABP4	4.19503e-10	0.941083	0.579	0.342	8.82424e-06	Neural_Crest_like	NonResp_OT_vs_BT
GPC3	4.22231e-10	2.30073	0.135	0.019	8.88162e-06	Neural_Crest_like	NonResp_OT_vs_BT
MED9	4.33883e-10	1.53496	0.27	0.093	9.12672e-06	Neural_Crest_like	NonResp_OT_vs_BT
BBC3	4.45371e-10	1.38574	0.306	0.116	9.36839e-06	Neural_Crest_like	NonResp_OT_vs_BT
RND3	4.47785e-10	-1.21413	0.544	0.672	9.41916e-06	Neural_Crest_like	NonResp_OT_vs_BT
SCCPDH	4.53923e-10	-0.909643	0.353	0.584	9.54827e-06	Neural_Crest_like	NonResp_OT_vs_BT
SHMT2	4.5841e-10	0.780191	0.635	0.393	9.64265e-06	Neural_Crest_like	NonResp_OT_vs_BT
PAFAH1B3	4.61608e-10	0.65397	0.726	0.471	9.70993e-06	Neural_Crest_like	NonResp_OT_vs_BT
NFIB	4.61736e-10	-1.43987	0.333	0.512	9.71262e-06	Neural_Crest_like	NonResp_OT_vs_BT
PIH1D1	4.63853e-10	0.869942	0.536	0.285	9.75715e-06	Neural_Crest_like	NonResp_OT_vs_BT
ATM	4.69579e-10	-0.739491	0.774	0.85	9.87759e-06	Neural_Crest_like	NonResp_OT_vs_BT
DPP7	4.74817e-10	0.447641	0.881	0.763	9.98778e-06	Neural_Crest_like	NonResp_OT_vs_BT
HMGN2	4.77748e-10	0.731326	0.96	0.928	1.00494e-05	Neural_Crest_like	NonResp_OT_vs_BT
CABP4	4.82353e-10	-3.84647	0.016	0.171	1.01463e-05	Neural_Crest_like	NonResp_OT_vs_BT
CSPG5	4.83507e-10	-2.42343	0.048	0.228	1.01706e-05	Neural_Crest_like	NonResp_OT_vs_BT
SERF2	4.84963e-10	0.535724	0.996	0.994	1.02012e-05	Neural_Crest_like	NonResp_OT_vs_BT
AUTS2	4.92425e-10	1.40849	0.29	0.106	1.03582e-05	Neural_Crest_like	NonResp_OT_vs_BT
CCDC88A	4.96886e-10	0.735172	0.813	0.651	1.0452e-05	Neural_Crest_like	NonResp_OT_vs_BT
PEMT	5.19292e-10	1.1752	0.409	0.197	1.09233e-05	Neural_Crest_like	NonResp_OT_vs_BT
RNF187	5.29094e-10	0.609554	0.837	0.691	1.11295e-05	Neural_Crest_like	NonResp_OT_vs_BT
AEN	5.38727e-10	1.06369	0.385	0.171	1.13321e-05	Neural_Crest_like	NonResp_OT_vs_BT
DDT	5.5364e-10	0.501941	0.964	0.909	1.16458e-05	Neural_Crest_like	NonResp_OT_vs_BT
DSTYK	5.55757e-10	-0.856943	0.73	0.829	1.16904e-05	Neural_Crest_like	NonResp_OT_vs_BT
GAL3ST1	5.56022e-10	-4.18962	0.008	0.156	1.16959e-05	Neural_Crest_like	NonResp_OT_vs_BT
CLIC1	5.61878e-10	0.476376	0.976	0.949	1.18191e-05	Neural_Crest_like	NonResp_OT_vs_BT
CWC27	5.76809e-10	1.07747	0.472	0.247	1.21332e-05	Neural_Crest_like	NonResp_OT_vs_BT
RBM43	5.77728e-10	-2.02151	0.071	0.262	1.21525e-05	Neural_Crest_like	NonResp_OT_vs_BT
PIEZO1	5.81634e-10	-1.59525	0.242	0.438	1.22347e-05	Neural_Crest_like	NonResp_OT_vs_BT
HLA-F	5.8854e-10	-1.24359	0.313	0.495	1.23799e-05	Neural_Crest_like	NonResp_OT_vs_BT
NPEPPS	5.88851e-10	-0.792806	0.813	0.863	1.23865e-05	Neural_Crest_like	NonResp_OT_vs_BT
TUBA1A	6.10987e-10	0.583857	0.917	0.875	1.28521e-05	Neural_Crest_like	NonResp_OT_vs_BT
EDNRB	6.45164e-10	-0.650254	0.885	0.943	1.3571e-05	Neural_Crest_like	NonResp_OT_vs_BT
USP34	6.50664e-10	-0.689549	0.746	0.814	1.36867e-05	Neural_Crest_like	NonResp_OT_vs_BT
PRMT5	6.52376e-10	0.933363	0.468	0.233	1.37227e-05	Neural_Crest_like	NonResp_OT_vs_BT
GCHFR	6.56491e-10	1.70197	0.242	0.078	1.38093e-05	Neural_Crest_like	NonResp_OT_vs_BT
DNAJC12	6.56809e-10	3.6633	0.099	0.006	1.3816e-05	Neural_Crest_like	NonResp_OT_vs_BT
CHPT1	6.59697e-10	0.76881	0.698	0.48	1.38767e-05	Neural_Crest_like	NonResp_OT_vs_BT
PDP1	6.71909e-10	1.0562	0.615	0.391	1.41336e-05	Neural_Crest_like	NonResp_OT_vs_BT
AL355596.1	6.91783e-10	1.47873	0.171	0.036	1.45517e-05	Neural_Crest_like	NonResp_OT_vs_BT
PSMD9	6.92811e-10	1.28281	0.325	0.131	1.45733e-05	Neural_Crest_like	NonResp_OT_vs_BT
PAXX	6.93897e-10	0.83643	0.508	0.26	1.45961e-05	Neural_Crest_like	NonResp_OT_vs_BT
ZNF595	7.04495e-10	1.63589	0.262	0.091	1.48191e-05	Neural_Crest_like	NonResp_OT_vs_BT
CCT7	7.14593e-10	0.514383	0.925	0.789	1.50315e-05	Neural_Crest_like	NonResp_OT_vs_BT
BIRC2	7.1633e-10	-1.23366	0.444	0.594	1.5068e-05	Neural_Crest_like	NonResp_OT_vs_BT
AKAP11	7.21387e-10	-1.28978	0.377	0.55	1.51744e-05	Neural_Crest_like	NonResp_OT_vs_BT
OLIG1	7.28708e-10	1.68286	0.19	0.047	1.53284e-05	Neural_Crest_like	NonResp_OT_vs_BT
USP18	7.32457e-10	-1.97579	0.131	0.328	1.54072e-05	Neural_Crest_like	NonResp_OT_vs_BT
DST	7.32921e-10	-0.39566	0.905	0.987	1.5417e-05	Neural_Crest_like	NonResp_OT_vs_BT
NPAS2	7.38477e-10	1.07115	0.377	0.165	1.55339e-05	Neural_Crest_like	NonResp_OT_vs_BT
HSD17B14	7.6358e-10	1.9315	0.202	0.055	1.60619e-05	Neural_Crest_like	NonResp_OT_vs_BT
PRRG4	7.70572e-10	-3.03242	0.028	0.192	1.6209e-05	Neural_Crest_like	NonResp_OT_vs_BT
SRRM3	7.79176e-10	2.31441	0.171	0.038	1.639e-05	Neural_Crest_like	NonResp_OT_vs_BT
BMPR2	7.91846e-10	-1.07078	0.488	0.624	1.66565e-05	Neural_Crest_like	NonResp_OT_vs_BT
DPY19L1	7.92982e-10	-1.33376	0.353	0.526	1.66804e-05	Neural_Crest_like	NonResp_OT_vs_BT
SGK3	7.95085e-10	0.693822	0.742	0.558	1.67246e-05	Neural_Crest_like	NonResp_OT_vs_BT
PYCR1	8.07109e-10	0.715141	0.607	0.349	1.69775e-05	Neural_Crest_like	NonResp_OT_vs_BT
BEX2	8.16494e-10	1.10323	0.294	0.108	1.7175e-05	Neural_Crest_like	NonResp_OT_vs_BT
TXNRD1	8.21601e-10	1.02948	0.575	0.342	1.72824e-05	Neural_Crest_like	NonResp_OT_vs_BT
CBX3	8.25194e-10	-0.579522	1	0.998	1.73579e-05	Neural_Crest_like	NonResp_OT_vs_BT
SEC31A	8.37984e-10	-0.583221	0.94	0.956	1.7627e-05	Neural_Crest_like	NonResp_OT_vs_BT
KIAA0040	8.39469e-10	-2.50017	0.063	0.245	1.76582e-05	Neural_Crest_like	NonResp_OT_vs_BT
HKDC1	8.51759e-10	-3.89894	0.012	0.161	1.79168e-05	Neural_Crest_like	NonResp_OT_vs_BT
PCDHGA10	8.64141e-10	1.33468	0.274	0.097	1.81772e-05	Neural_Crest_like	NonResp_OT_vs_BT
CAMK2D	8.64359e-10	-1.24955	0.429	0.581	1.81818e-05	Neural_Crest_like	NonResp_OT_vs_BT
KDM2A	8.6829e-10	-1.10423	0.409	0.569	1.82645e-05	Neural_Crest_like	NonResp_OT_vs_BT
USP9X	9.05088e-10	-0.926222	0.528	0.666	1.90385e-05	Neural_Crest_like	NonResp_OT_vs_BT
PLCL1	9.11224e-10	3.19382	0.115	0.013	1.91676e-05	Neural_Crest_like	NonResp_OT_vs_BT
MYO9B	9.15158e-10	-0.827564	0.607	0.721	1.92503e-05	Neural_Crest_like	NonResp_OT_vs_BT
AL445524.1	9.47754e-10	1.28916	0.405	0.192	1.9936e-05	Neural_Crest_like	NonResp_OT_vs_BT
COMMD5	9.4791e-10	1.01735	0.464	0.237	1.99393e-05	Neural_Crest_like	NonResp_OT_vs_BT
CAPN3	9.57051e-10	1.25034	0.29	0.106	2.01316e-05	Neural_Crest_like	NonResp_OT_vs_BT
UBE2G2	9.82283e-10	-0.854084	0.587	0.727	2.06623e-05	Neural_Crest_like	NonResp_OT_vs_BT
NT5E	9.84164e-10	-1.75716	0.179	0.393	2.07019e-05	Neural_Crest_like	NonResp_OT_vs_BT
BUD31	9.87591e-10	0.590393	0.889	0.751	2.0774e-05	Neural_Crest_like	NonResp_OT_vs_BT
MEA1	9.90759e-10	0.678747	0.798	0.641	2.08406e-05	Neural_Crest_like	NonResp_OT_vs_BT
SNRPA1	1.00165e-09	0.640015	0.667	0.404	2.10697e-05	Neural_Crest_like	NonResp_OT_vs_BT
MRPL50	1.00201e-09	0.867583	0.524	0.29	2.10772e-05	Neural_Crest_like	NonResp_OT_vs_BT
SNHG7	1.02083e-09	0.847964	0.73	0.564	2.14733e-05	Neural_Crest_like	NonResp_OT_vs_BT
PAFAH1B1	1.03758e-09	0.612862	0.829	0.645	2.18255e-05	Neural_Crest_like	NonResp_OT_vs_BT
JPT1	1.04029e-09	0.806622	0.619	0.374	2.18825e-05	Neural_Crest_like	NonResp_OT_vs_BT
NXT1	1.04896e-09	0.965	0.476	0.243	2.20649e-05	Neural_Crest_like	NonResp_OT_vs_BT
VPS53	1.05207e-09	0.908416	0.544	0.304	2.21304e-05	Neural_Crest_like	NonResp_OT_vs_BT
LRRC8C	1.064e-09	1.1759	0.365	0.163	2.23811e-05	Neural_Crest_like	NonResp_OT_vs_BT
EHD2	1.07107e-09	-1.76899	0.179	0.385	2.253e-05	Neural_Crest_like	NonResp_OT_vs_BT
MRPL45	1.12346e-09	0.874469	0.46	0.23	2.36319e-05	Neural_Crest_like	NonResp_OT_vs_BT
RTRAF	1.13036e-09	0.440562	0.917	0.772	2.37771e-05	Neural_Crest_like	NonResp_OT_vs_BT
SOX8	1.13202e-09	1.32345	0.321	0.133	2.38121e-05	Neural_Crest_like	NonResp_OT_vs_BT
PMP22	1.13685e-09	-0.563099	0.829	0.922	2.39137e-05	Neural_Crest_like	NonResp_OT_vs_BT
ZBTB38	1.13867e-09	-0.684119	0.79	0.886	2.3952e-05	Neural_Crest_like	NonResp_OT_vs_BT
JUND	1.16401e-09	-0.60774	0.829	0.956	2.44849e-05	Neural_Crest_like	NonResp_OT_vs_BT
PXYLP1	1.18636e-09	-2.1376	0.079	0.264	2.4955e-05	Neural_Crest_like	NonResp_OT_vs_BT
VEPH1	1.19091e-09	1.87624	0.238	0.078	2.50509e-05	Neural_Crest_like	NonResp_OT_vs_BT
SHMT1	1.19708e-09	1.29431	0.29	0.108	2.51805e-05	Neural_Crest_like	NonResp_OT_vs_BT
HOXA11	1.19915e-09	1.9359	0.183	0.044	2.52242e-05	Neural_Crest_like	NonResp_OT_vs_BT
MED8	1.21692e-09	0.731539	0.591	0.342	2.55978e-05	Neural_Crest_like	NonResp_OT_vs_BT
ARIH1	1.25055e-09	-0.793208	0.599	0.734	2.63054e-05	Neural_Crest_like	NonResp_OT_vs_BT
TBL3	1.25379e-09	1.2106	0.381	0.18	2.63736e-05	Neural_Crest_like	NonResp_OT_vs_BT
TP53RK	1.26372e-09	0.84779	0.548	0.311	2.65823e-05	Neural_Crest_like	NonResp_OT_vs_BT
UBL7	1.26442e-09	1.0218	0.452	0.235	2.65972e-05	Neural_Crest_like	NonResp_OT_vs_BT
UTP18	1.28014e-09	0.72934	0.563	0.304	2.69277e-05	Neural_Crest_like	NonResp_OT_vs_BT
MYO10	1.30406e-09	0.629026	0.937	0.901	2.7431e-05	Neural_Crest_like	NonResp_OT_vs_BT
IL13RA2	1.30967e-09	-1.59563	0.099	0.296	2.75489e-05	Neural_Crest_like	NonResp_OT_vs_BT
DUSP7	1.32901e-09	-2.4701	0.048	0.22	2.79557e-05	Neural_Crest_like	NonResp_OT_vs_BT
MLF1	1.33432e-09	0.851554	0.476	0.241	2.80674e-05	Neural_Crest_like	NonResp_OT_vs_BT
SYDE2	1.33738e-09	1.28985	0.298	0.114	2.81319e-05	Neural_Crest_like	NonResp_OT_vs_BT
LRRC8B	1.33951e-09	1.05443	0.452	0.233	2.81765e-05	Neural_Crest_like	NonResp_OT_vs_BT
PPP1CB	1.35886e-09	-0.850156	0.746	0.803	2.85837e-05	Neural_Crest_like	NonResp_OT_vs_BT
COX5B	1.37382e-09	0.353784	0.988	0.966	2.88984e-05	Neural_Crest_like	NonResp_OT_vs_BT
PAK3	1.37608e-09	-3.88166	0.012	0.159	2.89459e-05	Neural_Crest_like	NonResp_OT_vs_BT
HACL1	1.38102e-09	1.33222	0.337	0.146	2.90499e-05	Neural_Crest_like	NonResp_OT_vs_BT
TEX9	1.41427e-09	1.61891	0.234	0.074	2.97492e-05	Neural_Crest_like	NonResp_OT_vs_BT
FOSB	1.41473e-09	0.31553	0.873	0.791	2.97587e-05	Neural_Crest_like	NonResp_OT_vs_BT
KRT10	1.41959e-09	0.485386	0.937	0.875	2.9861e-05	Neural_Crest_like	NonResp_OT_vs_BT
CELF2	1.42226e-09	-1.07926	0.698	0.759	2.99172e-05	Neural_Crest_like	NonResp_OT_vs_BT
PROS1	1.47554e-09	0.722357	0.722	0.493	3.10379e-05	Neural_Crest_like	NonResp_OT_vs_BT
HLCS	1.49234e-09	-1.86317	0.123	0.315	3.13914e-05	Neural_Crest_like	NonResp_OT_vs_BT
PLA2G5	1.50272e-09	-3.93707	0.008	0.15	3.16097e-05	Neural_Crest_like	NonResp_OT_vs_BT
USP53	1.53194e-09	0.753826	0.702	0.463	3.22243e-05	Neural_Crest_like	NonResp_OT_vs_BT
BAIAP2	1.53473e-09	0.68141	0.544	0.288	3.2283e-05	Neural_Crest_like	NonResp_OT_vs_BT
LRP2	1.55573e-09	1.65565	0.25	0.087	3.27248e-05	Neural_Crest_like	NonResp_OT_vs_BT
COA6	1.58211e-09	0.660489	0.591	0.34	3.32796e-05	Neural_Crest_like	NonResp_OT_vs_BT
TGS1	1.58489e-09	0.684498	0.734	0.512	3.33381e-05	Neural_Crest_like	NonResp_OT_vs_BT
MAP6	1.60752e-09	-4.28798	0.004	0.142	3.38141e-05	Neural_Crest_like	NonResp_OT_vs_BT
C1QBP	1.6232e-09	0.5195	0.881	0.757	3.4144e-05	Neural_Crest_like	NonResp_OT_vs_BT
RBPJ	1.65993e-09	-0.593143	0.802	0.877	3.49166e-05	Neural_Crest_like	NonResp_OT_vs_BT
ENPP4	1.67864e-09	-3.26151	0.028	0.184	3.53103e-05	Neural_Crest_like	NonResp_OT_vs_BT
RPS24	1.70088e-09	0.43671	1	1	3.57781e-05	Neural_Crest_like	NonResp_OT_vs_BT
ATP5S	1.7065e-09	0.923929	0.484	0.26	3.58962e-05	Neural_Crest_like	NonResp_OT_vs_BT
RPLP2	1.75919e-09	0.379402	0.996	1	3.70045e-05	Neural_Crest_like	NonResp_OT_vs_BT
NT5C3B	1.76537e-09	0.733513	0.552	0.304	3.71345e-05	Neural_Crest_like	NonResp_OT_vs_BT
WLS	1.78781e-09	-1.12329	0.603	0.689	3.76066e-05	Neural_Crest_like	NonResp_OT_vs_BT
AC100810.1	1.82103e-09	0.981348	0.421	0.201	3.83054e-05	Neural_Crest_like	NonResp_OT_vs_BT
NR4A2	1.82627e-09	0.664416	0.766	0.603	3.84157e-05	Neural_Crest_like	NonResp_OT_vs_BT
H2AFV	1.84811e-09	0.664099	0.881	0.767	3.8875e-05	Neural_Crest_like	NonResp_OT_vs_BT
JUN	1.87336e-09	0.395254	0.905	0.865	3.94062e-05	Neural_Crest_like	NonResp_OT_vs_BT
LINC01608	1.92174e-09	2.29308	0.151	0.03	4.04238e-05	Neural_Crest_like	NonResp_OT_vs_BT
CEBPB	1.94229e-09	-0.749453	0.647	0.784	4.08561e-05	Neural_Crest_like	NonResp_OT_vs_BT
TRAF1	1.95475e-09	-1.89525	0.123	0.315	4.11182e-05	Neural_Crest_like	NonResp_OT_vs_BT
DCX	1.98305e-09	-4.0257	0.012	0.156	4.17134e-05	Neural_Crest_like	NonResp_OT_vs_BT
SAP25	1.98976e-09	1.57237	0.274	0.101	4.18546e-05	Neural_Crest_like	NonResp_OT_vs_BT
TRMT12	2.039e-09	1.25775	0.302	0.118	4.28903e-05	Neural_Crest_like	NonResp_OT_vs_BT
PRDX6	2.04694e-09	0.531979	0.976	0.953	4.30575e-05	Neural_Crest_like	NonResp_OT_vs_BT
ZFHX3	2.04702e-09	-0.948298	0.544	0.67	4.3059e-05	Neural_Crest_like	NonResp_OT_vs_BT
GNAI1	2.11401e-09	1.50151	0.27	0.099	4.44681e-05	Neural_Crest_like	NonResp_OT_vs_BT
NRROS	2.19568e-09	2.14942	0.155	0.032	4.61861e-05	Neural_Crest_like	NonResp_OT_vs_BT
LINC00470	2.21934e-09	1.60585	0.21	0.061	4.66839e-05	Neural_Crest_like	NonResp_OT_vs_BT
LINC01446	2.22987e-09	1.42925	0.234	0.074	4.69054e-05	Neural_Crest_like	NonResp_OT_vs_BT
TUBB3	2.26307e-09	1.81862	0.234	0.078	4.76037e-05	Neural_Crest_like	NonResp_OT_vs_BT
CTSO	2.31696e-09	-1.5375	0.226	0.421	4.87372e-05	Neural_Crest_like	NonResp_OT_vs_BT
CCT6A	2.33318e-09	0.468297	0.988	0.949	4.90785e-05	Neural_Crest_like	NonResp_OT_vs_BT
CDH3	2.35162e-09	1.59647	0.234	0.076	4.94663e-05	Neural_Crest_like	NonResp_OT_vs_BT
TRANK1	2.35265e-09	-2.90828	0.02	0.171	4.9488e-05	Neural_Crest_like	NonResp_OT_vs_BT
GANAB	2.36213e-09	-0.718125	0.766	0.837	4.96875e-05	Neural_Crest_like	NonResp_OT_vs_BT
UBXN4	2.36224e-09	-0.632211	0.909	0.966	4.96897e-05	Neural_Crest_like	NonResp_OT_vs_BT
NRAV	2.367e-09	1.8804	0.187	0.049	4.97898e-05	Neural_Crest_like	NonResp_OT_vs_BT
WBP1	2.37495e-09	2.02389	0.187	0.049	4.99571e-05	Neural_Crest_like	NonResp_OT_vs_BT
ZNF503	2.38304e-09	-1.62764	0.214	0.402	5.01273e-05	Neural_Crest_like	NonResp_OT_vs_BT
CTSD	2.38743e-09	-0.562273	0.79	0.956	5.02196e-05	Neural_Crest_like	NonResp_OT_vs_BT
PPM1H	2.4689e-09	1.96982	0.175	0.042	5.19332e-05	Neural_Crest_like	NonResp_OT_vs_BT
C12orf10	2.49097e-09	0.891138	0.452	0.226	5.23976e-05	Neural_Crest_like	NonResp_OT_vs_BT
ATG101	2.55324e-09	0.719383	0.603	0.357	5.37074e-05	Neural_Crest_like	NonResp_OT_vs_BT
YTHDF2	2.63492e-09	0.474091	0.948	0.848	5.54256e-05	Neural_Crest_like	NonResp_OT_vs_BT
MORF4L2	2.63905e-09	-0.622797	0.869	0.922	5.55123e-05	Neural_Crest_like	NonResp_OT_vs_BT
GSAP	2.73767e-09	-2.28025	0.048	0.216	5.75869e-05	Neural_Crest_like	NonResp_OT_vs_BT
CLUAP1	2.76499e-09	0.843321	0.397	0.182	5.81615e-05	Neural_Crest_like	NonResp_OT_vs_BT
MRPL14	2.76802e-09	0.555003	0.845	0.751	5.82253e-05	Neural_Crest_like	NonResp_OT_vs_BT
AC027031.2	2.84954e-09	1.15967	0.468	0.266	5.994e-05	Neural_Crest_like	NonResp_OT_vs_BT
RNASEK	2.90349e-09	1.22293	0.313	0.127	6.10748e-05	Neural_Crest_like	NonResp_OT_vs_BT
HSD3B7	2.90823e-09	1.27429	0.337	0.146	6.11746e-05	Neural_Crest_like	NonResp_OT_vs_BT
HSPA12A	3.04978e-09	-1.39992	0.147	0.351	6.41521e-05	Neural_Crest_like	NonResp_OT_vs_BT
ZNF518A	3.0891e-09	-1.22299	0.242	0.442	6.49791e-05	Neural_Crest_like	NonResp_OT_vs_BT
HIST1H2BC	3.15447e-09	1.4547	0.254	0.089	6.63543e-05	Neural_Crest_like	NonResp_OT_vs_BT
ADPRHL2	3.16157e-09	0.721138	0.536	0.296	6.65035e-05	Neural_Crest_like	NonResp_OT_vs_BT
CDH1	3.16851e-09	1.80888	0.167	0.038	6.66495e-05	Neural_Crest_like	NonResp_OT_vs_BT
PFKM	3.17543e-09	0.976588	0.401	0.192	6.67951e-05	Neural_Crest_like	NonResp_OT_vs_BT
GABARAPL1	3.18753e-09	0.925799	0.44	0.22	6.70496e-05	Neural_Crest_like	NonResp_OT_vs_BT
RABGGTB	3.25319e-09	1.22603	0.52	0.323	6.84309e-05	Neural_Crest_like	NonResp_OT_vs_BT
SQSTM1	3.2692e-09	0.632188	0.976	0.966	6.87676e-05	Neural_Crest_like	NonResp_OT_vs_BT
G6PC3	3.37432e-09	0.646087	0.714	0.478	7.09789e-05	Neural_Crest_like	NonResp_OT_vs_BT
STEAP1B	3.37545e-09	-1.94214	0.147	0.336	7.10026e-05	Neural_Crest_like	NonResp_OT_vs_BT
ATAD1	3.39788e-09	1.17145	0.365	0.167	7.14744e-05	Neural_Crest_like	NonResp_OT_vs_BT
LIMCH1	3.42174e-09	-2.76804	0.032	0.188	7.19763e-05	Neural_Crest_like	NonResp_OT_vs_BT
AP1S2	3.42215e-09	-0.780272	0.984	0.977	7.19849e-05	Neural_Crest_like	NonResp_OT_vs_BT
NUDT5	3.42669e-09	0.761312	0.492	0.254	7.20805e-05	Neural_Crest_like	NonResp_OT_vs_BT
ZFPM1	3.44664e-09	1.09238	0.373	0.175	7.25e-05	Neural_Crest_like	NonResp_OT_vs_BT
GPATCH4	3.47241e-09	0.661475	0.865	0.74	7.30422e-05	Neural_Crest_like	NonResp_OT_vs_BT
FDXR	3.53747e-09	1.10872	0.302	0.123	7.44106e-05	Neural_Crest_like	NonResp_OT_vs_BT
LINC02482	3.5446e-09	1.69896	0.214	0.066	7.45607e-05	Neural_Crest_like	NonResp_OT_vs_BT
FGL2	3.56922e-09	-3.68155	0.036	0.19	7.50786e-05	Neural_Crest_like	NonResp_OT_vs_BT
GPHN	3.57536e-09	1.13974	0.333	0.142	7.52078e-05	Neural_Crest_like	NonResp_OT_vs_BT
SEMA3D	3.59086e-09	-2.05459	0.198	0.381	7.55337e-05	Neural_Crest_like	NonResp_OT_vs_BT
NOL7	3.60086e-09	0.434568	0.905	0.795	7.5744e-05	Neural_Crest_like	NonResp_OT_vs_BT
UBA6	3.61477e-09	-1.08733	0.429	0.586	7.60367e-05	Neural_Crest_like	NonResp_OT_vs_BT
MRPL18	3.64515e-09	0.650857	0.56	0.307	7.66757e-05	Neural_Crest_like	NonResp_OT_vs_BT
AK4	3.64816e-09	0.664381	0.508	0.271	7.67391e-05	Neural_Crest_like	NonResp_OT_vs_BT
DNAJC25-GNG10	3.75696e-09	2.97881	0.119	0.017	7.90276e-05	Neural_Crest_like	NonResp_OT_vs_BT
H1F0	3.82795e-09	1.23149	0.671	0.503	8.05209e-05	Neural_Crest_like	NonResp_OT_vs_BT
LDHB	3.88074e-09	0.533153	0.968	0.964	8.16314e-05	Neural_Crest_like	NonResp_OT_vs_BT
SMIM10L1	3.93372e-09	0.87739	0.528	0.298	8.27458e-05	Neural_Crest_like	NonResp_OT_vs_BT
PLCD4	3.9451e-09	2.06596	0.183	0.049	8.29851e-05	Neural_Crest_like	NonResp_OT_vs_BT
UTP20	3.97446e-09	0.805731	0.563	0.338	8.36029e-05	Neural_Crest_like	NonResp_OT_vs_BT
TBL1XR1	3.98074e-09	-0.709157	0.774	0.867	8.37349e-05	Neural_Crest_like	NonResp_OT_vs_BT
DIP2C	4.00017e-09	-1.58832	0.325	0.493	8.41435e-05	Neural_Crest_like	NonResp_OT_vs_BT
CHTF8	4.03257e-09	0.786245	0.552	0.317	8.48251e-05	Neural_Crest_like	NonResp_OT_vs_BT
COPE	4.04678e-09	0.521848	0.944	0.888	8.51239e-05	Neural_Crest_like	NonResp_OT_vs_BT
SCO2	4.05145e-09	3.45274	0.103	0.011	8.52222e-05	Neural_Crest_like	NonResp_OT_vs_BT
AC036108.2	4.1172e-09	2.90842	0.119	0.017	8.66052e-05	Neural_Crest_like	NonResp_OT_vs_BT
PAGR1	4.17978e-09	2.35588	0.159	0.036	8.79217e-05	Neural_Crest_like	NonResp_OT_vs_BT
FSD1	4.18487e-09	1.59123	0.21	0.063	8.80287e-05	Neural_Crest_like	NonResp_OT_vs_BT
SINHCAF	4.25033e-09	0.806236	0.492	0.258	8.94056e-05	Neural_Crest_like	NonResp_OT_vs_BT
PVT1	4.30367e-09	0.520424	0.409	0.203	9.05277e-05	Neural_Crest_like	NonResp_OT_vs_BT
ERI3	4.3053e-09	0.728471	0.627	0.389	9.0562e-05	Neural_Crest_like	NonResp_OT_vs_BT
LDHA	4.32686e-09	0.734148	0.98	0.981	9.10156e-05	Neural_Crest_like	NonResp_OT_vs_BT
RASSF2	4.36589e-09	1.61367	0.21	0.063	9.18364e-05	Neural_Crest_like	NonResp_OT_vs_BT
TRAF2	4.44637e-09	1.18713	0.262	0.093	9.35293e-05	Neural_Crest_like	NonResp_OT_vs_BT
NOX4	4.51432e-09	1.94494	0.187	0.051	9.49587e-05	Neural_Crest_like	NonResp_OT_vs_BT
MRPL3	4.53706e-09	0.526909	0.806	0.579	9.5437e-05	Neural_Crest_like	NonResp_OT_vs_BT
LSM5	4.54072e-09	0.648277	0.841	0.662	9.55141e-05	Neural_Crest_like	NonResp_OT_vs_BT
TMEM11	4.56143e-09	0.975014	0.413	0.201	9.59498e-05	Neural_Crest_like	NonResp_OT_vs_BT
CPN1	4.62639e-09	2.24545	0.147	0.03	9.7316e-05	Neural_Crest_like	NonResp_OT_vs_BT
TP53TG1	4.63029e-09	0.965	0.413	0.201	9.7398e-05	Neural_Crest_like	NonResp_OT_vs_BT
TARBP2	4.65085e-09	1.18198	0.337	0.148	9.78307e-05	Neural_Crest_like	NonResp_OT_vs_BT
PSMG3	4.69388e-09	0.768327	0.607	0.37	9.87358e-05	Neural_Crest_like	NonResp_OT_vs_BT
AC013394.1	4.71457e-09	1.39716	0.282	0.11	9.91709e-05	Neural_Crest_like	NonResp_OT_vs_BT
NDUFB4	4.73532e-09	0.401456	0.964	0.907	9.96075e-05	Neural_Crest_like	NonResp_OT_vs_BT
C1orf52	4.74086e-09	0.727176	0.579	0.336	9.9724e-05	Neural_Crest_like	NonResp_OT_vs_BT
ANXA5	4.7528e-09	0.441545	1	0.994	9.99751e-05	Neural_Crest_like	NonResp_OT_vs_BT
TUBB4A	4.80979e-09	1.41903	0.282	0.11	0.000101174	Neural_Crest_like	NonResp_OT_vs_BT
PEPD	4.87588e-09	0.661623	0.635	0.385	0.000102564	Neural_Crest_like	NonResp_OT_vs_BT
LINC01579	4.97186e-09	-2.35693	0.127	0.307	0.000104583	Neural_Crest_like	NonResp_OT_vs_BT
STRADB	5.07725e-09	0.940125	0.413	0.197	0.0001068	Neural_Crest_like	NonResp_OT_vs_BT
MSL1	5.14815e-09	-1.02604	0.508	0.628	0.000108291	Neural_Crest_like	NonResp_OT_vs_BT
WDR81	5.20691e-09	1.10872	0.337	0.146	0.000109527	Neural_Crest_like	NonResp_OT_vs_BT
METTL16	5.26167e-09	0.788456	0.492	0.264	0.000110679	Neural_Crest_like	NonResp_OT_vs_BT
DOHH	5.27894e-09	1.03617	0.385	0.182	0.000111043	Neural_Crest_like	NonResp_OT_vs_BT
PSIP1	5.30804e-09	0.640831	0.71	0.497	0.000111655	Neural_Crest_like	NonResp_OT_vs_BT
LAMTOR2	5.32719e-09	0.502424	0.873	0.761	0.000112057	Neural_Crest_like	NonResp_OT_vs_BT
YBX3	5.36187e-09	0.447189	0.913	0.789	0.000112787	Neural_Crest_like	NonResp_OT_vs_BT
PSMB7	5.36326e-09	0.429249	0.893	0.74	0.000112816	Neural_Crest_like	NonResp_OT_vs_BT
COA5	5.4105e-09	0.860053	0.48	0.256	0.00011381	Neural_Crest_like	NonResp_OT_vs_BT
EHD1	5.4123e-09	-1.4973	0.31	0.476	0.000113848	Neural_Crest_like	NonResp_OT_vs_BT
BAIAP2L1	5.46158e-09	1.63012	0.262	0.099	0.000114884	Neural_Crest_like	NonResp_OT_vs_BT
TMA16	5.64656e-09	-1.11806	0.361	0.533	0.000118775	Neural_Crest_like	NonResp_OT_vs_BT
PLP2	5.66653e-09	0.507879	0.774	0.524	0.000119195	Neural_Crest_like	NonResp_OT_vs_BT
SLC25A32	5.69503e-09	0.808498	0.575	0.353	0.000119795	Neural_Crest_like	NonResp_OT_vs_BT
SSBP1	5.69525e-09	0.454851	0.964	0.926	0.0001198	Neural_Crest_like	NonResp_OT_vs_BT
LAMB2	5.79029e-09	-1.07021	0.409	0.573	0.000121799	Neural_Crest_like	NonResp_OT_vs_BT
HIST1H4C	5.87523e-09	1.32018	0.75	0.653	0.000123586	Neural_Crest_like	NonResp_OT_vs_BT
TMEM9	5.95487e-09	0.635258	0.746	0.524	0.000125261	Neural_Crest_like	NonResp_OT_vs_BT
CDC7	6.07479e-09	1.50179	0.266	0.101	0.000127783	Neural_Crest_like	NonResp_OT_vs_BT
PTPRJ	6.10545e-09	-1.22434	0.401	0.545	0.000128428	Neural_Crest_like	NonResp_OT_vs_BT
GBP3	6.11768e-09	0.886221	0.357	0.159	0.000128685	Neural_Crest_like	NonResp_OT_vs_BT
KRT18	6.20912e-09	1.01776	0.357	0.163	0.000130609	Neural_Crest_like	NonResp_OT_vs_BT
LAPTM4B	6.2827e-09	0.791835	0.909	0.873	0.000132157	Neural_Crest_like	NonResp_OT_vs_BT
TMEM248	6.39891e-09	-0.86837	0.659	0.727	0.000134601	Neural_Crest_like	NonResp_OT_vs_BT
C19orf24	6.41932e-09	0.583496	0.865	0.727	0.00013503	Neural_Crest_like	NonResp_OT_vs_BT
IFI16	6.5108e-09	0.436235	1	0.992	0.000136955	Neural_Crest_like	NonResp_OT_vs_BT
LACTB2	6.64223e-09	0.940838	0.405	0.197	0.000139719	Neural_Crest_like	NonResp_OT_vs_BT
RBM19	6.68088e-09	1.05215	0.353	0.159	0.000140532	Neural_Crest_like	NonResp_OT_vs_BT
HSPA13	6.75284e-09	-0.997912	0.417	0.577	0.000142046	Neural_Crest_like	NonResp_OT_vs_BT
DHRS4	6.78526e-09	1.21774	0.325	0.142	0.000142728	Neural_Crest_like	NonResp_OT_vs_BT
WDR91	6.78832e-09	1.10895	0.373	0.178	0.000142792	Neural_Crest_like	NonResp_OT_vs_BT
SLC17A9	6.8901e-09	-2.3646	0.06	0.226	0.000144933	Neural_Crest_like	NonResp_OT_vs_BT
MAP1A	7.03425e-09	-2.03348	0.115	0.294	0.000147965	Neural_Crest_like	NonResp_OT_vs_BT
C1orf35	7.04356e-09	0.716505	0.583	0.342	0.000148161	Neural_Crest_like	NonResp_OT_vs_BT
WARS	7.30407e-09	0.864915	0.921	0.865	0.000153641	Neural_Crest_like	NonResp_OT_vs_BT
UQCRB	7.34253e-09	0.548122	0.976	0.975	0.00015445	Neural_Crest_like	NonResp_OT_vs_BT
NAXE	7.35641e-09	0.563612	0.813	0.685	0.000154742	Neural_Crest_like	NonResp_OT_vs_BT
CHST11	7.37172e-09	0.900533	0.599	0.381	0.000155064	Neural_Crest_like	NonResp_OT_vs_BT
PRPF4B	7.39708e-09	-0.653966	0.849	0.915	0.000155598	Neural_Crest_like	NonResp_OT_vs_BT
ALKBH7	7.42987e-09	0.582901	0.821	0.7	0.000156287	Neural_Crest_like	NonResp_OT_vs_BT
B3GAT2	7.61692e-09	-2.66043	0.052	0.211	0.000160222	Neural_Crest_like	NonResp_OT_vs_BT
AC090152.1	7.62945e-09	3.39384	0.095	0.008	0.000160486	Neural_Crest_like	NonResp_OT_vs_BT
TCTN1	7.63645e-09	1.02237	0.429	0.224	0.000160633	Neural_Crest_like	NonResp_OT_vs_BT
LMNA	7.94835e-09	0.340208	1	0.996	0.000167193	Neural_Crest_like	NonResp_OT_vs_BT
EPSTI1	8.08609e-09	-1.7564	0.079	0.256	0.000170091	Neural_Crest_like	NonResp_OT_vs_BT
TYW3	8.16005e-09	0.584331	0.782	0.579	0.000171647	Neural_Crest_like	NonResp_OT_vs_BT
ALDOC	8.24272e-09	0.908416	0.429	0.216	0.000173386	Neural_Crest_like	NonResp_OT_vs_BT
LAGE3	8.25414e-09	0.789118	0.69	0.518	0.000173626	Neural_Crest_like	NonResp_OT_vs_BT
MAD2L2	8.34144e-09	0.742058	0.623	0.4	0.000175462	Neural_Crest_like	NonResp_OT_vs_BT
PRSS12	8.40383e-09	2.81531	0.111	0.015	0.000176775	Neural_Crest_like	NonResp_OT_vs_BT
TRAC	8.475e-09	3.02389	0.095	0.008	0.000178272	Neural_Crest_like	NonResp_OT_vs_BT
AGT	8.50653e-09	-3.40447	0.028	0.173	0.000178935	Neural_Crest_like	NonResp_OT_vs_BT
ACTR6	8.51285e-09	1.15389	0.397	0.205	0.000179068	Neural_Crest_like	NonResp_OT_vs_BT
CCDC124	8.52297e-09	0.560802	0.714	0.499	0.000179281	Neural_Crest_like	NonResp_OT_vs_BT
C18orf32	8.59949e-09	0.748938	0.472	0.239	0.00018089	Neural_Crest_like	NonResp_OT_vs_BT
ZNF830	8.76055e-09	0.935217	0.444	0.237	0.000184278	Neural_Crest_like	NonResp_OT_vs_BT
ARHGAP5	9.02038e-09	-0.510809	0.873	0.945	0.000189744	Neural_Crest_like	NonResp_OT_vs_BT
MRPL46	9.03962e-09	0.89883	0.433	0.218	0.000190148	Neural_Crest_like	NonResp_OT_vs_BT
SNHG25	9.13519e-09	-1.52822	0.206	0.397	0.000192159	Neural_Crest_like	NonResp_OT_vs_BT
UNC80	9.31539e-09	1.25355	0.274	0.104	0.000195949	Neural_Crest_like	NonResp_OT_vs_BT
DDHD2	9.32841e-09	-1.73692	0.131	0.313	0.000196223	Neural_Crest_like	NonResp_OT_vs_BT
MED10	9.45003e-09	0.897769	0.552	0.345	0.000198781	Neural_Crest_like	NonResp_OT_vs_BT
CLIC4	9.6885e-09	-0.747819	0.885	0.905	0.000203798	Neural_Crest_like	NonResp_OT_vs_BT
CNFN	9.71965e-09	1.93395	0.183	0.051	0.000204453	Neural_Crest_like	NonResp_OT_vs_BT
DPAGT1	9.76705e-09	-1.46242	0.183	0.374	0.00020545	Neural_Crest_like	NonResp_OT_vs_BT
ROR1	9.90187e-09	1.45731	0.246	0.089	0.000208286	Neural_Crest_like	NonResp_OT_vs_BT
PTP4A3	9.93e-09	0.908416	0.317	0.131	0.000208878	Neural_Crest_like	NonResp_OT_vs_BT
PTGS2	9.93916e-09	-4.08405	0.016	0.152	0.00020907	Neural_Crest_like	NonResp_OT_vs_BT
NDP	9.95336e-09	-5.6915	0	0.121	0.000209369	Neural_Crest_like	NonResp_OT_vs_BT
RNF167	1.01902e-08	0.846489	0.544	0.323	0.000214351	Neural_Crest_like	NonResp_OT_vs_BT
TRMT10C	1.04865e-08	0.785034	0.615	0.395	0.000220583	Neural_Crest_like	NonResp_OT_vs_BT
COX6B1	1.06628e-08	0.334326	0.984	0.966	0.000224293	Neural_Crest_like	NonResp_OT_vs_BT
LINC00327	1.0751e-08	-2.45533	0.06	0.22	0.000226148	Neural_Crest_like	NonResp_OT_vs_BT
HSPD1	1.08889e-08	0.279347	0.996	0.977	0.000229048	Neural_Crest_like	NonResp_OT_vs_BT
ETV4	1.09191e-08	0.9795	0.437	0.224	0.000229683	Neural_Crest_like	NonResp_OT_vs_BT
PNISR	1.10795e-08	-0.554156	0.925	0.958	0.000233057	Neural_Crest_like	NonResp_OT_vs_BT
FAHD1	1.12098e-08	0.861111	0.429	0.218	0.000235799	Neural_Crest_like	NonResp_OT_vs_BT
SLC31A1	1.12292e-08	0.980077	0.492	0.283	0.000236205	Neural_Crest_like	NonResp_OT_vs_BT
TECR	1.12659e-08	0.543385	0.925	0.886	0.000236979	Neural_Crest_like	NonResp_OT_vs_BT
MRPS28	1.13585e-08	0.960884	0.357	0.165	0.000238927	Neural_Crest_like	NonResp_OT_vs_BT
AGO3	1.13821e-08	-1.03612	0.516	0.636	0.000239422	Neural_Crest_like	NonResp_OT_vs_BT
ANK2	1.13874e-08	-1.45415	0.294	0.467	0.000239533	Neural_Crest_like	NonResp_OT_vs_BT
GTSF1	1.14187e-08	-3.20309	0.016	0.152	0.000240193	Neural_Crest_like	NonResp_OT_vs_BT
ARHGEF6	1.14506e-08	-1.93079	0.099	0.273	0.000240864	Neural_Crest_like	NonResp_OT_vs_BT
NID1	1.14682e-08	-1.42934	0.29	0.471	0.000241234	Neural_Crest_like	NonResp_OT_vs_BT
OSER1	1.15541e-08	0.773189	0.472	0.249	0.000243041	Neural_Crest_like	NonResp_OT_vs_BT
GIPC3	1.15611e-08	1.86111	0.198	0.061	0.000243187	Neural_Crest_like	NonResp_OT_vs_BT
GTF2F1	1.17677e-08	0.789044	0.603	0.387	0.000247533	Neural_Crest_like	NonResp_OT_vs_BT
CEP250	1.18104e-08	0.963912	0.405	0.197	0.000248433	Neural_Crest_like	NonResp_OT_vs_BT
NPL	1.1938e-08	1.39822	0.306	0.133	0.000251117	Neural_Crest_like	NonResp_OT_vs_BT
GAS2L3	1.21293e-08	0.713505	0.615	0.368	0.00025514	Neural_Crest_like	NonResp_OT_vs_BT
STK17A	1.21349e-08	-1.41106	0.29	0.478	0.000255259	Neural_Crest_like	NonResp_OT_vs_BT
NGDN	1.21941e-08	0.942364	0.401	0.197	0.000256503	Neural_Crest_like	NonResp_OT_vs_BT
MED30	1.2212e-08	1.31781	0.262	0.099	0.00025688	Neural_Crest_like	NonResp_OT_vs_BT
PHEX	1.22187e-08	-3.05506	0.036	0.184	0.000257021	Neural_Crest_like	NonResp_OT_vs_BT
RBM8A	1.23217e-08	0.394068	0.984	0.953	0.000259187	Neural_Crest_like	NonResp_OT_vs_BT
IL16	1.24217e-08	1.68286	0.194	0.057	0.00026129	Neural_Crest_like	NonResp_OT_vs_BT
AQP1	1.25385e-08	-2.05682	0.067	0.237	0.000263747	Neural_Crest_like	NonResp_OT_vs_BT
NDUFB10	1.26029e-08	0.368062	0.96	0.884	0.000265103	Neural_Crest_like	NonResp_OT_vs_BT
SURF1	1.26122e-08	0.781612	0.603	0.383	0.000265298	Neural_Crest_like	NonResp_OT_vs_BT
CR381653.1	1.28516e-08	1.29888	0.298	0.125	0.000270334	Neural_Crest_like	NonResp_OT_vs_BT
NNT-AS1	1.28907e-08	0.797199	0.595	0.364	0.000271156	Neural_Crest_like	NonResp_OT_vs_BT
BCAS2	1.35056e-08	0.706582	0.647	0.44	0.000284091	Neural_Crest_like	NonResp_OT_vs_BT
BANCR	1.35393e-08	2.85271	0.413	0.281	0.0002848	Neural_Crest_like	NonResp_OT_vs_BT
CCNC	1.35407e-08	0.934412	0.433	0.22	0.000284828	Neural_Crest_like	NonResp_OT_vs_BT
CD3EAP	1.35703e-08	0.784237	0.48	0.268	0.000285451	Neural_Crest_like	NonResp_OT_vs_BT
KIF2A	1.38497e-08	0.783918	0.544	0.317	0.000291329	Neural_Crest_like	NonResp_OT_vs_BT
ACVR1	1.38765e-08	-1.36354	0.306	0.465	0.000291893	Neural_Crest_like	NonResp_OT_vs_BT
ARHGAP24	1.39584e-08	1.02053	0.31	0.129	0.000293615	Neural_Crest_like	NonResp_OT_vs_BT
FAR1	1.39924e-08	-1.30147	0.266	0.446	0.000294331	Neural_Crest_like	NonResp_OT_vs_BT
TGFBR3	1.40561e-08	1.15506	0.369	0.178	0.00029567	Neural_Crest_like	NonResp_OT_vs_BT
RRAGA	1.40898e-08	0.654052	0.659	0.419	0.000296378	Neural_Crest_like	NonResp_OT_vs_BT
MYL9	1.41783e-08	-0.976002	0.381	0.571	0.000298241	Neural_Crest_like	NonResp_OT_vs_BT
PDLIM2	1.42113e-08	0.587844	0.508	0.275	0.000298934	Neural_Crest_like	NonResp_OT_vs_BT
SNRPF	1.43767e-08	0.571961	0.77	0.59	0.000302413	Neural_Crest_like	NonResp_OT_vs_BT
ANKRD37	1.45077e-08	1.04874	0.389	0.199	0.00030517	Neural_Crest_like	NonResp_OT_vs_BT
CEP97	1.48685e-08	-1.25397	0.337	0.51	0.00031276	Neural_Crest_like	NonResp_OT_vs_BT
UBA52	1.50292e-08	0.30453	0.996	0.998	0.000316139	Neural_Crest_like	NonResp_OT_vs_BT
ARL6IP4	1.54158e-08	0.463353	0.96	0.875	0.000324272	Neural_Crest_like	NonResp_OT_vs_BT
ZNF207	1.54511e-08	-0.570817	0.901	0.953	0.000325013	Neural_Crest_like	NonResp_OT_vs_BT
DNLZ	1.55656e-08	2.49338	0.123	0.021	0.000327423	Neural_Crest_like	NonResp_OT_vs_BT
TTL	1.56811e-08	-0.978934	0.5	0.632	0.000329853	Neural_Crest_like	NonResp_OT_vs_BT
MANBAL	1.57455e-08	0.768782	0.567	0.353	0.000331206	Neural_Crest_like	NonResp_OT_vs_BT
AC019270.1	1.57567e-08	-3.98235	0.004	0.127	0.000331442	Neural_Crest_like	NonResp_OT_vs_BT
YPEL3	1.57928e-08	0.815307	0.472	0.249	0.000332201	Neural_Crest_like	NonResp_OT_vs_BT
IFT81	1.62042e-08	1.03193	0.44	0.241	0.000340855	Neural_Crest_like	NonResp_OT_vs_BT
CHRNA6	1.64587e-08	2.49338	0.123	0.021	0.000346208	Neural_Crest_like	NonResp_OT_vs_BT
IGFBP4	1.65027e-08	0.569482	0.5	0.275	0.000347134	Neural_Crest_like	NonResp_OT_vs_BT
ISG20	1.66444e-08	0.985378	0.361	0.163	0.000350115	Neural_Crest_like	NonResp_OT_vs_BT
C12orf43	1.67519e-08	1.05779	0.369	0.175	0.000352375	Neural_Crest_like	NonResp_OT_vs_BT
SLC39A1	1.69851e-08	0.522904	0.869	0.662	0.000357281	Neural_Crest_like	NonResp_OT_vs_BT
GEMIN6	1.73389e-08	0.890929	0.429	0.222	0.000364723	Neural_Crest_like	NonResp_OT_vs_BT
FAAP20	1.73454e-08	0.51383	0.909	0.848	0.000364861	Neural_Crest_like	NonResp_OT_vs_BT
PTTG1	1.75378e-08	0.647474	0.587	0.362	0.000368907	Neural_Crest_like	NonResp_OT_vs_BT
SPCS3	1.76009e-08	-0.850338	0.762	0.803	0.000370236	Neural_Crest_like	NonResp_OT_vs_BT
AARD	1.76444e-08	-2.40317	0.04	0.19	0.00037115	Neural_Crest_like	NonResp_OT_vs_BT
TRAF3IP2	1.80698e-08	1.24659	0.242	0.087	0.000380098	Neural_Crest_like	NonResp_OT_vs_BT
ARMCX3	1.84516e-08	-0.727653	0.69	0.797	0.000388129	Neural_Crest_like	NonResp_OT_vs_BT
KDM1A	1.86619e-08	0.913139	0.591	0.383	0.000392554	Neural_Crest_like	NonResp_OT_vs_BT
PRR34-AS1	1.88169e-08	0.964799	0.476	0.285	0.000395813	Neural_Crest_like	NonResp_OT_vs_BT
SLC4A3	1.90811e-08	-2.46082	0.056	0.211	0.00040137	Neural_Crest_like	NonResp_OT_vs_BT
TJP1	1.91407e-08	0.544453	0.841	0.687	0.000402625	Neural_Crest_like	NonResp_OT_vs_BT
TUSC3	1.92962e-08	-0.720765	0.401	0.624	0.000405895	Neural_Crest_like	NonResp_OT_vs_BT
DRG1	1.93758e-08	0.646304	0.611	0.372	0.000407571	Neural_Crest_like	NonResp_OT_vs_BT
GALNT7	1.94617e-08	-1.30238	0.353	0.497	0.000409376	Neural_Crest_like	NonResp_OT_vs_BT
Z97205.2	1.95012e-08	-2.63348	0.115	0.281	0.000410207	Neural_Crest_like	NonResp_OT_vs_BT
RNF20	1.95423e-08	0.802426	0.536	0.321	0.000411073	Neural_Crest_like	NonResp_OT_vs_BT
CORO1A	1.97414e-08	3.84702	0.079	0.004	0.000415261	Neural_Crest_like	NonResp_OT_vs_BT
SNRNP35	2.01982e-08	0.927913	0.421	0.211	0.000424868	Neural_Crest_like	NonResp_OT_vs_BT
PRIMA1	2.02369e-08	-3.03303	0.024	0.163	0.000425683	Neural_Crest_like	NonResp_OT_vs_BT
BBS7	2.03585e-08	1.06741	0.361	0.173	0.000428241	Neural_Crest_like	NonResp_OT_vs_BT
ZC3H3	2.0394e-08	1.19622	0.306	0.131	0.000428988	Neural_Crest_like	NonResp_OT_vs_BT
SSR1	2.04125e-08	-0.630264	0.909	0.958	0.000429376	Neural_Crest_like	NonResp_OT_vs_BT
CEP126	2.04743e-08	-1.74068	0.179	0.353	0.000430676	Neural_Crest_like	NonResp_OT_vs_BT
COL1A2	2.08343e-08	-1.13235	0.635	0.729	0.000438249	Neural_Crest_like	NonResp_OT_vs_BT
NCBP2-AS2	2.08507e-08	0.62908	0.556	0.319	0.000438594	Neural_Crest_like	NonResp_OT_vs_BT
NPW	2.11431e-08	1.64538	0.183	0.053	0.000444745	Neural_Crest_like	NonResp_OT_vs_BT
POLR3C	2.13331e-08	0.881449	0.365	0.169	0.000448741	Neural_Crest_like	NonResp_OT_vs_BT
CBFB	2.1433e-08	-1.05749	0.456	0.586	0.000450844	Neural_Crest_like	NonResp_OT_vs_BT
COMMD4	2.15586e-08	0.542484	0.754	0.541	0.000453485	Neural_Crest_like	NonResp_OT_vs_BT
UBE2D3	2.16024e-08	-0.50823	0.925	0.96	0.000454406	Neural_Crest_like	NonResp_OT_vs_BT
SLC7A4	2.17836e-08	2.28693	0.135	0.027	0.000458217	Neural_Crest_like	NonResp_OT_vs_BT
GSN	2.18058e-08	0.506064	0.972	0.964	0.000458684	Neural_Crest_like	NonResp_OT_vs_BT
WASF2	2.18941e-08	0.43214	0.944	0.858	0.000460541	Neural_Crest_like	NonResp_OT_vs_BT
C1QA	2.24002e-08	2.21774	0.167	0.044	0.000471189	Neural_Crest_like	NonResp_OT_vs_BT
PGD	2.24065e-08	0.80194	0.544	0.313	0.00047132	Neural_Crest_like	NonResp_OT_vs_BT
STT3A	2.24423e-08	-0.924099	0.452	0.596	0.000472074	Neural_Crest_like	NonResp_OT_vs_BT
NOC2L	2.25908e-08	0.830985	0.655	0.467	0.000475198	Neural_Crest_like	NonResp_OT_vs_BT
MDH1	2.27967e-08	0.490496	0.913	0.852	0.000479528	Neural_Crest_like	NonResp_OT_vs_BT
MAP4K4	2.30177e-08	-0.530426	0.786	0.892	0.000484178	Neural_Crest_like	NonResp_OT_vs_BT
TMEM30A	2.31097e-08	-0.938641	0.591	0.653	0.000486113	Neural_Crest_like	NonResp_OT_vs_BT
EIF5B	2.32169e-08	-0.462955	0.917	0.968	0.000488368	Neural_Crest_like	NonResp_OT_vs_BT
RUNX1	2.35212e-08	-1.18845	0.353	0.507	0.000494768	Neural_Crest_like	NonResp_OT_vs_BT
ATP5IF1	2.35927e-08	0.601321	0.917	0.833	0.000496272	Neural_Crest_like	NonResp_OT_vs_BT
NMB	2.363e-08	1.01735	0.421	0.226	0.000497057	Neural_Crest_like	NonResp_OT_vs_BT
ZGPAT	2.37592e-08	2.01275	0.127	0.023	0.000499774	Neural_Crest_like	NonResp_OT_vs_BT
PRNP	2.378e-08	-0.770171	0.917	0.939	0.000500212	Neural_Crest_like	NonResp_OT_vs_BT
TRAPPC2L	2.40105e-08	0.609137	0.706	0.503	0.00050506	Neural_Crest_like	NonResp_OT_vs_BT
CTDSPL	2.43579e-08	-0.962246	0.456	0.6	0.000512368	Neural_Crest_like	NonResp_OT_vs_BT
EIF5	2.44266e-08	0.506879	0.944	0.915	0.000513814	Neural_Crest_like	NonResp_OT_vs_BT
SPATA22	2.44271e-08	2.17851	0.143	0.032	0.000513824	Neural_Crest_like	NonResp_OT_vs_BT
LINC02315	2.44791e-08	2.68602	0.091	0.008	0.000514918	Neural_Crest_like	NonResp_OT_vs_BT
AC007388.1	2.49094e-08	0.825954	0.44	0.23	0.00052397	Neural_Crest_like	NonResp_OT_vs_BT
SHKBP1	2.4973e-08	0.918132	0.429	0.222	0.000525307	Neural_Crest_like	NonResp_OT_vs_BT
C1GALT1	2.49955e-08	0.615737	0.631	0.383	0.00052578	Neural_Crest_like	NonResp_OT_vs_BT
PTPN1	2.50403e-08	0.614355	0.778	0.573	0.000526722	Neural_Crest_like	NonResp_OT_vs_BT
MSANTD4	2.54031e-08	-1.19112	0.254	0.44	0.000534354	Neural_Crest_like	NonResp_OT_vs_BT
HIGD1A	2.5786e-08	-1.23907	0.206	0.395	0.000542408	Neural_Crest_like	NonResp_OT_vs_BT
BNIP3L	2.60237e-08	0.508976	0.833	0.66	0.000547409	Neural_Crest_like	NonResp_OT_vs_BT
GRPEL1	2.61308e-08	0.736873	0.5	0.277	0.000549662	Neural_Crest_like	NonResp_OT_vs_BT
DAGLA	2.61958e-08	-2.96605	0.028	0.167	0.000551028	Neural_Crest_like	NonResp_OT_vs_BT
CCNB1IP1	2.62476e-08	0.900149	0.429	0.224	0.000552119	Neural_Crest_like	NonResp_OT_vs_BT
LINC01003	2.66234e-08	1.30531	0.25	0.093	0.000560022	Neural_Crest_like	NonResp_OT_vs_BT
DPY30	2.685e-08	0.639027	0.643	0.429	0.000564789	Neural_Crest_like	NonResp_OT_vs_BT
NIN	2.70144e-08	0.707973	0.698	0.484	0.000568248	Neural_Crest_like	NonResp_OT_vs_BT
IFT57	2.77836e-08	0.721454	0.484	0.256	0.000584428	Neural_Crest_like	NonResp_OT_vs_BT
ONECUT2	2.7838e-08	1.95904	0.159	0.04	0.000585572	Neural_Crest_like	NonResp_OT_vs_BT
MPHOSPH8	2.82682e-08	-0.527074	0.798	0.911	0.000594622	Neural_Crest_like	NonResp_OT_vs_BT
HOOK1	2.82992e-08	1.8804	0.167	0.044	0.000595273	Neural_Crest_like	NonResp_OT_vs_BT
TACO1	2.9058e-08	0.896828	0.397	0.199	0.000611235	Neural_Crest_like	NonResp_OT_vs_BT
ELOVL2	2.92483e-08	-2.05281	0.095	0.262	0.000615238	Neural_Crest_like	NonResp_OT_vs_BT
SHOX2	2.9713e-08	-2.54328	0.056	0.209	0.000625012	Neural_Crest_like	NonResp_OT_vs_BT
PTGES2	3.02016e-08	0.654441	0.552	0.317	0.000635291	Neural_Crest_like	NonResp_OT_vs_BT
CTSC	3.02106e-08	-0.860971	0.468	0.658	0.00063548	Neural_Crest_like	NonResp_OT_vs_BT
SLC33A1	3.02225e-08	-1.3412	0.27	0.442	0.000635731	Neural_Crest_like	NonResp_OT_vs_BT
IGFL4	3.02264e-08	-3.89894	0.012	0.137	0.000635812	Neural_Crest_like	NonResp_OT_vs_BT
PLK3	3.07397e-08	0.780866	0.484	0.266	0.00064661	Neural_Crest_like	NonResp_OT_vs_BT
ZNF718	3.09321e-08	1.98242	0.139	0.03	0.000650657	Neural_Crest_like	NonResp_OT_vs_BT
RGS20	3.09829e-08	0.990879	0.472	0.283	0.000651726	Neural_Crest_like	NonResp_OT_vs_BT
DNAJB9	3.12223e-08	-1.32247	0.294	0.48	0.000656761	Neural_Crest_like	NonResp_OT_vs_BT
GPR143	3.16055e-08	0.520287	0.556	0.355	0.000664821	Neural_Crest_like	NonResp_OT_vs_BT
BACH1	3.17014e-08	-1.04562	0.56	0.658	0.000666839	Neural_Crest_like	NonResp_OT_vs_BT
RBBP4	3.1878e-08	-0.655442	0.798	0.892	0.000670553	Neural_Crest_like	NonResp_OT_vs_BT
NLN	3.19159e-08	0.982417	0.413	0.214	0.00067135	Neural_Crest_like	NonResp_OT_vs_BT
CHID1	3.21925e-08	-0.820936	0.512	0.662	0.00067717	Neural_Crest_like	NonResp_OT_vs_BT
TTC8	3.25822e-08	1.03127	0.31	0.133	0.000685366	Neural_Crest_like	NonResp_OT_vs_BT
HDAC3	3.28293e-08	0.877828	0.421	0.214	0.000690564	Neural_Crest_like	NonResp_OT_vs_BT
SH3GLB1	3.31651e-08	-0.611242	0.885	0.892	0.000697628	Neural_Crest_like	NonResp_OT_vs_BT
OCA2	3.31905e-08	3.86261	0.083	0.006	0.000698163	Neural_Crest_like	NonResp_OT_vs_BT
AKAP13	3.34586e-08	-0.670299	0.794	0.863	0.000703801	Neural_Crest_like	NonResp_OT_vs_BT
IMP3	3.3491e-08	0.877944	0.79	0.668	0.000704482	Neural_Crest_like	NonResp_OT_vs_BT
COL22A1	3.3606e-08	-2.55538	0.083	0.243	0.000706902	Neural_Crest_like	NonResp_OT_vs_BT
EIF4EBP3	3.38481e-08	3.60886	0.083	0.006	0.000711994	Neural_Crest_like	NonResp_OT_vs_BT
FAM160A2	3.40398e-08	-1.90435	0.127	0.298	0.000716028	Neural_Crest_like	NonResp_OT_vs_BT
MC1R	3.4127e-08	0.813468	0.421	0.216	0.000717862	Neural_Crest_like	NonResp_OT_vs_BT
KREMEN2	3.43227e-08	1.83442	0.187	0.057	0.000721978	Neural_Crest_like	NonResp_OT_vs_BT
DOK5	3.44939e-08	2.09708	0.202	0.068	0.000725579	Neural_Crest_like	NonResp_OT_vs_BT
SLC24A4	3.47023e-08	1.93395	0.147	0.034	0.000729964	Neural_Crest_like	NonResp_OT_vs_BT
COL11A1	3.58577e-08	0.80733	0.21	0.068	0.000754266	Neural_Crest_like	NonResp_OT_vs_BT
NFAT5	3.59978e-08	-0.712011	0.782	0.805	0.000757214	Neural_Crest_like	NonResp_OT_vs_BT
SRRM2	3.60982e-08	0.439496	0.972	0.93	0.000759325	Neural_Crest_like	NonResp_OT_vs_BT
KTN1	3.63169e-08	0.500856	0.972	0.953	0.000763926	Neural_Crest_like	NonResp_OT_vs_BT
UVSSA	3.74089e-08	-1.28169	0.377	0.529	0.000786896	Neural_Crest_like	NonResp_OT_vs_BT
SOD3	3.75345e-08	-1.54089	0.262	0.429	0.000789538	Neural_Crest_like	NonResp_OT_vs_BT
MRTO4	3.75842e-08	0.609126	0.667	0.412	0.000790584	Neural_Crest_like	NonResp_OT_vs_BT
NSRP1	3.77712e-08	-0.596788	0.774	0.903	0.000794517	Neural_Crest_like	NonResp_OT_vs_BT
HUWE1	3.82663e-08	-0.70268	0.663	0.774	0.000804931	Neural_Crest_like	NonResp_OT_vs_BT
DNAJC1	3.84364e-08	0.653047	0.663	0.446	0.000808509	Neural_Crest_like	NonResp_OT_vs_BT
LINC01739	3.8982e-08	1.24026	0.23	0.082	0.000819987	Neural_Crest_like	NonResp_OT_vs_BT
MTSS1	3.92649e-08	0.769922	0.627	0.408	0.000825937	Neural_Crest_like	NonResp_OT_vs_BT
SSR2	3.94523e-08	0.382434	0.972	0.981	0.000829878	Neural_Crest_like	NonResp_OT_vs_BT
RIDA	3.94574e-08	1.16519	0.294	0.125	0.000829987	Neural_Crest_like	NonResp_OT_vs_BT
TIMP3	3.94627e-08	-0.80185	0.952	0.947	0.000830098	Neural_Crest_like	NonResp_OT_vs_BT
B4GALT6	3.95988e-08	-1.25229	0.401	0.529	0.00083296	Neural_Crest_like	NonResp_OT_vs_BT
PAPSS1	4.00177e-08	-0.990437	0.536	0.658	0.000841771	Neural_Crest_like	NonResp_OT_vs_BT
IL33	4.04448e-08	1.81699	0.159	0.04	0.000850756	Neural_Crest_like	NonResp_OT_vs_BT
PAK4	4.04665e-08	0.908416	0.421	0.222	0.000851213	Neural_Crest_like	NonResp_OT_vs_BT
ERGIC1	4.14783e-08	-0.999465	0.488	0.592	0.000872495	Neural_Crest_like	NonResp_OT_vs_BT
SEC24D	4.15144e-08	-1.03299	0.512	0.611	0.000873256	Neural_Crest_like	NonResp_OT_vs_BT
ZNF717	4.18142e-08	1.36527	0.23	0.082	0.000879562	Neural_Crest_like	NonResp_OT_vs_BT
PPFIA1	4.22513e-08	-0.95583	0.524	0.626	0.000888756	Neural_Crest_like	NonResp_OT_vs_BT
C2CD2	4.23147e-08	-2.57467	0.036	0.178	0.000890089	Neural_Crest_like	NonResp_OT_vs_BT
FAM111A	4.24612e-08	-1.48717	0.21	0.391	0.000893171	Neural_Crest_like	NonResp_OT_vs_BT
TTBK2	4.26514e-08	-1.43314	0.23	0.406	0.000897172	Neural_Crest_like	NonResp_OT_vs_BT
TP53	4.31748e-08	0.894611	0.349	0.161	0.000908182	Neural_Crest_like	NonResp_OT_vs_BT
LOXL2	4.3207e-08	-2.19373	0.123	0.298	0.00090886	Neural_Crest_like	NonResp_OT_vs_BT
ZNF326	4.34823e-08	0.557211	0.762	0.588	0.00091465	Neural_Crest_like	NonResp_OT_vs_BT
MESP1	4.37564e-08	1.57323	0.21	0.072	0.000920415	Neural_Crest_like	NonResp_OT_vs_BT
ANO5	4.46658e-08	-3.14221	0.02	0.15	0.000939544	Neural_Crest_like	NonResp_OT_vs_BT
PCBP2	4.52118e-08	0.564462	0.964	0.962	0.00095103	Neural_Crest_like	NonResp_OT_vs_BT
TFB2M	4.54677e-08	1.15485	0.341	0.161	0.000956414	Neural_Crest_like	NonResp_OT_vs_BT
HILPDA	4.57237e-08	0.651381	0.48	0.268	0.000961798	Neural_Crest_like	NonResp_OT_vs_BT
GAR1	4.63979e-08	0.671757	0.567	0.342	0.000975981	Neural_Crest_like	NonResp_OT_vs_BT
ADAM19	4.66618e-08	-2.00806	0.131	0.3	0.000981532	Neural_Crest_like	NonResp_OT_vs_BT
ACOT11	4.68148e-08	-1.93707	0.115	0.281	0.00098475	Neural_Crest_like	NonResp_OT_vs_BT
LONRF2	4.73161e-08	-2.32538	0.095	0.254	0.000995295	Neural_Crest_like	NonResp_OT_vs_BT
COMMD1	4.78073e-08	0.679511	0.54	0.321	0.00100563	Neural_Crest_like	NonResp_OT_vs_BT
HFE	4.79104e-08	-2.50252	0.032	0.171	0.0010078	Neural_Crest_like	NonResp_OT_vs_BT
PRSS23	4.84418e-08	-0.348017	0.46	0.761	0.00101897	Neural_Crest_like	NonResp_OT_vs_BT
AC011294.1	4.86199e-08	-3.75834	0.016	0.142	0.00102272	Neural_Crest_like	NonResp_OT_vs_BT
RUVBL2	4.95247e-08	0.808252	0.603	0.391	0.00104175	Neural_Crest_like	NonResp_OT_vs_BT
ARSD	4.9902e-08	-1.39114	0.226	0.4	0.00104969	Neural_Crest_like	NonResp_OT_vs_BT
EFNA1	5.00087e-08	1.00153	0.286	0.121	0.00105193	Neural_Crest_like	NonResp_OT_vs_BT
MAST1	5.05924e-08	2.27099	0.131	0.027	0.00106421	Neural_Crest_like	NonResp_OT_vs_BT
FAT4	5.14957e-08	2.86261	0.103	0.015	0.00108321	Neural_Crest_like	NonResp_OT_vs_BT
MTFP1	5.15964e-08	1.65466	0.187	0.057	0.00108533	Neural_Crest_like	NonResp_OT_vs_BT
CAAP1	5.19066e-08	1.06157	0.385	0.201	0.00109185	Neural_Crest_like	NonResp_OT_vs_BT
APOL1	5.19842e-08	-1.35078	0.103	0.281	0.00109349	Neural_Crest_like	NonResp_OT_vs_BT
SQOR	5.2684e-08	-2.3204	0.048	0.195	0.00110821	Neural_Crest_like	NonResp_OT_vs_BT
STRIP2	5.29819e-08	1.04407	0.254	0.095	0.00111447	Neural_Crest_like	NonResp_OT_vs_BT
ADAM17	5.34663e-08	-0.988595	0.536	0.641	0.00112466	Neural_Crest_like	NonResp_OT_vs_BT
KIF22	5.35762e-08	1.08786	0.381	0.199	0.00112697	Neural_Crest_like	NonResp_OT_vs_BT
EIF4A1	5.37454e-08	0.4782	0.901	0.839	0.00113054	Neural_Crest_like	NonResp_OT_vs_BT
TNFRSF12A	5.38976e-08	0.568128	0.647	0.419	0.00113374	Neural_Crest_like	NonResp_OT_vs_BT
SRP9	5.43183e-08	0.683083	0.873	0.85	0.00114259	Neural_Crest_like	NonResp_OT_vs_BT
HOXC6	5.58446e-08	1.49338	0.226	0.082	0.00117469	Neural_Crest_like	NonResp_OT_vs_BT
C12orf29	5.58727e-08	0.819411	0.373	0.178	0.00117528	Neural_Crest_like	NonResp_OT_vs_BT
EPB41L1	5.60619e-08	-2.59794	0.036	0.175	0.00117926	Neural_Crest_like	NonResp_OT_vs_BT
LINC01194	5.62603e-08	2.6633	0.103	0.015	0.00118344	Neural_Crest_like	NonResp_OT_vs_BT
SLITRK6	5.64875e-08	-2.87294	0.028	0.163	0.00118822	Neural_Crest_like	NonResp_OT_vs_BT
GAMT	5.84666e-08	0.73547	0.492	0.285	0.00122984	Neural_Crest_like	NonResp_OT_vs_BT
RHOA	5.84949e-08	-0.580787	0.94	0.973	0.00123044	Neural_Crest_like	NonResp_OT_vs_BT
EBF3	5.99705e-08	-2.58983	0.024	0.156	0.00126148	Neural_Crest_like	NonResp_OT_vs_BT
LASP1	6.00539e-08	-0.935933	0.556	0.666	0.00126323	Neural_Crest_like	NonResp_OT_vs_BT
BAMBI	6.08015e-08	0.488463	0.603	0.366	0.00127896	Neural_Crest_like	NonResp_OT_vs_BT
MEGF10	6.16274e-08	-2.55102	0.028	0.163	0.00129633	Neural_Crest_like	NonResp_OT_vs_BT
TSN	6.18237e-08	0.567547	0.821	0.664	0.00130046	Neural_Crest_like	NonResp_OT_vs_BT
DENND5A	6.25914e-08	-1.44073	0.206	0.378	0.00131661	Neural_Crest_like	NonResp_OT_vs_BT
PSAP	6.25927e-08	-0.425765	0.992	0.998	0.00131664	Neural_Crest_like	NonResp_OT_vs_BT
PSEN2	6.30494e-08	0.878822	0.476	0.268	0.00132624	Neural_Crest_like	NonResp_OT_vs_BT
MALSU1	6.38711e-08	0.538117	0.762	0.579	0.00134353	Neural_Crest_like	NonResp_OT_vs_BT
IL32	6.42609e-08	2.46201	0.155	0.04	0.00135173	Neural_Crest_like	NonResp_OT_vs_BT
TUBA1B	6.44352e-08	0.448688	0.972	0.96	0.00135539	Neural_Crest_like	NonResp_OT_vs_BT
GNAS	6.45459e-08	-0.516063	0.984	0.996	0.00135772	Neural_Crest_like	NonResp_OT_vs_BT
GFRA3	6.48455e-08	-4.10653	0.008	0.125	0.00136402	Neural_Crest_like	NonResp_OT_vs_BT
CLDND1	6.52437e-08	-1.19615	0.417	0.535	0.0013724	Neural_Crest_like	NonResp_OT_vs_BT
TMEM160	6.55515e-08	0.615333	0.631	0.416	0.00137888	Neural_Crest_like	NonResp_OT_vs_BT
CCDC112	6.583e-08	0.808881	0.44	0.235	0.00138473	Neural_Crest_like	NonResp_OT_vs_BT
NCMAP	6.73862e-08	-5.64617	0	0.108	0.00141747	Neural_Crest_like	NonResp_OT_vs_BT
KIRREL3	6.74285e-08	-5.67655	0	0.108	0.00141836	Neural_Crest_like	NonResp_OT_vs_BT
DERL1	6.74372e-08	0.729205	0.702	0.543	0.00141854	Neural_Crest_like	NonResp_OT_vs_BT
PHLDB3	6.80528e-08	1.43635	0.222	0.08	0.00143149	Neural_Crest_like	NonResp_OT_vs_BT
NR4A1	6.83664e-08	0.789724	0.71	0.575	0.00143809	Neural_Crest_like	NonResp_OT_vs_BT
ABHD17C	6.84259e-08	-1.59563	0.179	0.349	0.00143934	Neural_Crest_like	NonResp_OT_vs_BT
HYKK	6.86834e-08	1.86994	0.139	0.032	0.00144476	Neural_Crest_like	NonResp_OT_vs_BT
GOLGA5	6.95818e-08	0.881616	0.44	0.247	0.00146365	Neural_Crest_like	NonResp_OT_vs_BT
DDX58	6.97348e-08	-1.89894	0.087	0.247	0.00146687	Neural_Crest_like	NonResp_OT_vs_BT
ZNF688	7.05746e-08	1.05137	0.337	0.159	0.00148454	Neural_Crest_like	NonResp_OT_vs_BT
RYBP	7.09691e-08	-1.07115	0.433	0.556	0.00149284	Neural_Crest_like	NonResp_OT_vs_BT
TEX261	7.1532e-08	-1.14068	0.377	0.524	0.00150468	Neural_Crest_like	NonResp_OT_vs_BT
FLOT1	7.31001e-08	0.562132	0.905	0.825	0.00153766	Neural_Crest_like	NonResp_OT_vs_BT
SLF2	7.38936e-08	-1.30068	0.325	0.471	0.00155435	Neural_Crest_like	NonResp_OT_vs_BT
RIOK1	7.41369e-08	0.773487	0.492	0.283	0.00155947	Neural_Crest_like	NonResp_OT_vs_BT
RPL34	7.48204e-08	0.421125	1	1	0.00157385	Neural_Crest_like	NonResp_OT_vs_BT
ACSL1	7.51767e-08	0.933291	0.357	0.175	0.00158134	Neural_Crest_like	NonResp_OT_vs_BT
SYNE2	7.5291e-08	0.61576	0.786	0.626	0.00158375	Neural_Crest_like	NonResp_OT_vs_BT
TMEM101	7.60947e-08	0.78602	0.496	0.292	0.00160065	Neural_Crest_like	NonResp_OT_vs_BT
SLC38A11	7.70723e-08	-1.74184	0.012	0.133	0.00162122	Neural_Crest_like	NonResp_OT_vs_BT
DTYMK	7.73049e-08	0.624487	0.615	0.385	0.00162611	Neural_Crest_like	NonResp_OT_vs_BT
AFAP1L2	7.84416e-08	-1.37074	0.27	0.433	0.00165002	Neural_Crest_like	NonResp_OT_vs_BT
IGHA1	7.99512e-08	3.10106	0.091	0.011	0.00168177	Neural_Crest_like	NonResp_OT_vs_BT
SPATA20	8.25572e-08	-1.75231	0.115	0.281	0.00173659	Neural_Crest_like	NonResp_OT_vs_BT
NRG2	8.33505e-08	1.32345	0.23	0.085	0.00175328	Neural_Crest_like	NonResp_OT_vs_BT
AC011632.1	8.44578e-08	4.99588	0.06	0	0.00177657	Neural_Crest_like	NonResp_OT_vs_BT
RNF24	8.44783e-08	0.566589	0.619	0.381	0.001777	Neural_Crest_like	NonResp_OT_vs_BT
HGSNAT	8.4537e-08	-1.07892	0.377	0.533	0.00177824	Neural_Crest_like	NonResp_OT_vs_BT
NFKB1	8.47716e-08	-1.29848	0.329	0.471	0.00178317	Neural_Crest_like	NonResp_OT_vs_BT
BRD2	8.5181e-08	0.433293	0.944	0.911	0.00179178	Neural_Crest_like	NonResp_OT_vs_BT
PPIL1	8.5795e-08	0.879072	0.413	0.22	0.0018047	Neural_Crest_like	NonResp_OT_vs_BT
SNRPD1	8.59547e-08	0.563932	0.881	0.74	0.00180806	Neural_Crest_like	NonResp_OT_vs_BT
IQCG	8.706e-08	0.992685	0.377	0.195	0.00183131	Neural_Crest_like	NonResp_OT_vs_BT
CAMK2B	8.72374e-08	-3.79202	0.012	0.131	0.00183504	Neural_Crest_like	NonResp_OT_vs_BT
AKR1A1	8.90446e-08	0.659961	0.698	0.514	0.00187305	Neural_Crest_like	NonResp_OT_vs_BT
LGALS1	8.93677e-08	0.740309	0.988	0.994	0.00187985	Neural_Crest_like	NonResp_OT_vs_BT
TMBIM6	8.99125e-08	0.372244	0.988	0.983	0.00189131	Neural_Crest_like	NonResp_OT_vs_BT
NTHL1	8.99958e-08	0.711828	0.425	0.218	0.00189306	Neural_Crest_like	NonResp_OT_vs_BT
ADPRM	9.18845e-08	1.58161	0.19	0.061	0.00193279	Neural_Crest_like	NonResp_OT_vs_BT
NUDC	9.24077e-08	0.521181	0.913	0.841	0.0019438	Neural_Crest_like	NonResp_OT_vs_BT
MRPL13	9.26998e-08	0.508733	0.718	0.484	0.00194994	Neural_Crest_like	NonResp_OT_vs_BT
SMIM1	9.28288e-08	1.36298	0.234	0.089	0.00195265	Neural_Crest_like	NonResp_OT_vs_BT
NISCH	9.30682e-08	-1.49047	0.234	0.402	0.00195769	Neural_Crest_like	NonResp_OT_vs_BT
LYPLA2	9.4012e-08	0.687687	0.575	0.357	0.00197754	Neural_Crest_like	NonResp_OT_vs_BT
CADM4	9.45692e-08	-1.4173	0.206	0.381	0.00198926	Neural_Crest_like	NonResp_OT_vs_BT
MCAT	9.47623e-08	1.2122	0.282	0.123	0.00199333	Neural_Crest_like	NonResp_OT_vs_BT
PPP1R3C	9.49044e-08	-4.33951	0.004	0.114	0.00199631	Neural_Crest_like	NonResp_OT_vs_BT
SBNO1	9.51089e-08	0.546224	0.778	0.579	0.00200061	Neural_Crest_like	NonResp_OT_vs_BT
DDX21	9.55185e-08	-0.621702	0.766	0.818	0.00200923	Neural_Crest_like	NonResp_OT_vs_BT
FNDC3A	9.72908e-08	-0.61381	0.766	0.829	0.00204651	Neural_Crest_like	NonResp_OT_vs_BT
ZFAND1	9.8736e-08	0.942905	0.381	0.192	0.00207691	Neural_Crest_like	NonResp_OT_vs_BT
CLSTN1	9.95974e-08	-0.58413	0.73	0.797	0.00209503	Neural_Crest_like	NonResp_OT_vs_BT
ENC1	9.9774e-08	-1.26598	0.401	0.533	0.00209875	Neural_Crest_like	NonResp_OT_vs_BT
GTF3C6	1.00221e-07	0.600749	0.75	0.594	0.00210815	Neural_Crest_like	NonResp_OT_vs_BT
CTXN1	1.00897e-07	1.08812	0.31	0.142	0.00212236	Neural_Crest_like	NonResp_OT_vs_BT
HAGHL	1.01444e-07	1.03966	0.341	0.161	0.00213387	Neural_Crest_like	NonResp_OT_vs_BT
QPCT	1.01458e-07	0.908416	0.579	0.383	0.00213417	Neural_Crest_like	NonResp_OT_vs_BT
MED14	1.01525e-07	-1.30419	0.214	0.391	0.00213559	Neural_Crest_like	NonResp_OT_vs_BT
HNRNPUL2	1.01609e-07	-1.02394	0.369	0.522	0.00213735	Neural_Crest_like	NonResp_OT_vs_BT
TRAM1	1.04336e-07	-0.668864	0.944	0.958	0.0021947	Neural_Crest_like	NonResp_OT_vs_BT
TIA1	1.04606e-07	-0.872097	0.52	0.634	0.00220039	Neural_Crest_like	NonResp_OT_vs_BT
ERLIN2	1.06482e-07	-1.23171	0.361	0.493	0.00223984	Neural_Crest_like	NonResp_OT_vs_BT
TRIAP1	1.06576e-07	0.977679	0.361	0.178	0.00224183	Neural_Crest_like	NonResp_OT_vs_BT
SPPL2B	1.07408e-07	-1.08821	0.306	0.471	0.00225933	Neural_Crest_like	NonResp_OT_vs_BT
OTUD6B-AS1	1.07623e-07	0.666342	0.857	0.763	0.00226384	Neural_Crest_like	NonResp_OT_vs_BT
ERO1A	1.079e-07	0.750875	0.623	0.419	0.00226967	Neural_Crest_like	NonResp_OT_vs_BT
CYB5A	1.0831e-07	0.71699	0.425	0.226	0.0022783	Neural_Crest_like	NonResp_OT_vs_BT
ABHD12	1.08626e-07	0.586488	0.631	0.404	0.00228495	Neural_Crest_like	NonResp_OT_vs_BT
GALK1	1.09653e-07	0.817904	0.389	0.201	0.00230655	Neural_Crest_like	NonResp_OT_vs_BT
GSTP1	1.09706e-07	0.561636	0.96	0.956	0.00230767	Neural_Crest_like	NonResp_OT_vs_BT
DDB2	1.09805e-07	0.844758	0.377	0.188	0.00230975	Neural_Crest_like	NonResp_OT_vs_BT
NRCAM	1.10972e-07	-1.57701	0.179	0.345	0.00233429	Neural_Crest_like	NonResp_OT_vs_BT
KMO	1.11136e-07	2.46481	0.131	0.03	0.00233774	Neural_Crest_like	NonResp_OT_vs_BT
NUDT1	1.12912e-07	1.07692	0.448	0.262	0.0023751	Neural_Crest_like	NonResp_OT_vs_BT
SRPX2	1.13155e-07	-1.99205	0.024	0.154	0.00238022	Neural_Crest_like	NonResp_OT_vs_BT
CENPF	1.14222e-07	1.15265	0.456	0.26	0.00240265	Neural_Crest_like	NonResp_OT_vs_BT
PTPDC1	1.14776e-07	0.801501	0.341	0.161	0.00241432	Neural_Crest_like	NonResp_OT_vs_BT
SNRPN	1.15396e-07	0.755027	0.563	0.37	0.00242735	Neural_Crest_like	NonResp_OT_vs_BT
MED16	1.15664e-07	0.866596	0.401	0.207	0.00243298	Neural_Crest_like	NonResp_OT_vs_BT
LINGO2	1.18643e-07	1.76824	0.167	0.049	0.00249566	Neural_Crest_like	NonResp_OT_vs_BT
CENPU	1.20103e-07	1.23647	0.321	0.152	0.00252638	Neural_Crest_like	NonResp_OT_vs_BT
JOSD2	1.20382e-07	0.548942	0.655	0.425	0.00253224	Neural_Crest_like	NonResp_OT_vs_BT
S100A10	1.20601e-07	0.412892	0.988	0.996	0.00253684	Neural_Crest_like	NonResp_OT_vs_BT
FLRT1	1.21023e-07	-3.08027	0.024	0.15	0.00254573	Neural_Crest_like	NonResp_OT_vs_BT
AP4M1	1.21308e-07	0.826423	0.452	0.264	0.00255172	Neural_Crest_like	NonResp_OT_vs_BT
TKT	1.21833e-07	0.357031	0.897	0.799	0.00256276	Neural_Crest_like	NonResp_OT_vs_BT
NUTF2	1.22051e-07	0.785034	0.714	0.558	0.00256735	Neural_Crest_like	NonResp_OT_vs_BT
MGAT5	1.22885e-07	-1.19773	0.413	0.535	0.00258488	Neural_Crest_like	NonResp_OT_vs_BT
FCGRT	1.22941e-07	-1.04096	0.353	0.524	0.00258607	Neural_Crest_like	NonResp_OT_vs_BT
SAV1	1.23802e-07	0.670069	0.46	0.252	0.00260418	Neural_Crest_like	NonResp_OT_vs_BT
COX19	1.24416e-07	0.708416	0.556	0.342	0.00261709	Neural_Crest_like	NonResp_OT_vs_BT
GULP1	1.25663e-07	-1.04595	0.56	0.641	0.00264332	Neural_Crest_like	NonResp_OT_vs_BT
ADARB1	1.27631e-07	-1.31907	0.282	0.448	0.00268473	Neural_Crest_like	NonResp_OT_vs_BT
CHD3	1.28004e-07	0.668365	0.651	0.461	0.00269256	Neural_Crest_like	NonResp_OT_vs_BT
GNG12	1.29989e-07	-0.663571	0.825	0.873	0.00273432	Neural_Crest_like	NonResp_OT_vs_BT
ABCB8	1.31686e-07	0.872939	0.5	0.304	0.00277001	Neural_Crest_like	NonResp_OT_vs_BT
SELENOW	1.33139e-07	0.319278	0.964	0.956	0.00280059	Neural_Crest_like	NonResp_OT_vs_BT
LENG8-AS1	1.33897e-07	1.60176	0.222	0.085	0.00281653	Neural_Crest_like	NonResp_OT_vs_BT
ATP5MF	1.36718e-07	0.395858	0.968	0.973	0.00287587	Neural_Crest_like	NonResp_OT_vs_BT
PHB	1.38864e-07	0.28619	0.956	0.882	0.00292099	Neural_Crest_like	NonResp_OT_vs_BT
APOC1	1.39562e-07	0.478925	0.778	0.664	0.00293569	Neural_Crest_like	NonResp_OT_vs_BT
MBIP	1.40524e-07	0.861874	0.385	0.192	0.00295592	Neural_Crest_like	NonResp_OT_vs_BT
ATG9A	1.4066e-07	2.67395	0.099	0.015	0.00295879	Neural_Crest_like	NonResp_OT_vs_BT
SPNS1	1.41878e-07	0.699946	0.563	0.351	0.0029844	Neural_Crest_like	NonResp_OT_vs_BT
PIN1	1.43683e-07	0.533568	0.766	0.586	0.00302237	Neural_Crest_like	NonResp_OT_vs_BT
TPBG	1.44381e-07	-2.03348	0.04	0.178	0.00303705	Neural_Crest_like	NonResp_OT_vs_BT
NAT14	1.44502e-07	0.74628	0.536	0.323	0.0030396	Neural_Crest_like	NonResp_OT_vs_BT
PDE4A	1.44685e-07	-1.67655	0.111	0.273	0.00304345	Neural_Crest_like	NonResp_OT_vs_BT
TTYH3	1.45558e-07	-1.26827	0.222	0.397	0.00306181	Neural_Crest_like	NonResp_OT_vs_BT
POLR3GL	1.47197e-07	0.74063	0.599	0.402	0.0030963	Neural_Crest_like	NonResp_OT_vs_BT
SFT2D1	1.47281e-07	0.791772	0.472	0.271	0.00309806	Neural_Crest_like	NonResp_OT_vs_BT
HEBP1	1.48869e-07	1.06492	0.31	0.144	0.00313145	Neural_Crest_like	NonResp_OT_vs_BT
MBTPS2	1.48891e-07	-1.35067	0.194	0.364	0.00313193	Neural_Crest_like	NonResp_OT_vs_BT
TRIM13	1.49958e-07	-1.15151	0.329	0.482	0.00315437	Neural_Crest_like	NonResp_OT_vs_BT
LMAN2	1.51277e-07	-0.792966	0.742	0.805	0.0031821	Neural_Crest_like	NonResp_OT_vs_BT
GNL2	1.51998e-07	0.700928	0.587	0.372	0.00319728	Neural_Crest_like	NonResp_OT_vs_BT
MAN1C1	1.5375e-07	-1.62462	0.103	0.266	0.00323413	Neural_Crest_like	NonResp_OT_vs_BT
DMRTA1	1.54091e-07	-1.76715	0.111	0.273	0.00324131	Neural_Crest_like	NonResp_OT_vs_BT
DYNLRB1	1.54624e-07	0.434244	0.937	0.907	0.00325252	Neural_Crest_like	NonResp_OT_vs_BT
RNASEH1-AS1	1.5515e-07	1.2054	0.274	0.118	0.00326359	Neural_Crest_like	NonResp_OT_vs_BT
LRP6	1.55813e-07	-0.849739	0.44	0.586	0.00327752	Neural_Crest_like	NonResp_OT_vs_BT
FOPNL	1.56003e-07	1.03104	0.381	0.205	0.00328152	Neural_Crest_like	NonResp_OT_vs_BT
LINC01505	1.5733e-07	1.38904	0.202	0.07	0.00330943	Neural_Crest_like	NonResp_OT_vs_BT
ATP6V1C1	1.57677e-07	0.635512	0.734	0.59	0.00331674	Neural_Crest_like	NonResp_OT_vs_BT
TOM1	1.58349e-07	0.862902	0.444	0.247	0.00333086	Neural_Crest_like	NonResp_OT_vs_BT
P2RX4	1.59462e-07	1.07477	0.321	0.152	0.00335428	Neural_Crest_like	NonResp_OT_vs_BT
APPL1	1.60781e-07	-0.779857	0.56	0.677	0.00338202	Neural_Crest_like	NonResp_OT_vs_BT
TAF12	1.60857e-07	0.6337	0.54	0.321	0.00338363	Neural_Crest_like	NonResp_OT_vs_BT
ATP6V0D1	1.61187e-07	0.581493	0.734	0.524	0.00339056	Neural_Crest_like	NonResp_OT_vs_BT
PRKACB	1.64242e-07	-1.07689	0.516	0.6	0.00345482	Neural_Crest_like	NonResp_OT_vs_BT
UGCG	1.65128e-07	0.647434	0.774	0.586	0.00347346	Neural_Crest_like	NonResp_OT_vs_BT
LHX1	1.66048e-07	1.59647	0.187	0.061	0.00349281	Neural_Crest_like	NonResp_OT_vs_BT
NABP2	1.68464e-07	0.767171	0.484	0.281	0.00354364	Neural_Crest_like	NonResp_OT_vs_BT
2025-09-03	1.7095e-07	-2.77439	0.06	0.201	0.00359594	Neural_Crest_like	NonResp_OT_vs_BT
ITGAV	1.74355e-07	-0.826375	0.643	0.704	0.00366757	Neural_Crest_like	NonResp_OT_vs_BT
MRPS7	1.74659e-07	0.551073	0.694	0.516	0.00367395	Neural_Crest_like	NonResp_OT_vs_BT
PSMA3	1.75226e-07	0.470384	0.774	0.577	0.00368588	Neural_Crest_like	NonResp_OT_vs_BT
MAPK8IP2	1.76587e-07	1.29256	0.238	0.093	0.0037145	Neural_Crest_like	NonResp_OT_vs_BT
PNKP	1.7838e-07	0.790475	0.556	0.362	0.00375221	Neural_Crest_like	NonResp_OT_vs_BT
ZNF669	1.79354e-07	1.29544	0.234	0.091	0.00377272	Neural_Crest_like	NonResp_OT_vs_BT
STX16	1.79549e-07	-1.1292	0.607	0.679	0.00377682	Neural_Crest_like	NonResp_OT_vs_BT
DDIT4L	1.79622e-07	2.95572	0.111	0.021	0.00377834	Neural_Crest_like	NonResp_OT_vs_BT
MYO5A	1.81762e-07	-0.647484	0.706	0.818	0.00382336	Neural_Crest_like	NonResp_OT_vs_BT
CD200	1.86357e-07	0.764027	0.429	0.226	0.00392003	Neural_Crest_like	NonResp_OT_vs_BT
STK16	1.86982e-07	0.929478	0.393	0.214	0.00393318	Neural_Crest_like	NonResp_OT_vs_BT
DUSP3	1.87061e-07	0.892591	0.524	0.338	0.00393484	Neural_Crest_like	NonResp_OT_vs_BT
NOSIP	1.88618e-07	0.633557	0.603	0.374	0.00396757	Neural_Crest_like	NonResp_OT_vs_BT
DNAAF4	1.89899e-07	1.15353	0.23	0.087	0.00399453	Neural_Crest_like	NonResp_OT_vs_BT
CYP7B1	1.89929e-07	1.44638	0.313	0.156	0.00399515	Neural_Crest_like	NonResp_OT_vs_BT
NDUFA4L2	1.91975e-07	2.2491	0.19	0.066	0.00403819	Neural_Crest_like	NonResp_OT_vs_BT
ISCA1	1.92748e-07	0.730079	0.488	0.29	0.00405446	Neural_Crest_like	NonResp_OT_vs_BT
PNPLA2	1.94493e-07	0.679792	0.492	0.275	0.00409116	Neural_Crest_like	NonResp_OT_vs_BT
CYTOR	1.95591e-07	0.551723	0.671	0.446	0.00411426	Neural_Crest_like	NonResp_OT_vs_BT
ZNF528	1.9979e-07	1.11898	0.266	0.112	0.00420258	Neural_Crest_like	NonResp_OT_vs_BT
SLC27A5	2.00637e-07	1.3994	0.282	0.131	0.00422039	Neural_Crest_like	NonResp_OT_vs_BT
ZNF704	2.01023e-07	0.69095	0.71	0.533	0.00422851	Neural_Crest_like	NonResp_OT_vs_BT
DMAC1	2.01418e-07	0.55032	0.718	0.505	0.00423682	Neural_Crest_like	NonResp_OT_vs_BT
ANAPC16	2.0167e-07	0.463217	0.833	0.67	0.00424213	Neural_Crest_like	NonResp_OT_vs_BT
NPPC	2.03937e-07	2.21876	0.103	0.017	0.00428982	Neural_Crest_like	NonResp_OT_vs_BT
ARHGDIB	2.06741e-07	-1.7994	0.139	0.298	0.0043488	Neural_Crest_like	NonResp_OT_vs_BT
ARGLU1	2.07959e-07	-0.558916	0.817	0.884	0.00437442	Neural_Crest_like	NonResp_OT_vs_BT
BSCL2	2.10708e-07	1.56893	0.159	0.044	0.00443224	Neural_Crest_like	NonResp_OT_vs_BT
BIRC6	2.10735e-07	-0.679577	0.69	0.748	0.00443281	Neural_Crest_like	NonResp_OT_vs_BT
MT-ND6	2.11971e-07	0.297143	0.96	0.97	0.00445881	Neural_Crest_like	NonResp_OT_vs_BT
LRRC39	2.12444e-07	2.36785	0.107	0.019	0.00446875	Neural_Crest_like	NonResp_OT_vs_BT
RYK	2.12859e-07	-1.01045	0.381	0.522	0.0044775	Neural_Crest_like	NonResp_OT_vs_BT
CD3D	2.1364e-07	3.64538	0.063	0.002	0.00449392	Neural_Crest_like	NonResp_OT_vs_BT
GADD45GIP1	2.14479e-07	0.4052	0.933	0.867	0.00451157	Neural_Crest_like	NonResp_OT_vs_BT
DSCR8	2.16772e-07	-1.66233	0.099	0.258	0.00455979	Neural_Crest_like	NonResp_OT_vs_BT
AL138963.3	2.17052e-07	2.074	0.147	0.04	0.0045657	Neural_Crest_like	NonResp_OT_vs_BT
ST20	2.19524e-07	1.09213	0.286	0.127	0.00461769	Neural_Crest_like	NonResp_OT_vs_BT
MT-ND4	2.21104e-07	0.360339	1	1	0.00465093	Neural_Crest_like	NonResp_OT_vs_BT
FAM133B	2.21666e-07	-0.509403	0.802	0.894	0.00466275	Neural_Crest_like	NonResp_OT_vs_BT
PLA2R1	2.25963e-07	-2.57467	0.028	0.154	0.00475312	Neural_Crest_like	NonResp_OT_vs_BT
MPI	2.26309e-07	0.944336	0.381	0.203	0.0047604	Neural_Crest_like	NonResp_OT_vs_BT
PXMP2	2.29781e-07	1.12182	0.262	0.11	0.00483345	Neural_Crest_like	NonResp_OT_vs_BT
PRSS33	2.31239e-07	2.45861	0.119	0.025	0.00486412	Neural_Crest_like	NonResp_OT_vs_BT
LINC00520	2.33032e-07	1.7659	0.238	0.097	0.00490183	Neural_Crest_like	NonResp_OT_vs_BT
NCS1	2.33689e-07	1.02224	0.377	0.197	0.00491565	Neural_Crest_like	NonResp_OT_vs_BT
ADAMTS9	2.33694e-07	-1.90921	0.111	0.268	0.00491575	Neural_Crest_like	NonResp_OT_vs_BT
FCRLA	2.35437e-07	-1.45685	0.44	0.552	0.00495241	Neural_Crest_like	NonResp_OT_vs_BT
DDX59	2.35869e-07	0.825954	0.401	0.211	0.0049615	Neural_Crest_like	NonResp_OT_vs_BT
GNG7	2.36527e-07	-1.21287	0.48	0.598	0.00497535	Neural_Crest_like	NonResp_OT_vs_BT
STEAP2	2.37197e-07	-5.33951	0	0.099	0.00498945	Neural_Crest_like	NonResp_OT_vs_BT
RRS1	2.37917e-07	0.881944	0.421	0.23	0.00500458	Neural_Crest_like	NonResp_OT_vs_BT
SUPT16H	2.38915e-07	0.523318	0.869	0.77	0.00502558	Neural_Crest_like	NonResp_OT_vs_BT
EPOR	2.3898e-07	1.42626	0.214	0.08	0.00502694	Neural_Crest_like	NonResp_OT_vs_BT
THOC6	2.40415e-07	1.12368	0.302	0.142	0.00505713	Neural_Crest_like	NonResp_OT_vs_BT
EEF1A1	2.41197e-07	0.994784	1	1	0.00507357	Neural_Crest_like	NonResp_OT_vs_BT
HMG20B	2.4762e-07	0.397486	0.921	0.818	0.00520869	Neural_Crest_like	NonResp_OT_vs_BT
RAB4A	2.4776e-07	0.662013	0.71	0.507	0.00521164	Neural_Crest_like	NonResp_OT_vs_BT
PTPRC	2.48379e-07	3.39384	0.075	0.006	0.00522465	Neural_Crest_like	NonResp_OT_vs_BT
STMN3	2.50347e-07	0.885147	0.488	0.307	0.00526605	Neural_Crest_like	NonResp_OT_vs_BT
PREPL	2.50623e-07	-0.818726	0.607	0.672	0.00527185	Neural_Crest_like	NonResp_OT_vs_BT
GPANK1	2.51725e-07	0.756413	0.516	0.302	0.00529504	Neural_Crest_like	NonResp_OT_vs_BT
THOC2	2.52102e-07	-0.558782	0.762	0.825	0.00530297	Neural_Crest_like	NonResp_OT_vs_BT
AGO2	2.5248e-07	-0.751752	0.627	0.698	0.00531092	Neural_Crest_like	NonResp_OT_vs_BT
STAG2	2.53763e-07	-0.631486	0.583	0.715	0.00533791	Neural_Crest_like	NonResp_OT_vs_BT
PEX11G	2.54159e-07	2.31051	0.123	0.027	0.00534624	Neural_Crest_like	NonResp_OT_vs_BT
EXOSC2	2.54937e-07	0.885333	0.377	0.195	0.00536261	Neural_Crest_like	NonResp_OT_vs_BT
APCDD1L	2.59517e-07	-3.57271	0.008	0.116	0.00545895	Neural_Crest_like	NonResp_OT_vs_BT
OAS1	2.60335e-07	-1.3882	0.091	0.247	0.00547614	Neural_Crest_like	NonResp_OT_vs_BT
FAM27C	2.62435e-07	1.14824	0.313	0.15	0.00552033	Neural_Crest_like	NonResp_OT_vs_BT
TRMO	2.62443e-07	1.34138	0.202	0.072	0.0055205	Neural_Crest_like	NonResp_OT_vs_BT
PLPP2	2.65005e-07	1.21242	0.27	0.118	0.00557437	Neural_Crest_like	NonResp_OT_vs_BT
SFMBT1	2.67514e-07	-1.33621	0.21	0.378	0.00562715	Neural_Crest_like	NonResp_OT_vs_BT
WASHC3	2.69262e-07	1.07553	0.349	0.18	0.00566392	Neural_Crest_like	NonResp_OT_vs_BT
HMGN4	2.69948e-07	1.55751	0.206	0.076	0.00567835	Neural_Crest_like	NonResp_OT_vs_BT
EOGT	2.71384e-07	-1.66144	0.107	0.264	0.00570855	Neural_Crest_like	NonResp_OT_vs_BT
SPAG7	2.72398e-07	0.567957	0.603	0.395	0.00572989	Neural_Crest_like	NonResp_OT_vs_BT
EIF5AL1	2.73152e-07	2.74492	0.091	0.013	0.00574575	Neural_Crest_like	NonResp_OT_vs_BT
MRPL47	2.73277e-07	0.677753	0.655	0.452	0.00574837	Neural_Crest_like	NonResp_OT_vs_BT
SKIL	2.74674e-07	-1.03018	0.357	0.505	0.00577777	Neural_Crest_like	NonResp_OT_vs_BT
OLFML2A	2.76518e-07	-3.59711	0.024	0.144	0.00581656	Neural_Crest_like	NonResp_OT_vs_BT
C1orf43	2.76668e-07	0.713538	0.917	0.86	0.00581972	Neural_Crest_like	NonResp_OT_vs_BT
TOB1	2.77004e-07	0.696912	0.464	0.264	0.00582678	Neural_Crest_like	NonResp_OT_vs_BT
COX6C	2.7764e-07	0.318292	0.988	0.964	0.00584016	Neural_Crest_like	NonResp_OT_vs_BT
NT5DC1	2.8231e-07	0.813952	0.381	0.197	0.00593839	Neural_Crest_like	NonResp_OT_vs_BT
VPS25	2.83813e-07	0.59505	0.683	0.503	0.00597	Neural_Crest_like	NonResp_OT_vs_BT
MPZL1	2.86952e-07	-1.26025	0.353	0.482	0.00603604	Neural_Crest_like	NonResp_OT_vs_BT
UQCC2	2.877e-07	0.57149	0.817	0.71	0.00605177	Neural_Crest_like	NonResp_OT_vs_BT
NSMCE2	2.88129e-07	0.733542	0.508	0.298	0.0060608	Neural_Crest_like	NonResp_OT_vs_BT
SMIM15	2.9146e-07	0.749314	0.52	0.323	0.00613085	Neural_Crest_like	NonResp_OT_vs_BT
RTP4	2.92763e-07	0.908416	0.302	0.135	0.00615827	Neural_Crest_like	NonResp_OT_vs_BT
SEM1	2.94562e-07	0.369208	0.972	0.939	0.00619612	Neural_Crest_like	NonResp_OT_vs_BT
PSMD14	2.94896e-07	-0.971718	0.778	0.82	0.00620313	Neural_Crest_like	NonResp_OT_vs_BT
AL662884.4	2.95546e-07	2.04592	0.115	0.023	0.0062168	Neural_Crest_like	NonResp_OT_vs_BT
MLST8	2.95693e-07	0.752297	0.46	0.262	0.0062199	Neural_Crest_like	NonResp_OT_vs_BT
ZMAT5	2.96329e-07	0.920389	0.381	0.205	0.00623328	Neural_Crest_like	NonResp_OT_vs_BT
RAB42	2.99952e-07	2.08899	0.123	0.027	0.00630949	Neural_Crest_like	NonResp_OT_vs_BT
EIF3G	3.01493e-07	0.366707	0.937	0.856	0.0063419	Neural_Crest_like	NonResp_OT_vs_BT
OSBPL8	3.06272e-07	0.548305	0.845	0.725	0.00644242	Neural_Crest_like	NonResp_OT_vs_BT
DISC1	3.07599e-07	-1.44914	0.19	0.351	0.00647035	Neural_Crest_like	NonResp_OT_vs_BT
NXPE3	3.09348e-07	-1.33299	0.214	0.378	0.00650714	Neural_Crest_like	NonResp_OT_vs_BT
CNTLN	3.09462e-07	0.74636	0.425	0.233	0.00650953	Neural_Crest_like	NonResp_OT_vs_BT
RPS13	3.09979e-07	0.802498	0.996	0.994	0.00652041	Neural_Crest_like	NonResp_OT_vs_BT
HOOK3	3.10673e-07	-0.653578	0.786	0.803	0.00653501	Neural_Crest_like	NonResp_OT_vs_BT
GRIK3	3.1073e-07	-2.17905	0.028	0.152	0.00653621	Neural_Crest_like	NonResp_OT_vs_BT
PARP12	3.11654e-07	-1.72838	0.119	0.277	0.00655564	Neural_Crest_like	NonResp_OT_vs_BT
OLA1	3.11946e-07	0.647502	0.758	0.632	0.00656178	Neural_Crest_like	NonResp_OT_vs_BT
FARP2	3.134e-07	-0.891895	0.623	0.734	0.00659237	Neural_Crest_like	NonResp_OT_vs_BT
CTNND1	3.16416e-07	-0.630842	0.643	0.761	0.00665581	Neural_Crest_like	NonResp_OT_vs_BT
CLTA	3.16946e-07	0.485884	0.893	0.867	0.00666696	Neural_Crest_like	NonResp_OT_vs_BT
TMED3	3.17556e-07	0.410023	0.933	0.852	0.0066798	Neural_Crest_like	NonResp_OT_vs_BT
PLEKHA4	3.19696e-07	-0.915204	0.567	0.664	0.00672481	Neural_Crest_like	NonResp_OT_vs_BT
MRM3	3.19888e-07	1.04592	0.294	0.135	0.00672884	Neural_Crest_like	NonResp_OT_vs_BT
MCRS1	3.23747e-07	0.981173	0.357	0.186	0.00681002	Neural_Crest_like	NonResp_OT_vs_BT
ARL6IP1	3.2381e-07	-0.407811	0.563	0.712	0.00681135	Neural_Crest_like	NonResp_OT_vs_BT
RASL12	3.23905e-07	-5.22087	0	0.097	0.00681334	Neural_Crest_like	NonResp_OT_vs_BT
RSRP1	3.2496e-07	-0.615146	0.79	0.846	0.00683553	Neural_Crest_like	NonResp_OT_vs_BT
DPH1	3.24995e-07	1.97881	0.135	0.034	0.00683627	Neural_Crest_like	NonResp_OT_vs_BT
LAMA1	3.25022e-07	0.782886	0.278	0.118	0.00683683	Neural_Crest_like	NonResp_OT_vs_BT
RAB29	3.32438e-07	0.706553	0.579	0.372	0.00699284	Neural_Crest_like	NonResp_OT_vs_BT
NOP58	3.33169e-07	0.476445	0.829	0.687	0.00700821	Neural_Crest_like	NonResp_OT_vs_BT
ZNF721	3.34341e-07	0.833009	0.5	0.307	0.00703287	Neural_Crest_like	NonResp_OT_vs_BT
AGMO	3.35226e-07	-2.96605	0.024	0.144	0.00705149	Neural_Crest_like	NonResp_OT_vs_BT
LRFN4	3.38223e-07	-1.85914	0.056	0.197	0.00711453	Neural_Crest_like	NonResp_OT_vs_BT
EDIL3	3.38907e-07	1.61296	0.155	0.044	0.00712891	Neural_Crest_like	NonResp_OT_vs_BT
PTRHD1	3.42536e-07	0.77515	0.476	0.283	0.00720524	Neural_Crest_like	NonResp_OT_vs_BT
CFDP1	3.43089e-07	-0.654631	0.754	0.822	0.00721688	Neural_Crest_like	NonResp_OT_vs_BT
HAGH	3.43607e-07	0.851514	0.433	0.245	0.00722777	Neural_Crest_like	NonResp_OT_vs_BT
CDK2AP1	3.46433e-07	1.06042	0.302	0.142	0.00728722	Neural_Crest_like	NonResp_OT_vs_BT
GTF3C5	3.4874e-07	0.786953	0.401	0.218	0.00733574	Neural_Crest_like	NonResp_OT_vs_BT
MAPK10	3.51579e-07	1.48353	0.202	0.074	0.00739546	Neural_Crest_like	NonResp_OT_vs_BT
PHLDB2	3.52446e-07	-1.4701	0.103	0.262	0.0074137	Neural_Crest_like	NonResp_OT_vs_BT
MAGEA6	3.5307e-07	0.908416	0.294	0.131	0.00742682	Neural_Crest_like	NonResp_OT_vs_BT
KLHDC8A	3.62386e-07	-3.30104	0.016	0.129	0.00762279	Neural_Crest_like	NonResp_OT_vs_BT
LINC01317	3.62802e-07	1.61296	0.131	0.032	0.00763155	Neural_Crest_like	NonResp_OT_vs_BT
MIEN1	3.63849e-07	0.510994	0.655	0.476	0.00765357	Neural_Crest_like	NonResp_OT_vs_BT
TIMM22	3.69103e-07	0.82728	0.393	0.211	0.00776408	Neural_Crest_like	NonResp_OT_vs_BT
NSMF	3.69716e-07	1.00882	0.333	0.167	0.00777697	Neural_Crest_like	NonResp_OT_vs_BT
AC116049.2	3.69774e-07	1.24402	0.171	0.053	0.0077782	Neural_Crest_like	NonResp_OT_vs_BT
SELENOK	3.76542e-07	-0.66013	0.718	0.816	0.00792057	Neural_Crest_like	NonResp_OT_vs_BT
AL805961.1	3.77284e-07	2.49338	0.095	0.015	0.00793616	Neural_Crest_like	NonResp_OT_vs_BT
PTPA	3.78012e-07	0.544626	0.694	0.457	0.00795149	Neural_Crest_like	NonResp_OT_vs_BT
FCMR	3.8119e-07	1.68214	0.171	0.055	0.00801834	Neural_Crest_like	NonResp_OT_vs_BT
VPS4B	3.84039e-07	0.603124	0.643	0.433	0.00807826	Neural_Crest_like	NonResp_OT_vs_BT
ZNF518B	3.85109e-07	-1.29898	0.234	0.393	0.00810077	Neural_Crest_like	NonResp_OT_vs_BT
TAP2	3.85659e-07	-0.926773	0.183	0.355	0.00811234	Neural_Crest_like	NonResp_OT_vs_BT
STOML2	3.88534e-07	0.4453	0.746	0.581	0.00817281	Neural_Crest_like	NonResp_OT_vs_BT
ATP5F1B	3.89333e-07	0.354403	0.96	0.945	0.00818962	Neural_Crest_like	NonResp_OT_vs_BT
LBH	3.91096e-07	-1.96152	0.079	0.226	0.0082267	Neural_Crest_like	NonResp_OT_vs_BT
NFE2	3.92967e-07	3.57138	0.067	0.004	0.00826607	Neural_Crest_like	NonResp_OT_vs_BT
AP003400.1	3.98285e-07	2.30697	0.095	0.015	0.00837793	Neural_Crest_like	NonResp_OT_vs_BT
PSMB5	4.02977e-07	0.361782	0.889	0.848	0.00847663	Neural_Crest_like	NonResp_OT_vs_BT
IRF2BPL	4.05775e-07	0.66418	0.627	0.408	0.00853548	Neural_Crest_like	NonResp_OT_vs_BT
FKBP3	4.0805e-07	0.569001	0.651	0.459	0.00858334	Neural_Crest_like	NonResp_OT_vs_BT
SKA2	4.09055e-07	0.71138	0.492	0.296	0.00860447	Neural_Crest_like	NonResp_OT_vs_BT
ATP6V1C2	4.10235e-07	1.95904	0.159	0.049	0.0086293	Neural_Crest_like	NonResp_OT_vs_BT
CTSS	4.10423e-07	-1.31398	0.159	0.319	0.00863325	Neural_Crest_like	NonResp_OT_vs_BT
AATF	4.17143e-07	0.629441	0.544	0.336	0.00877461	Neural_Crest_like	NonResp_OT_vs_BT
ZEB2	4.1849e-07	-0.618519	0.917	0.943	0.00880293	Neural_Crest_like	NonResp_OT_vs_BT
SAMMSON	4.18726e-07	-1.01173	0.266	0.431	0.0088079	Neural_Crest_like	NonResp_OT_vs_BT
TATDN1	4.21589e-07	0.519066	0.631	0.4	0.00886813	Neural_Crest_like	NonResp_OT_vs_BT
CCNK	4.24313e-07	0.686024	0.468	0.262	0.00892542	Neural_Crest_like	NonResp_OT_vs_BT
GLIS3	4.27437e-07	-4.09158	0.008	0.112	0.00899114	Neural_Crest_like	NonResp_OT_vs_BT
FRMD6	4.32771e-07	-0.889565	0.659	0.717	0.00910335	Neural_Crest_like	NonResp_OT_vs_BT
DSEL	4.33994e-07	1.13081	0.19	0.066	0.00912905	Neural_Crest_like	NonResp_OT_vs_BT
IRGQ	4.3672e-07	-1.26151	0.258	0.412	0.00918642	Neural_Crest_like	NonResp_OT_vs_BT
CRIP2	4.38275e-07	0.42419	0.881	0.748	0.00921912	Neural_Crest_like	NonResp_OT_vs_BT
CXADR	4.40643e-07	1.37408	0.202	0.074	0.00926892	Neural_Crest_like	NonResp_OT_vs_BT
MICALL2	4.41293e-07	-1.05139	0.409	0.556	0.00928259	Neural_Crest_like	NonResp_OT_vs_BT
SUCO	4.42303e-07	0.506459	0.829	0.622	0.00930384	Neural_Crest_like	NonResp_OT_vs_BT
JAGN1	4.50574e-07	0.583577	0.651	0.486	0.00947783	Neural_Crest_like	NonResp_OT_vs_BT
COPZ1	4.51814e-07	0.454017	0.833	0.706	0.00950391	Neural_Crest_like	NonResp_OT_vs_BT
SLC38A2	4.66182e-07	0.377767	0.948	0.827	0.00980614	Neural_Crest_like	NonResp_OT_vs_BT
PSMB10	4.71747e-07	1.0489	0.27	0.118	0.00992319	Neural_Crest_like	NonResp_OT_vs_BT
SLC50A1	4.73648e-07	0.687127	0.484	0.288	0.00996318	Neural_Crest_like	NonResp_OT_vs_BT
RSL1D1	4.86232e-07	0.495264	0.901	0.841	0.0102279	Neural_Crest_like	NonResp_OT_vs_BT
RAC1	4.86247e-07	0.283401	0.992	0.998	0.0102282	Neural_Crest_like	NonResp_OT_vs_BT
RAMMET	4.88391e-07	0.606908	0.508	0.294	0.0102733	Neural_Crest_like	NonResp_OT_vs_BT
TNFSF13B	4.95893e-07	-1.33589	0.175	0.338	0.0104311	Neural_Crest_like	NonResp_OT_vs_BT
RNPS1	4.97002e-07	0.4157	0.952	0.86	0.0104544	Neural_Crest_like	NonResp_OT_vs_BT
GAGE1	4.97434e-07	1.01533	0.143	0.038	0.0104635	Neural_Crest_like	NonResp_OT_vs_BT
PSMA6	5.06604e-07	0.92329	0.405	0.233	0.0106564	Neural_Crest_like	NonResp_OT_vs_BT
SV2A	5.08843e-07	-1.64692	0.127	0.281	0.0107035	Neural_Crest_like	NonResp_OT_vs_BT
TMEM178B	5.09867e-07	-1.35242	0.23	0.383	0.0107251	Neural_Crest_like	NonResp_OT_vs_BT
CEP290	5.11015e-07	0.503294	0.524	0.302	0.0107492	Neural_Crest_like	NonResp_OT_vs_BT
MCM3AP	5.17043e-07	-1.20592	0.31	0.455	0.010876	Neural_Crest_like	NonResp_OT_vs_BT
RPS17	5.18276e-07	0.44229	0.897	0.825	0.0109019	Neural_Crest_like	NonResp_OT_vs_BT
HIST1H2BK	5.26113e-07	1.65623	0.194	0.072	0.0110668	Neural_Crest_like	NonResp_OT_vs_BT
FRMD6-AS1	5.29727e-07	1.30978	0.218	0.085	0.0111428	Neural_Crest_like	NonResp_OT_vs_BT
HSP90B1	5.29803e-07	-0.471896	0.992	0.998	0.0111444	Neural_Crest_like	NonResp_OT_vs_BT
SNX9	5.30406e-07	0.580564	0.532	0.342	0.0111571	Neural_Crest_like	NonResp_OT_vs_BT
CADPS2	5.34893e-07	-2.13995	0.02	0.135	0.0112515	Neural_Crest_like	NonResp_OT_vs_BT
PHF5A	5.41484e-07	0.59372	0.472	0.268	0.0113901	Neural_Crest_like	NonResp_OT_vs_BT
ATPAF2	5.47202e-07	1.08291	0.282	0.129	0.0115104	Neural_Crest_like	NonResp_OT_vs_BT
PDXP	5.50343e-07	4.07834	0.06	0.002	0.0115765	Neural_Crest_like	NonResp_OT_vs_BT
ZNF322	5.51427e-07	0.644417	0.571	0.37	0.0115993	Neural_Crest_like	NonResp_OT_vs_BT
IGHG4	5.5534e-07	3.90842	0.06	0.002	0.0116816	Neural_Crest_like	NonResp_OT_vs_BT
DNASE2B	5.57247e-07	2.36785	0.111	0.023	0.0117217	Neural_Crest_like	NonResp_OT_vs_BT
GALE	5.61394e-07	0.759039	0.504	0.309	0.0118089	Neural_Crest_like	NonResp_OT_vs_BT
TPD52L1	5.61773e-07	1.07834	0.274	0.123	0.0118169	Neural_Crest_like	NonResp_OT_vs_BT
PUSL1	5.62929e-07	0.908416	0.298	0.137	0.0118412	Neural_Crest_like	NonResp_OT_vs_BT
PRSS21	5.63215e-07	2.59647	0.083	0.011	0.0118472	Neural_Crest_like	NonResp_OT_vs_BT
ZNF7	5.64576e-07	0.797385	0.405	0.216	0.0118759	Neural_Crest_like	NonResp_OT_vs_BT
TMEM18	5.65043e-07	0.756413	0.464	0.268	0.0118857	Neural_Crest_like	NonResp_OT_vs_BT
ITPA	5.66217e-07	0.507427	0.75	0.562	0.0119104	Neural_Crest_like	NonResp_OT_vs_BT
RPL39L	5.69396e-07	0.877222	0.425	0.241	0.0119772	Neural_Crest_like	NonResp_OT_vs_BT
DENND4C	5.69626e-07	0.790765	0.44	0.254	0.0119821	Neural_Crest_like	NonResp_OT_vs_BT
PTGER3	5.72159e-07	3.77349	0.087	0.013	0.0120354	Neural_Crest_like	NonResp_OT_vs_BT
OPRD1	5.75329e-07	-1.61633	0.123	0.279	0.012102	Neural_Crest_like	NonResp_OT_vs_BT
TYW1B	5.841e-07	1.32345	0.194	0.07	0.0122865	Neural_Crest_like	NonResp_OT_vs_BT
GGCX	6.00619e-07	-1.11361	0.385	0.503	0.012634	Neural_Crest_like	NonResp_OT_vs_BT
BRI3BP	6.0433e-07	0.676374	0.409	0.222	0.0127121	Neural_Crest_like	NonResp_OT_vs_BT
DLGAP2	6.0682e-07	-5.79202	0	0.093	0.0127645	Neural_Crest_like	NonResp_OT_vs_BT
C3orf14	6.08507e-07	0.836863	0.44	0.258	0.0127999	Neural_Crest_like	NonResp_OT_vs_BT
NAT16	6.10286e-07	2.21098	0.115	0.025	0.0128374	Neural_Crest_like	NonResp_OT_vs_BT
ERG28	6.11434e-07	0.685348	0.571	0.376	0.0128615	Neural_Crest_like	NonResp_OT_vs_BT
MAGEA3	6.27879e-07	1.00357	0.298	0.14	0.0132074	Neural_Crest_like	NonResp_OT_vs_BT
RTBDN	6.34855e-07	4.81531	0.052	0	0.0133542	Neural_Crest_like	NonResp_OT_vs_BT
AC008456.1	6.35552e-07	4.71577	0.052	0	0.0133688	Neural_Crest_like	NonResp_OT_vs_BT
KCTD14	6.36097e-07	-4.11395	0.004	0.101	0.0133803	Neural_Crest_like	NonResp_OT_vs_BT
PCDHGA5	6.36877e-07	1.52509	0.155	0.047	0.0133967	Neural_Crest_like	NonResp_OT_vs_BT
PCDHGA8	6.38046e-07	1.53918	0.163	0.051	0.0134213	Neural_Crest_like	NonResp_OT_vs_BT
YWHAB	6.43372e-07	-0.410678	0.98	1	0.0135333	Neural_Crest_like	NonResp_OT_vs_BT
VPS72	6.48874e-07	0.782337	0.484	0.302	0.0136491	Neural_Crest_like	NonResp_OT_vs_BT
NARFL	6.50196e-07	1.28039	0.262	0.118	0.0136769	Neural_Crest_like	NonResp_OT_vs_BT
ARHGEF5	6.52881e-07	-2.52454	0.032	0.152	0.0137334	Neural_Crest_like	NonResp_OT_vs_BT
RHPN2	6.54431e-07	1.07115	0.254	0.11	0.013766	Neural_Crest_like	NonResp_OT_vs_BT
CASK	6.6315e-07	-1.32935	0.19	0.349	0.0139494	Neural_Crest_like	NonResp_OT_vs_BT
RGS16	6.63663e-07	-0.73469	0.159	0.33	0.0139602	Neural_Crest_like	NonResp_OT_vs_BT
PTP4A2	6.73157e-07	-0.539695	0.933	0.962	0.0141599	Neural_Crest_like	NonResp_OT_vs_BT
AC004854.2	6.77644e-07	2.05526	0.115	0.025	0.0142542	Neural_Crest_like	NonResp_OT_vs_BT
HEMK1	6.8553e-07	-1.47444	0.163	0.319	0.0144201	Neural_Crest_like	NonResp_OT_vs_BT
MSRB1	6.96013e-07	1.19221	0.274	0.127	0.0146406	Neural_Crest_like	NonResp_OT_vs_BT
RNF139	7.00251e-07	0.631307	0.492	0.29	0.0147298	Neural_Crest_like	NonResp_OT_vs_BT
CLDN1	7.00929e-07	-2.62084	0.02	0.133	0.014744	Neural_Crest_like	NonResp_OT_vs_BT
SHF	7.05915e-07	1.71577	0.143	0.04	0.0148489	Neural_Crest_like	NonResp_OT_vs_BT
RPL36A	7.10877e-07	0.447999	0.873	0.767	0.0149533	Neural_Crest_like	NonResp_OT_vs_BT
HIST1H2AC	7.1998e-07	0.724216	0.655	0.482	0.0151448	Neural_Crest_like	NonResp_OT_vs_BT
SCNM1	7.2257e-07	0.760663	0.496	0.298	0.0151993	Neural_Crest_like	NonResp_OT_vs_BT
DTNB	7.39323e-07	1.06888	0.262	0.114	0.0155517	Neural_Crest_like	NonResp_OT_vs_BT
ATP6V1D	7.45392e-07	0.635248	0.679	0.514	0.0156793	Neural_Crest_like	NonResp_OT_vs_BT
GLG1	7.46013e-07	-0.493984	0.905	0.924	0.0156924	Neural_Crest_like	NonResp_OT_vs_BT
EYA1	7.4759e-07	1.28223	0.25	0.11	0.0157256	Neural_Crest_like	NonResp_OT_vs_BT
[truncated: 10,679 more rows]

## Sheet: 3_Resp_OT_vs_BT_NCL
gene	p_val	avg_log2FC	pct.1	pct.2	p_val_adj	Cluster	Comparison
XIST	1.29817e-25	4.21133	0.986	0.247	2.73071e-21	Neural_Crest_like	Resp_OT_vs_BT
CTAG2	1.98335e-23	4.29662	0.845	0.062	4.17197e-19	Neural_Crest_like	Resp_OT_vs_BT
FXYD5	4.82895e-23	3.42428	1	0.763	1.01577e-18	Neural_Crest_like	Resp_OT_vs_BT
TIMP1	4.45284e-22	4.34983	1	0.969	9.36654e-18	Neural_Crest_like	Resp_OT_vs_BT
PAGE5	3.25871e-21	4.5699	0.732	0.021	6.85471e-17	Neural_Crest_like	Resp_OT_vs_BT
IGFBP3	4.42402e-19	6.42838	0.775	0.124	9.30594e-15	Neural_Crest_like	Resp_OT_vs_BT
FAM20C	7.97204e-19	4.25107	0.775	0.124	1.67692e-14	Neural_Crest_like	Resp_OT_vs_BT
RGS5	1.89691e-18	5.68097	0.718	0.093	3.99016e-14	Neural_Crest_like	Resp_OT_vs_BT
FAM3B	6.64153e-18	6.84248	0.592	0	1.39705e-13	Neural_Crest_like	Resp_OT_vs_BT
ERRFI1	1.21463e-17	4.28855	0.746	0.134	2.55497e-13	Neural_Crest_like	Resp_OT_vs_BT
MAGEA10	1.2951e-17	5.40436	0.62	0.021	2.72424e-13	Neural_Crest_like	Resp_OT_vs_BT
FCGR2B	4.42826e-17	4.69809	0.648	0.041	9.31484e-13	Neural_Crest_like	Resp_OT_vs_BT
MTRNR2L8	7.46355e-17	2.58212	0.958	0.68	1.56996e-12	Neural_Crest_like	Resp_OT_vs_BT
CSAG1	1.14016e-16	3.06022	0.718	0.082	2.39832e-12	Neural_Crest_like	Resp_OT_vs_BT
DRAXIN	1.2493e-16	5.373	0.592	0.021	2.6279e-12	Neural_Crest_like	Resp_OT_vs_BT
EMILIN1	1.632e-16	3.26242	0.803	0.206	3.43291e-12	Neural_Crest_like	Resp_OT_vs_BT
MRPS6	1.69443e-16	2.45564	0.986	0.907	3.56423e-12	Neural_Crest_like	Resp_OT_vs_BT
RPS4Y1	1.8688e-16	-6.98446	0.028	0.67	3.93103e-12	Neural_Crest_like	Resp_OT_vs_BT
NNMT	2.22355e-16	8.06488	0.549	0	4.67725e-12	Neural_Crest_like	Resp_OT_vs_BT
HIVEP3	2.46866e-16	3.00816	0.761	0.144	5.19283e-12	Neural_Crest_like	Resp_OT_vs_BT
HTRA1	3.48855e-16	3.27869	0.732	0.124	7.33816e-12	Neural_Crest_like	Resp_OT_vs_BT
MIA	3.52684e-16	2.0876	0.972	0.619	7.4187e-12	Neural_Crest_like	Resp_OT_vs_BT
PRRX1	4.43205e-16	3.23232	0.761	0.155	9.32282e-12	Neural_Crest_like	Resp_OT_vs_BT
S100A13	4.46771e-16	2.28438	1	0.928	9.39783e-12	Neural_Crest_like	Resp_OT_vs_BT
FAM210B	8.30383e-16	-2.31883	0.62	0.959	1.74671e-11	Neural_Crest_like	Resp_OT_vs_BT
PTK2B	8.75476e-16	9.47068	0.563	0.021	1.84156e-11	Neural_Crest_like	Resp_OT_vs_BT
DSCR8	1.12407e-15	4.24024	0.606	0.041	2.36448e-11	Neural_Crest_like	Resp_OT_vs_BT
FCGR2A	1.13721e-15	3.41846	0.732	0.144	2.39213e-11	Neural_Crest_like	Resp_OT_vs_BT
SLC20A1	1.66502e-15	2.20846	0.944	0.464	3.50236e-11	Neural_Crest_like	Resp_OT_vs_BT
PMEL	5.16557e-15	-5.7302	0.31	0.825	1.08658e-10	Neural_Crest_like	Resp_OT_vs_BT
CTHRC1	5.42008e-15	2.50368	0.873	0.412	1.14011e-10	Neural_Crest_like	Resp_OT_vs_BT
APOD	5.52751e-15	2.196	1	0.701	1.16271e-10	Neural_Crest_like	Resp_OT_vs_BT
ADAMTS4	1.03266e-14	3.8611	0.606	0.052	2.17219e-10	Neural_Crest_like	Resp_OT_vs_BT
RPS3	1.20467e-14	-1.73096	0.986	1	2.53402e-10	Neural_Crest_like	Resp_OT_vs_BT
AZGP1	1.32355e-14	3.41364	0.634	0.072	2.7841e-10	Neural_Crest_like	Resp_OT_vs_BT
SEMA3A	1.58831e-14	3.81474	0.662	0.113	3.34101e-10	Neural_Crest_like	Resp_OT_vs_BT
ECSCR	1.59317e-14	7.27034	0.493	0	3.35123e-10	Neural_Crest_like	Resp_OT_vs_BT
SH3BGRL3	1.67595e-14	2.49236	0.958	0.866	3.52536e-10	Neural_Crest_like	Resp_OT_vs_BT
STK17A	2.04447e-14	2.07246	0.845	0.289	4.30053e-10	Neural_Crest_like	Resp_OT_vs_BT
EDNRB	2.2094e-14	-2.33073	0.746	0.948	4.64747e-10	Neural_Crest_like	Resp_OT_vs_BT
EGR1	3.56726e-14	2.06081	0.958	0.619	7.50373e-10	Neural_Crest_like	Resp_OT_vs_BT
MT2A	4.08202e-14	2.51098	1	0.969	8.58653e-10	Neural_Crest_like	Resp_OT_vs_BT
RPL7A	4.41094e-14	-1.40035	0.972	0.99	9.27841e-10	Neural_Crest_like	Resp_OT_vs_BT
NAA38	4.47332e-14	2.14866	0.901	0.577	9.40963e-10	Neural_Crest_like	Resp_OT_vs_BT
RPL9	4.49146e-14	-1.33733	1	0.99	9.44778e-10	Neural_Crest_like	Resp_OT_vs_BT
SERTAD1	4.93135e-14	2.4216	0.803	0.289	1.03731e-09	Neural_Crest_like	Resp_OT_vs_BT
AKAP6	5.88558e-14	2.96889	0.718	0.155	1.23803e-09	Neural_Crest_like	Resp_OT_vs_BT
CTSZ	8.25606e-14	1.73705	0.986	0.608	1.73666e-09	Neural_Crest_like	Resp_OT_vs_BT
SNX10	1.02382e-13	1.95374	0.915	0.495	2.1536e-09	Neural_Crest_like	Resp_OT_vs_BT
RCN3	1.08303e-13	2.87643	0.676	0.134	2.27816e-09	Neural_Crest_like	Resp_OT_vs_BT
PAX3	1.23885e-13	-2.84608	0.31	0.804	2.60592e-09	Neural_Crest_like	Resp_OT_vs_BT
GAP43	1.87977e-13	6.85956	0.479	0.01	3.95409e-09	Neural_Crest_like	Resp_OT_vs_BT
RPS3A	1.99003e-13	-1.28066	1	0.99	4.18604e-09	Neural_Crest_like	Resp_OT_vs_BT
RHOB	2.34189e-13	-2.68003	0.366	0.835	4.92617e-09	Neural_Crest_like	Resp_OT_vs_BT
PLAUR	2.92184e-13	3.37716	0.746	0.268	6.1461e-09	Neural_Crest_like	Resp_OT_vs_BT
ITIH5	2.96442e-13	6.56287	0.521	0.041	6.23565e-09	Neural_Crest_like	Resp_OT_vs_BT
PLEKHA4	3.03087e-13	2.3627	0.803	0.258	6.37544e-09	Neural_Crest_like	Resp_OT_vs_BT
ARC	4.10964e-13	3.33769	0.634	0.113	8.64463e-09	Neural_Crest_like	Resp_OT_vs_BT
KCNN4	4.51975e-13	2.13822	0.789	0.237	9.50729e-09	Neural_Crest_like	Resp_OT_vs_BT
ANGPTL4	4.74193e-13	3.13214	0.761	0.216	9.97466e-09	Neural_Crest_like	Resp_OT_vs_BT
S100A1	5.00844e-13	1.91075	1	0.784	1.05353e-08	Neural_Crest_like	Resp_OT_vs_BT
TNC	5.0285e-13	1.84212	0.859	0.299	1.05774e-08	Neural_Crest_like	Resp_OT_vs_BT
LTBP3	9.4357e-13	2.26959	0.789	0.278	1.9848e-08	Neural_Crest_like	Resp_OT_vs_BT
COPS6	1.11893e-12	1.54911	0.944	0.773	2.35366e-08	Neural_Crest_like	Resp_OT_vs_BT
PLP1	1.44698e-12	-1.92998	0.634	0.938	3.04372e-08	Neural_Crest_like	Resp_OT_vs_BT
IGFBP2	1.57766e-12	2.12861	0.915	0.608	3.31861e-08	Neural_Crest_like	Resp_OT_vs_BT
EIF3F	1.729e-12	-1.74777	0.634	0.938	3.63695e-08	Neural_Crest_like	Resp_OT_vs_BT
TFAP2A	1.83779e-12	-1.85981	0.535	0.918	3.86579e-08	Neural_Crest_like	Resp_OT_vs_BT
TMEM54	1.88845e-12	2.76095	0.69	0.186	3.97236e-08	Neural_Crest_like	Resp_OT_vs_BT
SEMA4A	2.55108e-12	3.10042	0.662	0.155	5.3662e-08	Neural_Crest_like	Resp_OT_vs_BT
HNRNPA1	2.5528e-12	-1.72568	0.972	0.979	5.36981e-08	Neural_Crest_like	Resp_OT_vs_BT
IFI6	2.62126e-12	1.57226	0.972	0.608	5.51383e-08	Neural_Crest_like	Resp_OT_vs_BT
TOMM7	2.69526e-12	1.25557	1	0.99	5.66948e-08	Neural_Crest_like	Resp_OT_vs_BT
TSTD1	3.00725e-12	2.56946	0.662	0.134	6.32574e-08	Neural_Crest_like	Resp_OT_vs_BT
FREM2	3.0618e-12	3.78515	0.563	0.082	6.44049e-08	Neural_Crest_like	Resp_OT_vs_BT
FCRLA	3.21038e-12	2.02132	0.62	0.082	6.75303e-08	Neural_Crest_like	Resp_OT_vs_BT
MYO10	3.75869e-12	-2.47902	0.69	0.938	7.90641e-08	Neural_Crest_like	Resp_OT_vs_BT
SPOCD1	4.01206e-12	3.74562	0.563	0.082	8.43937e-08	Neural_Crest_like	Resp_OT_vs_BT
SLC5A3	4.05853e-12	1.85539	0.958	0.784	8.53712e-08	Neural_Crest_like	Resp_OT_vs_BT
SERPINE1	6.14204e-12	2.47951	0.803	0.32	1.29198e-07	Neural_Crest_like	Resp_OT_vs_BT
ITGA4	7.00164e-12	-5.05763	0.056	0.557	1.4728e-07	Neural_Crest_like	Resp_OT_vs_BT
MANF	7.06703e-12	2.13466	0.817	0.33	1.48655e-07	Neural_Crest_like	Resp_OT_vs_BT
PROX1	7.10831e-12	3.9096	0.507	0.052	1.49523e-07	Neural_Crest_like	Resp_OT_vs_BT
SNHG7	7.33298e-12	-2.43811	0.408	0.814	1.54249e-07	Neural_Crest_like	Resp_OT_vs_BT
TM4SF1	7.69743e-12	3.70498	0.507	0.041	1.61915e-07	Neural_Crest_like	Resp_OT_vs_BT
BCAN	7.77369e-12	-6.00105	0.141	0.639	1.6352e-07	Neural_Crest_like	Resp_OT_vs_BT
MAGEA12	8.36769e-12	2.52056	0.606	0.103	1.76014e-07	Neural_Crest_like	Resp_OT_vs_BT
RPL5	9.95267e-12	-1.25979	1	1	2.09354e-07	Neural_Crest_like	Resp_OT_vs_BT
TGFBI	1.02916e-11	0.87643	0.746	0.206	2.16483e-07	Neural_Crest_like	Resp_OT_vs_BT
CAMK2B	1.07998e-11	4.40436	0.451	0.021	2.27173e-07	Neural_Crest_like	Resp_OT_vs_BT
UBE2S	1.10483e-11	2.21649	0.93	0.474	2.32402e-07	Neural_Crest_like	Resp_OT_vs_BT
PDLIM4	1.18556e-11	2.55539	0.789	0.33	2.49383e-07	Neural_Crest_like	Resp_OT_vs_BT
PRR7	1.28297e-11	2.70651	0.662	0.186	2.69872e-07	Neural_Crest_like	Resp_OT_vs_BT
SNRPB2	1.71517e-11	1.86345	0.93	0.918	3.60787e-07	Neural_Crest_like	Resp_OT_vs_BT
MX2	2.2931e-11	2.38428	0.634	0.124	4.82353e-07	Neural_Crest_like	Resp_OT_vs_BT
VAMP8	3.13958e-11	3.00656	0.549	0.072	6.6041e-07	Neural_Crest_like	Resp_OT_vs_BT
CALM1	3.39858e-11	1.01293	1	0.959	7.14891e-07	Neural_Crest_like	Resp_OT_vs_BT
SORCS1	3.8614e-11	3.10042	0.563	0.103	8.12245e-07	Neural_Crest_like	Resp_OT_vs_BT
SUMF2	4.30773e-11	1.48158	0.93	0.649	9.06132e-07	Neural_Crest_like	Resp_OT_vs_BT
NPAS2	4.33483e-11	3.3809	0.493	0.052	9.11832e-07	Neural_Crest_like	Resp_OT_vs_BT
CDKN2A	4.45862e-11	-6.64787	0	0.464	9.37871e-07	Neural_Crest_like	Resp_OT_vs_BT
ANKH	4.54287e-11	2.00586	0.831	0.423	9.55594e-07	Neural_Crest_like	Resp_OT_vs_BT
CAMK2N1	4.67189e-11	2.62381	0.69	0.216	9.82733e-07	Neural_Crest_like	Resp_OT_vs_BT
SYTL5	4.67385e-11	6.15061	0.38	0	9.83145e-07	Neural_Crest_like	Resp_OT_vs_BT
ITPR1	4.73036e-11	3.49853	0.535	0.082	9.95032e-07	Neural_Crest_like	Resp_OT_vs_BT
FKBP9	4.85855e-11	1.78122	0.901	0.464	1.022e-06	Neural_Crest_like	Resp_OT_vs_BT
PAG1	4.95917e-11	-2.74504	0.239	0.732	1.04316e-06	Neural_Crest_like	Resp_OT_vs_BT
C3orf67	5.07637e-11	2.88757	0.549	0.093	1.06781e-06	Neural_Crest_like	Resp_OT_vs_BT
FAM50A	5.22352e-11	1.62914	0.859	0.567	1.09877e-06	Neural_Crest_like	Resp_OT_vs_BT
AGMO	5.40416e-11	3.50906	0.507	0.072	1.13676e-06	Neural_Crest_like	Resp_OT_vs_BT
MELTF	5.62638e-11	2.46647	0.676	0.227	1.18351e-06	Neural_Crest_like	Resp_OT_vs_BT
ETFB	5.72712e-11	1.86912	0.859	0.536	1.2047e-06	Neural_Crest_like	Resp_OT_vs_BT
CD9	5.7686e-11	1.45419	0.915	0.464	1.21343e-06	Neural_Crest_like	Resp_OT_vs_BT
ATP2B1	6.42209e-11	1.51554	0.944	0.66	1.35089e-06	Neural_Crest_like	Resp_OT_vs_BT
ATP6V1G1	7.32222e-11	-1.04072	0.873	0.979	1.54023e-06	Neural_Crest_like	Resp_OT_vs_BT
MIF	7.43705e-11	1.59386	0.986	0.979	1.56438e-06	Neural_Crest_like	Resp_OT_vs_BT
PON2	8.28727e-11	1.669	0.887	0.557	1.74323e-06	Neural_Crest_like	Resp_OT_vs_BT
EIF4B	9.70484e-11	-1.80386	0.648	0.928	2.04141e-06	Neural_Crest_like	Resp_OT_vs_BT
NKAP	1.04968e-10	5.04295	0.761	0.423	2.20801e-06	Neural_Crest_like	Resp_OT_vs_BT
IER3	1.30625e-10	1.64943	0.958	0.804	2.74769e-06	Neural_Crest_like	Resp_OT_vs_BT
SDC3	1.30673e-10	1.55057	0.873	0.485	2.74871e-06	Neural_Crest_like	Resp_OT_vs_BT
RPS18	1.31028e-10	-1.0845	1	1	2.75617e-06	Neural_Crest_like	Resp_OT_vs_BT
AGTRAP	1.35456e-10	1.76002	0.775	0.309	2.84932e-06	Neural_Crest_like	Resp_OT_vs_BT
NACA	1.36892e-10	-1.01517	1	0.99	2.87952e-06	Neural_Crest_like	Resp_OT_vs_BT
NDUFB2	1.40583e-10	1.26442	0.986	0.948	2.95716e-06	Neural_Crest_like	Resp_OT_vs_BT
MGST3	1.55644e-10	-0.976195	0.915	1	3.27396e-06	Neural_Crest_like	Resp_OT_vs_BT
SPON2	1.56377e-10	-5.32594	0.056	0.515	3.28939e-06	Neural_Crest_like	Resp_OT_vs_BT
ATP5MF	1.60014e-10	1.19806	0.986	0.979	3.36589e-06	Neural_Crest_like	Resp_OT_vs_BT
TMEM158	1.74062e-10	4.25752	0.507	0.072	3.66139e-06	Neural_Crest_like	Resp_OT_vs_BT
PCDH9	1.8074e-10	3.11136	0.676	0.237	3.80187e-06	Neural_Crest_like	Resp_OT_vs_BT
PTGFRN	2.00133e-10	2.11313	0.69	0.216	4.2098e-06	Neural_Crest_like	Resp_OT_vs_BT
MICALL2	2.06171e-10	1.52417	0.775	0.268	4.3368e-06	Neural_Crest_like	Resp_OT_vs_BT
COX17	2.26637e-10	1.84485	0.831	0.577	4.7673e-06	Neural_Crest_like	Resp_OT_vs_BT
CLTA	2.27255e-10	-1.42879	0.845	0.948	4.7803e-06	Neural_Crest_like	Resp_OT_vs_BT
ANGPT1	2.316e-10	3.16898	0.507	0.072	4.87171e-06	Neural_Crest_like	Resp_OT_vs_BT
CLEC11A	2.58934e-10	1.84408	0.845	0.505	5.44668e-06	Neural_Crest_like	Resp_OT_vs_BT
GSTM3	2.69197e-10	1.77895	0.789	0.454	5.66255e-06	Neural_Crest_like	Resp_OT_vs_BT
TMEM107	2.73906e-10	2.17101	0.62	0.175	5.76161e-06	Neural_Crest_like	Resp_OT_vs_BT
NT5E	3.05847e-10	2.16166	0.62	0.155	6.43349e-06	Neural_Crest_like	Resp_OT_vs_BT
DOCK4	3.10321e-10	2.39206	0.606	0.144	6.52761e-06	Neural_Crest_like	Resp_OT_vs_BT
CFI	3.19814e-10	6.53763	0.352	0	6.72728e-06	Neural_Crest_like	Resp_OT_vs_BT
IRF3	3.21768e-10	1.91673	0.746	0.34	6.76839e-06	Neural_Crest_like	Resp_OT_vs_BT
GABPB1-AS1	3.29139e-10	-1.85838	0.437	0.845	6.92344e-06	Neural_Crest_like	Resp_OT_vs_BT
SLC3A2	3.97913e-10	-1.68795	0.62	0.918	8.37011e-06	Neural_Crest_like	Resp_OT_vs_BT
LINC01239	3.98961e-10	3.52545	0.423	0.031	8.39215e-06	Neural_Crest_like	Resp_OT_vs_BT
OLFML3	4.05038e-10	3.18713	0.465	0.052	8.51998e-06	Neural_Crest_like	Resp_OT_vs_BT
SEC61G	4.06198e-10	1.76597	0.944	0.928	8.54437e-06	Neural_Crest_like	Resp_OT_vs_BT
RNASE1	4.43287e-10	2.27449	0.746	0.34	9.32454e-06	Neural_Crest_like	Resp_OT_vs_BT
RIMS2	4.64765e-10	3.59312	0.437	0.041	9.77633e-06	Neural_Crest_like	Resp_OT_vs_BT
MAGEC1	4.99797e-10	3.50906	0.451	0.052	1.05132e-05	Neural_Crest_like	Resp_OT_vs_BT
COL11A1	5.60331e-10	-6.22226	0.014	0.443	1.17866e-05	Neural_Crest_like	Resp_OT_vs_BT
CCT2	6.08716e-10	-1.27318	0.831	0.969	1.28043e-05	Neural_Crest_like	Resp_OT_vs_BT
MEOX2	6.08825e-10	3.32463	0.423	0.031	1.28066e-05	Neural_Crest_like	Resp_OT_vs_BT
IFITM2	6.11421e-10	1.76137	0.915	0.546	1.28612e-05	Neural_Crest_like	Resp_OT_vs_BT
SLC25A3	6.9279e-10	-0.983487	0.958	1	1.45728e-05	Neural_Crest_like	Resp_OT_vs_BT
PPFIBP1	7.41717e-10	1.22432	0.958	0.773	1.5602e-05	Neural_Crest_like	Resp_OT_vs_BT
PAGE2B	8.21106e-10	6.73557	0.338	0	1.7272e-05	Neural_Crest_like	Resp_OT_vs_BT
EDN3	8.26385e-10	8.87643	0.338	0	1.7383e-05	Neural_Crest_like	Resp_OT_vs_BT
SLAMF9	8.72659e-10	5.92049	0.38	0.021	1.83564e-05	Neural_Crest_like	Resp_OT_vs_BT
ACTN4	8.73984e-10	0.994486	0.986	0.928	1.83842e-05	Neural_Crest_like	Resp_OT_vs_BT
SMIM3	8.81555e-10	2.02242	0.648	0.175	1.85435e-05	Neural_Crest_like	Resp_OT_vs_BT
MAEL	9.32644e-10	4.53763	0.38	0.021	1.96182e-05	Neural_Crest_like	Resp_OT_vs_BT
INPP4B	9.75694e-10	-2.41295	0.239	0.68	2.05237e-05	Neural_Crest_like	Resp_OT_vs_BT
PRKCSH	9.91378e-10	1.18037	0.915	0.825	2.08536e-05	Neural_Crest_like	Resp_OT_vs_BT
EPS8	1.00847e-09	-1.48272	0.662	0.918	2.12132e-05	Neural_Crest_like	Resp_OT_vs_BT
COL1A2	1.13327e-09	-5.41278	0.056	0.485	2.38384e-05	Neural_Crest_like	Resp_OT_vs_BT
ISG15	1.18858e-09	2.48969	0.662	0.258	2.50018e-05	Neural_Crest_like	Resp_OT_vs_BT
TXNDC17	1.19683e-09	1.52375	0.915	0.722	2.51753e-05	Neural_Crest_like	Resp_OT_vs_BT
PHACTR1	1.21667e-09	-2.10386	0.366	0.742	2.55927e-05	Neural_Crest_like	Resp_OT_vs_BT
DNASE1L1	1.24562e-09	2.10728	0.634	0.196	2.62016e-05	Neural_Crest_like	Resp_OT_vs_BT
ATP5IF1	1.34291e-09	1.40662	0.901	0.732	2.82481e-05	Neural_Crest_like	Resp_OT_vs_BT
TPM2	1.36883e-09	2.46704	0.718	0.371	2.87932e-05	Neural_Crest_like	Resp_OT_vs_BT
CAPNS1	1.43329e-09	1.45017	0.887	0.619	3.01492e-05	Neural_Crest_like	Resp_OT_vs_BT
RPL15	1.58123e-09	-1.06305	0.986	1	3.32612e-05	Neural_Crest_like	Resp_OT_vs_BT
TSPAN13	1.6162e-09	3.37073	0.437	0.052	3.39967e-05	Neural_Crest_like	Resp_OT_vs_BT
RPS7	1.698e-09	-0.81059	0.986	0.99	3.57174e-05	Neural_Crest_like	Resp_OT_vs_BT
PCOLCE	1.76543e-09	2.39488	0.746	0.361	3.71358e-05	Neural_Crest_like	Resp_OT_vs_BT
HMCN1	1.79356e-09	-2.2718	0.493	0.845	3.77275e-05	Neural_Crest_like	Resp_OT_vs_BT
SKAP1	1.82085e-09	3.49456	0.38	0.021	3.83015e-05	Neural_Crest_like	Resp_OT_vs_BT
SCRN1	1.84932e-09	3.27614	0.465	0.072	3.89004e-05	Neural_Crest_like	Resp_OT_vs_BT
ERBB3	2.00273e-09	-1.13279	0.718	0.959	4.21274e-05	Neural_Crest_like	Resp_OT_vs_BT
GPR143	2.08362e-09	-3.19812	0.155	0.588	4.38291e-05	Neural_Crest_like	Resp_OT_vs_BT
RAB38	2.41698e-09	-1.87176	0.282	0.732	5.08412e-05	Neural_Crest_like	Resp_OT_vs_BT
EIF3B	2.5971e-09	1.17186	0.915	0.67	5.463e-05	Neural_Crest_like	Resp_OT_vs_BT
PDIA4	2.85785e-09	1.2254	0.93	0.763	6.01148e-05	Neural_Crest_like	Resp_OT_vs_BT
MTRNR2L10	3.08276e-09	2.53109	0.479	0.072	6.48459e-05	Neural_Crest_like	Resp_OT_vs_BT
P3H3	3.13933e-09	2.57945	0.535	0.124	6.60358e-05	Neural_Crest_like	Resp_OT_vs_BT
MAGEC2	3.42094e-09	4.3809	0.38	0.031	7.19594e-05	Neural_Crest_like	Resp_OT_vs_BT
NFKBIZ	3.47387e-09	1.91411	0.69	0.227	7.30729e-05	Neural_Crest_like	Resp_OT_vs_BT
ZFAS1	3.68949e-09	-1.41901	0.915	0.959	7.76084e-05	Neural_Crest_like	Resp_OT_vs_BT
ZNF536	3.80571e-09	3.33281	0.437	0.062	8.00532e-05	Neural_Crest_like	Resp_OT_vs_BT
NDUFA3	3.95646e-09	1.30102	0.915	0.722	8.32242e-05	Neural_Crest_like	Resp_OT_vs_BT
AP2S1	4.14655e-09	1.28695	0.93	0.866	8.72226e-05	Neural_Crest_like	Resp_OT_vs_BT
UQCRQ	4.17549e-09	1.19216	0.972	0.959	8.78313e-05	Neural_Crest_like	Resp_OT_vs_BT
VWA1	4.18505e-09	1.77209	0.746	0.32	8.80326e-05	Neural_Crest_like	Resp_OT_vs_BT
DCBLD2	4.47626e-09	1.13529	0.859	0.536	9.4158e-05	Neural_Crest_like	Resp_OT_vs_BT
ITGB3	4.49609e-09	3.34829	0.465	0.082	9.45753e-05	Neural_Crest_like	Resp_OT_vs_BT
UBE2M	4.55936e-09	1.58944	0.803	0.464	9.59061e-05	Neural_Crest_like	Resp_OT_vs_BT
SPRED3	4.60454e-09	3.03513	0.451	0.072	9.68565e-05	Neural_Crest_like	Resp_OT_vs_BT
TENT5A	4.62951e-09	2.13822	0.704	0.278	9.73816e-05	Neural_Crest_like	Resp_OT_vs_BT
ACADVL	4.92873e-09	1.56735	0.873	0.598	0.000103676	Neural_Crest_like	Resp_OT_vs_BT
COPE	4.94634e-09	1.31539	0.915	0.835	0.000104046	Neural_Crest_like	Resp_OT_vs_BT
GYPC	4.9814e-09	-1.24271	0.507	0.887	0.000104784	Neural_Crest_like	Resp_OT_vs_BT
PLBD1	5.06083e-09	2.97373	0.479	0.093	0.000106455	Neural_Crest_like	Resp_OT_vs_BT
RAB6A	5.08584e-09	-2.26865	0.239	0.649	0.000106981	Neural_Crest_like	Resp_OT_vs_BT
KDELR3	5.16652e-09	1.85456	0.704	0.289	0.000108678	Neural_Crest_like	Resp_OT_vs_BT
PYROXD2	5.25898e-09	3.48259	0.465	0.082	0.000110623	Neural_Crest_like	Resp_OT_vs_BT
FOSB	5.33065e-09	1.42131	0.93	0.66	0.00011213	Neural_Crest_like	Resp_OT_vs_BT
SERPINB6	5.72109e-09	1.3682	0.93	0.722	0.000120343	Neural_Crest_like	Resp_OT_vs_BT
ZNHIT1	5.84888e-09	1.17779	0.958	0.918	0.000123031	Neural_Crest_like	Resp_OT_vs_BT
SHISA4	6.04708e-09	2.13701	0.676	0.289	0.0001272	Neural_Crest_like	Resp_OT_vs_BT
SHISA5	6.05894e-09	1.4232	0.845	0.412	0.00012745	Neural_Crest_like	Resp_OT_vs_BT
VKORC1	6.22268e-09	1.67413	0.845	0.577	0.000130894	Neural_Crest_like	Resp_OT_vs_BT
SPATA13	6.34259e-09	1.97373	0.662	0.237	0.000133416	Neural_Crest_like	Resp_OT_vs_BT
MFGE8	6.42532e-09	-1.58071	0.634	0.887	0.000135157	Neural_Crest_like	Resp_OT_vs_BT
MMP2	6.66949e-09	-5.68939	0.014	0.402	0.000140293	Neural_Crest_like	Resp_OT_vs_BT
RAP1A	6.9651e-09	1.86912	0.718	0.33	0.000146511	Neural_Crest_like	Resp_OT_vs_BT
FABP7	7.3503e-09	3.19433	0.451	0.072	0.000154613	Neural_Crest_like	Resp_OT_vs_BT
MITF	7.64775e-09	-2.10108	0.549	0.825	0.00016087	Neural_Crest_like	Resp_OT_vs_BT
MGP	7.69806e-09	1.67458	0.944	0.588	0.000161929	Neural_Crest_like	Resp_OT_vs_BT
PLPP3	7.88207e-09	2.74562	0.451	0.072	0.000165799	Neural_Crest_like	Resp_OT_vs_BT
BRSK1	8.31772e-09	3.17263	0.394	0.041	0.000174963	Neural_Crest_like	Resp_OT_vs_BT
INHBA	8.34179e-09	3.64281	0.38	0.031	0.00017547	Neural_Crest_like	Resp_OT_vs_BT
CBX3	8.47916e-09	0.951166	1	0.969	0.000178359	Neural_Crest_like	Resp_OT_vs_BT
IL27RA	9.01594e-09	3.59701	0.408	0.052	0.00018965	Neural_Crest_like	Resp_OT_vs_BT
TMEM14C	9.28714e-09	-1.27392	0.704	0.959	0.000195355	Neural_Crest_like	Resp_OT_vs_BT
MRPL20	9.5923e-09	1.02932	0.944	0.722	0.000201774	Neural_Crest_like	Resp_OT_vs_BT
TESC	9.86163e-09	5.25752	0.324	0.01	0.000207439	Neural_Crest_like	Resp_OT_vs_BT
OAZ1	9.89159e-09	0.974307	1	0.887	0.00020807	Neural_Crest_like	Resp_OT_vs_BT
SEMA6B	1.0476e-08	4.84248	0.324	0.01	0.000220364	Neural_Crest_like	Resp_OT_vs_BT
FKBP2	1.11719e-08	1.0252	0.958	0.804	0.000235	Neural_Crest_like	Resp_OT_vs_BT
SH3GLB1	1.24214e-08	1.13314	0.901	0.68	0.000261284	Neural_Crest_like	Resp_OT_vs_BT
SERPINB2	1.2663e-08	7.34498	0.296	0	0.000266367	Neural_Crest_like	Resp_OT_vs_BT
PNMA5	1.26955e-08	6.45017	0.296	0	0.000267049	Neural_Crest_like	Resp_OT_vs_BT
LGALS1	1.37501e-08	1.0466	1	0.845	0.000289233	Neural_Crest_like	Resp_OT_vs_BT
LINC00221	1.44951e-08	2.89495	0.437	0.072	0.000304904	Neural_Crest_like	Resp_OT_vs_BT
SERINC2	1.52695e-08	3.32791	0.521	0.144	0.000321193	Neural_Crest_like	Resp_OT_vs_BT
ATP6V0E1	1.54701e-08	1.1643	0.958	0.876	0.000325414	Neural_Crest_like	Resp_OT_vs_BT
METTL9	1.64331e-08	-1.6125	0.662	0.938	0.00034567	Neural_Crest_like	Resp_OT_vs_BT
RYR1	1.65963e-08	4.29147	0.338	0.021	0.000349104	Neural_Crest_like	Resp_OT_vs_BT
POP4	1.6622e-08	2.09653	0.592	0.216	0.000349643	Neural_Crest_like	Resp_OT_vs_BT
PAPSS1	1.74287e-08	-1.79776	0.394	0.773	0.000366612	Neural_Crest_like	Resp_OT_vs_BT
ASAH1	1.76828e-08	-1.63879	0.606	0.856	0.000371957	Neural_Crest_like	Resp_OT_vs_BT
IFITM3	1.92246e-08	1.13932	0.986	0.938	0.000404389	Neural_Crest_like	Resp_OT_vs_BT
CLEC2B	1.92741e-08	2.00271	0.549	0.134	0.00040543	Neural_Crest_like	Resp_OT_vs_BT
CHST6	1.97194e-08	3.32463	0.366	0.031	0.000414797	Neural_Crest_like	Resp_OT_vs_BT
SSR4	1.98255e-08	0.738778	0.986	0.99	0.00041703	Neural_Crest_like	Resp_OT_vs_BT
MAD2L2	2.07211e-08	2.18168	0.676	0.381	0.000435869	Neural_Crest_like	Resp_OT_vs_BT
CDCP1	2.08752e-08	4.15061	0.338	0.021	0.000439111	Neural_Crest_like	Resp_OT_vs_BT
JOSD2	2.2062e-08	1.60019	0.746	0.371	0.000464075	Neural_Crest_like	Resp_OT_vs_BT
IFI35	2.21994e-08	2.07952	0.577	0.175	0.000466965	Neural_Crest_like	Resp_OT_vs_BT
PLOD1	2.30624e-08	1.23191	0.845	0.546	0.000485118	Neural_Crest_like	Resp_OT_vs_BT
AHI1	2.33902e-08	1.55797	0.761	0.33	0.000492013	Neural_Crest_like	Resp_OT_vs_BT
AK4	2.40404e-08	3.02585	0.521	0.155	0.000505689	Neural_Crest_like	Resp_OT_vs_BT
ATOX1	2.41744e-08	1.11759	0.958	0.887	0.000508508	Neural_Crest_like	Resp_OT_vs_BT
ATP5F1B	2.43514e-08	-1.06567	0.944	0.969	0.000512231	Neural_Crest_like	Resp_OT_vs_BT
RSL24D1	2.43548e-08	-1.72737	0.366	0.753	0.000512304	Neural_Crest_like	Resp_OT_vs_BT
ASPHD1	2.48656e-08	3.13466	0.38	0.041	0.000523049	Neural_Crest_like	Resp_OT_vs_BT
SIL1	2.63791e-08	1.90536	0.704	0.361	0.000554885	Neural_Crest_like	Resp_OT_vs_BT
USE1	2.86141e-08	1.51318	0.732	0.32	0.000601898	Neural_Crest_like	Resp_OT_vs_BT
SRPX	2.87325e-08	1.23504	0.887	0.608	0.000604389	Neural_Crest_like	Resp_OT_vs_BT
ZNF704	2.92439e-08	-1.89664	0.282	0.691	0.000615146	Neural_Crest_like	Resp_OT_vs_BT
PSMD8	2.93081e-08	1.15757	0.944	0.887	0.000616496	Neural_Crest_like	Resp_OT_vs_BT
PLXNB2	2.93353e-08	1.4851	0.775	0.505	0.000617069	Neural_Crest_like	Resp_OT_vs_BT
TBCA	2.93474e-08	0.878558	0.986	0.928	0.000617322	Neural_Crest_like	Resp_OT_vs_BT
YWHAZ	2.95192e-08	-0.800825	1	1	0.000620937	Neural_Crest_like	Resp_OT_vs_BT
PPP1CC	2.97541e-08	-1.56289	0.493	0.804	0.000625877	Neural_Crest_like	Resp_OT_vs_BT
SH2D1B	3.04087e-08	5.80772	0.282	0	0.000639648	Neural_Crest_like	Resp_OT_vs_BT
CAVIN1	3.05219e-08	0.945934	0.803	0.381	0.000642027	Neural_Crest_like	Resp_OT_vs_BT
ZSCAN18	3.10474e-08	-5.10442	0	0.351	0.000653081	Neural_Crest_like	Resp_OT_vs_BT
FAT1	3.19817e-08	-3.15187	0.155	0.536	0.000672735	Neural_Crest_like	Resp_OT_vs_BT
ITM2B	3.27825e-08	0.805849	1	1	0.000689579	Neural_Crest_like	Resp_OT_vs_BT
LYPD1	3.38873e-08	-4.54079	0.056	0.433	0.000712819	Neural_Crest_like	Resp_OT_vs_BT
SEM1	3.42722e-08	0.974756	0.958	0.969	0.000720915	Neural_Crest_like	Resp_OT_vs_BT
BAALC	3.61194e-08	2.38604	0.451	0.082	0.000759771	Neural_Crest_like	Resp_OT_vs_BT
ATP10B	3.75204e-08	2.3977	0.479	0.103	0.000789241	Neural_Crest_like	Resp_OT_vs_BT
LAMA4	3.75359e-08	1.6518	0.817	0.515	0.000789568	Neural_Crest_like	Resp_OT_vs_BT
CCNG1	3.97488e-08	-1.84818	0.338	0.701	0.000836116	Neural_Crest_like	Resp_OT_vs_BT
LAMTOR4	4.0151e-08	1.01152	0.944	0.835	0.000844575	Neural_Crest_like	Resp_OT_vs_BT
TMSB10	4.171e-08	1.06842	1	0.99	0.00087737	Neural_Crest_like	Resp_OT_vs_BT
DYNLT3	4.39179e-08	1.6793	0.69	0.299	0.000923813	Neural_Crest_like	Resp_OT_vs_BT
POLR2I	4.68542e-08	1.42745	0.859	0.68	0.000985577	Neural_Crest_like	Resp_OT_vs_BT
NEGR1	4.80773e-08	1.98068	0.437	0.072	0.00101131	Neural_Crest_like	Resp_OT_vs_BT
SIAE	4.87486e-08	3.08243	0.352	0.031	0.00102543	Neural_Crest_like	Resp_OT_vs_BT
RUNX1	5.29284e-08	1.15516	0.69	0.247	0.00111335	Neural_Crest_like	Resp_OT_vs_BT
CGREF1	5.55369e-08	3.29147	0.38	0.052	0.00116822	Neural_Crest_like	Resp_OT_vs_BT
CTSC	5.76296e-08	1.64686	0.873	0.567	0.00121224	Neural_Crest_like	Resp_OT_vs_BT
S100B	5.97645e-08	1.45806	0.986	0.856	0.00125715	Neural_Crest_like	Resp_OT_vs_BT
HPS4	5.98378e-08	-2.10442	0.183	0.608	0.00125869	Neural_Crest_like	Resp_OT_vs_BT
PLOD3	6.42477e-08	1.06763	0.972	0.979	0.00135145	Neural_Crest_like	Resp_OT_vs_BT
AHR	6.48958e-08	1.38731	0.845	0.495	0.00136508	Neural_Crest_like	Resp_OT_vs_BT
PQBP1	6.72659e-08	-2.34239	0.183	0.557	0.00141494	Neural_Crest_like	Resp_OT_vs_BT
BMP7	7.31385e-08	5.20505	0.268	0	0.00153847	Neural_Crest_like	Resp_OT_vs_BT
AL034417.3	7.35801e-08	5.35706	0.268	0	0.00154776	Neural_Crest_like	Resp_OT_vs_BT
DCSTAMP	7.47925e-08	6.20505	0.268	0	0.00157326	Neural_Crest_like	Resp_OT_vs_BT
BX322234.2	7.51628e-08	6.55869	0.268	0	0.00158105	Neural_Crest_like	Resp_OT_vs_BT
NR3C1	7.59456e-08	1.23153	0.831	0.495	0.00159751	Neural_Crest_like	Resp_OT_vs_BT
C7orf50	7.95683e-08	1.53763	0.775	0.536	0.00167372	Neural_Crest_like	Resp_OT_vs_BT
PILRB	8.02271e-08	1.75683	0.648	0.258	0.00168758	Neural_Crest_like	Resp_OT_vs_BT
DBNL	8.0623e-08	1.58087	0.718	0.33	0.00169591	Neural_Crest_like	Resp_OT_vs_BT
PDGFA	8.50979e-08	1.16596	0.817	0.443	0.00179003	Neural_Crest_like	Resp_OT_vs_BT
TFPT	8.62141e-08	1.67694	0.676	0.309	0.00181351	Neural_Crest_like	Resp_OT_vs_BT
CELF2	8.6657e-08	-1.44131	0.521	0.804	0.00182283	Neural_Crest_like	Resp_OT_vs_BT
NME1	8.77201e-08	1.53763	0.817	0.598	0.00184519	Neural_Crest_like	Resp_OT_vs_BT
FAM3C	8.97508e-08	1.03513	0.93	0.722	0.00188791	Neural_Crest_like	Resp_OT_vs_BT
LOXL3	9.33283e-08	1.57008	0.704	0.299	0.00196316	Neural_Crest_like	Resp_OT_vs_BT
SET	9.5375e-08	-1.08686	0.887	0.969	0.00200621	Neural_Crest_like	Resp_OT_vs_BT
C1R	9.76788e-08	2.62949	0.451	0.093	0.00205467	Neural_Crest_like	Resp_OT_vs_BT
MGMT	9.81006e-08	-5.16454	0	0.33	0.00206355	Neural_Crest_like	Resp_OT_vs_BT
PFKP	9.96196e-08	2.69809	0.479	0.134	0.0020955	Neural_Crest_like	Resp_OT_vs_BT
IL1RAP	1.01849e-07	1.5548	0.761	0.443	0.00214239	Neural_Crest_like	Resp_OT_vs_BT
CPNE5	1.0204e-07	2.9096	0.394	0.062	0.00214641	Neural_Crest_like	Resp_OT_vs_BT
IFI27L2	1.0328e-07	1.27759	0.789	0.474	0.0021725	Neural_Crest_like	Resp_OT_vs_BT
GLRX	1.04268e-07	2.9241	0.394	0.062	0.00219328	Neural_Crest_like	Resp_OT_vs_BT
ZNF667-AS1	1.04344e-07	-3.79776	0.014	0.361	0.00219488	Neural_Crest_like	Resp_OT_vs_BT
LOXL4	1.05154e-07	2.32118	0.549	0.165	0.00221192	Neural_Crest_like	Resp_OT_vs_BT
TNNT1	1.05659e-07	3.56564	0.352	0.041	0.00222253	Neural_Crest_like	Resp_OT_vs_BT
BX284668.5	1.07736e-07	2.65662	0.437	0.093	0.00226623	Neural_Crest_like	Resp_OT_vs_BT
STRAP	1.11047e-07	-1.20277	0.606	0.876	0.00233587	Neural_Crest_like	Resp_OT_vs_BT
NCL	1.11479e-07	-1.11383	1	1	0.00234496	Neural_Crest_like	Resp_OT_vs_BT
UPP1	1.16762e-07	1.77879	0.789	0.505	0.0024561	Neural_Crest_like	Resp_OT_vs_BT
POMGNT1	1.16997e-07	1.45017	0.732	0.361	0.00246103	Neural_Crest_like	Resp_OT_vs_BT
ANXA5	1.18119e-07	-1.03692	0.986	0.99	0.00248463	Neural_Crest_like	Resp_OT_vs_BT
CALU	1.18686e-07	0.726256	1	0.979	0.00249655	Neural_Crest_like	Resp_OT_vs_BT
MET	1.19146e-07	2.00376	0.521	0.144	0.00250624	Neural_Crest_like	Resp_OT_vs_BT
KLHL24	1.22519e-07	-2.15391	0.268	0.629	0.00257718	Neural_Crest_like	Resp_OT_vs_BT
TRIL	1.25923e-07	3.11313	0.408	0.072	0.00264879	Neural_Crest_like	Resp_OT_vs_BT
TMA7	1.31453e-07	0.813686	0.986	0.99	0.00276511	Neural_Crest_like	Resp_OT_vs_BT
SLC26A2	1.3173e-07	2.16476	0.704	0.392	0.00277095	Neural_Crest_like	Resp_OT_vs_BT
MLANA	1.33798e-07	-1.10832	0.437	0.825	0.00281445	Neural_Crest_like	Resp_OT_vs_BT
MZF1-AS1	1.37336e-07	3.10224	0.352	0.041	0.00288887	Neural_Crest_like	Resp_OT_vs_BT
NGRN	1.38805e-07	-2.9381	0.169	0.526	0.00291977	Neural_Crest_like	Resp_OT_vs_BT
LYZ	1.4826e-07	6.69809	0.282	0.01	0.00311865	Neural_Crest_like	Resp_OT_vs_BT
UBA1	1.6016e-07	1.33281	0.831	0.546	0.00336897	Neural_Crest_like	Resp_OT_vs_BT
MT1E	1.60439e-07	1.09458	0.732	0.33	0.00337484	Neural_Crest_like	Resp_OT_vs_BT
UTY	1.71805e-07	-5.25027	0	0.32	0.00361392	Neural_Crest_like	Resp_OT_vs_BT
GRIA2	1.76515e-07	5.45017	0.254	0	0.00371299	Neural_Crest_like	Resp_OT_vs_BT
NCAM1	1.77231e-07	2.01785	0.507	0.144	0.00372805	Neural_Crest_like	Resp_OT_vs_BT
HSPD1	1.79963e-07	-1.0527	0.944	1	0.00378552	Neural_Crest_like	Resp_OT_vs_BT
PCBP2	1.84584e-07	-0.893242	0.915	0.969	0.00388273	Neural_Crest_like	Resp_OT_vs_BT
HRK	1.91286e-07	-3.77865	0.028	0.371	0.00402371	Neural_Crest_like	Resp_OT_vs_BT
SLC9A1	1.91896e-07	2.48579	0.423	0.082	0.00403652	Neural_Crest_like	Resp_OT_vs_BT
DUSP12	1.92281e-07	-2.80857	0.141	0.505	0.00404463	Neural_Crest_like	Resp_OT_vs_BT
DST	1.97498e-07	-1.46075	0.845	0.918	0.00415437	Neural_Crest_like	Resp_OT_vs_BT
ALG2	2.0264e-07	-2.21821	0.155	0.536	0.00426254	Neural_Crest_like	Resp_OT_vs_BT
CHPF2	2.03168e-07	2.23038	0.535	0.186	0.00427365	Neural_Crest_like	Resp_OT_vs_BT
UQCR11	2.08091e-07	1.05578	0.958	0.856	0.00437719	Neural_Crest_like	Resp_OT_vs_BT
ENO1	2.16453e-07	1.00945	1	0.99	0.00455308	Neural_Crest_like	Resp_OT_vs_BT
NRP1	2.18146e-07	2.08093	0.465	0.103	0.00458871	Neural_Crest_like	Resp_OT_vs_BT
SOX4	2.19883e-07	-1.52961	0.901	0.969	0.00462524	Neural_Crest_like	Resp_OT_vs_BT
ECH1	2.20583e-07	1.54674	0.732	0.433	0.00463997	Neural_Crest_like	Resp_OT_vs_BT
SKAP2	2.21799e-07	1.53054	0.789	0.567	0.00466555	Neural_Crest_like	Resp_OT_vs_BT
BUD31	2.30383e-07	1.25907	0.859	0.68	0.00484611	Neural_Crest_like	Resp_OT_vs_BT
UCN2	2.36341e-07	3.33998	0.394	0.072	0.00497143	Neural_Crest_like	Resp_OT_vs_BT
NDRG1	2.36599e-07	3.16041	0.69	0.412	0.00497687	Neural_Crest_like	Resp_OT_vs_BT
TKT	2.38044e-07	-1.41913	0.803	0.897	0.00500726	Neural_Crest_like	Resp_OT_vs_BT
SERPINH1	2.4024e-07	-1.86884	0.859	0.907	0.00505346	Neural_Crest_like	Resp_OT_vs_BT
LMAN2	2.41873e-07	0.956518	0.972	0.876	0.0050878	Neural_Crest_like	Resp_OT_vs_BT
EIF3M	2.49242e-07	-1.14828	0.535	0.856	0.00524281	Neural_Crest_like	Resp_OT_vs_BT
KIAA0040	2.56694e-07	2.33152	0.465	0.113	0.00539957	Neural_Crest_like	Resp_OT_vs_BT
GJB2	2.66583e-07	3.01495	0.394	0.072	0.00560757	Neural_Crest_like	Resp_OT_vs_BT
S100A6	2.70609e-07	1.35701	1	0.969	0.00569226	Neural_Crest_like	Resp_OT_vs_BT
KIF16B	2.74793e-07	1.61618	0.62	0.227	0.00578028	Neural_Crest_like	Resp_OT_vs_BT
PARP9	2.84372e-07	1.93891	0.592	0.237	0.00598176	Neural_Crest_like	Resp_OT_vs_BT
CCDC71L	2.96908e-07	2.17599	0.507	0.144	0.00624545	Neural_Crest_like	Resp_OT_vs_BT
ANP32B	2.99045e-07	-1.48384	0.69	0.876	0.00629041	Neural_Crest_like	Resp_OT_vs_BT
TCF4	3.01379e-07	-5.6373	0	0.309	0.0063395	Neural_Crest_like	Resp_OT_vs_BT
PRKAR2B	3.09096e-07	1.65827	0.521	0.144	0.00650183	Neural_Crest_like	Resp_OT_vs_BT
FABP5	3.19893e-07	1.77695	0.915	0.794	0.00672895	Neural_Crest_like	Resp_OT_vs_BT
TAX1BP1	3.27104e-07	0.709843	1	0.959	0.00688063	Neural_Crest_like	Resp_OT_vs_BT
RABAC1	3.28766e-07	1.05405	0.944	0.856	0.0069156	Neural_Crest_like	Resp_OT_vs_BT
PTGES3	3.32849e-07	-0.861603	0.887	0.99	0.00700148	Neural_Crest_like	Resp_OT_vs_BT
CRTAP	3.33839e-07	-1.16711	0.676	0.887	0.0070223	Neural_Crest_like	Resp_OT_vs_BT
ACLY	3.38724e-07	1.47836	0.775	0.433	0.00712506	Neural_Crest_like	Resp_OT_vs_BT
TDRD12	3.426e-07	2.20916	0.408	0.072	0.00720659	Neural_Crest_like	Resp_OT_vs_BT
BCAP29	3.5509e-07	0.836224	0.958	0.773	0.00746933	Neural_Crest_like	Resp_OT_vs_BT
ZFAND5	3.59109e-07	-1.13007	0.676	0.887	0.00755387	Neural_Crest_like	Resp_OT_vs_BT
RHBDF2	3.68041e-07	2.55979	0.493	0.155	0.00774175	Neural_Crest_like	Resp_OT_vs_BT
DLGAP1	3.73495e-07	-4.92487	0.014	0.33	0.00785648	Neural_Crest_like	Resp_OT_vs_BT
TMEM259	3.80102e-07	1.72225	0.662	0.371	0.00799544	Neural_Crest_like	Resp_OT_vs_BT
UGCG	3.80144e-07	-1.90869	0.479	0.763	0.00799633	Neural_Crest_like	Resp_OT_vs_BT
DNAH2	3.90038e-07	4.15061	0.268	0.01	0.00820444	Neural_Crest_like	Resp_OT_vs_BT
MYC	4.03144e-07	-2.3758	0.338	0.66	0.00848014	Neural_Crest_like	Resp_OT_vs_BT
KCNK15	4.14027e-07	3.53763	0.31	0.031	0.00870905	Neural_Crest_like	Resp_OT_vs_BT
PXDN	4.14247e-07	-4.73306	0.028	0.351	0.00871368	Neural_Crest_like	Resp_OT_vs_BT
PRAME	4.14999e-07	-1.15795	0.944	0.897	0.00872951	Neural_Crest_like	Resp_OT_vs_BT
CREB5	4.19458e-07	1.49826	0.662	0.258	0.00882331	Neural_Crest_like	Resp_OT_vs_BT
RBM39	4.21058e-07	-0.918702	0.958	0.99	0.00885694	Neural_Crest_like	Resp_OT_vs_BT
PLA2G2A	4.33125e-07	5.85956	0.268	0.01	0.00911079	Neural_Crest_like	Resp_OT_vs_BT
C19orf70	4.40852e-07	1.10974	0.901	0.794	0.00927333	Neural_Crest_like	Resp_OT_vs_BT
AP2B1	4.6236e-07	1.33866	0.901	0.649	0.00972574	Neural_Crest_like	Resp_OT_vs_BT
HOXC10	4.64151e-07	2.92821	0.338	0.041	0.00976342	Neural_Crest_like	Resp_OT_vs_BT
GAMT	4.67859e-07	2.24458	0.563	0.247	0.00984141	Neural_Crest_like	Resp_OT_vs_BT
CAP2	4.68283e-07	-2.95583	0.042	0.381	0.00985034	Neural_Crest_like	Resp_OT_vs_BT
ANP32A	4.77214e-07	-1.17172	0.775	0.918	0.0100382	Neural_Crest_like	Resp_OT_vs_BT
NFE2L3	4.82762e-07	1.45017	0.676	0.268	0.0101549	Neural_Crest_like	Resp_OT_vs_BT
PLPP2	4.87683e-07	2.54328	0.408	0.082	0.0102584	Neural_Crest_like	Resp_OT_vs_BT
LIMD2	4.8859e-07	-2.8877	0.099	0.443	0.0102775	Neural_Crest_like	Resp_OT_vs_BT
IFNGR2	4.90639e-07	1.10109	0.873	0.639	0.0103206	Neural_Crest_like	Resp_OT_vs_BT
RPL35	4.93032e-07	-0.826702	0.986	1	0.0103709	Neural_Crest_like	Resp_OT_vs_BT
MCC	4.95309e-07	-3.25027	0.07	0.412	0.0104188	Neural_Crest_like	Resp_OT_vs_BT
ACTG1	5.00834e-07	-0.992421	1	0.99	0.010535	Neural_Crest_like	Resp_OT_vs_BT
P4HA2	5.13219e-07	1.5439	0.859	0.588	0.0107956	Neural_Crest_like	Resp_OT_vs_BT
MAGEA6	5.38348e-07	2.12824	0.38	0.062	0.0113242	Neural_Crest_like	Resp_OT_vs_BT
PHC2	5.41738e-07	1.41301	0.718	0.371	0.0113954	Neural_Crest_like	Resp_OT_vs_BT
UBL3	5.46174e-07	-1.55546	0.732	0.887	0.0114888	Neural_Crest_like	Resp_OT_vs_BT
HOMER3	5.64048e-07	1.62602	0.563	0.186	0.0118648	Neural_Crest_like	Resp_OT_vs_BT
ZNF24	5.68612e-07	-1.27957	0.479	0.804	0.0119608	Neural_Crest_like	Resp_OT_vs_BT
LSM7	5.69433e-07	0.879009	0.972	0.876	0.011978	Neural_Crest_like	Resp_OT_vs_BT
VEGFA	5.72127e-07	1.85975	0.718	0.381	0.0120347	Neural_Crest_like	Resp_OT_vs_BT
IGF2BP2	5.77022e-07	-1.45964	0.493	0.763	0.0121377	Neural_Crest_like	Resp_OT_vs_BT
GADD45B	6.02026e-07	1.70315	0.648	0.289	0.0126636	Neural_Crest_like	Resp_OT_vs_BT
RPL28	6.06418e-07	0.72032	1	1	0.012756	Neural_Crest_like	Resp_OT_vs_BT
MSN	6.17393e-07	-1.4243	0.704	0.845	0.0129869	Neural_Crest_like	Resp_OT_vs_BT
HACD1	6.23002e-07	-2.92487	0.07	0.412	0.0131048	Neural_Crest_like	Resp_OT_vs_BT
SPSB3	6.27476e-07	-1.71381	0.268	0.619	0.013199	Neural_Crest_like	Resp_OT_vs_BT
SH3GL1	6.37671e-07	1.75134	0.563	0.216	0.0134134	Neural_Crest_like	Resp_OT_vs_BT
DPYSL3	6.50719e-07	1.48579	0.592	0.247	0.0136879	Neural_Crest_like	Resp_OT_vs_BT
ITGB8	6.52696e-07	1.39175	0.676	0.289	0.0137295	Neural_Crest_like	Resp_OT_vs_BT
CADM3	6.55728e-07	4.22276	0.282	0.021	0.0137932	Neural_Crest_like	Resp_OT_vs_BT
HACD3	6.61003e-07	-1.61855	0.676	0.825	0.0139042	Neural_Crest_like	Resp_OT_vs_BT
ETHE1	6.7186e-07	1.75735	0.69	0.392	0.0141326	Neural_Crest_like	Resp_OT_vs_BT
LRRFIP2	6.84943e-07	-1.5584	0.408	0.722	0.0144078	Neural_Crest_like	Resp_OT_vs_BT
COX6B1	6.883e-07	0.889986	0.986	0.979	0.0144784	Neural_Crest_like	Resp_OT_vs_BT
TNFRSF19	7.10042e-07	1.33414	0.732	0.34	0.0149357	Neural_Crest_like	Resp_OT_vs_BT
CD74	7.28632e-07	2.71668	0.718	0.546	0.0153268	Neural_Crest_like	Resp_OT_vs_BT
RRP15	7.40067e-07	1.07246	0.817	0.536	0.0155673	Neural_Crest_like	Resp_OT_vs_BT
CTBS	7.43337e-07	1.41236	0.69	0.381	0.0156361	Neural_Crest_like	Resp_OT_vs_BT
PLCG2	7.50281e-07	2.15061	0.634	0.33	0.0157822	Neural_Crest_like	Resp_OT_vs_BT
OGDH	7.55778e-07	1.79809	0.577	0.247	0.0158978	Neural_Crest_like	Resp_OT_vs_BT
ID4	7.95317e-07	-3.10442	0.099	0.443	0.0167295	Neural_Crest_like	Resp_OT_vs_BT
P4HB	8.08889e-07	0.718892	1	0.938	0.017015	Neural_Crest_like	Resp_OT_vs_BT
BACH1	8.20436e-07	1.52315	0.789	0.412	0.0172579	Neural_Crest_like	Resp_OT_vs_BT
BCAP31	8.28631e-07	0.818181	1	0.907	0.0174302	Neural_Crest_like	Resp_OT_vs_BT
SELENON	8.39505e-07	1.49402	0.732	0.433	0.017659	Neural_Crest_like	Resp_OT_vs_BT
TANC2	8.44519e-07	1.84706	0.634	0.289	0.0177645	Neural_Crest_like	Resp_OT_vs_BT
KCTD12	8.57327e-07	2.04843	0.563	0.227	0.0180339	Neural_Crest_like	Resp_OT_vs_BT
ADGRL2	8.58222e-07	2.48579	0.366	0.062	0.0180527	Neural_Crest_like	Resp_OT_vs_BT
JAGN1	8.65601e-07	-2.0608	0.211	0.557	0.0182079	Neural_Crest_like	Resp_OT_vs_BT
PEG3	8.85004e-07	-6.48057	0	0.289	0.0186161	Neural_Crest_like	Resp_OT_vs_BT
MORF4L1	8.9239e-07	-0.87686	0.944	0.979	0.0187714	Neural_Crest_like	Resp_OT_vs_BT
VPS35	8.92783e-07	-0.908026	0.775	0.938	0.0187797	Neural_Crest_like	Resp_OT_vs_BT
COPZ2	8.99666e-07	2.00959	0.479	0.144	0.0189245	Neural_Crest_like	Resp_OT_vs_BT
DNAJB1	9.11555e-07	1.04698	0.972	0.876	0.0191746	Neural_Crest_like	Resp_OT_vs_BT
PPFIA1	9.3326e-07	-1.61038	0.338	0.68	0.0196311	Neural_Crest_like	Resp_OT_vs_BT
KAZALD1	9.34422e-07	3.97373	0.254	0.01	0.0196556	Neural_Crest_like	Resp_OT_vs_BT
NRN1	9.35463e-07	1.91831	0.465	0.124	0.0196775	Neural_Crest_like	Resp_OT_vs_BT
ITGA3	9.41476e-07	1.16788	0.789	0.464	0.019804	Neural_Crest_like	Resp_OT_vs_BT
BLVRA	9.58258e-07	1.73967	0.592	0.247	0.020157	Neural_Crest_like	Resp_OT_vs_BT
POLR2J	9.77195e-07	1.20505	0.789	0.546	0.0205553	Neural_Crest_like	Resp_OT_vs_BT
EYA1	9.93176e-07	3.00036	0.338	0.052	0.0208915	Neural_Crest_like	Resp_OT_vs_BT
BMPER	9.94024e-07	4.9096	0.225	0	0.0209093	Neural_Crest_like	Resp_OT_vs_BT
SAMD9L	9.98021e-07	2.40952	0.394	0.082	0.0209934	Neural_Crest_like	Resp_OT_vs_BT
SNED1	9.98137e-07	5.15061	0.225	0	0.0209958	Neural_Crest_like	Resp_OT_vs_BT
ILK	1.00104e-06	-1.36509	0.451	0.753	0.0210569	Neural_Crest_like	Resp_OT_vs_BT
NDUFA13	1.00261e-06	1.42193	0.859	0.67	0.0210899	Neural_Crest_like	Resp_OT_vs_BT
AC005280.2	1.00403e-06	5.40436	0.225	0	0.0211198	Neural_Crest_like	Resp_OT_vs_BT
DNLZ	1.0044e-06	5.20505	0.225	0	0.0211275	Neural_Crest_like	Resp_OT_vs_BT
SLC22A17	1.00737e-06	2.01845	0.521	0.175	0.0211901	Neural_Crest_like	Resp_OT_vs_BT
EHMT1	1.01873e-06	-2.1462	0.268	0.588	0.0214289	Neural_Crest_like	Resp_OT_vs_BT
EEF1A1	1.02051e-06	-1.09881	1	1	0.0214664	Neural_Crest_like	Resp_OT_vs_BT
OSBP2	1.02104e-06	3.69809	0.254	0.01	0.0214776	Neural_Crest_like	Resp_OT_vs_BT
PRR34-AS1	1.0362e-06	2.27459	0.507	0.186	0.0217964	Neural_Crest_like	Resp_OT_vs_BT
COL4A2	1.0465e-06	1.58227	0.648	0.268	0.0220132	Neural_Crest_like	Resp_OT_vs_BT
IL33	1.0622e-06	4.95796	0.254	0.01	0.0223435	Neural_Crest_like	Resp_OT_vs_BT
FGD4	1.06942e-06	-2.33274	0.141	0.495	0.0224952	Neural_Crest_like	Resp_OT_vs_BT
SMAGP	1.10294e-06	3.40436	0.296	0.031	0.0232002	Neural_Crest_like	Resp_OT_vs_BT
G6PD	1.1082e-06	1.49549	0.648	0.33	0.023311	Neural_Crest_like	Resp_OT_vs_BT
ANKIB1	1.12683e-06	1.42102	0.69	0.33	0.0237029	Neural_Crest_like	Resp_OT_vs_BT
PMP2	1.1333e-06	1.60628	0.38	0.062	0.023839	Neural_Crest_like	Resp_OT_vs_BT
RPA2	1.17573e-06	1.52417	0.62	0.247	0.0247314	Neural_Crest_like	Resp_OT_vs_BT
SDC4	1.18987e-06	1.70014	0.592	0.237	0.0250289	Neural_Crest_like	Resp_OT_vs_BT
DYNLL1	1.19238e-06	0.613502	0.986	0.969	0.0250818	Neural_Crest_like	Resp_OT_vs_BT
ELOVL5	1.21112e-06	-1.85362	0.324	0.649	0.025476	Neural_Crest_like	Resp_OT_vs_BT
CHST1	1.25753e-06	3.20505	0.296	0.031	0.0264522	Neural_Crest_like	Resp_OT_vs_BT
BEX4	1.25762e-06	-1.62022	0.239	0.619	0.026454	Neural_Crest_like	Resp_OT_vs_BT
PTP4A2	1.26538e-06	0.845229	0.972	0.784	0.0266172	Neural_Crest_like	Resp_OT_vs_BT
ATP5PD	1.26888e-06	1.03513	0.915	0.804	0.0266908	Neural_Crest_like	Resp_OT_vs_BT
PTPN12	1.28558e-06	1.0424	0.859	0.598	0.0270422	Neural_Crest_like	Resp_OT_vs_BT
ATP5F1A	1.29138e-06	-0.914498	0.859	0.99	0.0271642	Neural_Crest_like	Resp_OT_vs_BT
PDE3B	1.30793e-06	-4.1547	0.028	0.33	0.0275123	Neural_Crest_like	Resp_OT_vs_BT
FAM122B	1.33663e-06	2.06684	0.437	0.113	0.028116	Neural_Crest_like	Resp_OT_vs_BT
NENF	1.4085e-06	1.15242	0.93	0.825	0.0296278	Neural_Crest_like	Resp_OT_vs_BT
CTNNB1	1.4154e-06	-1.24769	0.887	0.938	0.0297729	Neural_Crest_like	Resp_OT_vs_BT
MAL	1.48024e-06	-6.04169	0	0.278	0.0311369	Neural_Crest_like	Resp_OT_vs_BT
SEMA3E	1.5026e-06	3.01495	0.366	0.072	0.0316073	Neural_Crest_like	Resp_OT_vs_BT
EPB41L4A-AS1	1.52521e-06	-2.029	0.296	0.639	0.0320829	Neural_Crest_like	Resp_OT_vs_BT
SLBP	1.54706e-06	-1.79961	0.338	0.639	0.0325424	Neural_Crest_like	Resp_OT_vs_BT
SNTB2	1.55678e-06	1.66429	0.634	0.33	0.0327469	Neural_Crest_like	Resp_OT_vs_BT
TTLL7	1.56382e-06	1.66167	0.465	0.124	0.0328949	Neural_Crest_like	Resp_OT_vs_BT
LEF1	1.57616e-06	1.48211	0.704	0.381	0.0331546	Neural_Crest_like	Resp_OT_vs_BT
PAM	1.58922e-06	1.72701	0.62	0.32	0.0334292	Neural_Crest_like	Resp_OT_vs_BT
SV2A	1.62953e-06	2.66316	0.38	0.082	0.0342772	Neural_Crest_like	Resp_OT_vs_BT
ICAM5	1.63577e-06	3.9096	0.268	0.021	0.0344084	Neural_Crest_like	Resp_OT_vs_BT
IFNAR2	1.65302e-06	2.33469	0.437	0.124	0.0347712	Neural_Crest_like	Resp_OT_vs_BT
SLC6A8	1.6779e-06	1.79499	0.592	0.258	0.0352946	Neural_Crest_like	Resp_OT_vs_BT
CD2AP	1.68721e-06	-2.35719	0.141	0.474	0.0354905	Neural_Crest_like	Resp_OT_vs_BT
IMP3	1.70908e-06	-1.36157	0.437	0.732	0.0359504	Neural_Crest_like	Resp_OT_vs_BT
CEP41	1.77983e-06	1.6501	0.606	0.309	0.0374388	Neural_Crest_like	Resp_OT_vs_BT
TRAPPC6A	1.78696e-06	2.09062	0.451	0.124	0.0375887	Neural_Crest_like	Resp_OT_vs_BT
SEZ6L2	1.86343e-06	1.96642	0.563	0.216	0.0391972	Neural_Crest_like	Resp_OT_vs_BT
UBA52	1.86497e-06	0.595713	1	0.99	0.0392297	Neural_Crest_like	Resp_OT_vs_BT
CHMP2A	1.89484e-06	0.922428	0.915	0.876	0.0398581	Neural_Crest_like	Resp_OT_vs_BT
ARMCX3	1.90697e-06	-1.09952	0.521	0.856	0.040113	Neural_Crest_like	Resp_OT_vs_BT
EMC1	1.91304e-06	1.36577	0.648	0.278	0.0402409	Neural_Crest_like	Resp_OT_vs_BT
TMEM87B	1.93189e-06	1.26209	0.648	0.278	0.0406372	Neural_Crest_like	Resp_OT_vs_BT
S100A16	1.93796e-06	1.4854	0.732	0.423	0.040765	Neural_Crest_like	Resp_OT_vs_BT
UBB	1.98996e-06	0.60695	1	0.928	0.0418588	Neural_Crest_like	Resp_OT_vs_BT
TOMM20	2.00471e-06	-0.815882	0.986	0.979	0.0421691	Neural_Crest_like	Resp_OT_vs_BT
MEG3	2.01226e-06	6.62009	0.239	0.01	0.0423278	Neural_Crest_like	Resp_OT_vs_BT
ZNF667	2.03323e-06	-4.0734	0.014	0.299	0.0427689	Neural_Crest_like	Resp_OT_vs_BT
TRPS1	2.05725e-06	-4.10442	0.014	0.299	0.0432742	Neural_Crest_like	Resp_OT_vs_BT
CAST	2.12202e-06	0.767356	0.901	0.732	0.0446367	Neural_Crest_like	Resp_OT_vs_BT
HNRNPDL	2.12216e-06	-0.814076	0.845	0.959	0.0446397	Neural_Crest_like	Resp_OT_vs_BT
CD22	2.13322e-06	2.9096	0.31	0.041	0.0448723	Neural_Crest_like	Resp_OT_vs_BT
FSD1	2.19394e-06	4.20505	0.239	0.01	0.0461495	Neural_Crest_like	Resp_OT_vs_BT
CHL1	2.19993e-06	1.65888	0.704	0.474	0.0462756	Neural_Crest_like	Resp_OT_vs_BT
ALDOC	2.20341e-06	2.34633	0.423	0.113	0.0463486	Neural_Crest_like	Resp_OT_vs_BT
ITPR2	2.25634e-06	2.02171	0.493	0.165	0.0474622	Neural_Crest_like	Resp_OT_vs_BT
TGFBR3L	2.25657e-06	3.77209	0.239	0.01	0.047467	Neural_Crest_like	Resp_OT_vs_BT
ZNF106	2.27796e-06	-1.43965	0.732	0.918	0.047917	Neural_Crest_like	Resp_OT_vs_BT
HEY1	2.28388e-06	2.19559	0.408	0.103	0.0480413	Neural_Crest_like	Resp_OT_vs_BT
CST3	2.29789e-06	0.89217	0.986	1	0.048336	Neural_Crest_like	Resp_OT_vs_BT
SHB	2.30162e-06	4.53763	0.211	0	0.0484146	Neural_Crest_like	Resp_OT_vs_BT
SND1	2.32634e-06	1.0189	0.873	0.763	0.0489345	Neural_Crest_like	Resp_OT_vs_BT
INAFM1	2.34289e-06	1.84248	0.408	0.093	0.0492826	Neural_Crest_like	Resp_OT_vs_BT
PRNP	2.34404e-06	0.75139	0.972	0.784	0.049307	Neural_Crest_like	Resp_OT_vs_BT
RARRES1	2.34546e-06	4.9259	0.282	0.031	0.0493367	Neural_Crest_like	Resp_OT_vs_BT
KLK6	2.35357e-06	6.25752	0.211	0	0.0495073	Neural_Crest_like	Resp_OT_vs_BT
SERPING1	2.39465e-06	-2.90739	0.113	0.433	0.0503714	Neural_Crest_like	Resp_OT_vs_BT
BCAM	2.4012e-06	2.37617	0.366	0.072	0.0505092	Neural_Crest_like	Resp_OT_vs_BT
EFHD2	2.42249e-06	1.94974	0.535	0.206	0.050957	Neural_Crest_like	Resp_OT_vs_BT
SCN9A	2.42867e-06	3.53763	0.282	0.031	0.0510872	Neural_Crest_like	Resp_OT_vs_BT
EIF1AY	2.43372e-06	-4.87176	0	0.268	0.0511933	Neural_Crest_like	Resp_OT_vs_BT
PIEZO2	2.44218e-06	1.80565	0.507	0.175	0.0513713	Neural_Crest_like	Resp_OT_vs_BT
ORAI2	2.44556e-06	1.31165	0.718	0.423	0.0514424	Neural_Crest_like	Resp_OT_vs_BT
REP15	2.48728e-06	2.89074	0.324	0.052	0.05232	Neural_Crest_like	Resp_OT_vs_BT
COX20	2.50144e-06	1.07992	0.845	0.711	0.0526179	Neural_Crest_like	Resp_OT_vs_BT
BCL2	2.50868e-06	-2.69958	0.085	0.402	0.0527701	Neural_Crest_like	Resp_OT_vs_BT
GAA	2.51661e-06	1.74562	0.549	0.196	0.0529368	Neural_Crest_like	Resp_OT_vs_BT
PSMB3	2.53861e-06	1.19962	0.93	0.763	0.0533996	Neural_Crest_like	Resp_OT_vs_BT
SCCPDH	2.57253e-06	1.04008	0.746	0.351	0.0541132	Neural_Crest_like	Resp_OT_vs_BT
TCAF2	2.60731e-06	3.49456	0.282	0.031	0.0548447	Neural_Crest_like	Resp_OT_vs_BT
RPL4	2.6109e-06	-0.97367	0.986	1	0.0549203	Neural_Crest_like	Resp_OT_vs_BT
PHF11	2.73648e-06	1.68283	0.479	0.144	0.0575619	Neural_Crest_like	Resp_OT_vs_BT
TMSB4X	2.74857e-06	1.04229	0.915	0.577	0.0578162	Neural_Crest_like	Resp_OT_vs_BT
B4GALT7	2.77506e-06	2.00816	0.465	0.144	0.0583734	Neural_Crest_like	Resp_OT_vs_BT
RND3	2.78478e-06	0.929138	0.817	0.526	0.0585779	Neural_Crest_like	Resp_OT_vs_BT
CEACAM1	2.83551e-06	2.30431	0.38	0.082	0.059645	Neural_Crest_like	Resp_OT_vs_BT
NDUFB1	2.84564e-06	1.22461	0.887	0.742	0.0598581	Neural_Crest_like	Resp_OT_vs_BT
IL11	2.85022e-06	4.30815	0.239	0.01	0.0599545	Neural_Crest_like	Resp_OT_vs_BT
ABCA6	2.88646e-06	3.25752	0.239	0.01	0.0607167	Neural_Crest_like	Resp_OT_vs_BT
SERINC5	2.89358e-06	1.9255	0.549	0.227	0.0608664	Neural_Crest_like	Resp_OT_vs_BT
CHCHD2	2.94745e-06	0.824469	1	0.99	0.0619995	Neural_Crest_like	Resp_OT_vs_BT
PIEZO1	2.94841e-06	1.91583	0.493	0.175	0.0620197	Neural_Crest_like	Resp_OT_vs_BT
BOC	2.97066e-06	2.77209	0.268	0.021	0.0624879	Neural_Crest_like	Resp_OT_vs_BT
JMJD8	3.01053e-06	1.70071	0.549	0.227	0.0633266	Neural_Crest_like	Resp_OT_vs_BT
GSTK1	3.068e-06	1.24298	0.972	0.887	0.0645355	Neural_Crest_like	Resp_OT_vs_BT
STYXL1	3.08112e-06	1.68579	0.535	0.196	0.0648113	Neural_Crest_like	Resp_OT_vs_BT
WWTR1	3.09101e-06	0.987431	0.93	0.711	0.0650194	Neural_Crest_like	Resp_OT_vs_BT
SSB	3.11454e-06	-0.935893	0.775	0.907	0.0655143	Neural_Crest_like	Resp_OT_vs_BT
CD320	3.16275e-06	1.004	0.901	0.794	0.0665285	Neural_Crest_like	Resp_OT_vs_BT
SMIM4	3.21369e-06	1.21267	0.676	0.32	0.0676	Neural_Crest_like	Resp_OT_vs_BT
FKBP14	3.37379e-06	1.06942	0.775	0.526	0.0709676	Neural_Crest_like	Resp_OT_vs_BT
LDHB	3.40248e-06	-0.852293	1	0.979	0.0715713	Neural_Crest_like	Resp_OT_vs_BT
C19orf53	3.41469e-06	0.977413	0.915	0.845	0.0718281	Neural_Crest_like	Resp_OT_vs_BT
TIMP3	3.42391e-06	1.14976	0.986	0.814	0.0720219	Neural_Crest_like	Resp_OT_vs_BT
KBTBD2	3.45443e-06	1.45017	0.634	0.33	0.072664	Neural_Crest_like	Resp_OT_vs_BT
CBX6	3.52878e-06	1.27663	0.746	0.454	0.0742279	Neural_Crest_like	Resp_OT_vs_BT
TRMT10C	3.53153e-06	-1.56973	0.408	0.649	0.0742857	Neural_Crest_like	Resp_OT_vs_BT
UBL5	3.61856e-06	0.816294	0.986	0.969	0.0761163	Neural_Crest_like	Resp_OT_vs_BT
HSPA8	3.85655e-06	0.573548	1	0.99	0.0811225	Neural_Crest_like	Resp_OT_vs_BT
FLOT1	3.88255e-06	-1.06749	0.704	0.887	0.0816694	Neural_Crest_like	Resp_OT_vs_BT
QPCT	3.89612e-06	2.07165	0.507	0.196	0.0819549	Neural_Crest_like	Resp_OT_vs_BT
COL13A1	3.94328e-06	3.67256	0.254	0.021	0.0829469	Neural_Crest_like	Resp_OT_vs_BT
SLC24A5	3.94868e-06	-2.22791	0.099	0.423	0.0830606	Neural_Crest_like	Resp_OT_vs_BT
KAT8	3.95182e-06	-1.99278	0.197	0.515	0.0831265	Neural_Crest_like	Resp_OT_vs_BT
RPLP0	3.97411e-06	-0.671856	1	0.99	0.0835954	Neural_Crest_like	Resp_OT_vs_BT
MIR3681HG	4.0124e-06	2.20019	0.324	0.052	0.0844008	Neural_Crest_like	Resp_OT_vs_BT
AC007952.4	4.03928e-06	2.00656	0.493	0.165	0.0849662	Neural_Crest_like	Resp_OT_vs_BT
RPS28	4.05184e-06	0.580557	1	1	0.0852304	Neural_Crest_like	Resp_OT_vs_BT
C12orf76	4.06533e-06	-2.2128	0.225	0.536	0.0855143	Neural_Crest_like	Resp_OT_vs_BT
SMARCD3	4.09852e-06	1.58447	0.606	0.278	0.0862124	Neural_Crest_like	Resp_OT_vs_BT
WDR1	4.12383e-06	-1.14847	0.732	0.897	0.0867447	Neural_Crest_like	Resp_OT_vs_BT
PRKG2	4.16636e-06	-5.16454	0	0.258	0.0876393	Neural_Crest_like	Resp_OT_vs_BT
RER1	4.16735e-06	0.792558	0.901	0.722	0.0876602	Neural_Crest_like	Resp_OT_vs_BT
ARSJ	4.21461e-06	3.38877	0.254	0.021	0.0886544	Neural_Crest_like	Resp_OT_vs_BT
SPATS2L	4.22546e-06	1.11412	0.845	0.619	0.0888826	Neural_Crest_like	Resp_OT_vs_BT
FXYD1	4.23858e-06	1.46902	0.577	0.216	0.0891585	Neural_Crest_like	Resp_OT_vs_BT
SUGCT	4.29693e-06	2.88313	0.296	0.041	0.0903858	Neural_Crest_like	Resp_OT_vs_BT
APLP2	4.3801e-06	0.968014	0.958	0.732	0.0921353	Neural_Crest_like	Resp_OT_vs_BT
PJA2	4.40763e-06	0.94301	0.944	0.814	0.0927145	Neural_Crest_like	Resp_OT_vs_BT
CD68	4.4396e-06	2.4071	0.423	0.124	0.0933869	Neural_Crest_like	Resp_OT_vs_BT
RRAS	4.46012e-06	1.2076	0.577	0.216	0.0938186	Neural_Crest_like	Resp_OT_vs_BT
TUBA1C	4.50054e-06	1.3374	0.746	0.495	0.0946689	Neural_Crest_like	Resp_OT_vs_BT
ZNF519	4.59286e-06	-3.65836	0.042	0.33	0.0966108	Neural_Crest_like	Resp_OT_vs_BT
FNBP4	4.62198e-06	-1.27137	0.408	0.711	0.0972233	Neural_Crest_like	Resp_OT_vs_BT
IGF1R	4.62516e-06	-1.88222	0.451	0.722	0.0972903	Neural_Crest_like	Resp_OT_vs_BT
C15orf40	4.69436e-06	-1.83277	0.113	0.454	0.098746	Neural_Crest_like	Resp_OT_vs_BT
LINC02055	4.83535e-06	2.0782	0.324	0.052	0.101712	Neural_Crest_like	Resp_OT_vs_BT
NDUFA4	4.84557e-06	1.08563	1	0.99	0.101927	Neural_Crest_like	Resp_OT_vs_BT
SIPA1L2	4.86798e-06	1.47765	0.606	0.247	0.102398	Neural_Crest_like	Resp_OT_vs_BT
TBC1D7	5.00246e-06	-1.29008	0.296	0.66	0.105227	Neural_Crest_like	Resp_OT_vs_BT
GSTM1	5.02648e-06	2.77209	0.296	0.041	0.105732	Neural_Crest_like	Resp_OT_vs_BT
NCEH1	5.0693e-06	2.8652	0.31	0.052	0.106633	Neural_Crest_like	Resp_OT_vs_BT
LMF2	5.09682e-06	1.05462	0.761	0.515	0.107212	Neural_Crest_like	Resp_OT_vs_BT
RNF157	5.18638e-06	2.24371	0.451	0.144	0.109096	Neural_Crest_like	Resp_OT_vs_BT
SERPINA3	5.207e-06	4.30815	0.225	0.01	0.109529	Neural_Crest_like	Resp_OT_vs_BT
PWP1	5.20721e-06	-1.03064	0.535	0.794	0.109534	Neural_Crest_like	Resp_OT_vs_BT
NSG1	5.24553e-06	-1.4723	0.169	0.546	0.11034	Neural_Crest_like	Resp_OT_vs_BT
SLC17A9	5.30892e-06	3.77209	0.225	0.01	0.111673	Neural_Crest_like	Resp_OT_vs_BT
TLE6	5.37042e-06	4.45017	0.197	0	0.112967	Neural_Crest_like	Resp_OT_vs_BT
HNRNPK	5.4311e-06	-0.694097	0.986	1	0.114243	Neural_Crest_like	Resp_OT_vs_BT
BUD23	5.43515e-06	1.24116	0.845	0.794	0.114328	Neural_Crest_like	Resp_OT_vs_BT
AC008771.1	5.48057e-06	2.50079	0.296	0.041	0.115284	Neural_Crest_like	Resp_OT_vs_BT
ELP2	5.50772e-06	-1.23633	0.239	0.639	0.115855	Neural_Crest_like	Resp_OT_vs_BT
NDUFV1	5.57351e-06	-0.979146	0.662	0.876	0.117239	Neural_Crest_like	Resp_OT_vs_BT
GNA11	5.61633e-06	1.47325	0.507	0.175	0.118139	Neural_Crest_like	Resp_OT_vs_BT
AC022144.1	5.61742e-06	2.5497	0.296	0.041	0.118162	Neural_Crest_like	Resp_OT_vs_BT
PARK7	5.63944e-06	0.82625	0.944	0.928	0.118626	Neural_Crest_like	Resp_OT_vs_BT
CNIH3	5.64139e-06	1.66776	0.606	0.289	0.118667	Neural_Crest_like	Resp_OT_vs_BT
MAMDC2	5.65288e-06	-5.34425	0.014	0.278	0.118908	Neural_Crest_like	Resp_OT_vs_BT
SDCBP	5.66838e-06	-0.965576	0.901	0.959	0.119234	Neural_Crest_like	Resp_OT_vs_BT
HSPB1	5.67073e-06	0.756827	1	0.979	0.119284	Neural_Crest_like	Resp_OT_vs_BT
JUNB	5.82297e-06	0.890738	0.901	0.763	0.122486	Neural_Crest_like	Resp_OT_vs_BT
GNB1	5.972e-06	0.673709	0.887	0.649	0.125621	Neural_Crest_like	Resp_OT_vs_BT
HSPA6	5.99952e-06	1.17599	0.366	0.082	0.1262	Neural_Crest_like	Resp_OT_vs_BT
LAMB1	6.07794e-06	1.15249	0.803	0.557	0.127849	Neural_Crest_like	Resp_OT_vs_BT
NMB	6.22492e-06	2.40436	0.423	0.134	0.130941	Neural_Crest_like	Resp_OT_vs_BT
POSTN	6.24287e-06	2.33469	0.394	0.103	0.131319	Neural_Crest_like	Resp_OT_vs_BT
TMEM230	6.35512e-06	-1.0301	0.775	0.897	0.13368	Neural_Crest_like	Resp_OT_vs_BT
RPS6	6.36387e-06	-0.847344	0.986	1	0.133864	Neural_Crest_like	Resp_OT_vs_BT
CXCL16	6.40347e-06	2.64281	0.324	0.062	0.134697	Neural_Crest_like	Resp_OT_vs_BT
PGM1	6.40373e-06	1.48764	0.606	0.278	0.134702	Neural_Crest_like	Resp_OT_vs_BT
RPS2	6.40708e-06	-0.664383	1	1	0.134773	Neural_Crest_like	Resp_OT_vs_BT
BANCR	6.46618e-06	-2.83329	0.127	0.454	0.136016	Neural_Crest_like	Resp_OT_vs_BT
ACOT11	6.50773e-06	3.15061	0.268	0.031	0.13689	Neural_Crest_like	Resp_OT_vs_BT
DDT	6.54768e-06	0.950047	0.93	0.845	0.13773	Neural_Crest_like	Resp_OT_vs_BT
RGS20	6.75842e-06	-1.49235	0.183	0.526	0.142163	Neural_Crest_like	Resp_OT_vs_BT
RHOC	6.84458e-06	1.10552	0.789	0.588	0.143976	Neural_Crest_like	Resp_OT_vs_BT
MRPS33	6.87208e-06	0.923102	0.845	0.691	0.144554	Neural_Crest_like	Resp_OT_vs_BT
PRDX2	6.91378e-06	-1.769	0.239	0.588	0.145431	Neural_Crest_like	Resp_OT_vs_BT
DDX3Y	6.92116e-06	-5.1348	0	0.247	0.145587	Neural_Crest_like	Resp_OT_vs_BT
TMEM51	7.06012e-06	1.67256	0.451	0.134	0.14851	Neural_Crest_like	Resp_OT_vs_BT
THRAP3	7.07456e-06	-0.949637	0.746	0.918	0.148813	Neural_Crest_like	Resp_OT_vs_BT
DHX15	7.14886e-06	-1.44514	0.493	0.722	0.150376	Neural_Crest_like	Resp_OT_vs_BT
PYCR2	7.18587e-06	2.00816	0.465	0.165	0.151155	Neural_Crest_like	Resp_OT_vs_BT
ATAD3A	7.20585e-06	1.88313	0.465	0.165	0.151575	Neural_Crest_like	Resp_OT_vs_BT
CD59	7.24917e-06	1.18044	0.93	0.722	0.152486	Neural_Crest_like	Resp_OT_vs_BT
ATP5F1E	7.28813e-06	0.695342	1	0.979	0.153306	Neural_Crest_like	Resp_OT_vs_BT
LY96	7.49966e-06	2.09402	0.366	0.082	0.157755	Neural_Crest_like	Resp_OT_vs_BT
SDF4	7.50539e-06	1.04948	0.915	0.742	0.157876	Neural_Crest_like	Resp_OT_vs_BT
OCIAD1	7.62481e-06	-1.16905	0.817	0.887	0.160388	Neural_Crest_like	Resp_OT_vs_BT
ABCD1	7.67505e-06	1.93559	0.423	0.124	0.161445	Neural_Crest_like	Resp_OT_vs_BT
EGFL8	7.69399e-06	-3.56478	0.056	0.34	0.161843	Neural_Crest_like	Resp_OT_vs_BT
NUDT4	7.72203e-06	-0.942794	0.606	0.825	0.162433	Neural_Crest_like	Resp_OT_vs_BT
RPL17	7.79892e-06	-1.27283	0.563	0.825	0.16405	Neural_Crest_like	Resp_OT_vs_BT
TES	7.88782e-06	1.39502	0.493	0.165	0.16592	Neural_Crest_like	Resp_OT_vs_BT
VOPP1	7.93835e-06	1.81274	0.507	0.206	0.166983	Neural_Crest_like	Resp_OT_vs_BT
CDK4	7.95011e-06	-1.11812	0.648	0.825	0.167231	Neural_Crest_like	Resp_OT_vs_BT
ISOC2	7.98021e-06	1.2099	0.732	0.536	0.167864	Neural_Crest_like	Resp_OT_vs_BT
FUT8	8.09111e-06	1.50675	0.521	0.186	0.170197	Neural_Crest_like	Resp_OT_vs_BT
S100A11	8.43372e-06	0.810299	0.986	0.969	0.177403	Neural_Crest_like	Resp_OT_vs_BT
ECM1	8.54775e-06	0.915458	0.746	0.423	0.179802	Neural_Crest_like	Resp_OT_vs_BT
C12orf75	8.60076e-06	1.49747	0.479	0.155	0.180917	Neural_Crest_like	Resp_OT_vs_BT
CLNS1A	8.61992e-06	-1.14336	0.521	0.773	0.18132	Neural_Crest_like	Resp_OT_vs_BT
RHOBTB3	8.69836e-06	-1.21368	0.831	0.948	0.18297	Neural_Crest_like	Resp_OT_vs_BT
PNN	8.70542e-06	-1.21142	0.732	0.856	0.183118	Neural_Crest_like	Resp_OT_vs_BT
RAMP2	8.74092e-06	1.72847	0.563	0.247	0.183865	Neural_Crest_like	Resp_OT_vs_BT
CITED4	8.7537e-06	4.15061	0.239	0.021	0.184134	Neural_Crest_like	Resp_OT_vs_BT
HIF1A	8.8194e-06	1.3354	0.704	0.464	0.185516	Neural_Crest_like	Resp_OT_vs_BT
BABAM1	8.95216e-06	1.56564	0.549	0.227	0.188309	Neural_Crest_like	Resp_OT_vs_BT
LHX1	8.95865e-06	3.56564	0.239	0.021	0.188445	Neural_Crest_like	Resp_OT_vs_BT
MSANTD4	9.00598e-06	1.57216	0.408	0.103	0.189441	Neural_Crest_like	Resp_OT_vs_BT
LINC00518	9.074e-06	-2.87176	0.07	0.361	0.190872	Neural_Crest_like	Resp_OT_vs_BT
ESYT2	9.20449e-06	0.894951	0.775	0.412	0.193616	Neural_Crest_like	Resp_OT_vs_BT
MRPL44	9.35114e-06	-1.99041	0.155	0.474	0.196701	Neural_Crest_like	Resp_OT_vs_BT
ATP5MC1	9.48855e-06	0.789652	0.93	0.866	0.199592	Neural_Crest_like	Resp_OT_vs_BT
PLPP1	9.50586e-06	-2.63325	0.225	0.515	0.199956	Neural_Crest_like	Resp_OT_vs_BT
CMTM5	9.64365e-06	1.99449	0.31	0.052	0.202854	Neural_Crest_like	Resp_OT_vs_BT
TFR2	9.83151e-06	3.25752	0.239	0.021	0.206806	Neural_Crest_like	Resp_OT_vs_BT
ARL4A	1.0023e-05	1.18713	0.732	0.443	0.210835	Neural_Crest_like	Resp_OT_vs_BT
FAM198B	1.0306e-05	-2.58936	0.099	0.392	0.216786	Neural_Crest_like	Resp_OT_vs_BT
GUSB	1.03376e-05	1.03903	0.817	0.639	0.217452	Neural_Crest_like	Resp_OT_vs_BT
RSL1D1	1.08245e-05	-0.914709	0.803	0.938	0.227693	Neural_Crest_like	Resp_OT_vs_BT
ICAM1	1.08954e-05	1.68924	0.69	0.381	0.229185	Neural_Crest_like	Resp_OT_vs_BT
MRPL55	1.0904e-05	0.922234	0.831	0.608	0.229366	Neural_Crest_like	Resp_OT_vs_BT
EFS	1.09057e-05	1.85226	0.408	0.113	0.229401	Neural_Crest_like	Resp_OT_vs_BT
ERAP2	1.09275e-05	1.83719	0.479	0.175	0.22986	Neural_Crest_like	Resp_OT_vs_BT
URM1	1.10366e-05	-1.50919	0.352	0.649	0.232155	Neural_Crest_like	Resp_OT_vs_BT
MED28	1.10682e-05	-1.31537	0.296	0.639	0.23282	Neural_Crest_like	Resp_OT_vs_BT
SORBS2	1.11101e-05	-3.01798	0.113	0.402	0.233701	Neural_Crest_like	Resp_OT_vs_BT
PTHLH	1.13972e-05	4.65962	0.211	0.01	0.239741	Neural_Crest_like	Resp_OT_vs_BT
AC092691.1	1.14739e-05	-4.94215	0	0.237	0.241354	Neural_Crest_like	Resp_OT_vs_BT
GALNS	1.16151e-05	1.77209	0.408	0.113	0.244323	Neural_Crest_like	Resp_OT_vs_BT
LSM12	1.16918e-05	1.26645	0.648	0.34	0.245936	Neural_Crest_like	Resp_OT_vs_BT
PDAP1	1.17948e-05	0.811905	0.93	0.773	0.248103	Neural_Crest_like	Resp_OT_vs_BT
ARPC1B	1.18004e-05	0.756269	0.972	0.856	0.248222	Neural_Crest_like	Resp_OT_vs_BT
UFD1	1.18047e-05	1.43867	0.648	0.381	0.248312	Neural_Crest_like	Resp_OT_vs_BT
ZEB2	1.18651e-05	-0.801618	0.789	0.948	0.249583	Neural_Crest_like	Resp_OT_vs_BT
CLPTM1L	1.20189e-05	1.30578	0.592	0.268	0.252817	Neural_Crest_like	Resp_OT_vs_BT
SOX9	1.21078e-05	-3.60873	0.028	0.289	0.254688	Neural_Crest_like	Resp_OT_vs_BT
PCSK1	1.21487e-05	1.05589	0.239	0.021	0.255547	Neural_Crest_like	Resp_OT_vs_BT
LRIF1	1.22443e-05	1.30578	0.746	0.423	0.257559	Neural_Crest_like	Resp_OT_vs_BT
SOD1	1.24449e-05	0.691174	0.986	0.969	0.261778	Neural_Crest_like	Resp_OT_vs_BT
PODNL1	1.24762e-05	4.97373	0.183	0	0.262437	Neural_Crest_like	Resp_OT_vs_BT
MAGEA1	1.25471e-05	4.84248	0.183	0	0.263928	Neural_Crest_like	Resp_OT_vs_BT
CEMIP	1.25693e-05	4.9096	0.183	0	0.264395	Neural_Crest_like	Resp_OT_vs_BT
RPL7	1.25929e-05	-0.988092	1	0.99	0.264891	Neural_Crest_like	Resp_OT_vs_BT
SYNPO	1.26925e-05	2.45017	0.451	0.155	0.266987	Neural_Crest_like	Resp_OT_vs_BT
C1QL1	1.28637e-05	2.72318	0.296	0.052	0.270588	Neural_Crest_like	Resp_OT_vs_BT
AC074117.1	1.30586e-05	2.19559	0.394	0.113	0.274688	Neural_Crest_like	Resp_OT_vs_BT
EIF3E	1.31741e-05	-0.82956	0.944	0.969	0.277117	Neural_Crest_like	Resp_OT_vs_BT
NMI	1.33667e-05	1.73027	0.366	0.082	0.281168	Neural_Crest_like	Resp_OT_vs_BT
C1QTNF1	1.34452e-05	2.34325	0.282	0.041	0.28282	Neural_Crest_like	Resp_OT_vs_BT
CAPRIN1	1.37259e-05	-1.17327	0.577	0.814	0.288724	Neural_Crest_like	Resp_OT_vs_BT
TMEM33	1.37628e-05	-1.75794	0.268	0.567	0.2895	Neural_Crest_like	Resp_OT_vs_BT
MFSD14C	1.38451e-05	-2.30116	0.183	0.474	0.291232	Neural_Crest_like	Resp_OT_vs_BT
RPL22L1	1.41621e-05	-1.432	0.563	0.814	0.297901	Neural_Crest_like	Resp_OT_vs_BT
SCG2	1.42681e-05	2.23866	0.282	0.041	0.30013	Neural_Crest_like	Resp_OT_vs_BT
TREM1	1.43153e-05	3.9096	0.211	0.01	0.301123	Neural_Crest_like	Resp_OT_vs_BT
MR1	1.4386e-05	1.6285	0.423	0.124	0.302609	Neural_Crest_like	Resp_OT_vs_BT
MRFAP1L1	1.45091e-05	-1.57732	0.225	0.546	0.305199	Neural_Crest_like	Resp_OT_vs_BT
CTNND1	1.46023e-05	-1.12174	0.549	0.784	0.30716	Neural_Crest_like	Resp_OT_vs_BT
MYCBP	1.47143e-05	2.10728	0.394	0.113	0.309516	Neural_Crest_like	Resp_OT_vs_BT
CCNI	1.49206e-05	-0.669779	0.93	0.99	0.313855	Neural_Crest_like	Resp_OT_vs_BT
INPP5F	1.49329e-05	1.08279	0.817	0.515	0.314113	Neural_Crest_like	Resp_OT_vs_BT
TSPAN5	1.50941e-05	1.4232	0.451	0.134	0.317504	Neural_Crest_like	Resp_OT_vs_BT
CD109	1.5103e-05	1.27798	0.648	0.33	0.317691	Neural_Crest_like	Resp_OT_vs_BT
RPL10A	1.5127e-05	-0.832741	1	0.99	0.318196	Neural_Crest_like	Resp_OT_vs_BT
CDKN1A	1.52289e-05	0.57864	0.803	0.454	0.32034	Neural_Crest_like	Resp_OT_vs_BT
LONP2	1.52805e-05	-1.13091	0.817	0.887	0.321426	Neural_Crest_like	Resp_OT_vs_BT
GALNT5	1.53521e-05	3.11313	0.211	0.01	0.322932	Neural_Crest_like	Resp_OT_vs_BT
EGR3	1.53677e-05	1.3866	0.563	0.227	0.323259	Neural_Crest_like	Resp_OT_vs_BT
LINC00665	1.54213e-05	-2.52711	0.085	0.371	0.324386	Neural_Crest_like	Resp_OT_vs_BT
MAGEA3	1.54273e-05	1.48119	0.479	0.165	0.324512	Neural_Crest_like	Resp_OT_vs_BT
CCT3	1.5461e-05	-1.1603	0.972	1	0.325222	Neural_Crest_like	Resp_OT_vs_BT
SDF2L1	1.54774e-05	1.39398	0.775	0.546	0.325567	Neural_Crest_like	Resp_OT_vs_BT
GDNF	1.57072e-05	1.63999	0.521	0.216	0.330401	Neural_Crest_like	Resp_OT_vs_BT
HYAL2	1.57712e-05	1.6472	0.592	0.289	0.331748	Neural_Crest_like	Resp_OT_vs_BT
PHLDA2	1.5813e-05	1.43623	0.704	0.433	0.332627	Neural_Crest_like	Resp_OT_vs_BT
COPS9	1.58409e-05	0.98651	0.873	0.773	0.333213	Neural_Crest_like	Resp_OT_vs_BT
UBE2E1	1.59341e-05	-1.7893	0.225	0.526	0.335174	Neural_Crest_like	Resp_OT_vs_BT
TWIST1	1.62854e-05	1.93559	0.408	0.124	0.342564	Neural_Crest_like	Resp_OT_vs_BT
RPF2	1.63288e-05	1.18135	0.648	0.32	0.343477	Neural_Crest_like	Resp_OT_vs_BT
P2RX6	1.63599e-05	2.5497	0.31	0.062	0.34413	Neural_Crest_like	Resp_OT_vs_BT
MOSMO	1.64724e-05	0.990734	0.634	0.32	0.346497	Neural_Crest_like	Resp_OT_vs_BT
CASP9	1.65323e-05	2.84248	0.254	0.031	0.347757	Neural_Crest_like	Resp_OT_vs_BT
NFIB	1.6617e-05	-2.09732	0.155	0.443	0.349538	Neural_Crest_like	Resp_OT_vs_BT
P2RX7	1.66378e-05	-1.74623	0.197	0.526	0.349975	Neural_Crest_like	Resp_OT_vs_BT
UBE3C	1.67765e-05	1.13331	0.69	0.371	0.352894	Neural_Crest_like	Resp_OT_vs_BT
PRICKLE2	1.68783e-05	1.37354	0.507	0.186	0.355035	Neural_Crest_like	Resp_OT_vs_BT
RPL29	1.74519e-05	-0.693949	1	1	0.367102	Neural_Crest_like	Resp_OT_vs_BT
ARSA	1.77311e-05	1.53109	0.521	0.206	0.372974	Neural_Crest_like	Resp_OT_vs_BT
BCL7A	1.84351e-05	-2.54983	0.113	0.392	0.387782	Neural_Crest_like	Resp_OT_vs_BT
TRPM1	1.8789e-05	-4.30472	0.028	0.278	0.395228	Neural_Crest_like	Resp_OT_vs_BT
ARHGAP28	1.87999e-05	-4.83524	0	0.227	0.395455	Neural_Crest_like	Resp_OT_vs_BT
NBL1	1.89133e-05	1.63303	0.451	0.175	0.397842	Neural_Crest_like	Resp_OT_vs_BT
LRRC1	1.89268e-05	-4.79776	0	0.227	0.398125	Neural_Crest_like	Resp_OT_vs_BT
COL2A1	1.89496e-05	-5.48057	0	0.227	0.398605	Neural_Crest_like	Resp_OT_vs_BT
GLDC	1.90018e-05	3.29816	0.268	0.041	0.399702	Neural_Crest_like	Resp_OT_vs_BT
DLK1	1.9105e-05	-7.18646	0	0.227	0.401874	Neural_Crest_like	Resp_OT_vs_BT
CD44	1.91337e-05	-1.32601	0.93	0.948	0.402478	Neural_Crest_like	Resp_OT_vs_BT
COMMD6	1.96626e-05	0.675132	0.93	0.897	0.413603	Neural_Crest_like	Resp_OT_vs_BT
METTL15	1.98517e-05	1.38604	0.493	0.175	0.417581	Neural_Crest_like	Resp_OT_vs_BT
LTBP4	1.99744e-05	1.48411	0.563	0.258	0.420162	Neural_Crest_like	Resp_OT_vs_BT
GORASP2	2.00826e-05	-1.07909	0.366	0.691	0.422437	Neural_Crest_like	Resp_OT_vs_BT
NPDC1	2.01981e-05	1.7017	0.549	0.258	0.424868	Neural_Crest_like	Resp_OT_vs_BT
CHD2	2.02395e-05	-1.40273	0.394	0.68	0.425739	Neural_Crest_like	Resp_OT_vs_BT
IDH3B	2.04765e-05	-1.21659	0.366	0.691	0.430723	Neural_Crest_like	Resp_OT_vs_BT
TBCB	2.05041e-05	1.02363	0.817	0.701	0.431304	Neural_Crest_like	Resp_OT_vs_BT
FASTK	2.05152e-05	1.26461	0.648	0.381	0.431536	Neural_Crest_like	Resp_OT_vs_BT
NFASC	2.05965e-05	2.35706	0.31	0.062	0.433246	Neural_Crest_like	Resp_OT_vs_BT
DIP2B	2.06855e-05	-2.03526	0.169	0.464	0.43512	Neural_Crest_like	Resp_OT_vs_BT
ZNF322	2.08573e-05	-1.49212	0.423	0.68	0.438733	Neural_Crest_like	Resp_OT_vs_BT
PIN4	2.12565e-05	1.08363	0.704	0.495	0.447131	Neural_Crest_like	Resp_OT_vs_BT
CHCHD10	2.13218e-05	1.36217	0.859	0.691	0.448503	Neural_Crest_like	Resp_OT_vs_BT
PLAG1	2.16416e-05	-2.52966	0.099	0.381	0.455231	Neural_Crest_like	Resp_OT_vs_BT
NKAIN4	2.17764e-05	-3.69279	0.127	0.392	0.458067	Neural_Crest_like	Resp_OT_vs_BT
MYADM	2.1788e-05	-1.36975	0.31	0.639	0.45831	Neural_Crest_like	Resp_OT_vs_BT
HNRNPU	2.18997e-05	-0.683927	0.986	1	0.46066	Neural_Crest_like	Resp_OT_vs_BT
LGALS3	2.20507e-05	0.411794	0.986	0.753	0.463837	Neural_Crest_like	Resp_OT_vs_BT
ITGA2	2.21778e-05	1.18183	0.69	0.361	0.466511	Neural_Crest_like	Resp_OT_vs_BT
AL161935.3	2.21837e-05	3.25752	0.225	0.021	0.466633	Neural_Crest_like	Resp_OT_vs_BT
GRSF1	2.22857e-05	-1.00355	0.634	0.794	0.46878	Neural_Crest_like	Resp_OT_vs_BT
MYL12B	2.27487e-05	1.00871	0.958	0.928	0.478518	Neural_Crest_like	Resp_OT_vs_BT
TMEM109	2.28289e-05	-1.46342	0.38	0.639	0.480206	Neural_Crest_like	Resp_OT_vs_BT
HDAC10	2.28863e-05	1.7132	0.394	0.113	0.481412	Neural_Crest_like	Resp_OT_vs_BT
QSOX1	2.28928e-05	1.16943	0.704	0.381	0.48155	Neural_Crest_like	Resp_OT_vs_BT
CTSF	2.29651e-05	-1.97433	0.211	0.505	0.48307	Neural_Crest_like	Resp_OT_vs_BT
COX7B	2.35215e-05	0.722019	0.915	0.897	0.494776	Neural_Crest_like	Resp_OT_vs_BT
OSBPL8	2.35295e-05	-0.993934	0.662	0.835	0.494943	Neural_Crest_like	Resp_OT_vs_BT
SMARCA5	2.3961e-05	-1.19555	0.662	0.825	0.50402	Neural_Crest_like	Resp_OT_vs_BT
LYST	2.46877e-05	-0.891128	0.634	0.866	0.519306	Neural_Crest_like	Resp_OT_vs_BT
SYT5	2.47329e-05	2.13822	0.338	0.082	0.520257	Neural_Crest_like	Resp_OT_vs_BT
TUBB4A	2.53078e-05	-3.14975	0.085	0.361	0.53235	Neural_Crest_like	Resp_OT_vs_BT
GCLC	2.55831e-05	-2.94215	0.042	0.299	0.538141	Neural_Crest_like	Resp_OT_vs_BT
FAM129A	2.58457e-05	1.29405	0.408	0.113	0.543663	Neural_Crest_like	Resp_OT_vs_BT
TNFRSF12A	2.63222e-05	1.32111	0.803	0.495	0.553688	Neural_Crest_like	Resp_OT_vs_BT
NPTXR	2.63288e-05	2.32463	0.352	0.093	0.553826	Neural_Crest_like	Resp_OT_vs_BT
PSENEN	2.67193e-05	1.29489	0.634	0.351	0.562041	Neural_Crest_like	Resp_OT_vs_BT
MINDY2	2.67793e-05	-1.2819	0.465	0.722	0.563302	Neural_Crest_like	Resp_OT_vs_BT
COL22A1	2.682e-05	2.28667	0.366	0.103	0.56416	Neural_Crest_like	Resp_OT_vs_BT
ATF3	2.68394e-05	1.49139	0.662	0.402	0.564567	Neural_Crest_like	Resp_OT_vs_BT
PBX1	2.68728e-05	-4.33119	0.014	0.247	0.565269	Neural_Crest_like	Resp_OT_vs_BT
CRELD2	2.70713e-05	1.13881	0.69	0.423	0.569445	Neural_Crest_like	Resp_OT_vs_BT
CAPRIN2	2.75534e-05	1.09402	0.493	0.175	0.579586	Neural_Crest_like	Resp_OT_vs_BT
LST1	2.76308e-05	3.9096	0.197	0.01	0.581214	Neural_Crest_like	Resp_OT_vs_BT
GNG7	2.78059e-05	1.56946	0.507	0.206	0.584896	Neural_Crest_like	Resp_OT_vs_BT
UPF3A	2.80181e-05	-1.28023	0.535	0.722	0.58936	Neural_Crest_like	Resp_OT_vs_BT
GFRA3	2.82745e-05	3.62009	0.197	0.01	0.594754	Neural_Crest_like	Resp_OT_vs_BT
SLC25A37	2.83496e-05	-1.23381	0.352	0.67	0.596333	Neural_Crest_like	Resp_OT_vs_BT
DLK2	2.85367e-05	4.25752	0.169	0	0.600269	Neural_Crest_like	Resp_OT_vs_BT
LINC01819	2.86287e-05	4.45017	0.169	0	0.602205	Neural_Crest_like	Resp_OT_vs_BT
GABRE	2.8805e-05	4.84248	0.169	0	0.605914	Neural_Crest_like	Resp_OT_vs_BT
SPPL2B	2.88985e-05	1.41169	0.592	0.299	0.607879	Neural_Crest_like	Resp_OT_vs_BT
AL034417.2	2.89062e-05	4.15061	0.169	0	0.608041	Neural_Crest_like	Resp_OT_vs_BT
TRPV2	2.91485e-05	0.723184	0.521	0.175	0.613138	Neural_Crest_like	Resp_OT_vs_BT
GUF1	2.94497e-05	-1.75495	0.211	0.495	0.619475	Neural_Crest_like	Resp_OT_vs_BT
SNHG8	2.94595e-05	-0.96692	0.634	0.856	0.61968	Neural_Crest_like	Resp_OT_vs_BT
HSP90AB1	2.95782e-05	-0.935474	1	1	0.622178	Neural_Crest_like	Resp_OT_vs_BT
ECE1	2.96798e-05	1.01466	0.648	0.351	0.624315	Neural_Crest_like	Resp_OT_vs_BT
YWHAQ	2.99174e-05	-0.696153	0.803	0.938	0.629313	Neural_Crest_like	Resp_OT_vs_BT
TOR1B	2.9923e-05	-2.58546	0.056	0.32	0.62943	Neural_Crest_like	Resp_OT_vs_BT
EPHA3	2.99665e-05	3.12824	0.225	0.021	0.630345	Neural_Crest_like	Resp_OT_vs_BT
SINHCAF	3.01411e-05	-1.99462	0.282	0.546	0.634018	Neural_Crest_like	Resp_OT_vs_BT
SSBP1	3.0162e-05	0.794462	0.958	0.918	0.634457	Neural_Crest_like	Resp_OT_vs_BT
RYBP	3.0274e-05	1.24371	0.62	0.32	0.636813	Neural_Crest_like	Resp_OT_vs_BT
FLNA	3.06674e-05	0.493961	0.972	0.907	0.645089	Neural_Crest_like	Resp_OT_vs_BT
KDM5D	3.06883e-05	-4.40782	0	0.216	0.645529	Neural_Crest_like	Resp_OT_vs_BT
SMARCD2	3.07892e-05	1.41979	0.479	0.165	0.64765	Neural_Crest_like	Resp_OT_vs_BT
AC022075.1	3.08159e-05	3.30815	0.239	0.031	0.648212	Neural_Crest_like	Resp_OT_vs_BT
HEXB	3.10447e-05	0.928468	0.817	0.619	0.653025	Neural_Crest_like	Resp_OT_vs_BT
MME	3.12037e-05	-5.45672	0	0.216	0.656369	Neural_Crest_like	Resp_OT_vs_BT
GAD2	3.12857e-05	-6.1348	0	0.216	0.658094	Neural_Crest_like	Resp_OT_vs_BT
DMWD	3.13916e-05	1.52292	0.521	0.237	0.660322	Neural_Crest_like	Resp_OT_vs_BT
ISYNA1	3.15683e-05	-1.42698	0.676	0.825	0.66404	Neural_Crest_like	Resp_OT_vs_BT
IGFBP4	3.1693e-05	1.59826	0.62	0.351	0.666661	Neural_Crest_like	Resp_OT_vs_BT
PHB2	3.19974e-05	-0.832906	0.887	0.928	0.673065	Neural_Crest_like	Resp_OT_vs_BT
TAF10	3.20648e-05	1.17506	0.69	0.433	0.674483	Neural_Crest_like	Resp_OT_vs_BT
ZBTB38	3.25493e-05	0.86979	0.887	0.629	0.684676	Neural_Crest_like	Resp_OT_vs_BT
IFI44	3.32242e-05	2.11313	0.31	0.062	0.698872	Neural_Crest_like	Resp_OT_vs_BT
UQCR10	3.32871e-05	0.718578	0.915	0.918	0.700195	Neural_Crest_like	Resp_OT_vs_BT
IGF2BP3	3.3736e-05	1.34633	0.549	0.227	0.709636	Neural_Crest_like	Resp_OT_vs_BT
ERCC1	3.43832e-05	1.14204	0.817	0.577	0.723251	Neural_Crest_like	Resp_OT_vs_BT
TMUB1	3.43905e-05	1.02048	0.69	0.371	0.723404	Neural_Crest_like	Resp_OT_vs_BT
NUCB2	3.4637e-05	0.772094	0.761	0.485	0.728589	Neural_Crest_like	Resp_OT_vs_BT
NAA10	3.48632e-05	1.16839	0.704	0.443	0.733348	Neural_Crest_like	Resp_OT_vs_BT
PET100	3.57272e-05	1.01105	0.817	0.67	0.751521	Neural_Crest_like	Resp_OT_vs_BT
KCNC2	3.59334e-05	2.52056	0.197	0.01	0.755858	Neural_Crest_like	Resp_OT_vs_BT
AXL	3.60494e-05	1.62466	0.437	0.144	0.7583	Neural_Crest_like	Resp_OT_vs_BT
GAPDH	3.63513e-05	0.901806	1	1	0.76465	Neural_Crest_like	Resp_OT_vs_BT
SDCCAG8	3.6418e-05	0.85515	0.803	0.546	0.766053	Neural_Crest_like	Resp_OT_vs_BT
PLEKHA5	3.65504e-05	-2.18726	0.211	0.505	0.768838	Neural_Crest_like	Resp_OT_vs_BT
NAA35	3.69548e-05	-2.27775	0.099	0.371	0.777343	Neural_Crest_like	Resp_OT_vs_BT
NRCAM	3.70041e-05	2.3677	0.324	0.082	0.77838	Neural_Crest_like	Resp_OT_vs_BT
HNRNPA0	3.72643e-05	-1.23182	0.69	0.825	0.783855	Neural_Crest_like	Resp_OT_vs_BT
FBLIM1	3.72778e-05	1.16519	0.563	0.268	0.784138	Neural_Crest_like	Resp_OT_vs_BT
ACSL3	3.77055e-05	0.547334	0.972	0.711	0.793136	Neural_Crest_like	Resp_OT_vs_BT
MNT	3.77115e-05	1.8652	0.394	0.124	0.793261	Neural_Crest_like	Resp_OT_vs_BT
ANO4	3.7734e-05	2.07165	0.338	0.082	0.793734	Neural_Crest_like	Resp_OT_vs_BT
NPTX2	3.79807e-05	4.39268	0.296	0.072	0.798923	Neural_Crest_like	Resp_OT_vs_BT
CXXC5	3.88337e-05	0.892388	0.915	0.722	0.816868	Neural_Crest_like	Resp_OT_vs_BT
RPL41	3.89238e-05	-0.596628	1	1	0.818762	Neural_Crest_like	Resp_OT_vs_BT
C1GALT1C1	3.90654e-05	-1.60046	0.113	0.412	0.821741	Neural_Crest_like	Resp_OT_vs_BT
PPP1R9A	3.9244e-05	1.51888	0.507	0.206	0.825497	Neural_Crest_like	Resp_OT_vs_BT
STAU1	3.96158e-05	-0.849395	0.704	0.876	0.833319	Neural_Crest_like	Resp_OT_vs_BT
BAIAP2L2	3.97205e-05	1.92821	0.352	0.093	0.835521	Neural_Crest_like	Resp_OT_vs_BT
SOCS6	3.97363e-05	-2.91441	0.113	0.381	0.835854	Neural_Crest_like	Resp_OT_vs_BT
GNL3L	3.97409e-05	-1.64937	0.141	0.443	0.835949	Neural_Crest_like	Resp_OT_vs_BT
GSDMD	4.00412e-05	1.10838	0.648	0.34	0.842266	Neural_Crest_like	Resp_OT_vs_BT
ITGA7	4.10426e-05	1.75502	0.366	0.103	0.863331	Neural_Crest_like	Resp_OT_vs_BT
ANKRD10	4.16565e-05	-1.55882	0.465	0.711	0.876244	Neural_Crest_like	Resp_OT_vs_BT
MINOS1	4.17723e-05	1.02709	0.775	0.567	0.87868	Neural_Crest_like	Resp_OT_vs_BT
LINS1	4.23415e-05	-2.38634	0.056	0.32	0.890654	Neural_Crest_like	Resp_OT_vs_BT
PCK2	4.24625e-05	2.16637	0.282	0.052	0.893199	Neural_Crest_like	Resp_OT_vs_BT
NDUFA5	4.26606e-05	0.769986	0.887	0.804	0.897366	Neural_Crest_like	Resp_OT_vs_BT
F12	4.31516e-05	2.56564	0.324	0.082	0.907694	Neural_Crest_like	Resp_OT_vs_BT
RTL8A	4.39017e-05	-1.33302	0.408	0.68	0.923472	Neural_Crest_like	Resp_OT_vs_BT
CYB5D2	4.3999e-05	0.904732	0.38	0.113	0.92552	Neural_Crest_like	Resp_OT_vs_BT
MT1X	4.46905e-05	1.81807	0.69	0.495	0.940065	Neural_Crest_like	Resp_OT_vs_BT
ASL	4.47507e-05	1.24853	0.62	0.299	0.941331	Neural_Crest_like	Resp_OT_vs_BT
CC2D1A	4.50326e-05	1.26959	0.592	0.299	0.947261	Neural_Crest_like	Resp_OT_vs_BT
PLOD2	4.52213e-05	0.85515	0.732	0.433	0.951231	Neural_Crest_like	Resp_OT_vs_BT
SLC18B1	4.54813e-05	-3.90739	0.014	0.237	0.9567	Neural_Crest_like	Resp_OT_vs_BT
KIAA1958	4.67789e-05	-3.50403	0.014	0.237	0.983994	Neural_Crest_like	Resp_OT_vs_BT
WDR43	4.68226e-05	-1.19474	0.549	0.753	0.984912	Neural_Crest_like	Resp_OT_vs_BT
GNAI2	4.68431e-05	0.750247	0.887	0.753	0.985345	Neural_Crest_like	Resp_OT_vs_BT
PMF1	4.8178e-05	1.75273	0.38	0.113	1	Neural_Crest_like	Resp_OT_vs_BT
ABHD14B	4.89512e-05	1.2251	0.606	0.309	1	Neural_Crest_like	Resp_OT_vs_BT
ELL2	4.90121e-05	1.8038	0.38	0.113	1	Neural_Crest_like	Resp_OT_vs_BT
LINC00598	4.9458e-05	3.50906	0.211	0.021	1	Neural_Crest_like	Resp_OT_vs_BT
TTTY15	5.04068e-05	-4.45672	0	0.206	1	Neural_Crest_like	Resp_OT_vs_BT
ATP5MC2	5.04655e-05	-0.608294	0.986	0.99	1	Neural_Crest_like	Resp_OT_vs_BT
NUDT22	5.05677e-05	1.20916	0.549	0.247	1	Neural_Crest_like	Resp_OT_vs_BT
LINC00355	5.06198e-05	3.18713	0.211	0.021	1	Neural_Crest_like	Resp_OT_vs_BT
HFE	5.07372e-05	2.6518	0.254	0.041	1	Neural_Crest_like	Resp_OT_vs_BT
MIR181A2HG	5.07385e-05	-4.75929	0	0.206	1	Neural_Crest_like	Resp_OT_vs_BT
LINC00632	5.07843e-05	-4.90739	0	0.206	1	Neural_Crest_like	Resp_OT_vs_BT
IGF2BP1	5.08336e-05	-5.04169	0	0.206	1	Neural_Crest_like	Resp_OT_vs_BT
CPXM1	5.09218e-05	-5.61592	0	0.206	1	Neural_Crest_like	Resp_OT_vs_BT
MFSD2A	5.1237e-05	2.3677	0.296	0.062	1	Neural_Crest_like	Resp_OT_vs_BT
MTPN	5.13572e-05	0.612522	0.972	0.887	1	Neural_Crest_like	Resp_OT_vs_BT
MVB12B	5.17117e-05	-3.33119	0.042	0.278	1	Neural_Crest_like	Resp_OT_vs_BT
RPSA	5.1736e-05	-0.71909	0.986	0.99	1	Neural_Crest_like	Resp_OT_vs_BT
RANGRF	5.21409e-05	1.58767	0.451	0.175	1	Neural_Crest_like	Resp_OT_vs_BT
GPR155	5.24632e-05	1.15643	0.563	0.268	1	Neural_Crest_like	Resp_OT_vs_BT
SENP6	5.31394e-05	-1.65044	0.394	0.66	1	Neural_Crest_like	Resp_OT_vs_BT
PHACTR2	5.32521e-05	1.95267	0.451	0.175	1	Neural_Crest_like	Resp_OT_vs_BT
DIDO1	5.32648e-05	-1.2254	0.338	0.629	1	Neural_Crest_like	Resp_OT_vs_BT
PLXNA3	5.33126e-05	1.38697	0.535	0.247	1	Neural_Crest_like	Resp_OT_vs_BT
TMEM128	5.38483e-05	-2.19369	0.085	0.351	1	Neural_Crest_like	Resp_OT_vs_BT
MID1	5.44313e-05	-3.1821	0.056	0.299	1	Neural_Crest_like	Resp_OT_vs_BT
AUP1	5.50166e-05	-0.802815	0.69	0.897	1	Neural_Crest_like	Resp_OT_vs_BT
IFRD1	5.57267e-05	0.968633	0.817	0.577	1	Neural_Crest_like	Resp_OT_vs_BT
KLHL36	5.58695e-05	1.35063	0.507	0.206	1	Neural_Crest_like	Resp_OT_vs_BT
DGAT1	5.63989e-05	1.72701	0.479	0.216	1	Neural_Crest_like	Resp_OT_vs_BT
C2CD2	5.64284e-05	1.59456	0.423	0.144	1	Neural_Crest_like	Resp_OT_vs_BT
OST4	5.69013e-05	0.819871	0.944	0.959	1	Neural_Crest_like	Resp_OT_vs_BT
RNASEH2C	5.70185e-05	1.30815	0.634	0.392	1	Neural_Crest_like	Resp_OT_vs_BT
APOBEC3C	5.72176e-05	1.73557	0.493	0.206	1	Neural_Crest_like	Resp_OT_vs_BT
ADH5	5.7837e-05	-1.1149	0.592	0.794	1	Neural_Crest_like	Resp_OT_vs_BT
MRC2	5.785e-05	3.84248	0.225	0.031	1	Neural_Crest_like	Resp_OT_vs_BT
MXRA7	5.80133e-05	1.89495	0.423	0.165	1	Neural_Crest_like	Resp_OT_vs_BT
EVA1B	5.83099e-05	1.21955	0.549	0.237	1	Neural_Crest_like	Resp_OT_vs_BT
C1QTNF3	5.83152e-05	1.57471	0.479	0.196	1	Neural_Crest_like	Resp_OT_vs_BT
CASP4	5.83344e-05	1.52611	0.493	0.216	1	Neural_Crest_like	Resp_OT_vs_BT
DPH7	5.90881e-05	-1.99462	0.099	0.371	1	Neural_Crest_like	Resp_OT_vs_BT
ARL8B	5.91144e-05	-1.83277	0.183	0.454	1	Neural_Crest_like	Resp_OT_vs_BT
MBOAT7	5.9163e-05	1.34583	0.592	0.33	1	Neural_Crest_like	Resp_OT_vs_BT
HSCB	5.94655e-05	1.59456	0.451	0.175	1	Neural_Crest_like	Resp_OT_vs_BT
SEC11A	5.9718e-05	-0.883952	0.803	0.918	1	Neural_Crest_like	Resp_OT_vs_BT
VIT	6.07863e-05	4.45017	0.183	0.01	1	Neural_Crest_like	Resp_OT_vs_BT
RPL22	6.1316e-05	0.533805	1	0.99	1	Neural_Crest_like	Resp_OT_vs_BT
CITED1	6.186e-05	3.42745	0.268	0.052	1	Neural_Crest_like	Resp_OT_vs_BT
NDE1	6.19432e-05	1.43745	0.606	0.351	1	Neural_Crest_like	Resp_OT_vs_BT
EIF5	6.22344e-05	0.507047	1	0.979	1	Neural_Crest_like	Resp_OT_vs_BT
SSFA2	6.41518e-05	-1.25401	0.577	0.804	1	Neural_Crest_like	Resp_OT_vs_BT
BLVRB	6.4289e-05	0.81545	0.775	0.464	1	Neural_Crest_like	Resp_OT_vs_BT
MDM2	6.46678e-05	-1.10238	0.408	0.691	1	Neural_Crest_like	Resp_OT_vs_BT
PAK3	6.47025e-05	3.84248	0.183	0.01	1	Neural_Crest_like	Resp_OT_vs_BT
LINC00987	6.5059e-05	4.15061	0.155	0	1	Neural_Crest_like	Resp_OT_vs_BT
BEGAIN	6.5059e-05	4.15061	0.155	0	1	Neural_Crest_like	Resp_OT_vs_BT
AC005821.1	6.53618e-05	4.45017	0.155	0	1	Neural_Crest_like	Resp_OT_vs_BT
HES1	6.55327e-05	1.63303	0.803	0.629	1	Neural_Crest_like	Resp_OT_vs_BT
CHRNA6	6.55439e-05	5.25752	0.155	0	1	Neural_Crest_like	Resp_OT_vs_BT
TINAGL1	6.5658e-05	6.09402	0.155	0	1	Neural_Crest_like	Resp_OT_vs_BT
TCTEX1D1	6.56846e-05	4.03513	0.155	0	1	Neural_Crest_like	Resp_OT_vs_BT
LINC01579	6.56846e-05	4.03513	0.155	0	1	Neural_Crest_like	Resp_OT_vs_BT
NFIC	6.68395e-05	0.660089	0.887	0.629	1	Neural_Crest_like	Resp_OT_vs_BT
ABHD17A	6.70073e-05	1.54036	0.521	0.278	1	Neural_Crest_like	Resp_OT_vs_BT
RPL38	6.78432e-05	0.433422	1	0.99	1	Neural_Crest_like	Resp_OT_vs_BT
RPS29	6.81949e-05	0.632934	1	0.969	1	Neural_Crest_like	Resp_OT_vs_BT
PCDH7	6.8278e-05	-0.534237	0.634	0.876	1	Neural_Crest_like	Resp_OT_vs_BT
SFSWAP	6.8875e-05	-1.4243	0.38	0.619	1	Neural_Crest_like	Resp_OT_vs_BT
EMC6	6.91379e-05	1.0404	0.789	0.505	1	Neural_Crest_like	Resp_OT_vs_BT
UVRAG	6.95112e-05	-1.74777	0.155	0.433	1	Neural_Crest_like	Resp_OT_vs_BT
MTHFR	7.0069e-05	0.852264	0.394	0.124	1	Neural_Crest_like	Resp_OT_vs_BT
ADGRB1	7.0723e-05	2.64281	0.282	0.062	1	Neural_Crest_like	Resp_OT_vs_BT
BOLA2B	7.08642e-05	2.50906	0.268	0.052	1	Neural_Crest_like	Resp_OT_vs_BT
PABPC1	7.10502e-05	-0.753065	0.986	0.99	1	Neural_Crest_like	Resp_OT_vs_BT
TLNRD1	7.12973e-05	-1.47267	0.169	0.485	1	Neural_Crest_like	Resp_OT_vs_BT
MBNL2	7.13509e-05	-1.37534	0.592	0.784	1	Neural_Crest_like	Resp_OT_vs_BT
AC245014.3	7.17569e-05	3.35706	0.225	0.031	1	Neural_Crest_like	Resp_OT_vs_BT
SNHG25	7.18071e-05	3.03513	0.225	0.031	1	Neural_Crest_like	Resp_OT_vs_BT
MPDZ	7.2214e-05	-2.10783	0.07	0.33	1	Neural_Crest_like	Resp_OT_vs_BT
RPS27A	7.28037e-05	-0.500432	1	1	1	Neural_Crest_like	Resp_OT_vs_BT
TCEA3	7.29459e-05	1.37978	0.394	0.124	1	Neural_Crest_like	Resp_OT_vs_BT
CDK18	7.39934e-05	1.8038	0.38	0.124	1	Neural_Crest_like	Resp_OT_vs_BT
KDELC2	7.42808e-05	1.38305	0.423	0.144	1	Neural_Crest_like	Resp_OT_vs_BT
CNFN	7.44146e-05	2.45017	0.268	0.052	1	Neural_Crest_like	Resp_OT_vs_BT
RPS13	7.55553e-05	-0.418268	0.986	1	1	Neural_Crest_like	Resp_OT_vs_BT
SELENOH	7.56365e-05	-1.075	0.746	0.907	1	Neural_Crest_like	Resp_OT_vs_BT
RAB7A	7.5968e-05	-0.707376	0.845	0.948	1	Neural_Crest_like	Resp_OT_vs_BT
QDPR	7.63098e-05	-0.772227	0.352	0.68	1	Neural_Crest_like	Resp_OT_vs_BT
UGT2B7	7.68268e-05	2.9096	0.225	0.031	1	Neural_Crest_like	Resp_OT_vs_BT
TRIOBP	7.72663e-05	0.991875	0.676	0.412	1	Neural_Crest_like	Resp_OT_vs_BT
DYRK2	7.88933e-05	-1.6373	0.113	0.381	1	Neural_Crest_like	Resp_OT_vs_BT
LINC01446	8.04983e-05	2.67256	0.183	0.01	1	Neural_Crest_like	Resp_OT_vs_BT
CRMP1	8.16482e-05	-4.35719	0	0.196	1	Neural_Crest_like	Resp_OT_vs_BT
SFRP1	8.16579e-05	-2.26973	0.507	0.68	1	Neural_Crest_like	Resp_OT_vs_BT
MFSD10	8.16632e-05	-1.20572	0.648	0.763	1	Neural_Crest_like	Resp_OT_vs_BT
FBXO22	8.1872e-05	-0.969738	0.282	0.608	1	Neural_Crest_like	Resp_OT_vs_BT
USF1	8.20791e-05	-4.45672	0	0.196	1	Neural_Crest_like	Resp_OT_vs_BT
AL162231.1	8.23727e-05	1.84872	0.338	0.093	1	Neural_Crest_like	Resp_OT_vs_BT
TMTC2	8.2553e-05	1.03513	0.437	0.144	1	Neural_Crest_like	Resp_OT_vs_BT
PEBP1	8.32386e-05	-1.01519	0.93	0.959	1	Neural_Crest_like	Resp_OT_vs_BT
CADM4	8.33473e-05	1.20505	0.535	0.227	1	Neural_Crest_like	Resp_OT_vs_BT
RPUSD3	8.368e-05	-1.70184	0.197	0.474	1	Neural_Crest_like	Resp_OT_vs_BT
PTBP3	8.38158e-05	-2.04337	0.225	0.474	1	Neural_Crest_like	Resp_OT_vs_BT
TJP1	8.4139e-05	-1.03812	0.549	0.763	1	Neural_Crest_like	Resp_OT_vs_BT
ST3GAL6	8.51039e-05	-1.12515	0.38	0.68	1	Neural_Crest_like	Resp_OT_vs_BT
EGR2	8.59611e-05	2.52817	0.31	0.082	1	Neural_Crest_like	Resp_OT_vs_BT
APOE	8.67591e-05	-1.1096	0.817	0.897	1	Neural_Crest_like	Resp_OT_vs_BT
IGKC	8.723e-05	-4.44465	0.028	0.247	1	Neural_Crest_like	Resp_OT_vs_BT
CSF1	8.73484e-05	2.1153	0.493	0.247	1	Neural_Crest_like	Resp_OT_vs_BT
SPATA20	8.76915e-05	1.61366	0.451	0.186	1	Neural_Crest_like	Resp_OT_vs_BT
OBSL1	8.80526e-05	1.18168	0.606	0.309	1	Neural_Crest_like	Resp_OT_vs_BT
TXNDC12	8.8177e-05	1.10651	0.732	0.454	1	Neural_Crest_like	Resp_OT_vs_BT
MGST2	8.88834e-05	1.62009	0.451	0.196	1	Neural_Crest_like	Resp_OT_vs_BT
STRN4	8.89871e-05	1.53763	0.465	0.196	1	Neural_Crest_like	Resp_OT_vs_BT
MEF2C	8.9921e-05	-0.736535	0.634	0.856	1	Neural_Crest_like	Resp_OT_vs_BT
BBC3	9.02891e-05	-2.44292	0.07	0.32	1	Neural_Crest_like	Resp_OT_vs_BT
HPN-AS1	9.08615e-05	1.97373	0.268	0.052	1	Neural_Crest_like	Resp_OT_vs_BT
SF3B1	9.13602e-05	-0.936303	0.831	0.928	1	Neural_Crest_like	Resp_OT_vs_BT
MICAL3	9.16211e-05	-1.1082	0.549	0.732	1	Neural_Crest_like	Resp_OT_vs_BT
NCBP1	9.17306e-05	-2.17433	0.141	0.402	1	Neural_Crest_like	Resp_OT_vs_BT
COL4A1	9.25067e-05	1.63603	0.437	0.165	1	Neural_Crest_like	Resp_OT_vs_BT
GALE	9.2511e-05	1.42879	0.493	0.206	1	Neural_Crest_like	Resp_OT_vs_BT
ZC3H13	9.31698e-05	-1.84033	0.915	0.938	1	Neural_Crest_like	Resp_OT_vs_BT
AP3D1	9.44851e-05	0.706505	0.817	0.598	1	Neural_Crest_like	Resp_OT_vs_BT
MIR210HG	9.46172e-05	2.0876	0.282	0.062	1	Neural_Crest_like	Resp_OT_vs_BT
UBALD2	9.56425e-05	1.12824	0.535	0.258	1	Neural_Crest_like	Resp_OT_vs_BT
PTPDC1	9.5729e-05	-2.09732	0.141	0.402	1	Neural_Crest_like	Resp_OT_vs_BT
PDXK	9.57581e-05	1.11575	0.648	0.351	1	Neural_Crest_like	Resp_OT_vs_BT
RNF213	9.58534e-05	0.736879	0.803	0.619	1	Neural_Crest_like	Resp_OT_vs_BT
CCT4	9.62484e-05	-0.849395	0.803	0.866	1	Neural_Crest_like	Resp_OT_vs_BT
EIF1	9.71605e-05	0.47193	1	1	1	Neural_Crest_like	Resp_OT_vs_BT
CYB561D2	9.94709e-05	1.20689	0.493	0.206	1	Neural_Crest_like	Resp_OT_vs_BT
ELOVL1	0.000100034	0.88031	0.732	0.443	1	Neural_Crest_like	Resp_OT_vs_BT
AEBP1	0.00010018	1.45552	0.972	0.845	1	Neural_Crest_like	Resp_OT_vs_BT
IRAK1	0.000100734	0.79412	0.592	0.268	1	Neural_Crest_like	Resp_OT_vs_BT
GADD45GIP1	0.000101218	0.674062	0.93	0.856	1	Neural_Crest_like	Resp_OT_vs_BT
SLC2A1	0.000102339	0.960855	0.62	0.33	1	Neural_Crest_like	Resp_OT_vs_BT
RFPL1S	0.000103223	1.77209	0.324	0.082	1	Neural_Crest_like	Resp_OT_vs_BT
NR1H2	0.00010646	1.0854	0.62	0.34	1	Neural_Crest_like	Resp_OT_vs_BT
CDK2	0.000107398	-1.7893	0.141	0.423	1	Neural_Crest_like	Resp_OT_vs_BT
POLR2F	0.000110159	0.743213	0.915	0.835	1	Neural_Crest_like	Resp_OT_vs_BT
CRCP	0.000110643	1.08999	0.592	0.289	1	Neural_Crest_like	Resp_OT_vs_BT
HIST3H2A	0.000110954	-1.83277	0.141	0.412	1	Neural_Crest_like	Resp_OT_vs_BT
LINC00491	0.000114271	3.25752	0.197	0.021	1	Neural_Crest_like	Resp_OT_vs_BT
ZP1	0.000114284	3.56564	0.197	0.021	1	Neural_Crest_like	Resp_OT_vs_BT
SCAMP2	0.00011495	-1.27362	0.324	0.588	1	Neural_Crest_like	Resp_OT_vs_BT
TAMM41	0.000115178	-2.79776	0.042	0.268	1	Neural_Crest_like	Resp_OT_vs_BT
PHKG1	0.000117524	2.20916	0.31	0.082	1	Neural_Crest_like	Resp_OT_vs_BT
ZNF580	0.000117783	1.07671	0.634	0.371	1	Neural_Crest_like	Resp_OT_vs_BT
THOC3	0.000117869	-1.44292	0.183	0.464	1	Neural_Crest_like	Resp_OT_vs_BT
RPA3	0.000117937	1.61746	0.592	0.361	1	Neural_Crest_like	Resp_OT_vs_BT
GALK1	0.00011859	1.06427	0.606	0.32	1	Neural_Crest_like	Resp_OT_vs_BT
PRAG1	0.000118825	-2.9323	0.07	0.309	1	Neural_Crest_like	Resp_OT_vs_BT
FAM49B	0.000118985	-1.2868	0.38	0.629	1	Neural_Crest_like	Resp_OT_vs_BT
LMBRD2	0.000119897	1.62009	0.38	0.124	1	Neural_Crest_like	Resp_OT_vs_BT
SRGAP1	0.000121477	-1.40273	0.338	0.608	1	Neural_Crest_like	Resp_OT_vs_BT
RTKN	0.000122178	-1.59165	0.183	0.454	1	Neural_Crest_like	Resp_OT_vs_BT
GSAP	0.00012281	1.53263	0.366	0.113	1	Neural_Crest_like	Resp_OT_vs_BT
MYDGF	0.00012315	1.04746	0.958	0.845	1	Neural_Crest_like	Resp_OT_vs_BT
PSMC2	0.000123933	0.941414	0.803	0.557	1	Neural_Crest_like	Resp_OT_vs_BT
POLR3G	0.000124301	1.18713	0.535	0.237	1	Neural_Crest_like	Resp_OT_vs_BT
SLFN12	0.0001249	-3.40782	0.014	0.216	1	Neural_Crest_like	Resp_OT_vs_BT
C1orf122	0.000124972	1.10968	0.761	0.546	1	Neural_Crest_like	Resp_OT_vs_BT
CCDC80	0.00012515	1.96206	0.423	0.165	1	Neural_Crest_like	Resp_OT_vs_BT
FAM167B	0.000127852	-1.98279	0.113	0.371	1	Neural_Crest_like	Resp_OT_vs_BT
INTS6	0.000130313	1.17825	0.831	0.588	1	Neural_Crest_like	Resp_OT_vs_BT
PLCB4	0.000130719	-2.73306	0.141	0.381	1	Neural_Crest_like	Resp_OT_vs_BT
FAM3A	0.000131431	1.08488	0.535	0.227	1	Neural_Crest_like	Resp_OT_vs_BT
ZNF135	0.000131567	-4.0734	0	0.186	1	Neural_Crest_like	Resp_OT_vs_BT
CTSB	0.000132643	0.53904	1	0.918	1	Neural_Crest_like	Resp_OT_vs_BT
ZNF397	0.000132759	-1.6373	0.155	0.433	1	Neural_Crest_like	Resp_OT_vs_BT
KDELR2	0.00013302	0.889865	0.901	0.918	1	Neural_Crest_like	Resp_OT_vs_BT
SPON1	0.000133332	-4.79776	0	0.186	1	Neural_Crest_like	Resp_OT_vs_BT
KIAA2013	0.000135372	1.22777	0.535	0.247	1	Neural_Crest_like	Resp_OT_vs_BT
MLF1	0.000135861	1.3068	0.521	0.237	1	Neural_Crest_like	Resp_OT_vs_BT
PARP10	0.000135911	1.48579	0.38	0.124	1	Neural_Crest_like	Resp_OT_vs_BT
SPCS2	0.000136099	-0.949299	0.803	0.918	1	Neural_Crest_like	Resp_OT_vs_BT
KHDC4	0.000136465	-1.91757	0.324	0.536	1	Neural_Crest_like	Resp_OT_vs_BT
EIF3H	0.000137712	-0.799448	0.93	0.959	1	Neural_Crest_like	Resp_OT_vs_BT
ADAMTS9	0.000138535	3.57945	0.211	0.031	1	Neural_Crest_like	Resp_OT_vs_BT
HPGD	0.000138741	-2.95792	0.155	0.412	1	Neural_Crest_like	Resp_OT_vs_BT
ASB7	0.000138792	-2.35719	0.056	0.289	1	Neural_Crest_like	Resp_OT_vs_BT
CA11	0.000138985	1.63074	0.338	0.093	1	Neural_Crest_like	Resp_OT_vs_BT
DUS1L	0.000139885	1.06989	0.563	0.258	1	Neural_Crest_like	Resp_OT_vs_BT
NOV	0.000140289	-4.81287	0.099	0.33	1	Neural_Crest_like	Resp_OT_vs_BT
LIF	0.000140327	2.77209	0.239	0.041	1	Neural_Crest_like	Resp_OT_vs_BT
MDH2	0.000142191	0.869835	0.958	0.918	1	Neural_Crest_like	Resp_OT_vs_BT
EEF1B2	0.000142652	-0.634774	0.986	0.99	1	Neural_Crest_like	Resp_OT_vs_BT
DDX24	0.000143959	0.806124	0.887	0.907	1	Neural_Crest_like	Resp_OT_vs_BT
FOS	0.000144629	0.798208	0.972	0.897	1	Neural_Crest_like	Resp_OT_vs_BT
VKORC1L1	0.00014575	1.10224	0.606	0.351	1	Neural_Crest_like	Resp_OT_vs_BT
HNRNPA3	0.000145925	-0.679602	0.915	0.969	1	Neural_Crest_like	Resp_OT_vs_BT
FGF18	0.00014685	3.45017	0.169	0.01	1	Neural_Crest_like	Resp_OT_vs_BT
CAMP	0.000147674	4.25752	0.141	0	1	Neural_Crest_like	Resp_OT_vs_BT
PLA2G5	0.000147904	4.35706	0.141	0	1	Neural_Crest_like	Resp_OT_vs_BT
TGFA	0.000147904	4.77209	0.141	0	1	Neural_Crest_like	Resp_OT_vs_BT
ZNF365	0.000147912	4.25752	0.141	0	1	Neural_Crest_like	Resp_OT_vs_BT
SLC45A1	0.000148091	4.35706	0.141	0	1	Neural_Crest_like	Resp_OT_vs_BT
KLHDC8A	0.000148202	4.9096	0.141	0	1	Neural_Crest_like	Resp_OT_vs_BT
HKDC1	0.000148317	-3.60873	0.028	0.237	1	Neural_Crest_like	Resp_OT_vs_BT
GSK3A	0.000148835	1.27508	0.507	0.216	1	Neural_Crest_like	Resp_OT_vs_BT
CD55	0.000149092	0.871629	0.718	0.443	1	Neural_Crest_like	Resp_OT_vs_BT
PLAGL1	0.000149283	2.50079	0.254	0.052	1	Neural_Crest_like	Resp_OT_vs_BT
LRRC73	0.00015019	3.25752	0.169	0.01	1	Neural_Crest_like	Resp_OT_vs_BT
RPL21	0.000150688	0.65381	1	0.99	1	Neural_Crest_like	Resp_OT_vs_BT
IMPDH2	0.000150731	-0.915855	0.775	0.866	1	Neural_Crest_like	Resp_OT_vs_BT
AURKAIP1	0.000151146	0.883624	0.845	0.814	1	Neural_Crest_like	Resp_OT_vs_BT
SOX6	0.000151402	-2.00301	0.183	0.443	1	Neural_Crest_like	Resp_OT_vs_BT
CSNK2A1	0.000151898	-0.918479	0.634	0.794	1	Neural_Crest_like	Resp_OT_vs_BT
TMED9	0.000153353	0.785391	0.944	0.938	1	Neural_Crest_like	Resp_OT_vs_BT
GALNT2	0.000153811	0.881882	0.718	0.423	1	Neural_Crest_like	Resp_OT_vs_BT
STAP2	0.000154629	2.11313	0.239	0.041	1	Neural_Crest_like	Resp_OT_vs_BT
CYCS	0.000155481	0.72486	0.944	0.897	1	Neural_Crest_like	Resp_OT_vs_BT
GUK1	0.000156664	0.694533	0.986	0.907	1	Neural_Crest_like	Resp_OT_vs_BT
UBAC2	0.000157177	-1.35129	0.296	0.546	1	Neural_Crest_like	Resp_OT_vs_BT
PHF3	0.000157232	-1.58311	0.549	0.722	1	Neural_Crest_like	Resp_OT_vs_BT
PLA1A	0.000158032	1.73396	0.366	0.124	1	Neural_Crest_like	Resp_OT_vs_BT
CLUH	0.000158467	1.41979	0.437	0.175	1	Neural_Crest_like	Resp_OT_vs_BT
CXCL8	0.000158557	3.93129	0.211	0.031	1	Neural_Crest_like	Resp_OT_vs_BT
GALNT11	0.000160064	1.03513	0.606	0.33	1	Neural_Crest_like	Resp_OT_vs_BT
ARHGAP23	0.000161803	1.9241	0.38	0.134	1	Neural_Crest_like	Resp_OT_vs_BT
MIDN	0.000162891	0.977678	0.789	0.598	1	Neural_Crest_like	Resp_OT_vs_BT
MED24	0.000163681	-1.54983	0.113	0.381	1	Neural_Crest_like	Resp_OT_vs_BT
SDHC	0.000164466	-0.996581	0.746	0.918	1	Neural_Crest_like	Resp_OT_vs_BT
GAS2L3	0.000165343	-1.49173	0.324	0.588	1	Neural_Crest_like	Resp_OT_vs_BT
TRADD	0.000165844	1.15061	0.577	0.289	1	Neural_Crest_like	Resp_OT_vs_BT
SORL1	0.000167726	1.5757	0.394	0.134	1	Neural_Crest_like	Resp_OT_vs_BT
ZNF124	0.00016783	-2.2128	0.056	0.289	1	Neural_Crest_like	Resp_OT_vs_BT
CD82	0.000168638	1.33651	0.451	0.186	1	Neural_Crest_like	Resp_OT_vs_BT
LSMEM1	0.000168766	2.28667	0.254	0.052	1	Neural_Crest_like	Resp_OT_vs_BT
TSC22D3	0.000168857	-2.24171	0.113	0.371	1	Neural_Crest_like	Resp_OT_vs_BT
ZFAND1	0.000170163	-2.0904	0.141	0.381	1	Neural_Crest_like	Resp_OT_vs_BT
ZNF83	0.000170377	-2.91907	0.028	0.237	1	Neural_Crest_like	Resp_OT_vs_BT
LCP2	0.000172018	1.82213	0.338	0.103	1	Neural_Crest_like	Resp_OT_vs_BT
MFSD6	0.000173149	1.52056	0.408	0.155	1	Neural_Crest_like	Resp_OT_vs_BT
ZNF738	0.000173633	-3.04169	0.042	0.258	1	Neural_Crest_like	Resp_OT_vs_BT
BRD3	0.000174014	-1.83363	0.254	0.485	1	Neural_Crest_like	Resp_OT_vs_BT
TMEM255B	0.000176284	3.25752	0.211	0.031	1	Neural_Crest_like	Resp_OT_vs_BT
CORO1C	0.000176491	-1.01761	0.38	0.67	1	Neural_Crest_like	Resp_OT_vs_BT
ZFAND2A	0.000177346	1.14814	0.549	0.258	1	Neural_Crest_like	Resp_OT_vs_BT
Z97200.1	0.000177962	2.67256	0.169	0.01	1	Neural_Crest_like	Resp_OT_vs_BT
MED31	0.000178532	1.41364	0.437	0.175	1	Neural_Crest_like	Resp_OT_vs_BT
DMKN	0.000179201	1.84248	0.239	0.041	1	Neural_Crest_like	Resp_OT_vs_BT
CABP4	0.000179914	2.56564	0.169	0.01	1	Neural_Crest_like	Resp_OT_vs_BT
NRGN	0.000179999	2.03513	0.254	0.052	1	Neural_Crest_like	Resp_OT_vs_BT
GSS	0.000181182	1.23995	0.634	0.381	1	Neural_Crest_like	Resp_OT_vs_BT
RAPGEF5	0.000182084	2.69809	0.211	0.031	1	Neural_Crest_like	Resp_OT_vs_BT
HBEGF	0.000182219	0.989325	0.606	0.289	1	Neural_Crest_like	Resp_OT_vs_BT
YIPF4	0.000182318	-1.26133	0.366	0.629	1	Neural_Crest_like	Resp_OT_vs_BT
ZEB1	0.000183491	1.36528	0.493	0.206	1	Neural_Crest_like	Resp_OT_vs_BT
LSAMP	0.00018633	-1.55483	0.479	0.66	1	Neural_Crest_like	Resp_OT_vs_BT
GIPC1	0.000186843	0.878027	0.732	0.464	1	Neural_Crest_like	Resp_OT_vs_BT
KCNJ14	0.000187996	2.11313	0.254	0.052	1	Neural_Crest_like	Resp_OT_vs_BT
SNX9	0.000188683	-1.5722	0.169	0.433	1	Neural_Crest_like	Resp_OT_vs_BT
PCM1	0.000191265	-0.780542	0.901	0.959	1	Neural_Crest_like	Resp_OT_vs_BT
TBXAS1	0.000191599	2.53763	0.268	0.062	1	Neural_Crest_like	Resp_OT_vs_BT
ATP6V0B	0.000192392	0.744177	0.972	0.907	1	Neural_Crest_like	Resp_OT_vs_BT
RAD21	0.000192579	-1.01713	0.831	0.938	1	Neural_Crest_like	Resp_OT_vs_BT
CTDSPL	0.000192689	-1.71277	0.239	0.495	1	Neural_Crest_like	Resp_OT_vs_BT
ILKAP	0.000193664	-1.43119	0.183	0.464	1	Neural_Crest_like	Resp_OT_vs_BT
TRPM4	0.000197045	1.67256	0.338	0.103	1	Neural_Crest_like	Resp_OT_vs_BT
ABHD17C	0.00019772	2.03513	0.254	0.052	1	Neural_Crest_like	Resp_OT_vs_BT
NUTF2	0.000198465	-0.960767	0.521	0.773	1	Neural_Crest_like	Resp_OT_vs_BT
EID1	0.000198903	-0.502216	0.958	1	1	Neural_Crest_like	Resp_OT_vs_BT
ABHD14A	0.000199971	1.67256	0.324	0.093	1	Neural_Crest_like	Resp_OT_vs_BT
IL13RA2	0.000201775	4.19433	0.225	0.041	1	Neural_Crest_like	Resp_OT_vs_BT
NKTR	0.000202853	-0.942152	0.577	0.876	1	Neural_Crest_like	Resp_OT_vs_BT
UBXN6	0.000203243	1.43106	0.535	0.289	1	Neural_Crest_like	Resp_OT_vs_BT
CAPS	0.000203721	1.11068	0.408	0.134	1	Neural_Crest_like	Resp_OT_vs_BT
PITPNC1	0.000206164	1.99449	0.338	0.113	1	Neural_Crest_like	Resp_OT_vs_BT
DKK3	0.000206677	0.66167	0.352	0.103	1	Neural_Crest_like	Resp_OT_vs_BT
CAND1	0.000206692	-0.850701	0.493	0.753	1	Neural_Crest_like	Resp_OT_vs_BT
MCL1	0.000207839	0.680986	0.944	0.814	1	Neural_Crest_like	Resp_OT_vs_BT
NR1D2	0.000209349	-1.9345	0.085	0.33	1	Neural_Crest_like	Resp_OT_vs_BT
IER5	0.00021107	1.05702	0.577	0.289	1	Neural_Crest_like	Resp_OT_vs_BT
SH3KBP1	0.000211331	0.808959	0.69	0.433	1	Neural_Crest_like	Resp_OT_vs_BT
FAM229A	0.00021316	2.52056	0.211	0.031	1	Neural_Crest_like	Resp_OT_vs_BT
SBK1	0.000213279	-4.19369	0	0.175	1	Neural_Crest_like	Resp_OT_vs_BT
TENM3	0.000214181	-4.19369	0	0.175	1	Neural_Crest_like	Resp_OT_vs_BT
COL20A1	0.000214905	-4.40782	0	0.175	1	Neural_Crest_like	Resp_OT_vs_BT
RARRES2	0.000214977	-4.87176	0	0.175	1	Neural_Crest_like	Resp_OT_vs_BT
SLC38A10	0.000215823	1.04326	0.62	0.34	1	Neural_Crest_like	Resp_OT_vs_BT
TRA2A	0.000217017	0.792558	0.789	0.567	1	Neural_Crest_like	Resp_OT_vs_BT
METTL6	0.000218714	-2.35719	0.056	0.278	1	Neural_Crest_like	Resp_OT_vs_BT
DAPK1	0.000218738	-1.99041	0.028	0.237	1	Neural_Crest_like	Resp_OT_vs_BT
FNDC3B	0.000221153	1.05283	0.718	0.526	1	Neural_Crest_like	Resp_OT_vs_BT
NUMB	0.000223587	1.28888	0.606	0.361	1	Neural_Crest_like	Resp_OT_vs_BT
KRTCAP2	0.000225207	0.963727	0.93	0.866	1	Neural_Crest_like	Resp_OT_vs_BT
RNF114	0.000225785	-0.930656	0.408	0.701	1	Neural_Crest_like	Resp_OT_vs_BT
C1orf43	0.000227031	-0.876936	0.775	0.928	1	Neural_Crest_like	Resp_OT_vs_BT
ADAM19	0.000228113	1.55979	0.338	0.103	1	Neural_Crest_like	Resp_OT_vs_BT
TCIRG1	0.000230391	-1.90347	0.07	0.309	1	Neural_Crest_like	Resp_OT_vs_BT
PPP1R35	0.000232864	1.37354	0.493	0.237	1	Neural_Crest_like	Resp_OT_vs_BT
PRPF4	0.000233334	-1.43736	0.254	0.495	1	Neural_Crest_like	Resp_OT_vs_BT
TMEM205	0.000233989	0.870872	0.775	0.649	1	Neural_Crest_like	Resp_OT_vs_BT
TSC22D1	0.000234257	0.606383	0.958	0.825	1	Neural_Crest_like	Resp_OT_vs_BT
IQCN	0.000235097	1.5143	0.352	0.113	1	Neural_Crest_like	Resp_OT_vs_BT
TPI1	0.00023585	0.82061	0.986	1	1	Neural_Crest_like	Resp_OT_vs_BT
HLA-C	0.000236789	-0.900708	1	1	1	Neural_Crest_like	Resp_OT_vs_BT
MVP	0.00023725	0.909597	0.62	0.33	1	Neural_Crest_like	Resp_OT_vs_BT
BCAT1	0.000239347	-2.99278	0.085	0.309	1	Neural_Crest_like	Resp_OT_vs_BT
HOXB-AS1	0.000240377	2.0876	0.282	0.072	1	Neural_Crest_like	Resp_OT_vs_BT
PSMG3-AS1	0.000241842	1.97373	0.282	0.072	1	Neural_Crest_like	Resp_OT_vs_BT
SPRY4-AS1	0.000245032	2.77209	0.225	0.041	1	Neural_Crest_like	Resp_OT_vs_BT
UBQLN1	0.000246282	-0.925983	0.465	0.701	1	Neural_Crest_like	Resp_OT_vs_BT
DUSP5	0.000247304	2.00656	0.38	0.144	1	Neural_Crest_like	Resp_OT_vs_BT
CEP95	0.000247324	-2.01932	0.127	0.371	1	Neural_Crest_like	Resp_OT_vs_BT
TMX2	0.000247526	-1.28164	0.268	0.546	1	Neural_Crest_like	Resp_OT_vs_BT
CCZ1	0.000248731	1.23257	0.423	0.155	1	Neural_Crest_like	Resp_OT_vs_BT
AEN	0.0002526	-1.79084	0.113	0.361	1	Neural_Crest_like	Resp_OT_vs_BT
MMP25-AS1	0.000252877	1.45017	0.268	0.062	1	Neural_Crest_like	Resp_OT_vs_BT
RTTN	0.000255535	-2.50919	0.085	0.32	1	Neural_Crest_like	Resp_OT_vs_BT
PAAF1	0.000257956	-1.7825	0.113	0.361	1	Neural_Crest_like	Resp_OT_vs_BT
NFYA	0.000258073	-2.32242	0.056	0.278	1	Neural_Crest_like	Resp_OT_vs_BT
NLN	0.000258109	-1.75743	0.225	0.474	1	Neural_Crest_like	Resp_OT_vs_BT
NUCB1	0.000260355	0.6392	0.901	0.814	1	Neural_Crest_like	Resp_OT_vs_BT
REEP2	0.000261229	3.03513	0.183	0.021	1	Neural_Crest_like	Resp_OT_vs_BT
GOLGA3	0.000262269	0.95984	0.592	0.32	1	Neural_Crest_like	Resp_OT_vs_BT
TMEM248	0.000263392	0.789652	0.775	0.546	1	Neural_Crest_like	Resp_OT_vs_BT
NDUFA7	0.000265695	2.37617	0.225	0.041	1	Neural_Crest_like	Resp_OT_vs_BT
WLS	0.000267106	0.884886	0.662	0.392	1	Neural_Crest_like	Resp_OT_vs_BT
ILVBL	0.000267864	-1.43248	0.451	0.649	1	Neural_Crest_like	Resp_OT_vs_BT
GYG2	0.000267875	-2.91907	0.028	0.227	1	Neural_Crest_like	Resp_OT_vs_BT
SETD5	0.000267957	-1.20406	0.549	0.701	1	Neural_Crest_like	Resp_OT_vs_BT
DLGAP1-AS2	0.000268177	1.99449	0.324	0.103	1	Neural_Crest_like	Resp_OT_vs_BT
MAGEF1	0.000268486	-1.18726	0.479	0.66	1	Neural_Crest_like	Resp_OT_vs_BT
POMP	0.000268761	0.693495	0.944	0.969	1	Neural_Crest_like	Resp_OT_vs_BT
SPNS1	0.000269318	-1.40026	0.296	0.557	1	Neural_Crest_like	Resp_OT_vs_BT
CNBP	0.000270357	-0.648914	0.93	0.969	1	Neural_Crest_like	Resp_OT_vs_BT
DCUN1D5	0.000271002	-1.70184	0.197	0.443	1	Neural_Crest_like	Resp_OT_vs_BT
SNCA	0.000272193	-1.17379	0.479	0.701	1	Neural_Crest_like	Resp_OT_vs_BT
STRBP	0.000272629	-1.51667	0.056	0.278	1	Neural_Crest_like	Resp_OT_vs_BT
TUBB2B	0.000272959	-2.14975	0.366	0.608	1	Neural_Crest_like	Resp_OT_vs_BT
LINC00470	0.00027308	2.77209	0.183	0.021	1	Neural_Crest_like	Resp_OT_vs_BT
GZMM	0.00027308	2.95267	0.183	0.021	1	Neural_Crest_like	Resp_OT_vs_BT
MAGED2	0.000273593	-0.896285	0.845	0.948	1	Neural_Crest_like	Resp_OT_vs_BT
FGFR1	0.000273682	1.13651	0.676	0.433	1	Neural_Crest_like	Resp_OT_vs_BT
PTK2	0.000273788	-0.989366	0.606	0.742	1	Neural_Crest_like	Resp_OT_vs_BT
ANXA4	0.000276283	-1.58042	0.352	0.577	1	Neural_Crest_like	Resp_OT_vs_BT
RAB7B	0.000276873	1.68463	0.38	0.144	1	Neural_Crest_like	Resp_OT_vs_BT
SF1	0.000277525	-0.772227	0.704	0.866	1	Neural_Crest_like	Resp_OT_vs_BT
CYP7B1	0.000280059	-3.15864	0.056	0.268	1	Neural_Crest_like	Resp_OT_vs_BT
PMPCA	0.00028011	-1.70364	0.225	0.454	1	Neural_Crest_like	Resp_OT_vs_BT
RAB5C	0.000281139	0.842483	0.746	0.598	1	Neural_Crest_like	Resp_OT_vs_BT
MAP1B	0.000281529	0.643426	0.761	0.557	1	Neural_Crest_like	Resp_OT_vs_BT
PCBP1	0.000282353	-0.752802	0.93	0.948	1	Neural_Crest_like	Resp_OT_vs_BT
NBPF14	0.000282359	-1.66026	0.183	0.433	1	Neural_Crest_like	Resp_OT_vs_BT
PPP1R15A	0.000284644	0.741397	0.915	0.897	1	Neural_Crest_like	Resp_OT_vs_BT
AC020907.1	0.000284735	2.67256	0.183	0.021	1	Neural_Crest_like	Resp_OT_vs_BT
RCN1	0.000286121	-1.00082	0.662	0.814	1	Neural_Crest_like	Resp_OT_vs_BT
SLC25A27	0.000287294	-1.94215	0.07	0.299	1	Neural_Crest_like	Resp_OT_vs_BT
CCNQ	0.000287757	1.80066	0.394	0.165	1	Neural_Crest_like	Resp_OT_vs_BT
MRPS17	0.000289205	1.9096	0.324	0.103	1	Neural_Crest_like	Resp_OT_vs_BT
SEC24D	0.000289396	1.1476	0.549	0.278	1	Neural_Crest_like	Resp_OT_vs_BT
AC093673.1	0.00028952	2.34325	0.225	0.041	1	Neural_Crest_like	Resp_OT_vs_BT
MYO6	0.000289589	-2.98279	0.056	0.268	1	Neural_Crest_like	Resp_OT_vs_BT
F2R	0.00029216	1.07293	0.676	0.381	1	Neural_Crest_like	Resp_OT_vs_BT
CNPY3	0.000292704	-1.34184	0.394	0.588	1	Neural_Crest_like	Resp_OT_vs_BT
PRPF3	0.000295117	-1.67912	0.141	0.392	1	Neural_Crest_like	Resp_OT_vs_BT
SPRY1	0.000295783	0.833494	0.704	0.392	1	Neural_Crest_like	Resp_OT_vs_BT
EZR	0.000296896	-2.34125	0.211	0.464	1	Neural_Crest_like	Resp_OT_vs_BT
TMEM192	0.000297255	-1.43566	0.211	0.464	1	Neural_Crest_like	Resp_OT_vs_BT
PIGC	0.000298348	-1.31802	0.282	0.526	1	Neural_Crest_like	Resp_OT_vs_BT
PYURF	0.000298606	-1.03702	0.746	0.856	1	Neural_Crest_like	Resp_OT_vs_BT
LIMCH1	0.000299717	-2.85362	0.099	0.32	1	Neural_Crest_like	Resp_OT_vs_BT
CDK19	0.00030183	1.11313	0.507	0.237	1	Neural_Crest_like	Resp_OT_vs_BT
VHL	0.000303341	-1.92835	0.113	0.351	1	Neural_Crest_like	Resp_OT_vs_BT
TBC1D19	0.000303489	-2.71976	0.042	0.247	1	Neural_Crest_like	Resp_OT_vs_BT
PHPT1	0.000304792	-0.757234	0.803	0.948	1	Neural_Crest_like	Resp_OT_vs_BT
SLC39A1	0.000305154	-0.964872	0.634	0.784	1	Neural_Crest_like	Resp_OT_vs_BT
GSTP1	0.000305227	-0.659527	0.958	0.99	1	Neural_Crest_like	Resp_OT_vs_BT
AREG	0.000305925	8.49729	0.155	0.01	1	Neural_Crest_like	Resp_OT_vs_BT
SEMA3B	0.000306851	1.21719	0.704	0.433	1	Neural_Crest_like	Resp_OT_vs_BT
EHD4	0.000307718	-1.2868	0.282	0.536	1	Neural_Crest_like	Resp_OT_vs_BT
LMNA	0.000308664	-0.7778	1	1	1	Neural_Crest_like	Resp_OT_vs_BT
TMEM70	0.000309297	-1.49173	0.197	0.454	1	Neural_Crest_like	Resp_OT_vs_BT
CPVL	0.000310117	-2.62022	0.056	0.268	1	Neural_Crest_like	Resp_OT_vs_BT
BST2	0.000315838	1.26184	0.732	0.505	1	Neural_Crest_like	Resp_OT_vs_BT
HADH	0.000319284	-1.5722	0.141	0.392	1	Neural_Crest_like	Resp_OT_vs_BT
HADHA	0.000319453	-0.803175	0.761	0.876	1	Neural_Crest_like	Resp_OT_vs_BT
BCL2A1	0.000320821	1.11456	0.479	0.206	1	Neural_Crest_like	Resp_OT_vs_BT
TMEM219	0.000320922	0.870872	0.859	0.732	1	Neural_Crest_like	Resp_OT_vs_BT
DUS3L	0.000322569	-2.20191	0.085	0.309	1	Neural_Crest_like	Resp_OT_vs_BT
SNX21	0.000323018	1.67256	0.338	0.113	1	Neural_Crest_like	Resp_OT_vs_BT
HLA-A	0.000324458	-1.48038	0.986	0.948	1	Neural_Crest_like	Resp_OT_vs_BT
AC124016.1	0.000326076	-3.30472	0.014	0.196	1	Neural_Crest_like	Resp_OT_vs_BT
PDZD2	0.00032663	3.53763	0.155	0.01	1	Neural_Crest_like	Resp_OT_vs_BT
GPX7	0.00032885	1.3169	0.507	0.247	1	Neural_Crest_like	Resp_OT_vs_BT
LRP1	0.000328959	1.21987	0.606	0.392	1	Neural_Crest_like	Resp_OT_vs_BT
OSBPL1A	0.00032903	-0.787413	0.592	0.804	1	Neural_Crest_like	Resp_OT_vs_BT
FCF1	0.000329155	1.68463	0.38	0.155	1	Neural_Crest_like	Resp_OT_vs_BT
SLC22A4	0.000330707	3.35706	0.155	0.01	1	Neural_Crest_like	Resp_OT_vs_BT
CDH15	0.000330707	3.53763	0.155	0.01	1	Neural_Crest_like	Resp_OT_vs_BT
LGALS3BP	0.000330711	0.644461	0.986	0.876	1	Neural_Crest_like	Resp_OT_vs_BT
ADM	0.000331883	0.679191	0.549	0.237	1	Neural_Crest_like	Resp_OT_vs_BT
SERPINA1	0.000331934	4.9096	0.127	0	1	Neural_Crest_like	Resp_OT_vs_BT
CLDN7	0.000331934	3.9096	0.127	0	1	Neural_Crest_like	Resp_OT_vs_BT
TTLL6	0.000331934	4.03513	0.127	0	1	Neural_Crest_like	Resp_OT_vs_BT
RFX8	0.000332467	4.03513	0.127	0	1	Neural_Crest_like	Resp_OT_vs_BT
CSGALNACT1	0.000332776	1.13243	0.507	0.227	1	Neural_Crest_like	Resp_OT_vs_BT
FAM19A3	0.000332847	4.25752	0.127	0	1	Neural_Crest_like	Resp_OT_vs_BT
RNF212	0.000332866	4.15061	0.127	0	1	Neural_Crest_like	Resp_OT_vs_BT
VAT1L	0.000333438	5.80772	0.127	0	1	Neural_Crest_like	Resp_OT_vs_BT
SLC9A5	0.000333533	3.77209	0.127	0	1	Neural_Crest_like	Resp_OT_vs_BT
IGFL4	0.000333533	3.77209	0.127	0	1	Neural_Crest_like	Resp_OT_vs_BT
TCF12	0.000333715	-1.25705	0.437	0.629	1	Neural_Crest_like	Resp_OT_vs_BT
COPRS	0.000334138	0.947665	0.676	0.433	1	Neural_Crest_like	Resp_OT_vs_BT
GNS	0.000334153	1.05351	0.761	0.526	1	Neural_Crest_like	Resp_OT_vs_BT
C1orf61	0.000334642	3.25752	0.155	0.01	1	Neural_Crest_like	Resp_OT_vs_BT
CAMK2A	0.000334642	3.35706	0.155	0.01	1	Neural_Crest_like	Resp_OT_vs_BT
FAM20A	0.000334642	3.25752	0.155	0.01	1	Neural_Crest_like	Resp_OT_vs_BT
CBARP	0.000334642	3.25752	0.155	0.01	1	Neural_Crest_like	Resp_OT_vs_BT
ADGRA2	0.000334867	1.45017	0.423	0.175	1	Neural_Crest_like	Resp_OT_vs_BT
TMED2	0.000336004	-0.92109	0.577	0.814	1	Neural_Crest_like	Resp_OT_vs_BT
UBC	0.000336267	0.530073	1	0.99	1	Neural_Crest_like	Resp_OT_vs_BT
GTF2A2	0.000336399	-1.02073	0.465	0.701	1	Neural_Crest_like	Resp_OT_vs_BT
RIC1	0.000337052	-1.73426	0.113	0.351	1	Neural_Crest_like	Resp_OT_vs_BT
METRN	0.000337934	0.763665	0.845	0.763	1	Neural_Crest_like	Resp_OT_vs_BT
RNF150	0.000338332	-2.16127	0.085	0.309	1	Neural_Crest_like	Resp_OT_vs_BT
LINC02119	0.000338474	3.15061	0.155	0.01	1	Neural_Crest_like	Resp_OT_vs_BT
GPR162	0.000338474	3.15061	0.155	0.01	1	Neural_Crest_like	Resp_OT_vs_BT
AHCYL1	0.000338541	0.705725	0.831	0.639	1	Neural_Crest_like	Resp_OT_vs_BT
PYCARD	0.000338586	0.972587	0.493	0.216	1	Neural_Crest_like	Resp_OT_vs_BT
RRAGB	0.000338743	-3.00927	0.014	0.196	1	Neural_Crest_like	Resp_OT_vs_BT
RPS19	0.000340062	-0.539321	1	1	1	Neural_Crest_like	Resp_OT_vs_BT
USF2	0.000341921	1.12824	0.577	0.309	1	Neural_Crest_like	Resp_OT_vs_BT
AC007216.4	0.000343633	-4.0734	0	0.165	1	Neural_Crest_like	Resp_OT_vs_BT
ZFY	0.000344899	-4.1348	0	0.165	1	Neural_Crest_like	Resp_OT_vs_BT
SETDB1	0.00034507	-2.23433	0.183	0.402	1	Neural_Crest_like	Resp_OT_vs_BT
IGLC2	0.000345199	-5.22226	0	0.165	1	Neural_Crest_like	Resp_OT_vs_BT
CDH6	0.000345268	-5.0734	0	0.165	1	Neural_Crest_like	Resp_OT_vs_BT
CHST9	0.000345476	-4.75929	0	0.165	1	Neural_Crest_like	Resp_OT_vs_BT
CDKN2B	0.00034558	-5.43248	0	0.165	1	Neural_Crest_like	Resp_OT_vs_BT
FKBP1B	0.000346469	3.03513	0.155	0.01	1	Neural_Crest_like	Resp_OT_vs_BT
TET2	0.000346736	-1.92329	0.127	0.361	1	Neural_Crest_like	Resp_OT_vs_BT
TMEM173	0.000348763	1.59991	0.479	0.247	1	Neural_Crest_like	Resp_OT_vs_BT
JAZF1	0.000349571	1.64281	0.338	0.113	1	Neural_Crest_like	Resp_OT_vs_BT
FAM43A	0.000349912	1.8652	0.324	0.103	1	Neural_Crest_like	Resp_OT_vs_BT
ADI1	0.000350284	-1.06441	0.451	0.711	1	Neural_Crest_like	Resp_OT_vs_BT
RFXAP	0.000352894	-2.47583	0.056	0.268	1	Neural_Crest_like	Resp_OT_vs_BT
S100A4	0.000352904	1.90852	0.803	0.742	1	Neural_Crest_like	Resp_OT_vs_BT
CLIC4	0.000356061	0.588268	0.901	0.66	1	Neural_Crest_like	Resp_OT_vs_BT
WDFY1	0.000356063	-1.15649	0.38	0.629	1	Neural_Crest_like	Resp_OT_vs_BT
SUB1	0.000364894	0.511134	0.93	0.907	1	Neural_Crest_like	Resp_OT_vs_BT
LAMA1	0.000365797	-3.66531	0.028	0.216	1	Neural_Crest_like	Resp_OT_vs_BT
GDF15	0.000372954	-2.1592	0.507	0.763	1	Neural_Crest_like	Resp_OT_vs_BT
ABCA8	0.000373107	1.99073	0.225	0.041	1	Neural_Crest_like	Resp_OT_vs_BT
TNFSF13B	0.000375566	2.45017	0.254	0.062	1	Neural_Crest_like	Resp_OT_vs_BT
FZD6	0.000377498	1.7132	0.352	0.124	1	Neural_Crest_like	Resp_OT_vs_BT
PAFAH1B2	0.000380505	1.04274	0.634	0.371	1	Neural_Crest_like	Resp_OT_vs_BT
ZNF506	0.000382648	-2.16454	0.07	0.289	1	Neural_Crest_like	Resp_OT_vs_BT
C1orf54	0.000383079	2.34325	0.254	0.062	1	Neural_Crest_like	Resp_OT_vs_BT
AC005921.2	0.000383088	2.16637	0.254	0.062	1	Neural_Crest_like	Resp_OT_vs_BT
FIS1	0.000383868	0.84485	0.901	0.866	1	Neural_Crest_like	Resp_OT_vs_BT
BCO2	0.000386356	2.84248	0.197	0.031	1	Neural_Crest_like	Resp_OT_vs_BT
PNPLA8	0.000386414	1.24371	0.563	0.33	1	Neural_Crest_like	Resp_OT_vs_BT
NTRK2	0.000389075	2.77209	0.197	0.031	1	Neural_Crest_like	Resp_OT_vs_BT
HOXA10	0.000389719	1.54638	0.437	0.206	1	Neural_Crest_like	Resp_OT_vs_BT
SAT1	0.000389885	-1.94069	0.704	0.773	1	Neural_Crest_like	Resp_OT_vs_BT
NBPF12	0.00039023	-2.00927	0.085	0.309	1	Neural_Crest_like	Resp_OT_vs_BT
CNP	0.00039032	0.921056	0.761	0.567	1	Neural_Crest_like	Resp_OT_vs_BT
ARID1B	0.000391748	-1.25765	0.366	0.619	1	Neural_Crest_like	Resp_OT_vs_BT
CLDN15	0.000394453	1.65662	0.338	0.113	1	Neural_Crest_like	Resp_OT_vs_BT
PAK1IP1	0.000394668	-1.03526	0.408	0.639	1	Neural_Crest_like	Resp_OT_vs_BT
GALNT18	0.000397245	2.03513	0.239	0.052	1	Neural_Crest_like	Resp_OT_vs_BT
STX1A	0.000397912	2.25752	0.296	0.093	1	Neural_Crest_like	Resp_OT_vs_BT
FOSL1	0.000398312	1.08404	0.352	0.124	1	Neural_Crest_like	Resp_OT_vs_BT
DVL1	0.000399089	1.30578	0.366	0.124	1	Neural_Crest_like	Resp_OT_vs_BT
ARHGEF3	0.000401387	2.03513	0.239	0.052	1	Neural_Crest_like	Resp_OT_vs_BT
ZNF880	0.000404232	-2.66531	0.014	0.196	1	Neural_Crest_like	Resp_OT_vs_BT
TM9SF4	0.000406038	-1.41233	0.366	0.567	1	Neural_Crest_like	Resp_OT_vs_BT
TBC1D14	0.000408016	-1.49737	0.183	0.433	1	Neural_Crest_like	Resp_OT_vs_BT
EFHC1	0.000410427	-0.871762	0.268	0.526	1	Neural_Crest_like	Resp_OT_vs_BT
TCP1	0.000410683	-1.0597	0.408	0.649	1	Neural_Crest_like	Resp_OT_vs_BT
AC026401.3	0.000411515	2.17263	0.282	0.082	1	Neural_Crest_like	Resp_OT_vs_BT
FTX	0.000411557	-1.40924	0.282	0.526	1	Neural_Crest_like	Resp_OT_vs_BT
OGT	0.000412338	-1.39486	0.239	0.505	1	Neural_Crest_like	Resp_OT_vs_BT
C4orf48	0.000415246	0.726852	0.915	0.876	1	Neural_Crest_like	Resp_OT_vs_BT
EMC10	0.000420284	0.766028	0.845	0.701	1	Neural_Crest_like	Resp_OT_vs_BT
MT3	0.000422311	2.9096	0.197	0.031	1	Neural_Crest_like	Resp_OT_vs_BT
TMEM165	0.000423478	-1.08111	0.577	0.742	1	Neural_Crest_like	Resp_OT_vs_BT
PRKAR1B	0.00042563	1.00271	0.521	0.258	1	Neural_Crest_like	Resp_OT_vs_BT
LIMK1	0.000425637	1.3677	0.394	0.155	1	Neural_Crest_like	Resp_OT_vs_BT
PTPRZ1	0.000431188	0.893109	0.873	0.753	1	Neural_Crest_like	Resp_OT_vs_BT
RPL36A	0.000433306	-1.0932	0.718	0.876	1	Neural_Crest_like	Resp_OT_vs_BT
DDX46	0.000436416	-0.960903	0.62	0.825	1	Neural_Crest_like	Resp_OT_vs_BT
RCAN3	0.000436556	0.964739	0.521	0.258	1	Neural_Crest_like	Resp_OT_vs_BT
PSTK	0.000436753	1.89074	0.239	0.052	1	Neural_Crest_like	Resp_OT_vs_BT
ABHD11	0.000436839	1.90268	0.394	0.165	1	Neural_Crest_like	Resp_OT_vs_BT
DDB1	0.00043706	-0.999867	0.507	0.711	1	Neural_Crest_like	Resp_OT_vs_BT
ARG2	0.00044214	2.25752	0.282	0.082	1	Neural_Crest_like	Resp_OT_vs_BT
N4BP2L2	0.000442145	-0.841681	0.831	0.948	1	Neural_Crest_like	Resp_OT_vs_BT
TIPARP	0.000444404	1.45017	0.465	0.216	1	Neural_Crest_like	Resp_OT_vs_BT
RHBDD2	0.000445969	0.787201	0.704	0.423	1	Neural_Crest_like	Resp_OT_vs_BT
NMT1	0.000447078	1.24535	0.704	0.588	1	Neural_Crest_like	Resp_OT_vs_BT
GTPBP3	0.000447117	-2.29707	0.085	0.299	1	Neural_Crest_like	Resp_OT_vs_BT
FAM217B	0.000448102	-1.54983	0.282	0.526	1	Neural_Crest_like	Resp_OT_vs_BT
PLK3	0.000451063	1.21373	0.507	0.247	1	Neural_Crest_like	Resp_OT_vs_BT
RPL36	0.00045282	0.437036	1	1	1	Neural_Crest_like	Resp_OT_vs_BT
SMIM1	0.000455557	1.50079	0.338	0.113	1	Neural_Crest_like	Resp_OT_vs_BT
NUP50-DT	0.000455557	1.50079	0.338	0.113	1	Neural_Crest_like	Resp_OT_vs_BT
SF3B6	0.000455628	-0.558823	0.732	0.928	1	Neural_Crest_like	Resp_OT_vs_BT
GAS6-AS1	0.000456966	1.93559	0.239	0.052	1	Neural_Crest_like	Resp_OT_vs_BT
ARL5A	0.000459005	-0.856496	0.225	0.505	1	Neural_Crest_like	Resp_OT_vs_BT
XPO4	0.000460562	-1.51667	0.211	0.443	1	Neural_Crest_like	Resp_OT_vs_BT
ACBD6	0.000463822	-0.901307	0.493	0.711	1	Neural_Crest_like	Resp_OT_vs_BT
MYNN	0.000467384	-1.66531	0.099	0.33	1	Neural_Crest_like	Resp_OT_vs_BT
FURIN	0.000474301	1.32011	0.479	0.247	1	Neural_Crest_like	Resp_OT_vs_BT
PANX1	0.000475224	-1.83524	0.085	0.309	1	Neural_Crest_like	Resp_OT_vs_BT
EHMT2	0.000475298	-1.56776	0.394	0.588	1	Neural_Crest_like	Resp_OT_vs_BT
LSM10	0.000476715	1.00656	0.648	0.392	1	Neural_Crest_like	Resp_OT_vs_BT
TTF1	0.000478265	-1.54983	0.211	0.454	1	Neural_Crest_like	Resp_OT_vs_BT
ZBTB20	0.000479609	1.01343	0.859	0.722	1	Neural_Crest_like	Resp_OT_vs_BT
AC145124.1	0.000479725	-2.65417	0.056	0.258	1	Neural_Crest_like	Resp_OT_vs_BT
RGS1	0.000481396	-1.53407	0.028	0.227	1	Neural_Crest_like	Resp_OT_vs_BT
AFAP1L2	0.000484289	0.66167	0.423	0.155	1	Neural_Crest_like	Resp_OT_vs_BT
AC004520.1	0.000485015	2.7132	0.211	0.041	1	Neural_Crest_like	Resp_OT_vs_BT
DHCR24	0.000485038	1.417	0.38	0.155	1	Neural_Crest_like	Resp_OT_vs_BT
RPL14	0.000485156	-0.532819	1	1	1	Neural_Crest_like	Resp_OT_vs_BT
TSN	0.000485619	-1.1348	0.352	0.588	1	Neural_Crest_like	Resp_OT_vs_BT
RPS21	0.000486135	-0.418427	0.972	0.99	1	Neural_Crest_like	Resp_OT_vs_BT
ZCCHC24	0.000486294	1.04299	0.577	0.299	1	Neural_Crest_like	Resp_OT_vs_BT
KLHDC3	0.000488956	-1.62512	0.282	0.505	1	Neural_Crest_like	Resp_OT_vs_BT
HP1BP3	0.000491031	0.486808	0.958	0.825	1	Neural_Crest_like	Resp_OT_vs_BT
RPL12	0.000494562	-0.588577	0.986	0.99	1	Neural_Crest_like	Resp_OT_vs_BT
TACC1	0.000496791	0.760953	0.676	0.402	1	Neural_Crest_like	Resp_OT_vs_BT
ARPP19	0.000499031	-1.02867	0.465	0.649	1	Neural_Crest_like	Resp_OT_vs_BT
MAP3K4	0.000500351	-2.87176	0.042	0.237	1	Neural_Crest_like	Resp_OT_vs_BT
VPS72	0.000500862	-1.29349	0.423	0.608	1	Neural_Crest_like	Resp_OT_vs_BT
RAB32	0.000500865	-0.715844	0.239	0.515	1	Neural_Crest_like	Resp_OT_vs_BT
RDH5	0.000501065	2.12824	0.197	0.031	1	Neural_Crest_like	Resp_OT_vs_BT
NAA16	0.000502517	-1.9345	0.169	0.402	1	Neural_Crest_like	Resp_OT_vs_BT
ASH1L	0.000502703	-0.84968	0.859	0.938	1	Neural_Crest_like	Resp_OT_vs_BT
OAF	0.000502759	1.21835	0.577	0.351	1	Neural_Crest_like	Resp_OT_vs_BT
PIM3	0.000505162	-0.935488	0.324	0.567	1	Neural_Crest_like	Resp_OT_vs_BT
NOP58	0.000507479	-0.781781	0.634	0.856	1	Neural_Crest_like	Resp_OT_vs_BT
IMPAD1	0.000509445	1.05476	0.62	0.433	1	Neural_Crest_like	Resp_OT_vs_BT
RALBP1	0.000510734	0.715219	0.803	0.649	1	Neural_Crest_like	Resp_OT_vs_BT
PTGDS	0.000511621	-4.53473	0.014	0.186	1	Neural_Crest_like	Resp_OT_vs_BT
DOLK	0.000513096	-2.54983	0.056	0.258	1	Neural_Crest_like	Resp_OT_vs_BT
SLC31A2	0.000513263	2.16637	0.197	0.031	1	Neural_Crest_like	Resp_OT_vs_BT
DPCD	0.00051373	1.34325	0.423	0.186	1	Neural_Crest_like	Resp_OT_vs_BT
B3GALT6	0.000514175	1.38877	0.408	0.186	1	Neural_Crest_like	Resp_OT_vs_BT
SLC39A6	0.000516059	-0.792691	0.62	0.825	1	Neural_Crest_like	Resp_OT_vs_BT
LAPTM4B	0.000517409	-0.717434	0.775	0.907	1	Neural_Crest_like	Resp_OT_vs_BT
GFPT2	0.000518418	2.25752	0.282	0.082	1	Neural_Crest_like	Resp_OT_vs_BT
NAMPT	0.00052144	0.895577	0.845	0.804	1	Neural_Crest_like	Resp_OT_vs_BT
ZNF677	0.000524374	-3.30472	0.014	0.186	1	Neural_Crest_like	Resp_OT_vs_BT
AC016831.1	0.000525072	1.27329	0.366	0.134	1	Neural_Crest_like	Resp_OT_vs_BT
NR4A2	0.000525327	0.7132	0.761	0.536	1	Neural_Crest_like	Resp_OT_vs_BT
HSBP1	0.000526509	0.82126	0.958	0.959	1	Neural_Crest_like	Resp_OT_vs_BT
LNP1	0.000529345	-3.40782	0.014	0.186	1	Neural_Crest_like	Resp_OT_vs_BT
MFSD11	0.000531977	-1.54983	0.141	0.381	1	Neural_Crest_like	Resp_OT_vs_BT
OSMR	0.000532621	1.48969	0.324	0.103	1	Neural_Crest_like	Resp_OT_vs_BT
STEAP1B	0.000533244	1.94493	0.282	0.082	1	Neural_Crest_like	Resp_OT_vs_BT
MMP16	0.000536288	1.05476	0.704	0.474	1	Neural_Crest_like	Resp_OT_vs_BT
SEC14L2	0.000536597	1.34325	0.366	0.134	1	Neural_Crest_like	Resp_OT_vs_BT
ZNRD1	0.000537086	-1.49979	0.225	0.464	1	Neural_Crest_like	Resp_OT_vs_BT
PTGR1	0.000537512	-1.36612	0.254	0.485	1	Neural_Crest_like	Resp_OT_vs_BT
DLX1	0.000538262	-3.25027	0.014	0.186	1	Neural_Crest_like	Resp_OT_vs_BT
FAM174B	0.000538262	-3.0734	0.014	0.186	1	Neural_Crest_like	Resp_OT_vs_BT
HSPA2	0.000543397	-1.95509	0.366	0.567	1	Neural_Crest_like	Resp_OT_vs_BT
RNF139-AS1	0.000545002	-3.71976	0	0.155	1	Neural_Crest_like	Resp_OT_vs_BT
HEYL	0.000548054	-3.87176	0	0.155	1	Neural_Crest_like	Resp_OT_vs_BT
IGKV3-20	0.000548072	-4.1348	0	0.155	1	Neural_Crest_like	Resp_OT_vs_BT
IFIT2	0.000548298	4.01088	0.211	0.041	1	Neural_Crest_like	Resp_OT_vs_BT
C9orf78	0.000549097	-1.10377	0.437	0.67	1	Neural_Crest_like	Resp_OT_vs_BT
FGF14-AS2	0.000549201	-3.94215	0	0.155	1	Neural_Crest_like	Resp_OT_vs_BT
ZNF573	0.000549201	-3.94215	0	0.155	1	Neural_Crest_like	Resp_OT_vs_BT
BRI3	0.000549454	0.931105	0.915	0.784	1	Neural_Crest_like	Resp_OT_vs_BT
ZNF420	0.000549984	-2.87176	0.014	0.186	1	Neural_Crest_like	Resp_OT_vs_BT
ZNF98	0.000550095	-4.00927	0	0.155	1	Neural_Crest_like	Resp_OT_vs_BT
RIF1	0.000550219	-1.16042	0.563	0.763	1	Neural_Crest_like	Resp_OT_vs_BT
TMEFF1	0.000550734	-4.1348	0	0.155	1	Neural_Crest_like	Resp_OT_vs_BT
BCL11A	0.000551026	-4.30472	0	0.155	1	Neural_Crest_like	Resp_OT_vs_BT
AP001453.2	0.000551441	3.45017	0.169	0.021	1	Neural_Crest_like	Resp_OT_vs_BT
TMEM47	0.000552068	-4.79776	0	0.155	1	Neural_Crest_like	Resp_OT_vs_BT
APEX1	0.00055507	-0.735527	0.634	0.856	1	Neural_Crest_like	Resp_OT_vs_BT
YWHAG	0.000558287	0.749219	0.887	0.773	1	Neural_Crest_like	Resp_OT_vs_BT
TXN	0.000560449	-0.513431	0.859	0.979	1	Neural_Crest_like	Resp_OT_vs_BT
CD302	0.000564235	1.98068	0.268	0.072	1	Neural_Crest_like	Resp_OT_vs_BT
LUZP1	0.000564504	0.976914	0.606	0.351	1	Neural_Crest_like	Resp_OT_vs_BT
HOMER1	0.000565871	1.35063	0.451	0.196	1	Neural_Crest_like	Resp_OT_vs_BT
CASD1	0.000566941	1.32463	0.408	0.175	1	Neural_Crest_like	Resp_OT_vs_BT
UAP1	0.000567466	0.977413	0.69	0.433	1	Neural_Crest_like	Resp_OT_vs_BT
LINC01184	0.000571533	1.16066	0.493	0.237	1	Neural_Crest_like	Resp_OT_vs_BT
PDCD7	0.000573571	-0.925701	0.352	0.639	1	Neural_Crest_like	Resp_OT_vs_BT
HSPA4	0.0005738	-0.798458	0.69	0.866	1	Neural_Crest_like	Resp_OT_vs_BT
MPZL1	0.000574159	-1.83524	0.31	0.505	1	Neural_Crest_like	Resp_OT_vs_BT
UBE3A	0.000577466	-0.930783	0.662	0.825	1	Neural_Crest_like	Resp_OT_vs_BT
PPCS	0.000581396	0.993308	0.704	0.495	1	Neural_Crest_like	Resp_OT_vs_BT
PSMB1	0.000584237	0.585095	0.972	0.845	1	Neural_Crest_like	Resp_OT_vs_BT
GRB10	0.000585239	1.34325	0.408	0.165	1	Neural_Crest_like	Resp_OT_vs_BT
PAXX	0.000587831	-1.11326	0.366	0.619	1	Neural_Crest_like	Resp_OT_vs_BT
GNG11	0.000587931	2.03513	0.31	0.103	1	Neural_Crest_like	Resp_OT_vs_BT
STON1	0.000588951	-2.20191	0.07	0.278	1	Neural_Crest_like	Resp_OT_vs_BT
LINC00672	0.000590595	2.95267	0.169	0.021	1	Neural_Crest_like	Resp_OT_vs_BT
MSANTD3	0.000592737	-1.46237	0.169	0.412	1	Neural_Crest_like	Resp_OT_vs_BT
GPR107	0.000599927	-1.17276	0.268	0.505	1	Neural_Crest_like	Resp_OT_vs_BT
PYCARD-AS1	0.000600637	1.69117	0.268	0.072	1	Neural_Crest_like	Resp_OT_vs_BT
AL590617.2	0.00060413	2.45017	0.225	0.052	1	Neural_Crest_like	Resp_OT_vs_BT
CERS1	0.00060413	2.45017	0.225	0.052	1	Neural_Crest_like	Resp_OT_vs_BT
FRY	0.000605103	1.77209	0.282	0.082	1	Neural_Crest_like	Resp_OT_vs_BT
NUMBL	0.000610541	1.6872	0.338	0.124	1	Neural_Crest_like	Resp_OT_vs_BT
FAM98C	0.000611766	1.05424	0.451	0.196	1	Neural_Crest_like	Resp_OT_vs_BT
DDX3X	0.000629104	0.829809	0.845	0.835	1	Neural_Crest_like	Resp_OT_vs_BT
CEP83	0.00063167	-2.03526	0.127	0.34	1	Neural_Crest_like	Resp_OT_vs_BT
ANGPTL2	0.000639462	0.681491	0.282	0.072	1	Neural_Crest_like	Resp_OT_vs_BT
SCLT1	0.000641295	-2.11055	0.113	0.33	1	Neural_Crest_like	Resp_OT_vs_BT
GPAA1	0.000645585	0.71206	0.901	0.753	1	Neural_Crest_like	Resp_OT_vs_BT
ADCY3	0.000646628	2.11313	0.211	0.041	1	Neural_Crest_like	Resp_OT_vs_BT
TBCC	0.000647826	-1.80857	0.183	0.402	1	Neural_Crest_like	Resp_OT_vs_BT
MRPS18B	0.000647916	-0.711298	0.775	0.897	1	Neural_Crest_like	Resp_OT_vs_BT
SLC35E4	0.000649396	1.24663	0.394	0.155	1	Neural_Crest_like	Resp_OT_vs_BT
CCND1	0.000650688	-1.29707	0.761	0.866	1	Neural_Crest_like	Resp_OT_vs_BT
SHKBP1	0.000653689	0.872857	0.577	0.289	1	Neural_Crest_like	Resp_OT_vs_BT
AC104596.1	0.000656958	-2.96487	0.028	0.206	1	Neural_Crest_like	Resp_OT_vs_BT
AL355974.2	0.000658561	2.18713	0.211	0.041	1	Neural_Crest_like	Resp_OT_vs_BT
2025-09-02	0.000661489	-0.887704	0.803	0.907	1	Neural_Crest_like	Resp_OT_vs_BT
RNF19A	0.000661742	1.11854	0.775	0.608	1	Neural_Crest_like	Resp_OT_vs_BT
ATP5PF	0.000662844	0.552997	0.972	0.938	1	Neural_Crest_like	Resp_OT_vs_BT
FARP2	0.000663002	0.679648	0.746	0.485	1	Neural_Crest_like	Resp_OT_vs_BT
AKAP12	0.000664717	-1.11396	0.493	0.722	1	Neural_Crest_like	Resp_OT_vs_BT
NEDD8	0.000667293	0.7132	0.887	0.742	1	Neural_Crest_like	Resp_OT_vs_BT
BTBD3	0.000667309	-1.1348	0.324	0.567	1	Neural_Crest_like	Resp_OT_vs_BT
FOXD3-AS1	0.000670702	1.2157	0.465	0.227	1	Neural_Crest_like	Resp_OT_vs_BT
LRRN4CL	0.000671313	-1.95583	0.085	0.299	1	Neural_Crest_like	Resp_OT_vs_BT
ODC1	0.00067206	1.3677	0.549	0.351	1	Neural_Crest_like	Resp_OT_vs_BT
IFT22	0.000672065	1.09402	0.577	0.33	1	Neural_Crest_like	Resp_OT_vs_BT
ASH1L-AS1	0.000681781	-2.87176	0.028	0.206	1	Neural_Crest_like	Resp_OT_vs_BT
ETV6	0.000686131	1.10728	0.437	0.196	1	Neural_Crest_like	Resp_OT_vs_BT
PCDHGA6	0.000686151	2.35706	0.169	0.021	1	Neural_Crest_like	Resp_OT_vs_BT
RECQL	0.00068652	0.8194	0.732	0.454	1	Neural_Crest_like	Resp_OT_vs_BT
KTN1	0.000687572	0.456411	0.972	0.979	1	Neural_Crest_like	Resp_OT_vs_BT
THOC6	0.000692638	-1.27775	0.155	0.392	1	Neural_Crest_like	Resp_OT_vs_BT
EMC3	0.000693166	-0.906769	0.507	0.722	1	Neural_Crest_like	Resp_OT_vs_BT
SRD5A1	0.000695286	-1.57732	0.127	0.361	1	Neural_Crest_like	Resp_OT_vs_BT
LYNX1	0.000701563	2.25752	0.169	0.021	1	Neural_Crest_like	Resp_OT_vs_BT
P3H1	0.00070272	0.765368	0.704	0.495	1	Neural_Crest_like	Resp_OT_vs_BT
GAB2	0.000705651	-2.71976	0.028	0.206	1	Neural_Crest_like	Resp_OT_vs_BT
PRTG	0.000705748	-2.77223	0.028	0.206	1	Neural_Crest_like	Resp_OT_vs_BT
KLHDC10	0.000708752	1.13738	0.606	0.381	1	Neural_Crest_like	Resp_OT_vs_BT
PARP4	0.000711434	0.823981	0.676	0.392	1	Neural_Crest_like	Resp_OT_vs_BT
ERCC5	0.000712411	-1.9124	0.07	0.278	1	Neural_Crest_like	Resp_OT_vs_BT
SLITRK6	0.000713355	-2.75147	0.056	0.247	1	Neural_Crest_like	Resp_OT_vs_BT
HINT2	0.000714891	1.05785	0.521	0.268	1	Neural_Crest_like	Resp_OT_vs_BT
TSPAN3	0.000716019	-0.907386	0.803	0.907	1	Neural_Crest_like	Resp_OT_vs_BT
DUSP23	0.0007162	0.95563	0.746	0.598	1	Neural_Crest_like	Resp_OT_vs_BT
ATP6V1F	0.000717973	0.65554	0.915	0.835	1	Neural_Crest_like	Resp_OT_vs_BT
SSBP4	0.000719329	0.990734	0.62	0.351	1	Neural_Crest_like	Resp_OT_vs_BT
ZNF644	0.00072411	-0.737461	0.676	0.856	1	Neural_Crest_like	Resp_OT_vs_BT
MRPL3	0.000728733	-0.753368	0.465	0.742	1	Neural_Crest_like	Resp_OT_vs_BT
GSK3B	0.000729259	-1.05407	0.451	0.66	1	Neural_Crest_like	Resp_OT_vs_BT
MAPRE1	0.000734535	-1.02492	0.479	0.691	1	Neural_Crest_like	Resp_OT_vs_BT
FAM221A	0.000734711	1.58767	0.282	0.082	1	Neural_Crest_like	Resp_OT_vs_BT
ARAP3	0.000738457	1.12002	0.408	0.165	1	Neural_Crest_like	Resp_OT_vs_BT
AC110285.1	0.000739623	-3.1348	0.042	0.227	1	Neural_Crest_like	Resp_OT_vs_BT
SVIL	0.000739942	0.865203	0.634	0.361	1	Neural_Crest_like	Resp_OT_vs_BT
SKI	0.000741125	0.942562	0.592	0.32	1	Neural_Crest_like	Resp_OT_vs_BT
RPL32	0.000744218	-0.701617	0.986	1	1	Neural_Crest_like	Resp_OT_vs_BT
TRPM8	0.000744231	3.77209	0.113	0	1	Neural_Crest_like	Resp_OT_vs_BT
ZDHHC23	0.000744231	3.77209	0.113	0	1	Neural_Crest_like	Resp_OT_vs_BT
AC073611.1	0.000744231	3.77209	0.113	0	1	Neural_Crest_like	Resp_OT_vs_BT
LMO7-AS1	0.000744231	3.77209	0.113	0	1	Neural_Crest_like	Resp_OT_vs_BT
TMC7	0.000744231	3.77209	0.113	0	1	Neural_Crest_like	Resp_OT_vs_BT
LINC01679	0.000744231	3.77209	0.113	0	1	Neural_Crest_like	Resp_OT_vs_BT
UBXN10	0.000745122	3.9096	0.113	0	1	Neural_Crest_like	Resp_OT_vs_BT
DGUOK-AS1	0.000745122	3.9096	0.113	0	1	Neural_Crest_like	Resp_OT_vs_BT
PLEK2	0.000745122	3.9096	0.113	0	1	Neural_Crest_like	Resp_OT_vs_BT
LINC01711	0.000745122	4.03513	0.113	0	1	Neural_Crest_like	Resp_OT_vs_BT
MYL10	0.000745122	3.9096	0.113	0	1	Neural_Crest_like	Resp_OT_vs_BT
NGEF	0.000745122	4.03513	0.113	0	1	Neural_Crest_like	Resp_OT_vs_BT
SNRNP35	0.000745559	-1.84751	0.155	0.371	1	Neural_Crest_like	Resp_OT_vs_BT
SYCE1	0.000745716	4.25752	0.113	0	1	Neural_Crest_like	Resp_OT_vs_BT
FGF14	0.000746013	4.25752	0.113	0	1	Neural_Crest_like	Resp_OT_vs_BT
RELN	0.00074614	5.45017	0.113	0	1	Neural_Crest_like	Resp_OT_vs_BT
PAGE2	0.000746352	4.69809	0.113	0	1	Neural_Crest_like	Resp_OT_vs_BT
ZGLP1	0.000746607	3.62009	0.113	0	1	Neural_Crest_like	Resp_OT_vs_BT
ACOT4	0.000748302	3.15061	0.141	0.01	1	Neural_Crest_like	Resp_OT_vs_BT
ABCC3	0.000748302	3.15061	0.141	0.01	1	Neural_Crest_like	Resp_OT_vs_BT
APOBEC3F	0.000748302	3.15061	0.141	0.01	1	Neural_Crest_like	Resp_OT_vs_BT
ADORA2B	0.000749295	2.10224	0.225	0.052	1	Neural_Crest_like	Resp_OT_vs_BT
CLIP3	0.000749295	2.10224	0.225	0.052	1	Neural_Crest_like	Resp_OT_vs_BT
ACPP	0.000757107	3.03513	0.141	0.01	1	Neural_Crest_like	Resp_OT_vs_BT
LRRC37A3	0.000757107	3.03513	0.141	0.01	1	Neural_Crest_like	Resp_OT_vs_BT
CUL4A	0.000757747	-1.06984	0.479	0.66	1	Neural_Crest_like	Resp_OT_vs_BT
ZNF718	0.000758661	-2.75929	0.042	0.227	1	Neural_Crest_like	Resp_OT_vs_BT
UBA2	0.00076405	-0.774541	0.732	0.845	1	Neural_Crest_like	Resp_OT_vs_BT
PPM1N	0.000766361	2.03513	0.225	0.052	1	Neural_Crest_like	Resp_OT_vs_BT
PLEKHH2	0.000767677	2.32463	0.254	0.072	1	Neural_Crest_like	Resp_OT_vs_BT
CTSH	0.000768708	-1.67322	0.183	0.402	1	Neural_Crest_like	Resp_OT_vs_BT
ACAA2	0.000771467	1.23444	0.493	0.268	1	Neural_Crest_like	Resp_OT_vs_BT
SLC25A16	0.000775636	-2.16874	0.085	0.289	1	Neural_Crest_like	Resp_OT_vs_BT
METAP1D	0.000776167	-1.73426	0.113	0.33	1	Neural_Crest_like	Resp_OT_vs_BT
FYN	0.000781863	1.01651	0.592	0.34	1	Neural_Crest_like	Resp_OT_vs_BT
CCM2	0.000795173	1.41269	0.535	0.33	1	Neural_Crest_like	Resp_OT_vs_BT
SLC25A44	0.000797908	1.74562	0.394	0.186	1	Neural_Crest_like	Resp_OT_vs_BT
NFKBID	0.000802626	1.25752	0.282	0.082	1	Neural_Crest_like	Resp_OT_vs_BT
ENDOD1	0.000806415	-1.6463	0.423	0.598	1	Neural_Crest_like	Resp_OT_vs_BT
CRBN	0.000806453	-1.39783	0.211	0.433	1	Neural_Crest_like	Resp_OT_vs_BT
NCBP2-AS2	0.000814256	-0.974332	0.324	0.577	1	Neural_Crest_like	Resp_OT_vs_BT
PTGS2	0.000814596	3.62009	0.141	0.01	1	Neural_Crest_like	Resp_OT_vs_BT
PKM	0.000815633	0.422493	1	0.979	1	Neural_Crest_like	Resp_OT_vs_BT
EMCN	0.000816836	-4.27775	0.014	0.175	1	Neural_Crest_like	Resp_OT_vs_BT
SNRNP200	0.000820329	-0.973046	0.577	0.732	1	Neural_Crest_like	Resp_OT_vs_BT
EMC4	0.000824323	-0.769711	0.577	0.732	1	Neural_Crest_like	Resp_OT_vs_BT
ZMIZ2	0.000825258	1.09062	0.507	0.258	1	Neural_Crest_like	Resp_OT_vs_BT
MYO1E	0.000833667	-1.39486	0.268	0.505	1	Neural_Crest_like	Resp_OT_vs_BT
TAF6	0.000836774	1.03513	0.549	0.299	1	Neural_Crest_like	Resp_OT_vs_BT
CXorf40B	0.000838883	-2.40782	0.042	0.227	1	Neural_Crest_like	Resp_OT_vs_BT
ITGB3BP	0.000838983	1.2157	0.563	0.33	1	Neural_Crest_like	Resp_OT_vs_BT
USP53	0.000841055	0.666977	0.549	0.278	1	Neural_Crest_like	Resp_OT_vs_BT
ZNF593	0.000845477	0.8404	0.775	0.67	1	Neural_Crest_like	Resp_OT_vs_BT
NDUFA6	0.000845877	0.642117	0.901	0.907	1	Neural_Crest_like	Resp_OT_vs_BT
FHL1	0.000848142	-3.25027	0.014	0.175	1	Neural_Crest_like	Resp_OT_vs_BT
CSRP2	0.000850197	0.924097	0.394	0.155	1	Neural_Crest_like	Resp_OT_vs_BT
CADM1	0.000853673	0.968514	0.775	0.536	1	Neural_Crest_like	Resp_OT_vs_BT
RAB14	0.000854795	-0.95646	0.704	0.814	1	Neural_Crest_like	Resp_OT_vs_BT
STK38	0.000854901	-1.51136	0.197	0.423	1	Neural_Crest_like	Resp_OT_vs_BT
MTX1	0.000855192	-0.885437	0.352	0.619	1	Neural_Crest_like	Resp_OT_vs_BT
WFDC3	0.000858007	2.35706	0.141	0.01	1	Neural_Crest_like	Resp_OT_vs_BT
CD52	0.000859645	3.22276	0.183	0.031	1	Neural_Crest_like	Resp_OT_vs_BT
CENPX	0.000859756	0.765471	0.746	0.526	1	Neural_Crest_like	Resp_OT_vs_BT
RNF43	0.000862581	2.62009	0.183	0.031	1	Neural_Crest_like	Resp_OT_vs_BT
MAST4	0.00086278	2.08243	0.282	0.093	1	Neural_Crest_like	Resp_OT_vs_BT
AHCY	0.00086843	-1.0762	0.577	0.711	1	Neural_Crest_like	Resp_OT_vs_BT
ZC2HC1A	0.000869413	-1.61592	0.155	0.381	1	Neural_Crest_like	Resp_OT_vs_BT
FLAD1	0.000869674	-1.49046	0.31	0.505	1	Neural_Crest_like	Resp_OT_vs_BT
ZNF44	0.00087012	-2.94215	0.014	0.175	1	Neural_Crest_like	Resp_OT_vs_BT
JUN	0.000870538	0.630829	0.986	0.825	1	Neural_Crest_like	Resp_OT_vs_BT
SPG21	0.000871167	-0.794457	0.366	0.608	1	Neural_Crest_like	Resp_OT_vs_BT
ZNF329	0.000872743	-3.71976	0	0.144	1	Neural_Crest_like	Resp_OT_vs_BT
PAWR	0.000874614	-3.87176	0	0.144	1	Neural_Crest_like	Resp_OT_vs_BT
ZNF682	0.000874614	-3.79776	0	0.144	1	Neural_Crest_like	Resp_OT_vs_BT
SLC7A4	0.000874614	-3.79776	0	0.144	1	Neural_Crest_like	Resp_OT_vs_BT
POLRMT	0.000874803	1.417	0.394	0.175	1	Neural_Crest_like	Resp_OT_vs_BT
NOX4	0.000876199	-3.94215	0	0.144	1	Neural_Crest_like	Resp_OT_vs_BT
TCN2	0.000876623	1.58767	0.31	0.103	1	Neural_Crest_like	Resp_OT_vs_BT
HSPBAP1	0.000876753	-2.87176	0.014	0.175	1	Neural_Crest_like	Resp_OT_vs_BT
TMSB15A	0.000879231	-4.50403	0	0.144	1	Neural_Crest_like	Resp_OT_vs_BT
SCIN	0.000879839	-5.25027	0	0.144	1	Neural_Crest_like	Resp_OT_vs_BT
ZNF492	0.000879868	-4.35719	0	0.144	1	Neural_Crest_like	Resp_OT_vs_BT
ZNF347	0.000880996	-3.45672	0	0.144	1	Neural_Crest_like	Resp_OT_vs_BT
DNALI1	0.000884944	1.77209	0.324	0.124	1	Neural_Crest_like	Resp_OT_vs_BT
SYNGR2	0.000887464	0.884062	0.62	0.34	1	Neural_Crest_like	Resp_OT_vs_BT
FGF1	0.00088887	1.27614	0.324	0.113	1	Neural_Crest_like	Resp_OT_vs_BT
ZNF484	0.000889036	-2.25027	0.028	0.206	1	Neural_Crest_like	Resp_OT_vs_BT
ZDBF2	0.000890646	-2.51946	0.056	0.247	1	Neural_Crest_like	Resp_OT_vs_BT
ERH	0.000892911	-0.591654	0.789	0.938	1	Neural_Crest_like	Resp_OT_vs_BT
FLNB	0.000894904	0.629987	0.592	0.33	1	Neural_Crest_like	Resp_OT_vs_BT
M6PR	0.000898975	-0.932304	0.493	0.711	1	Neural_Crest_like	Resp_OT_vs_BT
NUBP1	0.000905956	0.917292	0.479	0.216	1	Neural_Crest_like	Resp_OT_vs_BT
PNPT1	0.000911112	-1.27068	0.225	0.474	1	Neural_Crest_like	Resp_OT_vs_BT
ALG3	0.000918879	-0.851004	0.423	0.68	1	Neural_Crest_like	Resp_OT_vs_BT
CDCA7	0.000921206	-2.54983	0.056	0.247	1	Neural_Crest_like	Resp_OT_vs_BT
SLC9A7	0.000921565	1.94493	0.268	0.082	1	Neural_Crest_like	Resp_OT_vs_BT
NR6A1	0.000926406	-2.02788	0.085	0.289	1	Neural_Crest_like	Resp_OT_vs_BT
MSH6	0.000936951	-1.62665	0.282	0.505	1	Neural_Crest_like	Resp_OT_vs_BT
METTL21A	0.000939838	-1.68734	0.113	0.33	1	Neural_Crest_like	Resp_OT_vs_BT
APOBEC3G	0.000940317	2.37617	0.268	0.082	1	Neural_Crest_like	Resp_OT_vs_BT
BRK1	0.000943066	-0.510899	0.789	0.887	1	Neural_Crest_like	Resp_OT_vs_BT
MRPS2	0.000948139	-1.4641	0.254	0.474	1	Neural_Crest_like	Resp_OT_vs_BT
PRDX1	0.000948595	0.51728	0.958	0.866	1	Neural_Crest_like	Resp_OT_vs_BT
TMEM131L	0.00095245	-2.2128	0.113	0.309	1	Neural_Crest_like	Resp_OT_vs_BT
INF2	0.000957227	0.849773	0.592	0.309	1	Neural_Crest_like	Resp_OT_vs_BT
MYO1C	0.000958094	0.554755	0.845	0.588	1	Neural_Crest_like	Resp_OT_vs_BT
TUBB6	0.000958255	0.899473	0.676	0.474	1	Neural_Crest_like	Resp_OT_vs_BT
ATP10D	0.000961519	1.45017	0.338	0.124	1	Neural_Crest_like	Resp_OT_vs_BT
LINGO1	0.000967931	1.8038	0.239	0.062	1	Neural_Crest_like	Resp_OT_vs_BT
SASH1	0.000973269	-1.33643	0.169	0.402	1	Neural_Crest_like	Resp_OT_vs_BT
SPIN1	0.000974735	-1.294	0.197	0.433	1	Neural_Crest_like	Resp_OT_vs_BT
SLC35E1	0.000975439	0.947665	0.563	0.309	1	Neural_Crest_like	Resp_OT_vs_BT
PLCB1	0.000977693	1.05589	0.394	0.155	1	Neural_Crest_like	Resp_OT_vs_BT
NAP1L4	0.000981466	-0.807986	0.549	0.732	1	Neural_Crest_like	Resp_OT_vs_BT
BLOC1S4	0.00100125	-1.58226	0.268	0.464	1	Neural_Crest_like	Resp_OT_vs_BT
LPXN	0.00100487	1.99073	0.282	0.093	1	Neural_Crest_like	Resp_OT_vs_BT
B9D1	0.00100659	1.30815	0.352	0.134	1	Neural_Crest_like	Resp_OT_vs_BT
METTL17	0.00100814	-1.47583	0.169	0.392	1	Neural_Crest_like	Resp_OT_vs_BT
ZNF141	0.00100854	-1.90739	0.085	0.289	1	Neural_Crest_like	Resp_OT_vs_BT
NADK	0.00100924	1.26959	0.366	0.144	1	Neural_Crest_like	Resp_OT_vs_BT
INTS8	0.00101442	-1.31537	0.225	0.454	1	Neural_Crest_like	Resp_OT_vs_BT
IFIT3	0.00101664	2.49199	0.338	0.134	1	Neural_Crest_like	Resp_OT_vs_BT
SMIM10L1	0.00102199	-1.28164	0.282	0.505	1	Neural_Crest_like	Resp_OT_vs_BT
CETN2	0.00102603	1.35706	0.437	0.227	1	Neural_Crest_like	Resp_OT_vs_BT
NAF1	0.00102625	-2.1348	0.056	0.247	1	Neural_Crest_like	Resp_OT_vs_BT
MXI1	0.0010274	-1.10163	0.423	0.639	1	Neural_Crest_like	Resp_OT_vs_BT
RNF144A	0.00102764	-1.10442	0.239	0.485	1	Neural_Crest_like	Resp_OT_vs_BT
HMGA2	0.00103647	-1.59086	0.324	0.515	1	Neural_Crest_like	Resp_OT_vs_BT
SMIM30	0.00104216	0.997654	0.479	0.237	1	Neural_Crest_like	Resp_OT_vs_BT
IMPDH1	0.00104284	1.01651	0.563	0.33	1	Neural_Crest_like	Resp_OT_vs_BT
DCUN1D3	0.00104325	1.84872	0.296	0.103	1	Neural_Crest_like	Resp_OT_vs_BT
CLASP2	0.00105164	-1.30786	0.31	0.546	1	Neural_Crest_like	Resp_OT_vs_BT
GBP2	0.00105243	0.450166	0.592	0.268	1	Neural_Crest_like	Resp_OT_vs_BT
TGFBR1	0.00105722	-1.36428	0.31	0.505	1	Neural_Crest_like	Resp_OT_vs_BT
VGF	0.00105795	-1.20666	0.254	0.474	1	Neural_Crest_like	Resp_OT_vs_BT
INVS	0.00105809	-1.98279	0.042	0.227	1	Neural_Crest_like	Resp_OT_vs_BT
JUND	0.00105809	0.942647	0.831	0.691	1	Neural_Crest_like	Resp_OT_vs_BT
NUP153	0.00105813	-1.38808	0.31	0.526	1	Neural_Crest_like	Resp_OT_vs_BT
BORCS8	0.00106107	1.32463	0.282	0.082	1	Neural_Crest_like	Resp_OT_vs_BT
C16orf45	0.00106132	1.5497	0.338	0.134	1	Neural_Crest_like	Resp_OT_vs_BT
YAP1	0.00106529	1.0876	0.507	0.268	1	Neural_Crest_like	Resp_OT_vs_BT
NCDN	0.0010728	1.64281	0.324	0.124	1	Neural_Crest_like	Resp_OT_vs_BT
CREB3L2	0.00108455	0.769444	0.704	0.474	1	Neural_Crest_like	Resp_OT_vs_BT
MIEN1	0.0010853	1.0136	0.704	0.485	1	Neural_Crest_like	Resp_OT_vs_BT
PSMD7	0.00108794	0.48579	0.915	0.753	1	Neural_Crest_like	Resp_OT_vs_BT
FOXC1	0.0010885	1.8038	0.239	0.062	1	Neural_Crest_like	Resp_OT_vs_BT
GNAS	0.00109019	0.700952	1	0.969	1	Neural_Crest_like	Resp_OT_vs_BT
CREB1	0.00109174	-1.21035	0.31	0.526	1	Neural_Crest_like	Resp_OT_vs_BT
UBE2H	0.00109325	0.563624	0.817	0.588	1	Neural_Crest_like	Resp_OT_vs_BT
RANBP2	0.00109657	-0.957338	0.507	0.701	1	Neural_Crest_like	Resp_OT_vs_BT
SYCE1L	0.00109839	1.67256	0.183	0.031	1	Neural_Crest_like	Resp_OT_vs_BT
DCP2	0.00110018	-1.2868	0.268	0.505	1	Neural_Crest_like	Resp_OT_vs_BT
FAM189A2	0.00110704	-2.91907	0.028	0.196	1	Neural_Crest_like	Resp_OT_vs_BT
ZYG11B	0.00110899	0.85825	0.563	0.32	1	Neural_Crest_like	Resp_OT_vs_BT
KLF5	0.00111046	0.355008	0.338	0.124	1	Neural_Crest_like	Resp_OT_vs_BT
C2	0.00111119	3.25752	0.211	0.052	1	Neural_Crest_like	Resp_OT_vs_BT
LINC00473	0.00111274	-3.19369	0.042	0.216	1	Neural_Crest_like	Resp_OT_vs_BT
LAG3	0.0011146	2.52056	0.197	0.041	1	Neural_Crest_like	Resp_OT_vs_BT
TMEM223	0.0011188	-1.31922	0.197	0.433	1	Neural_Crest_like	Resp_OT_vs_BT
MCOLN3	0.00111942	-2.58546	0.127	0.33	1	Neural_Crest_like	Resp_OT_vs_BT
ACTR3	0.00112345	-0.644992	0.662	0.876	1	Neural_Crest_like	Resp_OT_vs_BT
GRK3	0.0011262	-2.77223	0.028	0.196	1	Neural_Crest_like	Resp_OT_vs_BT
ZNF408	0.00112623	-2.60873	0.028	0.196	1	Neural_Crest_like	Resp_OT_vs_BT
ZBTB8OS	0.0011526	0.943206	0.577	0.34	1	Neural_Crest_like	Resp_OT_vs_BT
CFDP1	0.00115311	0.658752	0.831	0.763	1	Neural_Crest_like	Resp_OT_vs_BT
RPS24	0.00115383	-0.602061	0.972	1	1	Neural_Crest_like	Resp_OT_vs_BT
ARHGEF9	0.00115611	-1.44292	0.127	0.34	1	Neural_Crest_like	Resp_OT_vs_BT
TRNT1	0.00115651	-1.75929	0.197	0.402	1	Neural_Crest_like	Resp_OT_vs_BT
TTC37	0.00115669	0.786593	0.746	0.577	1	Neural_Crest_like	Resp_OT_vs_BT
MRAS	0.00115702	0.638611	0.493	0.227	1	Neural_Crest_like	Resp_OT_vs_BT
SH2B3	0.00115829	1.42507	0.423	0.206	1	Neural_Crest_like	Resp_OT_vs_BT
TMEM184C	0.00116164	-1.73746	0.113	0.32	1	Neural_Crest_like	Resp_OT_vs_BT
PRIM2	0.00116166	-2.35719	0.085	0.278	1	Neural_Crest_like	Resp_OT_vs_BT
RPL34	0.0011643	-0.527753	0.986	1	1	Neural_Crest_like	Resp_OT_vs_BT
SGCD	0.00116447	-1.466	0.282	0.485	1	Neural_Crest_like	Resp_OT_vs_BT
ZNF75A	0.00117424	-1.79776	0.141	0.351	1	Neural_Crest_like	Resp_OT_vs_BT
PMS1	0.00118478	-1.56973	0.211	0.423	1	Neural_Crest_like	Resp_OT_vs_BT
SUN1	0.00118506	0.865203	0.634	0.423	1	Neural_Crest_like	Resp_OT_vs_BT
VWA8	0.00118585	-1.69668	0.183	0.392	1	Neural_Crest_like	Resp_OT_vs_BT
DIXDC1	0.00118976	0.798089	0.479	0.216	1	Neural_Crest_like	Resp_OT_vs_BT
UBE2Z	0.00119293	0.748507	0.69	0.433	1	Neural_Crest_like	Resp_OT_vs_BT
LRRTM4	0.00119628	1.8652	0.183	0.031	1	Neural_Crest_like	Resp_OT_vs_BT
GNG4	0.00119756	2.9096	0.211	0.052	1	Neural_Crest_like	Resp_OT_vs_BT
PPA2	0.00119815	-1.32744	0.211	0.443	1	Neural_Crest_like	Resp_OT_vs_BT
SNRPD2	0.00120142	0.561075	0.944	0.948	1	Neural_Crest_like	Resp_OT_vs_BT
ZNF331	0.0012049	-1.69668	0.056	0.247	1	Neural_Crest_like	Resp_OT_vs_BT
PRR19	0.0012058	2.2157	0.197	0.041	1	Neural_Crest_like	Resp_OT_vs_BT
ATP1B3	0.0012069	0.430865	0.958	0.866	1	Neural_Crest_like	Resp_OT_vs_BT
WIPI1	0.00121238	0.857824	0.507	0.268	1	Neural_Crest_like	Resp_OT_vs_BT
POM121	0.00121365	1.05162	0.592	0.412	1	Neural_Crest_like	Resp_OT_vs_BT
ID2	0.00122753	1.54449	0.451	0.247	1	Neural_Crest_like	Resp_OT_vs_BT
AES	0.00123208	0.877587	0.746	0.619	1	Neural_Crest_like	Resp_OT_vs_BT
PARP14	0.00123392	1.27855	0.648	0.495	1	Neural_Crest_like	Resp_OT_vs_BT
ERP29	0.00124299	-0.876335	0.831	0.876	1	Neural_Crest_like	Resp_OT_vs_BT
SSX2IP	0.00124515	1.16637	0.437	0.196	1	Neural_Crest_like	Resp_OT_vs_BT
IL17B	0.00124927	1.73027	0.239	0.062	1	Neural_Crest_like	Resp_OT_vs_BT
GDI1	0.00125294	0.794994	0.718	0.536	1	Neural_Crest_like	Resp_OT_vs_BT
KANSL1-AS1	0.0012565	2.32463	0.211	0.052	1	Neural_Crest_like	Resp_OT_vs_BT
DHRS4L2	0.00125789	1.41846	0.423	0.196	1	Neural_Crest_like	Resp_OT_vs_BT
DCT	0.00125799	-0.611578	0.479	0.711	1	Neural_Crest_like	Resp_OT_vs_BT
SSNA1	0.00126129	-0.930258	0.507	0.701	1	Neural_Crest_like	Resp_OT_vs_BT
MAPK12	0.00126345	1.7132	0.268	0.082	1	Neural_Crest_like	Resp_OT_vs_BT
NCALD	0.00126647	-2.54983	0.042	0.216	1	Neural_Crest_like	Resp_OT_vs_BT
KDM1B	0.00126848	-1.84262	0.127	0.33	1	Neural_Crest_like	Resp_OT_vs_BT
RNPS1	0.00127752	-0.753049	0.803	0.887	1	Neural_Crest_like	Resp_OT_vs_BT
ATP5MD	0.0012883	0.628503	0.901	0.814	1	Neural_Crest_like	Resp_OT_vs_BT
SSC5D	0.00128955	1.45017	0.239	0.062	1	Neural_Crest_like	Resp_OT_vs_BT
EDA2R	0.00129033	-2.35719	0.028	0.196	1	Neural_Crest_like	Resp_OT_vs_BT
HCCS	0.00129068	1.27614	0.394	0.175	1	Neural_Crest_like	Resp_OT_vs_BT
MDGA1	0.00129145	2.67256	0.155	0.021	1	Neural_Crest_like	Resp_OT_vs_BT
WDR12	0.00129191	-0.976099	0.282	0.536	1	Neural_Crest_like	Resp_OT_vs_BT
RGS3	0.0012946	-1.75495	0.225	0.423	1	Neural_Crest_like	Resp_OT_vs_BT
BTN3A2	0.00129524	1.02363	0.662	0.485	1	Neural_Crest_like	Resp_OT_vs_BT
RNF216	0.00129962	0.636178	0.746	0.536	1	Neural_Crest_like	Resp_OT_vs_BT
PHLDA1	0.00130741	0.471699	0.986	0.99	1	Neural_Crest_like	Resp_OT_vs_BT
IFITM1	0.00131372	-1.08417	0.127	0.351	1	Neural_Crest_like	Resp_OT_vs_BT
LGALS8	0.00131757	1.01845	0.437	0.196	1	Neural_Crest_like	Resp_OT_vs_BT
C20orf27	0.00131938	-1.1348	0.423	0.619	1	Neural_Crest_like	Resp_OT_vs_BT
FADS3	0.00131995	1.19641	0.465	0.247	1	Neural_Crest_like	Resp_OT_vs_BT
ARHGEF5	0.00132014	2.56564	0.155	0.021	1	Neural_Crest_like	Resp_OT_vs_BT
POLR1C	0.00132686	-1.22791	0.38	0.567	1	Neural_Crest_like	Resp_OT_vs_BT
CCDC25	0.00133548	0.830197	0.648	0.464	1	Neural_Crest_like	Resp_OT_vs_BT
ASTN2	0.00134151	-3.1348	0.014	0.165	1	Neural_Crest_like	Resp_OT_vs_BT
NUP107	0.00134374	-1.33833	0.211	0.433	1	Neural_Crest_like	Resp_OT_vs_BT
TRIM27	0.00134993	-1.15128	0.493	0.68	1	Neural_Crest_like	Resp_OT_vs_BT
P4HA1	0.00136086	0.30027	0.831	0.598	1	Neural_Crest_like	Resp_OT_vs_BT
RIOX1	0.00136275	-2.30472	0.042	0.216	1	Neural_Crest_like	Resp_OT_vs_BT
ZNF568	0.00136275	-2.30472	0.042	0.216	1	Neural_Crest_like	Resp_OT_vs_BT
CTTNBP2NL	0.00136358	1.00475	0.465	0.227	1	Neural_Crest_like	Resp_OT_vs_BT
TSIX	0.00136513	2.45017	0.155	0.021	1	Neural_Crest_like	Resp_OT_vs_BT
TLE2	0.00136513	2.45017	0.155	0.021	1	Neural_Crest_like	Resp_OT_vs_BT
TRERF1	0.00136602	-3.1348	0.014	0.165	1	Neural_Crest_like	Resp_OT_vs_BT
CYP2U1	0.00137129	-2.2723	0.056	0.237	1	Neural_Crest_like	Resp_OT_vs_BT
MEGF8	0.0013775	0.912509	0.563	0.299	1	Neural_Crest_like	Resp_OT_vs_BT
ZMYND8	0.00138287	0.609069	0.845	0.67	1	Neural_Crest_like	Resp_OT_vs_BT
NLGN4X	0.00138532	-3.54983	0	0.134	1	Neural_Crest_like	Resp_OT_vs_BT
RPL6	0.00138753	-0.489059	1	1	1	Neural_Crest_like	Resp_OT_vs_BT
CKLF	0.00138827	1.4154	0.521	0.32	1	Neural_Crest_like	Resp_OT_vs_BT
SIX5	0.0013904	1.63459	0.268	0.082	1	Neural_Crest_like	Resp_OT_vs_BT
C16orf74	0.00139268	-3.79776	0	0.134	1	Neural_Crest_like	Resp_OT_vs_BT
SNAP25	0.00139268	-3.79776	0	0.134	1	Neural_Crest_like	Resp_OT_vs_BT
PAMR1	0.00139282	-3.87176	0	0.134	1	Neural_Crest_like	Resp_OT_vs_BT
ONECUT2	0.00139287	-3.71976	0	0.134	1	Neural_Crest_like	Resp_OT_vs_BT
NLGN4Y	0.00139287	-3.71976	0	0.134	1	Neural_Crest_like	Resp_OT_vs_BT
TEX10	0.0013933	-1.61396	0.113	0.32	1	Neural_Crest_like	Resp_OT_vs_BT
PARP8	0.00139451	-3.79776	0	0.134	1	Neural_Crest_like	Resp_OT_vs_BT
BEX1	0.0013956	-4.19369	0	0.134	1	Neural_Crest_like	Resp_OT_vs_BT
HIF3A	0.00139628	-4.25027	0	0.134	1	Neural_Crest_like	Resp_OT_vs_BT
AC068473.5	0.00139834	-3.35719	0	0.134	1	Neural_Crest_like	Resp_OT_vs_BT
TRIM44	0.00139979	-0.734946	0.535	0.753	1	Neural_Crest_like	Resp_OT_vs_BT
APOL2	0.00140054	1.58767	0.366	0.165	1	Neural_Crest_like	Resp_OT_vs_BT
COPZ1	0.00140117	-0.702786	0.592	0.773	1	Neural_Crest_like	Resp_OT_vs_BT
CHML	0.00140492	-1.47944	0.197	0.412	1	Neural_Crest_like	Resp_OT_vs_BT
REV1	0.00141858	-1.2868	0.183	0.412	1	Neural_Crest_like	Resp_OT_vs_BT
DAP3	0.00142583	-1.11199	0.676	0.763	1	Neural_Crest_like	Resp_OT_vs_BT
SLC2A4RG	0.00142928	1.62009	0.352	0.155	1	Neural_Crest_like	Resp_OT_vs_BT
ANKLE2	0.00142959	-1.23433	0.423	0.577	1	Neural_Crest_like	Resp_OT_vs_BT
ITPK1	0.00143199	-1.17602	0.211	0.443	1	Neural_Crest_like	Resp_OT_vs_BT
MRPS26	0.0014351	-0.683927	0.62	0.753	1	Neural_Crest_like	Resp_OT_vs_BT
NUDC	0.00143668	0.687	0.817	0.794	1	Neural_Crest_like	Resp_OT_vs_BT
PTGES2	0.00143673	-1.04082	0.338	0.546	1	Neural_Crest_like	Resp_OT_vs_BT
PPIC	0.00144644	1.13924	0.493	0.278	1	Neural_Crest_like	Resp_OT_vs_BT
B3GNT9	0.00144664	2.25752	0.211	0.052	1	Neural_Crest_like	Resp_OT_vs_BT
CLCN7	0.00144958	-1.07137	0.282	0.505	1	Neural_Crest_like	Resp_OT_vs_BT
ARHGAP45	0.00145457	1.8652	0.197	0.041	1	Neural_Crest_like	Resp_OT_vs_BT
AGA	0.00145876	0.922234	0.423	0.186	1	Neural_Crest_like	Resp_OT_vs_BT
PLD1	0.00146172	1.38305	0.254	0.072	1	Neural_Crest_like	Resp_OT_vs_BT
GLIPR1	0.00146172	1.25752	0.254	0.072	1	Neural_Crest_like	Resp_OT_vs_BT
ZNF12	0.00147202	0.881882	0.535	0.278	1	Neural_Crest_like	Resp_OT_vs_BT
PPP1R14B	0.00148457	0.646231	0.845	0.649	1	Neural_Crest_like	Resp_OT_vs_BT
ECPAS	0.00148522	-1.33224	0.225	0.454	1	Neural_Crest_like	Resp_OT_vs_BT
POLR2D	0.0014861	-1.34734	0.211	0.433	1	Neural_Crest_like	Resp_OT_vs_BT
RNF11	0.00149172	0.975257	0.521	0.289	1	Neural_Crest_like	Resp_OT_vs_BT
ABCA7	0.00151467	2.11313	0.211	0.052	1	Neural_Crest_like	Resp_OT_vs_BT
NUP214	0.00153969	-1.53335	0.197	0.412	1	Neural_Crest_like	Resp_OT_vs_BT
MBOAT1	0.00154234	-2.09415	0.042	0.216	1	Neural_Crest_like	Resp_OT_vs_BT
AC147651.4	0.00154297	2.03513	0.155	0.021	1	Neural_Crest_like	Resp_OT_vs_BT
PFKL	0.00154354	0.983598	0.634	0.423	1	Neural_Crest_like	Resp_OT_vs_BT
KREMEN1	0.00155309	1.04681	0.549	0.32	1	Neural_Crest_like	Resp_OT_vs_BT
PRPF40A	0.00155928	-0.666698	0.817	0.959	1	Neural_Crest_like	Resp_OT_vs_BT
GPR37	0.0015659	1.89074	0.282	0.093	1	Neural_Crest_like	Resp_OT_vs_BT
ZNF3	0.00156973	-1.11055	0.169	0.412	1	Neural_Crest_like	Resp_OT_vs_BT
RCC1L	0.0015719	0.972118	0.535	0.299	1	Neural_Crest_like	Resp_OT_vs_BT
GABARAPL2	0.00157358	0.717388	0.859	0.753	1	Neural_Crest_like	Resp_OT_vs_BT
GALNT10	0.00157694	0.935593	0.31	0.103	1	Neural_Crest_like	Resp_OT_vs_BT
NEFH	0.00159109	1.14677	0.408	0.175	1	Neural_Crest_like	Resp_OT_vs_BT
FNIP2	0.00159452	-1.34954	0.239	0.454	1	Neural_Crest_like	Resp_OT_vs_BT
HIBCH	0.00159864	-1.03922	0.296	0.515	1	Neural_Crest_like	Resp_OT_vs_BT
H2AFX	0.00160833	1.00656	0.465	0.216	1	Neural_Crest_like	Resp_OT_vs_BT
APOC2	0.00162102	3.62009	0.127	0.01	1	Neural_Crest_like	Resp_OT_vs_BT
ALKBH5	0.00162275	1.25162	0.451	0.237	1	Neural_Crest_like	Resp_OT_vs_BT
ABCB4	0.00162935	2.09402	0.211	0.052	1	Neural_Crest_like	Resp_OT_vs_BT
RAB34	0.00163076	0.56264	0.704	0.402	1	Neural_Crest_like	Resp_OT_vs_BT
NOP14	0.00163188	-1.24583	0.282	0.495	1	Neural_Crest_like	Resp_OT_vs_BT
ZBED6	0.00163379	-3.1348	0.028	0.186	1	Neural_Crest_like	Resp_OT_vs_BT
PPAT	0.00163582	-1.43248	0.183	0.392	1	Neural_Crest_like	Resp_OT_vs_BT
ACBD3	0.0016411	0.822135	0.732	0.536	1	Neural_Crest_like	Resp_OT_vs_BT
VPS13A	0.00164272	-1.52711	0.169	0.381	1	Neural_Crest_like	Resp_OT_vs_BT
PNRC1	0.00165045	-0.489009	0.648	0.804	1	Neural_Crest_like	Resp_OT_vs_BT
UBXN1	0.00165911	-0.888636	0.549	0.722	1	Neural_Crest_like	Resp_OT_vs_BT
AF001548.2	0.00166181	3.15061	0.127	0.01	1	Neural_Crest_like	Resp_OT_vs_BT
PLEKHN1	0.00166325	3.62009	0.099	0	1	Neural_Crest_like	Resp_OT_vs_BT
GABRD	0.00166325	3.62009	0.099	0	1	Neural_Crest_like	Resp_OT_vs_BT
PRRG4	0.00166325	3.62009	0.099	0	1	Neural_Crest_like	Resp_OT_vs_BT
MOGAT3	0.00166325	3.62009	0.099	0	1	Neural_Crest_like	Resp_OT_vs_BT
FOXJ1	0.00166325	3.62009	0.099	0	1	Neural_Crest_like	Resp_OT_vs_BT
SCN3A	0.00166467	4.03513	0.099	0	1	Neural_Crest_like	Resp_OT_vs_BT
KCNJ10	0.00166561	4.53763	0.099	0	1	Neural_Crest_like	Resp_OT_vs_BT
RTN1	0.0016658	4.25752	0.099	0	1	Neural_Crest_like	Resp_OT_vs_BT
LY6K	0.00166618	5.53763	0.099	0	1	Neural_Crest_like	Resp_OT_vs_BT
PON3	0.00166656	3.45017	0.099	0	1	Neural_Crest_like	Resp_OT_vs_BT
C7orf61	0.00166656	3.45017	0.099	0	1	Neural_Crest_like	Resp_OT_vs_BT
SLC26A4	0.00166656	3.45017	0.099	0	1	Neural_Crest_like	Resp_OT_vs_BT
LINC00941	0.00166656	3.45017	0.099	0	1	Neural_Crest_like	Resp_OT_vs_BT
ZNF48	0.00166656	3.45017	0.099	0	1	Neural_Crest_like	Resp_OT_vs_BT
FAM157C	0.00166656	3.45017	0.099	0	1	Neural_Crest_like	Resp_OT_vs_BT
CASS4	0.00166656	3.45017	0.099	0	1	Neural_Crest_like	Resp_OT_vs_BT
PSPN	0.00166656	3.45017	0.099	0	1	Neural_Crest_like	Resp_OT_vs_BT
ASGR1	0.00166656	3.45017	0.099	0	1	Neural_Crest_like	Resp_OT_vs_BT
KRT10	0.00166657	0.917818	0.803	0.753	1	Neural_Crest_like	Resp_OT_vs_BT
MED17	0.00167079	-1.81287	0.113	0.309	1	Neural_Crest_like	Resp_OT_vs_BT
ITGAE	0.00167645	1.2712	0.437	0.227	1	Neural_Crest_like	Resp_OT_vs_BT
ITPR3	0.00167812	0.849773	0.465	0.227	1	Neural_Crest_like	Resp_OT_vs_BT
CEP57	0.00167992	-0.990407	0.352	0.567	1	Neural_Crest_like	Resp_OT_vs_BT
PATJ	0.00168122	1.89074	0.211	0.052	1	Neural_Crest_like	Resp_OT_vs_BT
RHCE	0.00168175	3.03513	0.127	0.01	1	Neural_Crest_like	Resp_OT_vs_BT
XKR8	0.00168175	2.9096	0.127	0.01	1	Neural_Crest_like	Resp_OT_vs_BT
SH2D2A	0.00168175	2.9096	0.127	0.01	1	Neural_Crest_like	Resp_OT_vs_BT
EBF1	0.00168175	2.9096	0.127	0.01	1	Neural_Crest_like	Resp_OT_vs_BT
LINC02454	0.00168175	2.9096	0.127	0.01	1	Neural_Crest_like	Resp_OT_vs_BT
RGL3	0.00168175	2.9096	0.127	0.01	1	Neural_Crest_like	Resp_OT_vs_BT
IREB2	0.00168693	-1.50403	0.197	0.402	1	Neural_Crest_like	Resp_OT_vs_BT
ETV1	0.0016885	0.677343	0.746	0.515	1	Neural_Crest_like	Resp_OT_vs_BT
CPNE3	0.00169566	-0.56301	0.746	0.876	1	Neural_Crest_like	Resp_OT_vs_BT
ZSWIM7	0.00169641	1.05785	0.493	0.258	1	Neural_Crest_like	Resp_OT_vs_BT
SNU13	0.00169804	0.577123	0.915	0.928	1	Neural_Crest_like	Resp_OT_vs_BT
UTP11	0.00169939	1.11175	0.521	0.34	1	Neural_Crest_like	Resp_OT_vs_BT
CCR1	0.00171264	2.77209	0.127	0.01	1	Neural_Crest_like	Resp_OT_vs_BT
PROSER3	0.00171323	1.30815	0.338	0.134	1	Neural_Crest_like	Resp_OT_vs_BT
SKP1	0.00172599	0.388407	0.986	0.99	1	Neural_Crest_like	Resp_OT_vs_BT
CDC34	0.00173404	1.27614	0.366	0.155	1	Neural_Crest_like	Resp_OT_vs_BT
DUT	0.00173408	-0.631518	0.549	0.804	1	Neural_Crest_like	Resp_OT_vs_BT
LAMTOR1	0.00173485	-0.710299	0.592	0.814	1	Neural_Crest_like	Resp_OT_vs_BT
NPM1	0.00173807	-0.70054	1	0.99	1	Neural_Crest_like	Resp_OT_vs_BT
ATXN1	0.00174014	1.15912	0.549	0.309	1	Neural_Crest_like	Resp_OT_vs_BT
RAD50	0.0017438	-1.45672	0.169	0.381	1	Neural_Crest_like	Resp_OT_vs_BT
TPD52L2	0.00174957	-1.09732	0.352	0.546	1	Neural_Crest_like	Resp_OT_vs_BT
MX1	0.00175311	0.95984	0.408	0.196	1	Neural_Crest_like	Resp_OT_vs_BT
PPP6R1	0.00175765	0.930792	0.521	0.299	1	Neural_Crest_like	Resp_OT_vs_BT
FKBP15	0.00176644	-1.31537	0.155	0.371	1	Neural_Crest_like	Resp_OT_vs_BT
SCD	0.00176795	-0.635002	0.451	0.691	1	Neural_Crest_like	Resp_OT_vs_BT
TTC14	0.00177101	-1.1348	0.366	0.557	1	Neural_Crest_like	Resp_OT_vs_BT
GIGYF2	0.00177335	-0.9384	0.479	0.66	1	Neural_Crest_like	Resp_OT_vs_BT
PRRC2B	0.00178174	-1.08417	0.648	0.753	1	Neural_Crest_like	Resp_OT_vs_BT
RBMX2	0.00178327	0.931292	0.535	0.33	1	Neural_Crest_like	Resp_OT_vs_BT
RPGR	0.0017927	1.07577	0.394	0.175	1	Neural_Crest_like	Resp_OT_vs_BT
EHBP1	0.00179687	0.494904	0.775	0.567	1	Neural_Crest_like	Resp_OT_vs_BT
COG4	0.00180042	0.9956	0.507	0.268	1	Neural_Crest_like	Resp_OT_vs_BT
AKR7A2	0.00180739	1.08404	0.718	0.567	1	Neural_Crest_like	Resp_OT_vs_BT
SPRED1	0.00181316	-1.0341	0.62	0.784	1	Neural_Crest_like	Resp_OT_vs_BT
CHCHD6	0.00182092	0.972268	0.38	0.701	1	Neural_Crest_like	Resp_OT_vs_BT
PLEC	0.00182411	0.482442	0.859	0.691	1	Neural_Crest_like	Resp_OT_vs_BT
FBXO9	0.00182821	-0.697588	0.38	0.67	1	Neural_Crest_like	Resp_OT_vs_BT
TSPAN4	0.00183005	-0.800378	0.648	0.773	1	Neural_Crest_like	Resp_OT_vs_BT
PSMA5	0.00183741	0.895965	0.789	0.598	1	Neural_Crest_like	Resp_OT_vs_BT
GMPR	0.00183831	-2.08035	0.056	0.237	1	Neural_Crest_like	Resp_OT_vs_BT
IKBKE	0.00183927	2.45017	0.169	0.031	1	Neural_Crest_like	Resp_OT_vs_BT
MLH1	0.00184159	1.73027	0.211	0.052	1	Neural_Crest_like	Resp_OT_vs_BT
POM121C	0.00184258	0.916484	0.648	0.454	1	Neural_Crest_like	Resp_OT_vs_BT
PDIA3	0.00184375	-0.801003	0.986	1	1	Neural_Crest_like	Resp_OT_vs_BT
ECHS1	0.0018452	0.929775	0.634	0.464	1	Neural_Crest_like	Resp_OT_vs_BT
KIAA1549	0.00184717	-2.59423	0.042	0.206	1	Neural_Crest_like	Resp_OT_vs_BT
MAD1L1	0.00186327	0.729142	0.676	0.495	1	Neural_Crest_like	Resp_OT_vs_BT
ZNF503	0.0018701	0.983598	0.451	0.216	1	Neural_Crest_like	Resp_OT_vs_BT
R3HCC1	0.00187702	-1.4149	0.141	0.351	1	Neural_Crest_like	Resp_OT_vs_BT
FDFT1	0.00188091	-1.37475	0.592	0.722	1	Neural_Crest_like	Resp_OT_vs_BT
Z93241.1	0.00188304	1.69117	0.211	0.052	1	Neural_Crest_like	Resp_OT_vs_BT
PHF10	0.00188307	1.24663	0.338	0.134	1	Neural_Crest_like	Resp_OT_vs_BT
SLC45A2	0.00188491	-1.65675	0.127	0.33	1	Neural_Crest_like	Resp_OT_vs_BT
PPFIA4	0.00188956	1.27329	0.268	0.082	1	Neural_Crest_like	Resp_OT_vs_BT
HOXA4	0.00190584	1.32463	0.268	0.082	1	Neural_Crest_like	Resp_OT_vs_BT
CA14	0.00191107	-2.52384	0.07	0.247	1	Neural_Crest_like	Resp_OT_vs_BT
NRBP2	0.00191296	1.12824	0.451	0.237	1	Neural_Crest_like	Resp_OT_vs_BT
BMP8B	0.00191806	0.630738	0.38	0.155	1	Neural_Crest_like	Resp_OT_vs_BT
KLHDC8B	0.00193575	-1.97305	0.127	0.32	1	Neural_Crest_like	Resp_OT_vs_BT
ERCC6L2	0.00193703	-0.988407	0.296	0.526	1	Neural_Crest_like	Resp_OT_vs_BT
HHLA3	0.00193949	1.73967	0.225	0.062	1	Neural_Crest_like	Resp_OT_vs_BT
CARD19	0.00194736	0.768527	0.676	0.433	1	Neural_Crest_like	Resp_OT_vs_BT
FNDC10	0.00195314	1.82868	0.239	0.072	1	Neural_Crest_like	Resp_OT_vs_BT
DRC3	0.00195559	2.25752	0.169	0.031	1	Neural_Crest_like	Resp_OT_vs_BT
PRX	0.00195559	2.25752	0.169	0.031	1	Neural_Crest_like	Resp_OT_vs_BT
ASXL1	0.00195777	-0.824197	0.592	0.732	1	Neural_Crest_like	Resp_OT_vs_BT
KALRN	0.00196565	1.98622	0.239	0.072	1	Neural_Crest_like	Resp_OT_vs_BT
KRCC1	0.00200729	0.842483	0.549	0.309	1	Neural_Crest_like	Resp_OT_vs_BT
CASP2	0.00201189	1.15471	0.423	0.206	1	Neural_Crest_like	Resp_OT_vs_BT
KIAA1755	0.00201511	-2.51331	0.056	0.227	1	Neural_Crest_like	Resp_OT_vs_BT
SELENOS	0.00202468	-0.624259	0.831	0.928	1	Neural_Crest_like	Resp_OT_vs_BT
MFSD14A	0.00203092	-2.1348	0.07	0.247	1	Neural_Crest_like	Resp_OT_vs_BT
C11orf74	0.00203179	-2.1348	0.07	0.247	1	Neural_Crest_like	Resp_OT_vs_BT
ANXA6	0.00203218	-1.16454	0.282	0.505	1	Neural_Crest_like	Resp_OT_vs_BT
ASB9	0.00203389	-2.45672	0.028	0.186	1	Neural_Crest_like	Resp_OT_vs_BT
SLC25A43	0.00203639	-1.71976	0.07	0.258	1	Neural_Crest_like	Resp_OT_vs_BT
CTNNBIP1	0.00203685	1.23866	0.549	0.351	1	Neural_Crest_like	Resp_OT_vs_BT
LENG8-AS1	0.00204498	-2.35719	0.042	0.206	1	Neural_Crest_like	Resp_OT_vs_BT
ADGRB2	0.00204573	2.15061	0.169	0.031	1	Neural_Crest_like	Resp_OT_vs_BT
CTIF	0.00204573	-2.30472	0.042	0.206	1	Neural_Crest_like	Resp_OT_vs_BT
DUSP6	0.00206843	0.570646	0.915	0.804	1	Neural_Crest_like	Resp_OT_vs_BT
MRRF	0.00206917	-1.82285	0.141	0.34	1	Neural_Crest_like	Resp_OT_vs_BT
CDK13	0.0020751	0.746151	0.718	0.546	1	Neural_Crest_like	Resp_OT_vs_BT
KIF17	0.00207538	1.77209	0.225	0.062	1	Neural_Crest_like	Resp_OT_vs_BT
SOX10	0.00207643	0.652983	0.887	0.784	1	Neural_Crest_like	Resp_OT_vs_BT
BCHE	0.00207874	-1.37219	0.31	0.515	1	Neural_Crest_like	Resp_OT_vs_BT
EFHD1	0.00208925	-3.79776	0.014	0.155	1	Neural_Crest_like	Resp_OT_vs_BT
TRIM32	0.00209604	-2.25027	0.042	0.206	1	Neural_Crest_like	Resp_OT_vs_BT
ABCF1	0.00211591	-0.575924	0.789	0.887	1	Neural_Crest_like	Resp_OT_vs_BT
TGFB1	0.00211775	1.52817	0.423	0.216	1	Neural_Crest_like	Resp_OT_vs_BT
PRSS35	0.002133	2.50079	0.169	0.031	1	Neural_Crest_like	Resp_OT_vs_BT
TBC1D9B	0.00214435	0.907023	0.577	0.33	1	Neural_Crest_like	Resp_OT_vs_BT
PGBD1	0.00214676	-2.35719	0.042	0.206	1	Neural_Crest_like	Resp_OT_vs_BT
ARSI	0.00217079	1.28024	0.169	0.031	1	Neural_Crest_like	Resp_OT_vs_BT
CTSA	0.00218043	0.406664	0.944	0.742	1	Neural_Crest_like	Resp_OT_vs_BT
DCAF8	0.00218894	-1.38855	0.268	0.474	1	Neural_Crest_like	Resp_OT_vs_BT
AGPAT3	0.00219003	1.48119	0.38	0.186	1	Neural_Crest_like	Resp_OT_vs_BT
MEX3B	0.00219029	-2.94215	0.014	0.155	1	Neural_Crest_like	Resp_OT_vs_BT
NORAD	0.00219453	-0.779602	0.817	0.979	1	Neural_Crest_like	Resp_OT_vs_BT
GARNL3	0.00219742	-3.35719	0	0.124	1	Neural_Crest_like	Resp_OT_vs_BT
GABRB3	0.00219742	-3.35719	0	0.124	1	Neural_Crest_like	Resp_OT_vs_BT
ZNF737	0.00219742	-3.35719	0	0.124	1	Neural_Crest_like	Resp_OT_vs_BT
ZNF711	0.00220135	-3.54983	0	0.124	1	Neural_Crest_like	Resp_OT_vs_BT
ZNF607	0.00220135	-3.45672	0	0.124	1	Neural_Crest_like	Resp_OT_vs_BT
KCNQ2	0.00220135	-3.45672	0	0.124	1	Neural_Crest_like	Resp_OT_vs_BT
IFT81	0.00220139	-1.27068	0.254	0.454	1	Neural_Crest_like	Resp_OT_vs_BT
NBR1	0.00220343	0.943206	0.521	0.299	1	Neural_Crest_like	Resp_OT_vs_BT
AC110285.6	0.00220457	-3.79776	0	0.124	1	Neural_Crest_like	Resp_OT_vs_BT
DTNA	0.00220686	-3.71976	0	0.124	1	Neural_Crest_like	Resp_OT_vs_BT
AC020928.1	0.00220686	-3.71976	0	0.124	1	Neural_Crest_like	Resp_OT_vs_BT
DLX6-AS1	0.00220686	-3.71976	0	0.124	1	Neural_Crest_like	Resp_OT_vs_BT
IGHG3	0.00220686	-3.71976	0	0.124	1	Neural_Crest_like	Resp_OT_vs_BT
ZNF66	0.00220686	-3.79776	0	0.124	1	Neural_Crest_like	Resp_OT_vs_BT
C5orf17	0.00220708	-3.87176	0	0.124	1	Neural_Crest_like	Resp_OT_vs_BT
SALL4	0.00220715	-3.6373	0	0.124	1	Neural_Crest_like	Resp_OT_vs_BT
IL16	0.00220844	-3.79776	0	0.124	1	Neural_Crest_like	Resp_OT_vs_BT
NTNG1	0.00221037	-4.40782	0	0.124	1	Neural_Crest_like	Resp_OT_vs_BT
SCUBE2	0.00221066	-3.79776	0	0.124	1	Neural_Crest_like	Resp_OT_vs_BT
ORAOV1	0.00221415	-2.1348	0.056	0.227	1	Neural_Crest_like	Resp_OT_vs_BT
TAF4B	0.00221451	-2.1821	0.056	0.227	1	Neural_Crest_like	Resp_OT_vs_BT
OXNAD1	0.00222774	-2.79776	0.014	0.155	1	Neural_Crest_like	Resp_OT_vs_BT
PTEN	0.00222774	-2.87176	0.014	0.155	1	Neural_Crest_like	Resp_OT_vs_BT
HUNK	0.00222774	-2.71976	0.014	0.155	1	Neural_Crest_like	Resp_OT_vs_BT
LYAR	0.00223095	-1.30472	0.254	0.454	1	Neural_Crest_like	Resp_OT_vs_BT
A2M	0.00223591	0.869689	0.93	0.732	1	Neural_Crest_like	Resp_OT_vs_BT
KCNE4	0.00224086	1.69117	0.239	0.072	1	Neural_Crest_like	Resp_OT_vs_BT
[truncated: 11,545 more rows]

## Sheet: 4_Resp_vs_NonResp_BT_NCL
gene	p_val	avg_log2FC	pct.1	pct.2	p_val_adj	Cluster	Comparison
RPS4Y1	5.83068e-36	3.09592	0.67	0.118	1.22648e-31	Neural_Crest_like	Resp_vs_NonResp_BT
UTY	1.39169e-33	5.6643	0.32	0.004	2.92743e-29	Neural_Crest_like	Resp_vs_NonResp_BT
PEG3	1.26629e-31	8.21652	0.289	0.002	2.66364e-27	Neural_Crest_like	Resp_vs_NonResp_BT
RPS21	2.56804e-30	1.48864	0.99	0.987	5.40187e-26	Neural_Crest_like	Resp_vs_NonResp_BT
PLCG2	4.31567e-29	-4.50574	0.33	0.852	9.07801e-25	Neural_Crest_like	Resp_vs_NonResp_BT
BST2	6.71971e-29	-2.69677	0.505	0.903	1.41349e-24	Neural_Crest_like	Resp_vs_NonResp_BT
XIST	7.119e-29	-5.37547	0.247	0.786	1.49748e-24	Neural_Crest_like	Resp_vs_NonResp_BT
SDC3	1.89211e-28	-3.20694	0.485	0.892	3.98006e-24	Neural_Crest_like	Resp_vs_NonResp_BT
ATP6V0C	1.55596e-27	2.95112	0.536	0.091	3.27296e-23	Neural_Crest_like	Resp_vs_NonResp_BT
AC092691.1	3.53216e-27	7.6781	0.237	0	7.4299e-23	Neural_Crest_like	Resp_vs_NonResp_BT
RPS3	4.23082e-27	1.6093	1	0.994	8.89953e-23	Neural_Crest_like	Resp_vs_NonResp_BT
RPL7A	7.98618e-27	1.46746	0.99	0.987	1.67989e-22	Neural_Crest_like	Resp_vs_NonResp_BT
HNRNPA1	3.93117e-26	1.86538	0.979	0.93	8.26921e-22	Neural_Crest_like	Resp_vs_NonResp_BT
ITGA4	4.45625e-26	3.20862	0.557	0.121	9.37373e-22	Neural_Crest_like	Resp_vs_NonResp_BT
RPS7	5.36118e-26	1.25048	0.99	0.994	1.12772e-21	Neural_Crest_like	Resp_vs_NonResp_BT
RPS18	2.18018e-25	1.35336	1	0.998	4.586e-21	Neural_Crest_like	Resp_vs_NonResp_BT
LGALS3BP	5.24604e-25	-1.84774	0.876	0.987	1.1035e-20	Neural_Crest_like	Resp_vs_NonResp_BT
ABHD16A	5.57317e-25	4.10521	0.351	0.032	1.17232e-20	Neural_Crest_like	Resp_vs_NonResp_BT
GAD2	7.14479e-25	8.87075	0.216	0	1.50291e-20	Neural_Crest_like	Resp_vs_NonResp_BT
IFI6	1.99772e-24	-3.36084	0.608	0.896	4.2022e-20	Neural_Crest_like	Resp_vs_NonResp_BT
RPLP0	2.38354e-24	1.24713	0.99	0.985	5.01378e-20	Neural_Crest_like	Resp_vs_NonResp_BT
NKAIN4	3.76414e-24	4.49014	0.392	0.051	7.91787e-20	Neural_Crest_like	Resp_vs_NonResp_BT
RPS23	5.20893e-24	1.34879	0.99	0.994	1.0957e-19	Neural_Crest_like	Resp_vs_NonResp_BT
RPL41	7.40247e-24	1.11664	1	1	1.55711e-19	Neural_Crest_like	Resp_vs_NonResp_BT
ATP5MC2	1.52764e-23	1.41368	0.99	0.97	3.2134e-19	Neural_Crest_like	Resp_vs_NonResp_BT
COL11A1	2.32206e-23	2.90293	0.443	0.068	4.88445e-19	Neural_Crest_like	Resp_vs_NonResp_BT
COL2A1	2.4608e-23	6.63156	0.227	0.004	5.1763e-19	Neural_Crest_like	Resp_vs_NonResp_BT
THBS2	4.29504e-23	-6.11606	0.165	0.681	9.03462e-19	Neural_Crest_like	Resp_vs_NonResp_BT
MT-ND4L	5.51201e-23	1.7227	1	0.981	1.15945e-18	Neural_Crest_like	Resp_vs_NonResp_BT
ARPC1B	6.51831e-23	-2.03562	0.856	0.981	1.37113e-18	Neural_Crest_like	Resp_vs_NonResp_BT
AP1S2	1.34503e-22	-2.0328	0.959	0.977	2.82928e-18	Neural_Crest_like	Resp_vs_NonResp_BT
ITIH5	1.49484e-22	-7.98007	0.041	0.609	3.1444e-18	Neural_Crest_like	Resp_vs_NonResp_BT
COL8A1	2.00293e-22	-6.25901	0.052	0.619	4.21316e-18	Neural_Crest_like	Resp_vs_NonResp_BT
LINC00632	2.47001e-22	6.64334	0.206	0.002	5.19567e-18	Neural_Crest_like	Resp_vs_NonResp_BT
CCT2	2.65564e-22	1.4274	0.969	0.77	5.58614e-18	Neural_Crest_like	Resp_vs_NonResp_BT
TIMP2	3.56443e-22	-1.54771	0.835	0.987	7.49779e-18	Neural_Crest_like	Resp_vs_NonResp_BT
DDX5	3.66452e-22	-1.75595	1	0.996	7.70831e-18	Neural_Crest_like	Resp_vs_NonResp_BT
CTSZ	1.48709e-21	-1.86721	0.608	0.962	3.12809e-17	Neural_Crest_like	Resp_vs_NonResp_BT
RAB24	1.51417e-21	3.41618	0.402	0.063	3.18505e-17	Neural_Crest_like	Resp_vs_NonResp_BT
OLFML3	1.68185e-21	-5.91911	0.052	0.605	3.53778e-17	Neural_Crest_like	Resp_vs_NonResp_BT
RPS26	2.16218e-21	1.21645	0.99	0.987	4.54814e-17	Neural_Crest_like	Resp_vs_NonResp_BT
ZFAS1	3.99405e-21	1.64358	0.959	0.846	8.40149e-17	Neural_Crest_like	Resp_vs_NonResp_BT
GNAS	4.08818e-21	-1.32525	0.969	0.996	8.59949e-17	Neural_Crest_like	Resp_vs_NonResp_BT
MIA	5.81552e-21	-2.29223	0.619	0.915	1.22329e-16	Neural_Crest_like	Resp_vs_NonResp_BT
TTTY15	5.93945e-21	5.19267	0.206	0.004	1.24936e-16	Neural_Crest_like	Resp_vs_NonResp_BT
ZBTB20	6.17368e-21	-2.65866	0.722	0.901	1.29863e-16	Neural_Crest_like	Resp_vs_NonResp_BT
LTBP3	6.85026e-21	-2.43518	0.278	0.765	1.44095e-16	Neural_Crest_like	Resp_vs_NonResp_BT
APOD	6.94078e-21	-2.45007	0.701	0.939	1.45999e-16	Neural_Crest_like	Resp_vs_NonResp_BT
ZSCAN18	9.51121e-21	3.08548	0.351	0.044	2.00068e-16	Neural_Crest_like	Resp_vs_NonResp_BT
RPL30	1.41772e-20	1.07612	0.99	1	2.98217e-16	Neural_Crest_like	Resp_vs_NonResp_BT
EMILIN1	2.55028e-20	-2.95126	0.206	0.704	5.36451e-16	Neural_Crest_like	Resp_vs_NonResp_BT
RNF213	3.80416e-20	-1.82851	0.619	0.924	8.00205e-16	Neural_Crest_like	Resp_vs_NonResp_BT
BTF3	4.07469e-20	1.14839	0.99	0.93	8.57111e-16	Neural_Crest_like	Resp_vs_NonResp_BT
RPS14	5.33159e-20	1.12142	1	0.983	1.1215e-15	Neural_Crest_like	Resp_vs_NonResp_BT
ALDH1A3	6.77927e-20	-3.08258	0.33	0.744	1.42602e-15	Neural_Crest_like	Resp_vs_NonResp_BT
PCDH9	6.79761e-20	-4.05199	0.237	0.685	1.42988e-15	Neural_Crest_like	Resp_vs_NonResp_BT
MX1	6.81634e-20	-3.04407	0.196	0.685	1.43382e-15	Neural_Crest_like	Resp_vs_NonResp_BT
IFITM3	7.04863e-20	-1.61041	0.938	0.985	1.48268e-15	Neural_Crest_like	Resp_vs_NonResp_BT
ABHD2	8.10689e-20	-2.20787	0.577	0.86	1.70529e-15	Neural_Crest_like	Resp_vs_NonResp_BT
PDF	8.21486e-20	5.17331	0.206	0.006	1.728e-15	Neural_Crest_like	Resp_vs_NonResp_BT
CTSB	1.15657e-19	-1.6549	0.918	0.987	2.43285e-15	Neural_Crest_like	Resp_vs_NonResp_BT
FAM178B	1.16586e-19	3.76383	0.34	0.049	2.4524e-15	Neural_Crest_like	Resp_vs_NonResp_BT
APLP2	1.26254e-19	-1.6359	0.732	0.943	2.65576e-15	Neural_Crest_like	Resp_vs_NonResp_BT
GNB1	1.29745e-19	-1.38775	0.649	0.941	2.72918e-15	Neural_Crest_like	Resp_vs_NonResp_BT
NPM1	1.35291e-19	1.29457	0.99	0.979	2.84584e-15	Neural_Crest_like	Resp_vs_NonResp_BT
MTRNR2L8	1.6754e-19	-1.61642	0.68	0.966	3.5242e-15	Neural_Crest_like	Resp_vs_NonResp_BT
ITGB3	2.05206e-19	-4.06857	0.082	0.594	4.31651e-15	Neural_Crest_like	Resp_vs_NonResp_BT
IL1RAP	2.49912e-19	-2.69494	0.443	0.801	5.25689e-15	Neural_Crest_like	Resp_vs_NonResp_BT
NACA	3.39317e-19	1.05792	0.99	0.977	7.13754e-15	Neural_Crest_like	Resp_vs_NonResp_BT
RPL14	3.50083e-19	1.03736	1	0.998	7.364e-15	Neural_Crest_like	Resp_vs_NonResp_BT
NMT1	3.8789e-19	-2.0083	0.588	0.865	8.15927e-15	Neural_Crest_like	Resp_vs_NonResp_BT
RPL8	3.93789e-19	1.07872	0.99	1	8.28335e-15	Neural_Crest_like	Resp_vs_NonResp_BT
RPS19	4.24373e-19	1.036	1	0.998	8.92669e-15	Neural_Crest_like	Resp_vs_NonResp_BT
CD59	5.90397e-19	-1.41882	0.722	0.97	1.2419e-14	Neural_Crest_like	Resp_vs_NonResp_BT
AEBP1	7.4764e-19	-1.6815	0.845	0.975	1.57266e-14	Neural_Crest_like	Resp_vs_NonResp_BT
LMO4	1.01834e-18	-2.26571	0.588	0.875	2.14208e-14	Neural_Crest_like	Resp_vs_NonResp_BT
CRMP1	1.19314e-18	4.77121	0.196	0.006	2.50977e-14	Neural_Crest_like	Resp_vs_NonResp_BT
DAG1	1.20282e-18	-2.02476	0.588	0.86	2.53013e-14	Neural_Crest_like	Resp_vs_NonResp_BT
SLC25A3	1.31838e-18	0.998249	1	0.964	2.77321e-14	Neural_Crest_like	Resp_vs_NonResp_BT
RPL37	1.36241e-18	1.05026	1	0.996	2.86583e-14	Neural_Crest_like	Resp_vs_NonResp_BT
ITGA3	1.81018e-18	-1.92038	0.464	0.827	3.80772e-14	Neural_Crest_like	Resp_vs_NonResp_BT
SNHG7	2.46489e-18	2.01963	0.814	0.564	5.18489e-14	Neural_Crest_like	Resp_vs_NonResp_BT
JUND	2.914e-18	-1.52661	0.691	0.956	6.12959e-14	Neural_Crest_like	Resp_vs_NonResp_BT
IFI44	3.15019e-18	-4.23123	0.062	0.564	6.62643e-14	Neural_Crest_like	Resp_vs_NonResp_BT
RPL17	3.46152e-18	1.76543	0.825	0.497	7.2813e-14	Neural_Crest_like	Resp_vs_NonResp_BT
IGFBP3	3.6751e-18	-4.85335	0.124	0.613	7.73057e-14	Neural_Crest_like	Resp_vs_NonResp_BT
PURB	4.21277e-18	-1.96214	0.402	0.789	8.86157e-14	Neural_Crest_like	Resp_vs_NonResp_BT
RPL3	4.30807e-18	0.889188	0.99	0.996	9.06202e-14	Neural_Crest_like	Resp_vs_NonResp_BT
BCAN	4.35661e-18	5.27756	0.639	0.3	9.16414e-14	Neural_Crest_like	Resp_vs_NonResp_BT
SLC20A1	4.44536e-18	-2.49278	0.464	0.81	9.35081e-14	Neural_Crest_like	Resp_vs_NonResp_BT
IFI44L	4.51175e-18	-3.08233	0.124	0.611	9.49048e-14	Neural_Crest_like	Resp_vs_NonResp_BT
ZNF98	4.81295e-18	6.74522	0.155	0	1.0124e-13	Neural_Crest_like	Resp_vs_NonResp_BT
ARF5	6.36953e-18	1.76098	0.794	0.442	1.33983e-13	Neural_Crest_like	Resp_vs_NonResp_BT
ALDOA	7.45711e-18	3.31252	0.763	0.486	1.5686e-13	Neural_Crest_like	Resp_vs_NonResp_BT
MYADM	8.0003e-18	1.89386	0.639	0.226	1.68286e-13	Neural_Crest_like	Resp_vs_NonResp_BT
TIMP1	8.00182e-18	-2.09373	0.969	0.996	1.68318e-13	Neural_Crest_like	Resp_vs_NonResp_BT
CCDC50	9.51985e-18	-1.91438	0.68	0.907	2.0025e-13	Neural_Crest_like	Resp_vs_NonResp_BT
THOC3	1.0459e-17	2.5051	0.464	0.116	2.20006e-13	Neural_Crest_like	Resp_vs_NonResp_BT
RPL29	1.25864e-17	0.89716	1	0.996	2.64755e-13	Neural_Crest_like	Resp_vs_NonResp_BT
SLFN5	1.26258e-17	-2.59865	0.227	0.67	2.65584e-13	Neural_Crest_like	Resp_vs_NonResp_BT
COL4A1	1.414e-17	-3.14801	0.165	0.641	2.97435e-13	Neural_Crest_like	Resp_vs_NonResp_BT
GSTP1	2.01931e-17	0.988802	0.99	0.956	4.24761e-13	Neural_Crest_like	Resp_vs_NonResp_BT
CAP2	2.62839e-17	2.49014	0.381	0.072	5.52882e-13	Neural_Crest_like	Resp_vs_NonResp_BT
SH3GLB1	2.83477e-17	-1.50181	0.68	0.892	5.96294e-13	Neural_Crest_like	Resp_vs_NonResp_BT
IGFBP5	2.97418e-17	-3.64078	0.608	0.822	6.25619e-13	Neural_Crest_like	Resp_vs_NonResp_BT
NDN	3.07125e-17	2.25476	0.443	0.099	6.46038e-13	Neural_Crest_like	Resp_vs_NonResp_BT
TMEM14C	3.84686e-17	1.31685	0.959	0.839	8.09187e-13	Neural_Crest_like	Resp_vs_NonResp_BT
CYP51A1	4.15092e-17	3.15615	0.402	0.089	8.73147e-13	Neural_Crest_like	Resp_vs_NonResp_BT
GPR155	4.63759e-17	-2.7041	0.268	0.696	9.75516e-13	Neural_Crest_like	Resp_vs_NonResp_BT
EEF1A1	5.25555e-17	1.25207	1	1	1.10551e-12	Neural_Crest_like	Resp_vs_NonResp_BT
SHC4	5.44994e-17	-3.28358	0.196	0.626	1.1464e-12	Neural_Crest_like	Resp_vs_NonResp_BT
RACK1	7.10018e-17	0.874267	0.99	0.987	1.49352e-12	Neural_Crest_like	Resp_vs_NonResp_BT
HSP90AB1	7.10578e-17	1.21003	1	1	1.4947e-12	Neural_Crest_like	Resp_vs_NonResp_BT
COL4A2	7.50366e-17	-2.42148	0.268	0.708	1.57839e-12	Neural_Crest_like	Resp_vs_NonResp_BT
PRKG2	8.05061e-17	3.57857	0.258	0.027	1.69345e-12	Neural_Crest_like	Resp_vs_NonResp_BT
KDM5D	8.62782e-17	3.44332	0.216	0.015	1.81486e-12	Neural_Crest_like	Resp_vs_NonResp_BT
HSPD1	9.36489e-17	1.16034	1	0.977	1.96991e-12	Neural_Crest_like	Resp_vs_NonResp_BT
CD81	1.17012e-16	-0.970759	0.835	0.994	2.46136e-12	Neural_Crest_like	Resp_vs_NonResp_BT
C6orf62	1.23376e-16	-1.67769	0.722	0.892	2.59522e-12	Neural_Crest_like	Resp_vs_NonResp_BT
TXN	1.41083e-16	1.11014	0.979	0.877	2.96768e-12	Neural_Crest_like	Resp_vs_NonResp_BT
EIF1AY	1.50632e-16	2.56332	0.268	0.03	3.16854e-12	Neural_Crest_like	Resp_vs_NonResp_BT
PTP4A2	2.83042e-16	-1.30637	0.784	0.962	5.95379e-12	Neural_Crest_like	Resp_vs_NonResp_BT
FNDC3B	2.86316e-16	-1.92872	0.526	0.784	6.02265e-12	Neural_Crest_like	Resp_vs_NonResp_BT
DDX3Y	3.12889e-16	3.28578	0.247	0.025	6.58163e-12	Neural_Crest_like	Resp_vs_NonResp_BT
MT-CYB	4.29999e-16	1.24533	1	0.996	9.04503e-12	Neural_Crest_like	Resp_vs_NonResp_BT
RPS8	5.85736e-16	0.909369	1	1	1.2321e-11	Neural_Crest_like	Resp_vs_NonResp_BT
PRAME	7.65799e-16	1.31714	0.897	0.801	1.61086e-11	Neural_Crest_like	Resp_vs_NonResp_BT
CLTA	7.94375e-16	1.17714	0.948	0.867	1.67097e-11	Neural_Crest_like	Resp_vs_NonResp_BT
NLGN4Y	8.59516e-16	6.45571	0.134	0	1.80799e-11	Neural_Crest_like	Resp_vs_NonResp_BT
ENPP2	9.9282e-16	-4.28269	0.093	0.524	2.0884e-11	Neural_Crest_like	Resp_vs_NonResp_BT
RAN	1.08843e-15	1.09725	0.979	0.915	2.28952e-11	Neural_Crest_like	Resp_vs_NonResp_BT
GNAI2	1.09117e-15	-1.3697	0.753	0.918	2.29527e-11	Neural_Crest_like	Resp_vs_NonResp_BT
NBPF10	1.16584e-15	2.63092	0.33	0.057	2.45235e-11	Neural_Crest_like	Resp_vs_NonResp_BT
RPS13	1.30362e-15	0.941056	1	0.994	2.74217e-11	Neural_Crest_like	Resp_vs_NonResp_BT
FAM3C	1.32384e-15	-1.16145	0.722	0.911	2.78469e-11	Neural_Crest_like	Resp_vs_NonResp_BT
ZNF492	1.56575e-15	6.09314	0.144	0.002	3.29356e-11	Neural_Crest_like	Resp_vs_NonResp_BT
ZNF135	1.61774e-15	4.00199	0.186	0.011	3.40293e-11	Neural_Crest_like	Resp_vs_NonResp_BT
RPL18	1.74268e-15	0.805737	0.99	0.985	3.66574e-11	Neural_Crest_like	Resp_vs_NonResp_BT
AKAP6	1.77451e-15	-2.48138	0.155	0.622	3.73268e-11	Neural_Crest_like	Resp_vs_NonResp_BT
WBP1	1.79048e-15	2.73057	0.309	0.049	3.76627e-11	Neural_Crest_like	Resp_vs_NonResp_BT
DLK1	2.04493e-15	2.50456	0.227	0.023	4.30152e-11	Neural_Crest_like	Resp_vs_NonResp_BT
CHST6	2.21551e-15	-4.29416	0.031	0.48	4.66032e-11	Neural_Crest_like	Resp_vs_NonResp_BT
POSTN	2.32543e-15	-4.76001	0.103	0.541	4.89154e-11	Neural_Crest_like	Resp_vs_NonResp_BT
FCRLA	2.38515e-15	-3.08975	0.082	0.552	5.01717e-11	Neural_Crest_like	Resp_vs_NonResp_BT
RPL10	2.53529e-15	0.749109	1	1	5.33299e-11	Neural_Crest_like	Resp_vs_NonResp_BT
SPP1	2.87444e-15	-3.56564	0.289	0.698	6.04639e-11	Neural_Crest_like	Resp_vs_NonResp_BT
RHOBTB3	3.31416e-15	1.08013	0.948	0.698	6.97133e-11	Neural_Crest_like	Resp_vs_NonResp_BT
ST3GAL5	3.35015e-15	-2.24136	0.381	0.748	7.04705e-11	Neural_Crest_like	Resp_vs_NonResp_BT
MX2	3.38094e-15	-3.11388	0.124	0.573	7.1118e-11	Neural_Crest_like	Resp_vs_NonResp_BT
PARP9	3.8331e-15	-2.61333	0.237	0.622	8.06292e-11	Neural_Crest_like	Resp_vs_NonResp_BT
AC104596.1	4.0889e-15	3.47843	0.206	0.017	8.60101e-11	Neural_Crest_like	Resp_vs_NonResp_BT
NUFIP2	4.16641e-15	-1.27937	0.691	0.924	8.76404e-11	Neural_Crest_like	Resp_vs_NonResp_BT
ATM	4.85001e-15	-1.5174	0.639	0.85	1.0202e-10	Neural_Crest_like	Resp_vs_NonResp_BT
IFITM2	6.13762e-15	-1.69488	0.546	0.854	1.29105e-10	Neural_Crest_like	Resp_vs_NonResp_BT
AMOTL1	6.43996e-15	-2.10454	0.443	0.734	1.35465e-10	Neural_Crest_like	Resp_vs_NonResp_BT
UQCRHL	8.02466e-15	3.04762	0.278	0.042	1.68799e-10	Neural_Crest_like	Resp_vs_NonResp_BT
AP2B1	9.36668e-15	-1.3595	0.649	0.884	1.97028e-10	Neural_Crest_like	Resp_vs_NonResp_BT
FZD6	1.00925e-14	-3.07411	0.124	0.541	2.12297e-10	Neural_Crest_like	Resp_vs_NonResp_BT
ERCC5	1.06093e-14	2.87075	0.278	0.042	2.23166e-10	Neural_Crest_like	Resp_vs_NonResp_BT
DDX17	1.0713e-14	-1.45089	0.969	0.994	2.25347e-10	Neural_Crest_like	Resp_vs_NonResp_BT
KCNQ2	1.13654e-14	6.19267	0.124	0	2.39072e-10	Neural_Crest_like	Resp_vs_NonResp_BT
RAD50	1.15285e-14	2.49223	0.381	0.091	2.42501e-10	Neural_Crest_like	Resp_vs_NonResp_BT
LDHB	1.16189e-14	1.01623	0.979	0.964	2.44404e-10	Neural_Crest_like	Resp_vs_NonResp_BT
GAPDH	1.16882e-14	1.40794	1	0.994	2.45862e-10	Neural_Crest_like	Resp_vs_NonResp_BT
SELENOH	1.25069e-14	1.55914	0.907	0.736	2.63082e-10	Neural_Crest_like	Resp_vs_NonResp_BT
ATP5F1B	1.47648e-14	1.0198	0.969	0.945	3.10578e-10	Neural_Crest_like	Resp_vs_NonResp_BT
PPFIBP1	1.47801e-14	-1.026	0.773	0.981	3.109e-10	Neural_Crest_like	Resp_vs_NonResp_BT
PLEKHA4	1.56342e-14	-2.16462	0.258	0.664	3.28866e-10	Neural_Crest_like	Resp_vs_NonResp_BT
SBK1	1.56715e-14	4.34468	0.175	0.011	3.2965e-10	Neural_Crest_like	Resp_vs_NonResp_BT
RPL22L1	1.59703e-14	2.03624	0.814	0.619	3.35936e-10	Neural_Crest_like	Resp_vs_NonResp_BT
CREB5	1.76732e-14	-2.77994	0.258	0.628	3.71756e-10	Neural_Crest_like	Resp_vs_NonResp_BT
MGST3	1.83073e-14	1.03059	1	0.962	3.85093e-10	Neural_Crest_like	Resp_vs_NonResp_BT
CCT3	1.92794e-14	1.41895	1	0.937	4.05542e-10	Neural_Crest_like	Resp_vs_NonResp_BT
OLFM1	1.93321e-14	3.08601	0.34	0.072	4.06652e-10	Neural_Crest_like	Resp_vs_NonResp_BT
PTGES3	2.09049e-14	0.90786	0.99	0.922	4.39735e-10	Neural_Crest_like	Resp_vs_NonResp_BT
SNAP25	2.13365e-14	5.53371	0.134	0.002	4.48813e-10	Neural_Crest_like	Resp_vs_NonResp_BT
PAMR1	2.13374e-14	5.60771	0.134	0.002	4.48831e-10	Neural_Crest_like	Resp_vs_NonResp_BT
RPL6	2.30065e-14	0.846396	1	0.996	4.83942e-10	Neural_Crest_like	Resp_vs_NonResp_BT
SCN9A	2.31852e-14	-5.05184	0.031	0.448	4.87702e-10	Neural_Crest_like	Resp_vs_NonResp_BT
TMEFF1	2.54499e-14	4.87075	0.155	0.006	5.3534e-10	Neural_Crest_like	Resp_vs_NonResp_BT
PHB2	2.57352e-14	1.11034	0.928	0.784	5.4134e-10	Neural_Crest_like	Resp_vs_NonResp_BT
ZFY	2.59483e-14	4.06339	0.165	0.008	5.45823e-10	Neural_Crest_like	Resp_vs_NonResp_BT
NGRN	2.71508e-14	2.22236	0.526	0.195	5.71117e-10	Neural_Crest_like	Resp_vs_NonResp_BT
GNG7	3.09916e-14	-2.93171	0.206	0.598	6.51908e-10	Neural_Crest_like	Resp_vs_NonResp_BT
SERPINE2	3.22237e-14	-1.11261	0.99	0.998	6.77825e-10	Neural_Crest_like	Resp_vs_NonResp_BT
LGI4	3.50151e-14	-3.22349	0.381	0.696	7.36543e-10	Neural_Crest_like	Resp_vs_NonResp_BT
SCRN1	3.67168e-14	-3.39434	0.072	0.493	7.72338e-10	Neural_Crest_like	Resp_vs_NonResp_BT
S100B	3.87707e-14	-1.73709	0.856	0.973	8.15541e-10	Neural_Crest_like	Resp_vs_NonResp_BT
IGSF3	4.30315e-14	-2.07362	0.443	0.755	9.05167e-10	Neural_Crest_like	Resp_vs_NonResp_BT
MLF2	4.36708e-14	1.07686	0.918	0.721	9.18616e-10	Neural_Crest_like	Resp_vs_NonResp_BT
ZCCHC24	4.61025e-14	-1.87227	0.299	0.687	9.69766e-10	Neural_Crest_like	Resp_vs_NonResp_BT
PTN	4.61586e-14	-3.89886	0.093	0.518	9.70946e-10	Neural_Crest_like	Resp_vs_NonResp_BT
TNFRSF19	4.63374e-14	-1.91228	0.34	0.719	9.74708e-10	Neural_Crest_like	Resp_vs_NonResp_BT
GABARAP	4.66417e-14	1.90149	0.701	0.385	9.81107e-10	Neural_Crest_like	Resp_vs_NonResp_BT
KDELR2	5.01558e-14	-1.1225	0.918	0.981	1.05503e-09	Neural_Crest_like	Resp_vs_NonResp_BT
CCNG1	5.03335e-14	1.65403	0.701	0.389	1.05876e-09	Neural_Crest_like	Resp_vs_NonResp_BT
TUBB3	5.1079e-14	3.20916	0.34	0.078	1.07445e-09	Neural_Crest_like	Resp_vs_NonResp_BT
MRPS24	5.44841e-14	2.65257	0.309	0.059	1.14607e-09	Neural_Crest_like	Resp_vs_NonResp_BT
LEF1	5.79035e-14	-2.00238	0.381	0.71	1.218e-09	Neural_Crest_like	Resp_vs_NonResp_BT
COL5A2	6.16748e-14	-2.8435	0.103	0.535	1.29733e-09	Neural_Crest_like	Resp_vs_NonResp_BT
TPI1	6.23037e-14	0.923139	1	0.975	1.31056e-09	Neural_Crest_like	Resp_vs_NonResp_BT
EXTL1	6.85373e-14	-3.77599	0.062	0.476	1.44168e-09	Neural_Crest_like	Resp_vs_NonResp_BT
SCARB2	7.06809e-14	-1.23561	0.866	0.973	1.48677e-09	Neural_Crest_like	Resp_vs_NonResp_BT
NME2	7.51477e-14	2.32112	0.608	0.298	1.58073e-09	Neural_Crest_like	Resp_vs_NonResp_BT
COX6A1	7.77235e-14	0.899142	0.969	0.93	1.63491e-09	Neural_Crest_like	Resp_vs_NonResp_BT
HIST1H2BK	8.03842e-14	2.89771	0.33	0.072	1.69088e-09	Neural_Crest_like	Resp_vs_NonResp_BT
CADM1	8.49559e-14	-2.36461	0.536	0.774	1.78705e-09	Neural_Crest_like	Resp_vs_NonResp_BT
LOXL3	9.05843e-14	-2.31671	0.299	0.674	1.90544e-09	Neural_Crest_like	Resp_vs_NonResp_BT
RPL12	9.40499e-14	0.855445	0.99	0.994	1.97834e-09	Neural_Crest_like	Resp_vs_NonResp_BT
WASF3	9.93332e-14	2.50818	0.309	0.059	2.08947e-09	Neural_Crest_like	Resp_vs_NonResp_BT
COX7A1	9.93464e-14	-6.94304	0	0.402	2.08975e-09	Neural_Crest_like	Resp_vs_NonResp_BT
RNASE1	1.14877e-13	-1.80761	0.34	0.732	2.41643e-09	Neural_Crest_like	Resp_vs_NonResp_BT
ILVBL	1.14954e-13	1.92684	0.649	0.307	2.41805e-09	Neural_Crest_like	Resp_vs_NonResp_BT
ITPR2	1.23078e-13	-2.45868	0.165	0.577	2.58894e-09	Neural_Crest_like	Resp_vs_NonResp_BT
MFSD14A	1.23296e-13	3.13378	0.247	0.036	2.59353e-09	Neural_Crest_like	Resp_vs_NonResp_BT
CAPNS1	1.31184e-13	-1.26516	0.619	0.875	2.75946e-09	Neural_Crest_like	Resp_vs_NonResp_BT
PLK2	1.39884e-13	1.5834	0.691	0.336	2.94246e-09	Neural_Crest_like	Resp_vs_NonResp_BT
EGFL8	1.42264e-13	1.50199	0.34	0.072	2.99251e-09	Neural_Crest_like	Resp_vs_NonResp_BT
TNC	1.43926e-13	-1.50457	0.299	0.725	3.02748e-09	Neural_Crest_like	Resp_vs_NonResp_BT
IMPAD1	1.45824e-13	-1.6601	0.433	0.746	3.06741e-09	Neural_Crest_like	Resp_vs_NonResp_BT
ATP6V1G1	1.48436e-13	0.901451	0.979	0.947	3.12235e-09	Neural_Crest_like	Resp_vs_NonResp_BT
IGLC2	1.52097e-13	5.37325	0.165	0.011	3.19936e-09	Neural_Crest_like	Resp_vs_NonResp_BT
POLR1C	1.55379e-13	2.00966	0.567	0.245	3.26839e-09	Neural_Crest_like	Resp_vs_NonResp_BT
SELENON	1.62069e-13	-2.09033	0.433	0.719	3.40913e-09	Neural_Crest_like	Resp_vs_NonResp_BT
ISYNA1	1.70664e-13	1.58288	0.825	0.554	3.58991e-09	Neural_Crest_like	Resp_vs_NonResp_BT
GNG5	1.71946e-13	0.921927	0.99	0.922	3.61689e-09	Neural_Crest_like	Resp_vs_NonResp_BT
AL662899.2	1.73615e-13	3.21867	0.175	0.013	3.65198e-09	Neural_Crest_like	Resp_vs_NonResp_BT
KAT8	1.76224e-13	1.88324	0.515	0.186	3.70688e-09	Neural_Crest_like	Resp_vs_NonResp_BT
KCNMA1	2.33269e-13	-3.36347	0.082	0.486	4.90681e-09	Neural_Crest_like	Resp_vs_NonResp_BT
RPL11	2.43607e-13	0.703771	1	1	5.12427e-09	Neural_Crest_like	Resp_vs_NonResp_BT
SCRG1	2.46232e-13	-3.46433	0.155	0.562	5.17949e-09	Neural_Crest_like	Resp_vs_NonResp_BT
VMP1	2.5213e-13	-1.11495	0.928	0.975	5.30356e-09	Neural_Crest_like	Resp_vs_NonResp_BT
SEC22B	2.53721e-13	-1.70057	0.454	0.751	5.33702e-09	Neural_Crest_like	Resp_vs_NonResp_BT
RPL35A	2.57581e-13	0.880868	1	0.996	5.41821e-09	Neural_Crest_like	Resp_vs_NonResp_BT
PRRX1	2.63312e-13	-2.76522	0.155	0.56	5.53876e-09	Neural_Crest_like	Resp_vs_NonResp_BT
ZNF718	2.88371e-13	3.24731	0.227	0.03	6.06588e-09	Neural_Crest_like	Resp_vs_NonResp_BT
MRC2	2.97766e-13	-5.72544	0.031	0.423	6.26352e-09	Neural_Crest_like	Resp_vs_NonResp_BT
DAD1	3.01101e-13	0.971959	0.979	0.928	6.33365e-09	Neural_Crest_like	Resp_vs_NonResp_BT
ACTN4	3.20139e-13	-0.949057	0.928	0.992	6.73412e-09	Neural_Crest_like	Resp_vs_NonResp_BT
URM1	3.38417e-13	1.68715	0.649	0.309	7.11859e-09	Neural_Crest_like	Resp_vs_NonResp_BT
AHCYL1	3.41163e-13	-1.25662	0.639	0.873	7.17637e-09	Neural_Crest_like	Resp_vs_NonResp_BT
SH3KBP1	3.77424e-13	-2.087	0.433	0.727	7.93911e-09	Neural_Crest_like	Resp_vs_NonResp_BT
LAMA4	4.23673e-13	-1.61508	0.515	0.793	8.91195e-09	Neural_Crest_like	Resp_vs_NonResp_BT
SDHA	4.28547e-13	1.6328	0.629	0.283	9.01449e-09	Neural_Crest_like	Resp_vs_NonResp_BT
CALU	4.3023e-13	-1.02852	0.979	1	9.04989e-09	Neural_Crest_like	Resp_vs_NonResp_BT
PON2	4.71351e-13	-1.24425	0.557	0.863	9.91486e-09	Neural_Crest_like	Resp_vs_NonResp_BT
ACOT2	4.73872e-13	2.90727	0.258	0.042	9.96789e-09	Neural_Crest_like	Resp_vs_NonResp_BT
UBE2Z	4.91844e-13	-1.55461	0.433	0.753	1.03459e-08	Neural_Crest_like	Resp_vs_NonResp_BT
TAOK1	6.51522e-13	-1.42657	0.68	0.879	1.37048e-08	Neural_Crest_like	Resp_vs_NonResp_BT
XAF1	6.63124e-13	-3.20807	0.155	0.533	1.39488e-08	Neural_Crest_like	Resp_vs_NonResp_BT
MT-ATP8	6.81137e-13	1.91531	0.99	0.949	1.43277e-08	Neural_Crest_like	Resp_vs_NonResp_BT
GET4	6.92074e-13	3.24514	0.227	0.032	1.45578e-08	Neural_Crest_like	Resp_vs_NonResp_BT
RPS2	7.02245e-13	0.52023	1	0.998	1.47717e-08	Neural_Crest_like	Resp_vs_NonResp_BT
COL12A1	7.30807e-13	-3.16954	0.103	0.497	1.53725e-08	Neural_Crest_like	Resp_vs_NonResp_BT
COL20A1	7.50457e-13	3.23687	0.175	0.015	1.57859e-08	Neural_Crest_like	Resp_vs_NonResp_BT
YAP1	7.65407e-13	-2.14792	0.268	0.613	1.61003e-08	Neural_Crest_like	Resp_vs_NonResp_BT
RPP21	7.91927e-13	2.52457	0.351	0.089	1.66582e-08	Neural_Crest_like	Resp_vs_NonResp_BT
RPS15A	8.15014e-13	0.883619	0.99	0.985	1.71438e-08	Neural_Crest_like	Resp_vs_NonResp_BT
RPL35	8.52283e-13	0.751371	1	0.994	1.79278e-08	Neural_Crest_like	Resp_vs_NonResp_BT
NNMT	8.65992e-13	-6.81488	0	0.378	1.82161e-08	Neural_Crest_like	Resp_vs_NonResp_BT
BCAT1	9.13957e-13	3.0563	0.309	0.068	1.92251e-08	Neural_Crest_like	Resp_vs_NonResp_BT
PCBP2	9.17978e-13	0.847832	0.969	0.962	1.93097e-08	Neural_Crest_like	Resp_vs_NonResp_BT
MT2A	9.39311e-13	-0.757154	0.969	0.968	1.97584e-08	Neural_Crest_like	Resp_vs_NonResp_BT
PREPL	9.57997e-13	-1.89822	0.392	0.672	2.01515e-08	Neural_Crest_like	Resp_vs_NonResp_BT
HACD1	9.61e-13	2.21788	0.412	0.123	2.02146e-08	Neural_Crest_like	Resp_vs_NonResp_BT
HRK	9.87419e-13	2.28578	0.371	0.097	2.07704e-08	Neural_Crest_like	Resp_vs_NonResp_BT
TRIM2	1.01787e-12	-1.85377	0.351	0.719	2.1411e-08	Neural_Crest_like	Resp_vs_NonResp_BT
BMP8B	1.02008e-12	-2.18959	0.155	0.567	2.14574e-08	Neural_Crest_like	Resp_vs_NonResp_BT
NFIC	1.15446e-12	-1.17995	0.629	0.886	2.42841e-08	Neural_Crest_like	Resp_vs_NonResp_BT
SPSB3	1.15952e-12	1.56802	0.619	0.266	2.43904e-08	Neural_Crest_like	Resp_vs_NonResp_BT
HSPA1A	1.2153e-12	1.30375	0.948	0.814	2.55639e-08	Neural_Crest_like	Resp_vs_NonResp_BT
HOXB7	1.2328e-12	2.01202	0.392	0.108	2.59319e-08	Neural_Crest_like	Resp_vs_NonResp_BT
TAF7	1.30636e-12	1.39028	0.804	0.49	2.74793e-08	Neural_Crest_like	Resp_vs_NonResp_BT
RPS3A	1.32048e-12	0.630353	0.99	0.998	2.77762e-08	Neural_Crest_like	Resp_vs_NonResp_BT
RPL9	1.37197e-12	0.705272	0.99	1	2.88594e-08	Neural_Crest_like	Resp_vs_NonResp_BT
MYL9	1.41012e-12	-2.41601	0.186	0.571	2.96619e-08	Neural_Crest_like	Resp_vs_NonResp_BT
HNRNPA0	1.47318e-12	1.54413	0.825	0.702	3.09884e-08	Neural_Crest_like	Resp_vs_NonResp_BT
TANC2	1.50134e-12	-1.94304	0.289	0.658	3.15807e-08	Neural_Crest_like	Resp_vs_NonResp_BT
KLHDC3	1.51544e-12	2.10234	0.505	0.195	3.18773e-08	Neural_Crest_like	Resp_vs_NonResp_BT
ITGA6	1.60964e-12	-1.25663	0.485	0.814	3.38588e-08	Neural_Crest_like	Resp_vs_NonResp_BT
ACTG1	1.64468e-12	0.969928	0.99	1	3.45959e-08	Neural_Crest_like	Resp_vs_NonResp_BT
PAXX	1.78504e-12	1.52089	0.619	0.26	3.75484e-08	Neural_Crest_like	Resp_vs_NonResp_BT
IFI27	1.9511e-12	-2.96578	0.309	0.641	4.10414e-08	Neural_Crest_like	Resp_vs_NonResp_BT
ZIM2	1.96188e-12	6.28578	0.103	0	4.12681e-08	Neural_Crest_like	Resp_vs_NonResp_BT
DCSTAMP	1.97962e-12	-7.29918	0	0.37	4.16412e-08	Neural_Crest_like	Resp_vs_NonResp_BT
RHOC	2.07978e-12	-1.04782	0.588	0.875	4.37481e-08	Neural_Crest_like	Resp_vs_NonResp_BT
EPS8	2.10298e-12	1.05524	0.918	0.751	4.42362e-08	Neural_Crest_like	Resp_vs_NonResp_BT
ZNF322	2.46108e-12	1.67649	0.68	0.37	5.17687e-08	Neural_Crest_like	Resp_vs_NonResp_BT
ITGB8	2.5401e-12	-1.47334	0.289	0.681	5.34311e-08	Neural_Crest_like	Resp_vs_NonResp_BT
FREM2	2.68274e-12	-3.61234	0.082	0.457	5.64314e-08	Neural_Crest_like	Resp_vs_NonResp_BT
MAGEC2	2.74305e-12	-4.83834	0.031	0.4	5.77001e-08	Neural_Crest_like	Resp_vs_NonResp_BT
ARHGAP28	2.78035e-12	3.17887	0.227	0.034	5.84846e-08	Neural_Crest_like	Resp_vs_NonResp_BT
MRPL38	3.04407e-12	2.48509	0.258	0.044	6.40321e-08	Neural_Crest_like	Resp_vs_NonResp_BT
CLIC4	3.45322e-12	-1.24492	0.66	0.905	7.26385e-08	Neural_Crest_like	Resp_vs_NonResp_BT
IGKV3-11	3.73225e-12	4.87075	0.113	0.002	7.8508e-08	Neural_Crest_like	Resp_vs_NonResp_BT
TOR1AIP2	3.75725e-12	-1.159	0.649	0.856	7.90338e-08	Neural_Crest_like	Resp_vs_NonResp_BT
SEC24D	3.8996e-12	-2.09722	0.278	0.611	8.2028e-08	Neural_Crest_like	Resp_vs_NonResp_BT
KIF2A	3.95711e-12	1.63695	0.649	0.317	8.32378e-08	Neural_Crest_like	Resp_vs_NonResp_BT
CAPZA1	4.07803e-12	-1.34245	0.588	0.818	8.57814e-08	Neural_Crest_like	Resp_vs_NonResp_BT
SNHG25	4.17083e-12	-4.5938	0.031	0.397	8.77335e-08	Neural_Crest_like	Resp_vs_NonResp_BT
RDX	4.28709e-12	-0.944952	0.804	0.983	9.0179e-08	Neural_Crest_like	Resp_vs_NonResp_BT
NDUFAB1	4.47663e-12	1.04723	0.928	0.761	9.41659e-08	Neural_Crest_like	Resp_vs_NonResp_BT
RNASEH2A	4.68917e-12	2.93786	0.289	0.063	9.86368e-08	Neural_Crest_like	Resp_vs_NonResp_BT
MTRNR2L12	4.77618e-12	1.15985	0.99	0.973	1.00467e-07	Neural_Crest_like	Resp_vs_NonResp_BT
COL1A2	5.16377e-12	-2.30227	0.485	0.729	1.0862e-07	Neural_Crest_like	Resp_vs_NonResp_BT
METTL9	5.37143e-12	1.22883	0.938	0.799	1.12988e-07	Neural_Crest_like	Resp_vs_NonResp_BT
RPS12	5.94861e-12	0.591575	0.99	0.994	1.25129e-07	Neural_Crest_like	Resp_vs_NonResp_BT
ZBTB38	6.02862e-12	-1.16695	0.629	0.886	1.26812e-07	Neural_Crest_like	Resp_vs_NonResp_BT
CHST9	6.08275e-12	3.91027	0.165	0.015	1.27951e-07	Neural_Crest_like	Resp_vs_NonResp_BT
CBX3	6.14517e-12	-0.93861	0.969	0.998	1.29264e-07	Neural_Crest_like	Resp_vs_NonResp_BT
SKI	6.19942e-12	-1.80455	0.32	0.668	1.30405e-07	Neural_Crest_like	Resp_vs_NonResp_BT
TKT	6.90248e-12	1.18087	0.897	0.799	1.45194e-07	Neural_Crest_like	Resp_vs_NonResp_BT
NRP2	6.91182e-12	-0.567158	0.68	0.943	1.4539e-07	Neural_Crest_like	Resp_vs_NonResp_BT
HEXA	7.93806e-12	-1.48891	0.485	0.759	1.66977e-07	Neural_Crest_like	Resp_vs_NonResp_BT
RAPGEF6	8.0242e-12	2.14662	0.423	0.14	1.68789e-07	Neural_Crest_like	Resp_vs_NonResp_BT
AC007216.4	8.06071e-12	3.34991	0.165	0.015	1.69557e-07	Neural_Crest_like	Resp_vs_NonResp_BT
BCL7A	9.05881e-12	2.22689	0.392	0.123	1.90552e-07	Neural_Crest_like	Resp_vs_NonResp_BT
CREB3L2	9.31077e-12	-1.41669	0.474	0.751	1.95852e-07	Neural_Crest_like	Resp_vs_NonResp_BT
DLGAP1	1.02613e-11	2.9329	0.33	0.089	2.15846e-07	Neural_Crest_like	Resp_vs_NonResp_BT
ITPRIPL2	1.05354e-11	-1.39325	0.464	0.751	2.21611e-07	Neural_Crest_like	Resp_vs_NonResp_BT
CSPG4	1.14727e-11	-1.82656	0.351	0.666	2.41328e-07	Neural_Crest_like	Resp_vs_NonResp_BT
RPL19	1.24029e-11	0.616467	0.99	1	2.60896e-07	Neural_Crest_like	Resp_vs_NonResp_BT
AC245297.3	1.30376e-11	-2.40261	0.216	0.569	2.74247e-07	Neural_Crest_like	Resp_vs_NonResp_BT
EDF1	1.34554e-11	0.804251	0.959	0.907	2.83035e-07	Neural_Crest_like	Resp_vs_NonResp_BT
PSMD14	1.35305e-11	-1.57801	0.546	0.82	2.84613e-07	Neural_Crest_like	Resp_vs_NonResp_BT
BCL11A	1.3699e-11	3.71874	0.155	0.013	2.88159e-07	Neural_Crest_like	Resp_vs_NonResp_BT
ECHDC2	1.37415e-11	-3.51419	0.041	0.404	2.89053e-07	Neural_Crest_like	Resp_vs_NonResp_BT
KCNN4	1.49014e-11	-1.76898	0.237	0.611	3.1345e-07	Neural_Crest_like	Resp_vs_NonResp_BT
MIR181A2HG	1.5254e-11	3.24731	0.206	0.03	3.20868e-07	Neural_Crest_like	Resp_vs_NonResp_BT
PWP1	1.53461e-11	1.07445	0.794	0.526	3.22804e-07	Neural_Crest_like	Resp_vs_NonResp_BT
MEA1	1.55202e-11	1.22462	0.825	0.641	3.26467e-07	Neural_Crest_like	Resp_vs_NonResp_BT
HIVEP3	1.58443e-11	-2.28576	0.144	0.518	3.33285e-07	Neural_Crest_like	Resp_vs_NonResp_BT
RPL10A	1.7265e-11	0.847789	0.99	0.996	3.6317e-07	Neural_Crest_like	Resp_vs_NonResp_BT
NREP	1.80052e-11	1.92219	0.495	0.188	3.78739e-07	Neural_Crest_like	Resp_vs_NonResp_BT
TM9SF3	1.89454e-11	-1.44728	0.423	0.719	3.98516e-07	Neural_Crest_like	Resp_vs_NonResp_BT
NUTF2	1.95028e-11	1.41806	0.773	0.558	4.10241e-07	Neural_Crest_like	Resp_vs_NonResp_BT
C1R	2.16108e-11	-2.91447	0.093	0.459	4.54584e-07	Neural_Crest_like	Resp_vs_NonResp_BT
STAT1	2.40924e-11	-1.35094	0.68	0.89	5.06784e-07	Neural_Crest_like	Resp_vs_NonResp_BT
LZTS1	2.41584e-11	-1.73476	0.402	0.696	5.08173e-07	Neural_Crest_like	Resp_vs_NonResp_BT
CA14	2.52548e-11	2.81922	0.247	0.047	5.31235e-07	Neural_Crest_like	Resp_vs_NonResp_BT
PFDN5	2.55286e-11	0.796512	0.99	0.939	5.36995e-07	Neural_Crest_like	Resp_vs_NonResp_BT
PROSER2-AS1	2.55804e-11	5.98622	0.093	0	5.38084e-07	Neural_Crest_like	Resp_vs_NonResp_BT
H2AFY2	2.55946e-11	5.60771	0.093	0	5.38382e-07	Neural_Crest_like	Resp_vs_NonResp_BT
HIBADH	2.56798e-11	1.61238	0.577	0.258	5.40175e-07	Neural_Crest_like	Resp_vs_NonResp_BT
RPS4X	2.6289e-11	0.596719	0.99	0.996	5.52989e-07	Neural_Crest_like	Resp_vs_NonResp_BT
CLSTN1	2.75063e-11	-1.17587	0.588	0.797	5.78594e-07	Neural_Crest_like	Resp_vs_NonResp_BT
AC074117.1	3.07455e-11	-2.65466	0.113	0.476	6.46731e-07	Neural_Crest_like	Resp_vs_NonResp_BT
SORCS1	3.09099e-11	-2.58321	0.103	0.471	6.50191e-07	Neural_Crest_like	Resp_vs_NonResp_BT
LASP1	3.29649e-11	-1.77007	0.361	0.666	6.93416e-07	Neural_Crest_like	Resp_vs_NonResp_BT
ZNF726	3.34276e-11	3.60771	0.165	0.017	7.03149e-07	Neural_Crest_like	Resp_vs_NonResp_BT
CDCP1	3.37588e-11	-4.69721	0.021	0.366	7.10116e-07	Neural_Crest_like	Resp_vs_NonResp_BT
VPS72	3.43511e-11	1.55484	0.608	0.302	7.22576e-07	Neural_Crest_like	Resp_vs_NonResp_BT
PAX3	3.53771e-11	1.6034	0.804	0.626	7.44157e-07	Neural_Crest_like	Resp_vs_NonResp_BT
NOP2	3.54611e-11	2.46087	0.258	0.051	7.45925e-07	Neural_Crest_like	Resp_vs_NonResp_BT
ZNF677	3.59959e-11	2.95321	0.186	0.023	7.57173e-07	Neural_Crest_like	Resp_vs_NonResp_BT
NBPF14	3.75008e-11	1.98527	0.433	0.154	7.8883e-07	Neural_Crest_like	Resp_vs_NonResp_BT
OS9	3.79682e-11	1.16688	0.814	0.564	7.9866e-07	Neural_Crest_like	Resp_vs_NonResp_BT
CKS2	3.82101e-11	2.23379	0.526	0.209	8.0375e-07	Neural_Crest_like	Resp_vs_NonResp_BT
RPL27	3.94868e-11	0.569753	0.99	0.987	8.30605e-07	Neural_Crest_like	Resp_vs_NonResp_BT
MAN2B1	4.34748e-11	2.58124	0.299	0.074	9.14493e-07	Neural_Crest_like	Resp_vs_NonResp_BT
SALL4	4.53373e-11	4.37325	0.124	0.006	9.53671e-07	Neural_Crest_like	Resp_vs_NonResp_BT
SYNM	4.5418e-11	-1.61378	0.392	0.706	9.55369e-07	Neural_Crest_like	Resp_vs_NonResp_BT
TTTY14	4.63566e-11	5.28578	0.103	0.002	9.75112e-07	Neural_Crest_like	Resp_vs_NonResp_BT
AC074135.1	4.63572e-11	5.09314	0.103	0.002	9.75124e-07	Neural_Crest_like	Resp_vs_NonResp_BT
NDUFB9	4.65169e-11	0.980982	0.979	0.941	9.78484e-07	Neural_Crest_like	Resp_vs_NonResp_BT
NSRP1	4.87713e-11	-1.10749	0.711	0.903	1.02591e-06	Neural_Crest_like	Resp_vs_NonResp_BT
EIF3F	5.08994e-11	1.02738	0.938	0.854	1.07067e-06	Neural_Crest_like	Resp_vs_NonResp_BT
EEF1B2	5.58183e-11	0.565411	0.99	0.956	1.17414e-06	Neural_Crest_like	Resp_vs_NonResp_BT
TRAM1	5.66143e-11	-1.13737	0.856	0.958	1.19088e-06	Neural_Crest_like	Resp_vs_NonResp_BT
CYP27C1	5.90785e-11	-5.39604	0.01	0.347	1.24272e-06	Neural_Crest_like	Resp_vs_NonResp_BT
COX20	6.01395e-11	-1.03028	0.711	0.905	1.26503e-06	Neural_Crest_like	Resp_vs_NonResp_BT
CNP	6.51935e-11	-1.34995	0.567	0.818	1.37135e-06	Neural_Crest_like	Resp_vs_NonResp_BT
HAUS4	6.69173e-11	2.78055	0.227	0.04	1.4076e-06	Neural_Crest_like	Resp_vs_NonResp_BT
C20orf27	6.93229e-11	1.39944	0.619	0.3	1.45821e-06	Neural_Crest_like	Resp_vs_NonResp_BT
ST8SIA5	6.94734e-11	-7.36527	0	0.33	1.46137e-06	Neural_Crest_like	Resp_vs_NonResp_BT
CUTA	6.96985e-11	1.02023	0.948	0.968	1.46611e-06	Neural_Crest_like	Resp_vs_NonResp_BT
RPS5	7.20357e-11	0.367201	0.99	0.987	1.51527e-06	Neural_Crest_like	Resp_vs_NonResp_BT
TEAD1	7.39673e-11	-1.61518	0.588	0.793	1.5559e-06	Neural_Crest_like	Resp_vs_NonResp_BT
CTHRC1	7.72923e-11	-1.49497	0.412	0.744	1.62584e-06	Neural_Crest_like	Resp_vs_NonResp_BT
GALNT5	8.1005e-11	-4.60093	0.01	0.345	1.70394e-06	Neural_Crest_like	Resp_vs_NonResp_BT
CEP126	8.63201e-11	-4.55971	0.021	0.353	1.81574e-06	Neural_Crest_like	Resp_vs_NonResp_BT
MRPS35	8.74709e-11	1.53144	0.536	0.237	1.83995e-06	Neural_Crest_like	Resp_vs_NonResp_BT
MBNL1	8.84054e-11	-1.11817	0.701	0.877	1.85961e-06	Neural_Crest_like	Resp_vs_NonResp_BT
ESRRA	8.97917e-11	-3.17365	0.072	0.416	1.88877e-06	Neural_Crest_like	Resp_vs_NonResp_BT
MAN2B2	9.35371e-11	-2.25165	0.196	0.533	1.96755e-06	Neural_Crest_like	Resp_vs_NonResp_BT
ZNF667-AS1	9.45628e-11	1.53371	0.361	0.099	1.98913e-06	Neural_Crest_like	Resp_vs_NonResp_BT
SLC33A1	9.68951e-11	-2.75524	0.093	0.442	2.03819e-06	Neural_Crest_like	Resp_vs_NonResp_BT
TUBB4A	1.03914e-10	2.69587	0.361	0.11	2.18584e-06	Neural_Crest_like	Resp_vs_NonResp_BT
PSMA1	1.10974e-10	-1.10813	0.567	0.841	2.33434e-06	Neural_Crest_like	Resp_vs_NonResp_BT
SLC12A5	1.15202e-10	3.06339	0.186	0.025	2.42328e-06	Neural_Crest_like	Resp_vs_NonResp_BT
RPL32	1.18208e-10	0.902243	1	1	2.4865e-06	Neural_Crest_like	Resp_vs_NonResp_BT
FMOD	1.18437e-10	-7.03163	0	0.323	2.49132e-06	Neural_Crest_like	Resp_vs_NonResp_BT
DCBLD2	1.18637e-10	-1.17313	0.536	0.765	2.49553e-06	Neural_Crest_like	Resp_vs_NonResp_BT
EIF4B	1.1877e-10	1.04464	0.928	0.829	2.49832e-06	Neural_Crest_like	Resp_vs_NonResp_BT
MRPS2	1.2129e-10	1.84521	0.474	0.19	2.55135e-06	Neural_Crest_like	Resp_vs_NonResp_BT
PXDN	1.23177e-10	2.22108	0.351	0.101	2.59103e-06	Neural_Crest_like	Resp_vs_NonResp_BT
PDGFA	1.33373e-10	-1.18662	0.443	0.732	2.80549e-06	Neural_Crest_like	Resp_vs_NonResp_BT
NFAT5	1.40037e-10	-1.15676	0.639	0.805	2.94569e-06	Neural_Crest_like	Resp_vs_NonResp_BT
PPM1K	1.44889e-10	-1.98454	0.237	0.573	3.04774e-06	Neural_Crest_like	Resp_vs_NonResp_BT
CGGBP1	1.58191e-10	-1.25491	0.526	0.767	3.32754e-06	Neural_Crest_like	Resp_vs_NonResp_BT
TMEM123	1.66796e-10	-1.46003	0.433	0.698	3.50856e-06	Neural_Crest_like	Resp_vs_NonResp_BT
ATP1B3	1.675e-10	-0.961387	0.866	0.966	3.52337e-06	Neural_Crest_like	Resp_vs_NonResp_BT
EPB41L4A-AS1	1.72545e-10	1.8378	0.639	0.366	3.62948e-06	Neural_Crest_like	Resp_vs_NonResp_BT
CHL1	1.7373e-10	-1.89844	0.474	0.706	3.65441e-06	Neural_Crest_like	Resp_vs_NonResp_BT
IGKC	1.89504e-10	3.8952	0.247	0.055	3.98622e-06	Neural_Crest_like	Resp_vs_NonResp_BT
ZNF667	2.05159e-10	2.22438	0.299	0.076	4.31552e-06	Neural_Crest_like	Resp_vs_NonResp_BT
HSPA9	2.31551e-10	1.10159	0.928	0.869	4.87068e-06	Neural_Crest_like	Resp_vs_NonResp_BT
QKI	2.39034e-10	-0.973349	0.619	0.865	5.02808e-06	Neural_Crest_like	Resp_vs_NonResp_BT
CHCHD2	2.54485e-10	0.745416	0.99	0.977	5.35309e-06	Neural_Crest_like	Resp_vs_NonResp_BT
COX7C	2.55041e-10	0.674631	0.99	0.968	5.36478e-06	Neural_Crest_like	Resp_vs_NonResp_BT
RBPMS	2.62724e-10	2.10608	0.423	0.156	5.52641e-06	Neural_Crest_like	Resp_vs_NonResp_BT
MANF	2.68735e-10	-1.6156	0.33	0.645	5.65284e-06	Neural_Crest_like	Resp_vs_NonResp_BT
FADS2	2.85194e-10	-3.4884	0.103	0.423	5.99906e-06	Neural_Crest_like	Resp_vs_NonResp_BT
STRAP	2.89227e-10	0.896631	0.876	0.662	6.0839e-06	Neural_Crest_like	Resp_vs_NonResp_BT
EIF3H	3.01005e-10	0.900546	0.959	0.884	6.33164e-06	Neural_Crest_like	Resp_vs_NonResp_BT
GATAD1	3.12089e-10	-1.25419	0.536	0.78	6.56479e-06	Neural_Crest_like	Resp_vs_NonResp_BT
EBPL	3.20587e-10	2.14746	0.505	0.247	6.74354e-06	Neural_Crest_like	Resp_vs_NonResp_BT
CALD1	3.24186e-10	-0.685228	1	0.994	6.81926e-06	Neural_Crest_like	Resp_vs_NonResp_BT
NDUFV1	3.2961e-10	0.924228	0.876	0.664	6.93334e-06	Neural_Crest_like	Resp_vs_NonResp_BT
PLEKHM2	3.31657e-10	-1.96214	0.165	0.514	6.97641e-06	Neural_Crest_like	Resp_vs_NonResp_BT
HS3ST2	3.32487e-10	5.74522	0.082	0	6.99387e-06	Neural_Crest_like	Resp_vs_NonResp_BT
MNDA	3.3256e-10	6.28578	0.082	0	6.99541e-06	Neural_Crest_like	Resp_vs_NonResp_BT
AC104073.4	3.3256e-10	5.98622	0.082	0	6.99541e-06	Neural_Crest_like	Resp_vs_NonResp_BT
TBL1Y	3.32597e-10	6.09314	0.082	0	6.99618e-06	Neural_Crest_like	Resp_vs_NonResp_BT
AC109466.1	3.32644e-10	6.87075	0.082	0	6.99718e-06	Neural_Crest_like	Resp_vs_NonResp_BT
ENAH	3.36153e-10	-1.19549	0.639	0.86	7.07097e-06	Neural_Crest_like	Resp_vs_NonResp_BT
MAP1B	3.42154e-10	-0.950957	0.557	0.812	7.1972e-06	Neural_Crest_like	Resp_vs_NonResp_BT
ITIH6	3.47049e-10	-2.12573	0.082	0.438	7.30018e-06	Neural_Crest_like	Resp_vs_NonResp_BT
MDFI	3.52298e-10	2.6752	0.309	0.089	7.41059e-06	Neural_Crest_like	Resp_vs_NonResp_BT
FGD5-AS1	3.773e-10	-1.38816	0.536	0.77	7.9365e-06	Neural_Crest_like	Resp_vs_NonResp_BT
ARHGAP5	4.09365e-10	-0.846269	0.794	0.945	8.61099e-06	Neural_Crest_like	Resp_vs_NonResp_BT
GNG10	4.12905e-10	2.46087	0.237	0.049	8.68545e-06	Neural_Crest_like	Resp_vs_NonResp_BT
ILF2	4.26496e-10	1.4019	0.876	0.808	8.97135e-06	Neural_Crest_like	Resp_vs_NonResp_BT
PARP14	4.48135e-10	-1.63986	0.495	0.732	9.42652e-06	Neural_Crest_like	Resp_vs_NonResp_BT
SSR2	4.48749e-10	1.32885	0.969	0.981	9.43944e-06	Neural_Crest_like	Resp_vs_NonResp_BT
ZGPAT	4.59845e-10	2.35617	0.175	0.023	9.67283e-06	Neural_Crest_like	Resp_vs_NonResp_BT
LINC01579	4.73795e-10	-6.26496	0	0.307	9.96627e-06	Neural_Crest_like	Resp_vs_NonResp_BT
C1S	4.86e-10	-2.94943	0.093	0.425	1.0223e-05	Neural_Crest_like	Resp_vs_NonResp_BT
EIF4EBP3	4.93881e-10	4.53371	0.113	0.006	1.03888e-05	Neural_Crest_like	Resp_vs_NonResp_BT
SEMA3A	5.13636e-10	-2.57964	0.113	0.446	1.08043e-05	Neural_Crest_like	Resp_vs_NonResp_BT
LMNA	5.1378e-10	0.94347	1	0.996	1.08074e-05	Neural_Crest_like	Resp_vs_NonResp_BT
ADAMTS7	5.15576e-10	2.57119	0.216	0.04	1.08451e-05	Neural_Crest_like	Resp_vs_NonResp_BT
SOX10	5.21755e-10	-0.928077	0.784	0.932	1.09751e-05	Neural_Crest_like	Resp_vs_NonResp_BT
PAFAH1B2	5.29349e-10	-1.51666	0.371	0.653	1.11349e-05	Neural_Crest_like	Resp_vs_NonResp_BT
NCAM1	5.30978e-10	-2.34773	0.144	0.474	1.11691e-05	Neural_Crest_like	Resp_vs_NonResp_BT
WLS	5.53931e-10	-1.53734	0.392	0.689	1.16519e-05	Neural_Crest_like	Resp_vs_NonResp_BT
SMURF2	5.6043e-10	-2.00764	0.258	0.571	1.17886e-05	Neural_Crest_like	Resp_vs_NonResp_BT
PEG10	5.67933e-10	-1.63328	0.546	0.799	1.19465e-05	Neural_Crest_like	Resp_vs_NonResp_BT
EDNRB	5.75347e-10	1.25211	0.948	0.943	1.21024e-05	Neural_Crest_like	Resp_vs_NonResp_BT
ABHD17A	5.77716e-10	-1.95478	0.278	0.564	1.21523e-05	Neural_Crest_like	Resp_vs_NonResp_BT
KCNIP1	5.88591e-10	5.09314	0.093	0.002	1.2381e-05	Neural_Crest_like	Resp_vs_NonResp_BT
SYK	5.93979e-10	5.09314	0.093	0.002	1.24943e-05	Neural_Crest_like	Resp_vs_NonResp_BT
ZBTB9	5.93979e-10	5.09314	0.093	0.002	1.24943e-05	Neural_Crest_like	Resp_vs_NonResp_BT
ADGRB3	5.99348e-10	4.87075	0.093	0.002	1.26073e-05	Neural_Crest_like	Resp_vs_NonResp_BT
RHOQ	6.01497e-10	-1.12874	0.67	0.865	1.26525e-05	Neural_Crest_like	Resp_vs_NonResp_BT
KRTCAP2	6.34216e-10	1.19911	0.866	0.782	1.33407e-05	Neural_Crest_like	Resp_vs_NonResp_BT
GAA	6.47944e-10	-1.82717	0.196	0.539	1.36295e-05	Neural_Crest_like	Resp_vs_NonResp_BT
SHC3	6.53264e-10	4.50818	0.103	0.004	1.37414e-05	Neural_Crest_like	Resp_vs_NonResp_BT
PLCB4	6.56616e-10	2.29908	0.381	0.135	1.38119e-05	Neural_Crest_like	Resp_vs_NonResp_BT
ZNF250	6.67543e-10	2.46636	0.247	0.055	1.40418e-05	Neural_Crest_like	Resp_vs_NonResp_BT
MYC	7.13958e-10	1.74252	0.66	0.397	1.50181e-05	Neural_Crest_like	Resp_vs_NonResp_BT
CAVIN1	7.36453e-10	-1.02154	0.381	0.708	1.54913e-05	Neural_Crest_like	Resp_vs_NonResp_BT
EHBP1	7.41855e-10	-1.03955	0.567	0.778	1.56049e-05	Neural_Crest_like	Resp_vs_NonResp_BT
AGFG1	8.0624e-10	-1.65705	0.247	0.579	1.69593e-05	Neural_Crest_like	Resp_vs_NonResp_BT
ACOT7	8.13004e-10	-1.40016	0.515	0.776	1.71015e-05	Neural_Crest_like	Resp_vs_NonResp_BT
MMP2	8.27091e-10	2.34852	0.402	0.146	1.73979e-05	Neural_Crest_like	Resp_vs_NonResp_BT
CERS4	9.39118e-10	2.3276	0.34	0.11	1.97544e-05	Neural_Crest_like	Resp_vs_NonResp_BT
SAMD9L	9.52638e-10	-2.52729	0.082	0.414	2.00387e-05	Neural_Crest_like	Resp_vs_NonResp_BT
C12orf76	9.62424e-10	1.70444	0.536	0.254	2.02446e-05	Neural_Crest_like	Resp_vs_NonResp_BT
PRMT2	9.71705e-10	-0.85433	0.918	0.985	2.04398e-05	Neural_Crest_like	Resp_vs_NonResp_BT
MAN1A2	9.77491e-10	-1.14245	0.598	0.78	2.05615e-05	Neural_Crest_like	Resp_vs_NonResp_BT
NBL1	9.80721e-10	-1.99662	0.175	0.499	2.06295e-05	Neural_Crest_like	Resp_vs_NonResp_BT
NHP2	9.83251e-10	0.78941	0.948	0.816	2.06827e-05	Neural_Crest_like	Resp_vs_NonResp_BT
DDX3X	1.00274e-09	-0.898788	0.835	0.928	2.10926e-05	Neural_Crest_like	Resp_vs_NonResp_BT
PAG1	1.07735e-09	1.81114	0.732	0.522	2.2662e-05	Neural_Crest_like	Resp_vs_NonResp_BT
SNRPC	1.09132e-09	0.991644	0.887	0.772	2.2956e-05	Neural_Crest_like	Resp_vs_NonResp_BT
EIF3J	1.13536e-09	-1.35563	0.722	0.85	2.38823e-05	Neural_Crest_like	Resp_vs_NonResp_BT
ECM1	1.15023e-09	-1.23027	0.423	0.715	2.41951e-05	Neural_Crest_like	Resp_vs_NonResp_BT
GAS7	1.15169e-09	-0.954475	0.773	0.932	2.42257e-05	Neural_Crest_like	Resp_vs_NonResp_BT
DPH1	1.17078e-09	2.77121	0.196	0.034	2.46273e-05	Neural_Crest_like	Resp_vs_NonResp_BT
ASH1L-AS1	1.17482e-09	2.60771	0.206	0.038	2.47124e-05	Neural_Crest_like	Resp_vs_NonResp_BT
HSPA4	1.18503e-09	0.89958	0.866	0.658	2.49272e-05	Neural_Crest_like	Resp_vs_NonResp_BT
MSANTD4	1.22689e-09	-2.11861	0.103	0.44	2.58076e-05	Neural_Crest_like	Resp_vs_NonResp_BT
SINHCAF	1.24388e-09	1.61509	0.546	0.258	2.61651e-05	Neural_Crest_like	Resp_vs_NonResp_BT
TYMS	1.28454e-09	1.57225	0.495	0.201	2.70203e-05	Neural_Crest_like	Resp_vs_NonResp_BT
SOX4	1.29721e-09	1.31085	0.969	0.941	2.72867e-05	Neural_Crest_like	Resp_vs_NonResp_BT
DUSP12	1.31309e-09	1.89244	0.505	0.243	2.76207e-05	Neural_Crest_like	Resp_vs_NonResp_BT
COL16A1	1.31868e-09	-2.21469	0.289	0.581	2.77384e-05	Neural_Crest_like	Resp_vs_NonResp_BT
FARP2	1.32218e-09	-1.53102	0.485	0.734	2.78121e-05	Neural_Crest_like	Resp_vs_NonResp_BT
BEX1	1.35825e-09	3.2292	0.134	0.013	2.85707e-05	Neural_Crest_like	Resp_vs_NonResp_BT
SYT6	1.36014e-09	-3.74212	0.021	0.33	2.86106e-05	Neural_Crest_like	Resp_vs_NonResp_BT
PTPRZ1	1.39093e-09	-1.41658	0.753	0.86	2.92581e-05	Neural_Crest_like	Resp_vs_NonResp_BT
PSMA6	1.40343e-09	1.65911	0.505	0.233	2.95211e-05	Neural_Crest_like	Resp_vs_NonResp_BT
SHC1	1.40485e-09	-0.967728	0.763	0.886	2.95511e-05	Neural_Crest_like	Resp_vs_NonResp_BT
FXYD5	1.40643e-09	-1.05421	0.763	0.918	2.95844e-05	Neural_Crest_like	Resp_vs_NonResp_BT
SYNC	1.48974e-09	-2.16468	0.113	0.45	3.13367e-05	Neural_Crest_like	Resp_vs_NonResp_BT
USF2	1.49864e-09	-1.51123	0.309	0.626	3.15239e-05	Neural_Crest_like	Resp_vs_NonResp_BT
MAN2A2	1.56145e-09	-2.31178	0.134	0.452	3.28451e-05	Neural_Crest_like	Resp_vs_NonResp_BT
ROBO3	1.61675e-09	-3.78031	0.082	0.385	3.40084e-05	Neural_Crest_like	Resp_vs_NonResp_BT
KMT2A	1.69656e-09	-0.978287	0.588	0.848	3.56872e-05	Neural_Crest_like	Resp_vs_NonResp_BT
DPY19L1	1.74344e-09	-1.80681	0.206	0.526	3.66733e-05	Neural_Crest_like	Resp_vs_NonResp_BT
CASD1	1.76401e-09	-2.09792	0.175	0.486	3.7106e-05	Neural_Crest_like	Resp_vs_NonResp_BT
PBX1	1.78884e-09	2.81922	0.247	0.059	3.76282e-05	Neural_Crest_like	Resp_vs_NonResp_BT
H2AFZ	1.79858e-09	0.827965	0.969	0.892	3.78331e-05	Neural_Crest_like	Resp_vs_NonResp_BT
MRPL41	1.83078e-09	0.903638	0.876	0.677	3.85104e-05	Neural_Crest_like	Resp_vs_NonResp_BT
INTS1	1.84337e-09	-1.6603	0.299	0.594	3.87752e-05	Neural_Crest_like	Resp_vs_NonResp_BT
TRAF4	1.8523e-09	1.34286	0.557	0.258	3.89631e-05	Neural_Crest_like	Resp_vs_NonResp_BT
HIGD2A	1.93984e-09	1.18741	0.794	0.649	4.08046e-05	Neural_Crest_like	Resp_vs_NonResp_BT
MECP2	1.94663e-09	-1.40173	0.464	0.698	4.09474e-05	Neural_Crest_like	Resp_vs_NonResp_BT
CCT5	1.94676e-09	1.00462	0.887	0.767	4.09501e-05	Neural_Crest_like	Resp_vs_NonResp_BT
SSBP2	1.95197e-09	1.87075	0.423	0.171	4.10596e-05	Neural_Crest_like	Resp_vs_NonResp_BT
TTL	1.9599e-09	-1.56958	0.33	0.632	4.12264e-05	Neural_Crest_like	Resp_vs_NonResp_BT
CEBPB	1.97424e-09	-1.28503	0.567	0.784	4.15282e-05	Neural_Crest_like	Resp_vs_NonResp_BT
PTOV1	1.99331e-09	1.14084	0.804	0.596	4.19293e-05	Neural_Crest_like	Resp_vs_NonResp_BT
BBX	2.03346e-09	-0.890432	0.753	0.913	4.27738e-05	Neural_Crest_like	Resp_vs_NonResp_BT
EHMT1	2.06224e-09	1.37965	0.588	0.292	4.33793e-05	Neural_Crest_like	Resp_vs_NonResp_BT
EIF3B	2.08378e-09	-1.02726	0.67	0.837	4.38324e-05	Neural_Crest_like	Resp_vs_NonResp_BT
MBOAT1	2.12332e-09	2.77121	0.216	0.044	4.4664e-05	Neural_Crest_like	Resp_vs_NonResp_BT
PLEC	2.16657e-09	-0.967973	0.691	0.899	4.55739e-05	Neural_Crest_like	Resp_vs_NonResp_BT
RNF130	2.16769e-09	1.45137	0.67	0.381	4.55973e-05	Neural_Crest_like	Resp_vs_NonResp_BT
MEX3A	2.17822e-09	2.93786	0.371	0.146	4.58189e-05	Neural_Crest_like	Resp_vs_NonResp_BT
PRCP	2.19613e-09	-2.25359	0.412	0.63	4.61957e-05	Neural_Crest_like	Resp_vs_NonResp_BT
UBE2D2	2.22714e-09	0.943551	0.845	0.687	4.68478e-05	Neural_Crest_like	Resp_vs_NonResp_BT
PRKD3	2.24692e-09	-1.70469	0.227	0.548	4.7264e-05	Neural_Crest_like	Resp_vs_NonResp_BT
COX5B	2.28337e-09	0.640359	0.979	0.966	4.80307e-05	Neural_Crest_like	Resp_vs_NonResp_BT
RAB38	2.32053e-09	1.17233	0.732	0.476	4.88124e-05	Neural_Crest_like	Resp_vs_NonResp_BT
ZNF737	2.42243e-09	3.50818	0.124	0.011	5.09557e-05	Neural_Crest_like	Resp_vs_NonResp_BT
HEY1	2.46154e-09	-2.61828	0.103	0.419	5.17785e-05	Neural_Crest_like	Resp_vs_NonResp_BT
HMGN4	2.4698e-09	2.34991	0.278	0.076	5.19523e-05	Neural_Crest_like	Resp_vs_NonResp_BT
MALAT1	2.54033e-09	-0.626605	1	1	5.34359e-05	Neural_Crest_like	Resp_vs_NonResp_BT
VEGFB	2.56701e-09	-1.47008	0.381	0.662	5.3997e-05	Neural_Crest_like	Resp_vs_NonResp_BT
MAL	2.57999e-09	2.77764	0.278	0.074	5.427e-05	Neural_Crest_like	Resp_vs_NonResp_BT
VAMP2	2.66421e-09	-1.39421	0.515	0.738	5.60417e-05	Neural_Crest_like	Resp_vs_NonResp_BT
SLC22A17	2.66435e-09	-1.98552	0.175	0.497	5.60446e-05	Neural_Crest_like	Resp_vs_NonResp_BT
AIDA	2.73603e-09	-1.17201	0.361	0.693	5.75524e-05	Neural_Crest_like	Resp_vs_NonResp_BT
SP100	2.73978e-09	-0.918308	0.67	0.856	5.76313e-05	Neural_Crest_like	Resp_vs_NonResp_BT
GMDS	2.89781e-09	1.92321	0.361	0.125	6.09554e-05	Neural_Crest_like	Resp_vs_NonResp_BT
WWTR1	2.99906e-09	-1.06919	0.711	0.93	6.30853e-05	Neural_Crest_like	Resp_vs_NonResp_BT
TSIX	3.12614e-09	-4.72171	0.021	0.311	6.57583e-05	Neural_Crest_like	Resp_vs_NonResp_BT
CTSD	3.25957e-09	-0.486024	0.742	0.956	6.85651e-05	Neural_Crest_like	Resp_vs_NonResp_BT
RNF11	3.31073e-09	-1.85252	0.289	0.569	6.96413e-05	Neural_Crest_like	Resp_vs_NonResp_BT
TRAPPC5	3.37738e-09	2.53371	0.175	0.027	7.10431e-05	Neural_Crest_like	Resp_vs_NonResp_BT
MARCKSL1	3.38287e-09	0.660376	0.948	0.886	7.11587e-05	Neural_Crest_like	Resp_vs_NonResp_BT
TUBB2B	3.40248e-09	1.88946	0.608	0.313	7.15712e-05	Neural_Crest_like	Resp_vs_NonResp_BT
PPCS	3.44684e-09	-1.30261	0.495	0.723	7.25043e-05	Neural_Crest_like	Resp_vs_NonResp_BT
DBN1	3.47086e-09	1.77453	0.536	0.281	7.30094e-05	Neural_Crest_like	Resp_vs_NonResp_BT
GUF1	3.47536e-09	1.50095	0.495	0.228	7.31043e-05	Neural_Crest_like	Resp_vs_NonResp_BT
MIF	3.4889e-09	1.23975	0.979	0.947	7.33891e-05	Neural_Crest_like	Resp_vs_NonResp_BT
ITGB1	3.49128e-09	-0.918048	1	0.989	7.34392e-05	Neural_Crest_like	Resp_vs_NonResp_BT
TANC1	3.49345e-09	-1.39361	0.443	0.693	7.34847e-05	Neural_Crest_like	Resp_vs_NonResp_BT
ELP5	3.62814e-09	1.38648	0.495	0.214	7.6318e-05	Neural_Crest_like	Resp_vs_NonResp_BT
AP3D1	3.69172e-09	-0.963549	0.598	0.797	7.76553e-05	Neural_Crest_like	Resp_vs_NonResp_BT
EDA2R	3.7526e-09	2.3927	0.196	0.036	7.8936e-05	Neural_Crest_like	Resp_vs_NonResp_BT
BCKDHA	3.85844e-09	2.48742	0.196	0.036	8.11622e-05	Neural_Crest_like	Resp_vs_NonResp_BT
ZNF730	3.86366e-09	4.05132	0.113	0.008	8.12722e-05	Neural_Crest_like	Resp_vs_NonResp_BT
PAGR1	3.94637e-09	2.41131	0.196	0.036	8.30119e-05	Neural_Crest_like	Resp_vs_NonResp_BT
THOC6	3.97851e-09	1.57076	0.392	0.142	8.36879e-05	Neural_Crest_like	Resp_vs_NonResp_BT
KPNA6	4.24598e-09	-1.19768	0.464	0.732	8.93143e-05	Neural_Crest_like	Resp_vs_NonResp_BT
CHAD	4.31708e-09	5.28578	0.072	0	9.08098e-05	Neural_Crest_like	Resp_vs_NonResp_BT
HMGA2	4.4313e-09	1.11436	0.515	0.224	9.32124e-05	Neural_Crest_like	Resp_vs_NonResp_BT
FGF14-AS2	4.45198e-09	3.09314	0.155	0.021	9.36474e-05	Neural_Crest_like	Resp_vs_NonResp_BT
UQCRC1	4.478e-09	0.930905	0.897	0.746	9.41948e-05	Neural_Crest_like	Resp_vs_NonResp_BT
FH	4.5609e-09	1.45943	0.505	0.228	9.59386e-05	Neural_Crest_like	Resp_vs_NonResp_BT
ABHD17C	4.78101e-09	-3.19226	0.052	0.349	0.000100569	Neural_Crest_like	Resp_vs_NonResp_BT
TCERG1	4.80619e-09	1.01126	0.763	0.507	0.000101098	Neural_Crest_like	Resp_vs_NonResp_BT
PFN1	4.89125e-09	1.14301	0.959	0.949	0.000102887	Neural_Crest_like	Resp_vs_NonResp_BT
TRMT10C	4.91783e-09	1.22294	0.649	0.395	0.000103447	Neural_Crest_like	Resp_vs_NonResp_BT
ISCU	5.02472e-09	1.19559	0.649	0.37	0.000105695	Neural_Crest_like	Resp_vs_NonResp_BT
RPL15	5.13107e-09	0.597831	1	1	0.000107932	Neural_Crest_like	Resp_vs_NonResp_BT
ARIH1	5.15192e-09	-1.124	0.495	0.734	0.000108371	Neural_Crest_like	Resp_vs_NonResp_BT
TRPM8	5.24206e-09	-5.93338	0	0.277	0.000110267	Neural_Crest_like	Resp_vs_NonResp_BT
MTFP1	5.61252e-09	2.61699	0.237	0.057	0.000118059	Neural_Crest_like	Resp_vs_NonResp_BT
CEP97	5.81907e-09	-2.06925	0.216	0.51	0.000122404	Neural_Crest_like	Resp_vs_NonResp_BT
TRAP1	5.9826e-09	1.23753	0.649	0.383	0.000125844	Neural_Crest_like	Resp_vs_NonResp_BT
ZNF606	6.10319e-09	2.20983	0.268	0.072	0.000128381	Neural_Crest_like	Resp_vs_NonResp_BT
AC090517.4	6.16922e-09	2.83832	0.165	0.025	0.00012977	Neural_Crest_like	Resp_vs_NonResp_BT
DNPH1	6.19381e-09	1.45034	0.722	0.529	0.000130287	Neural_Crest_like	Resp_vs_NonResp_BT
SLC38A10	6.2672e-09	-1.45179	0.34	0.626	0.000131831	Neural_Crest_like	Resp_vs_NonResp_BT
ZC3HAV1L	6.274e-09	2.32643	0.227	0.051	0.000131974	Neural_Crest_like	Resp_vs_NonResp_BT
PPP1CB	6.45831e-09	-1.21345	0.691	0.803	0.000135851	Neural_Crest_like	Resp_vs_NonResp_BT
ENDOD1	6.54897e-09	-1.03686	0.598	0.833	0.000137758	Neural_Crest_like	Resp_vs_NonResp_BT
FAR2	6.62377e-09	2.1107	0.258	0.066	0.000139331	Neural_Crest_like	Resp_vs_NonResp_BT
ARPC1A	6.93104e-09	-1.09669	0.402	0.719	0.000145794	Neural_Crest_like	Resp_vs_NonResp_BT
BIRC2	6.95506e-09	-1.64057	0.32	0.594	0.0001463	Neural_Crest_like	Resp_vs_NonResp_BT
MAGEC1	7.1969e-09	-3.44214	0.052	0.34	0.000151387	Neural_Crest_like	Resp_vs_NonResp_BT
HNRNPAB	7.23488e-09	0.851423	0.887	0.717	0.000152186	Neural_Crest_like	Resp_vs_NonResp_BT
PDIA4	7.40731e-09	-1.27764	0.763	0.886	0.000155813	Neural_Crest_like	Resp_vs_NonResp_BT
IGHM	7.40817e-09	5.19267	0.082	0.002	0.000155831	Neural_Crest_like	Resp_vs_NonResp_BT
MAP3K2	7.4348e-09	-1.23556	0.433	0.687	0.000156391	Neural_Crest_like	Resp_vs_NonResp_BT
USP9Y	7.54316e-09	4.60771	0.082	0.002	0.00015867	Neural_Crest_like	Resp_vs_NonResp_BT
ALX3	7.54316e-09	4.60771	0.082	0.002	0.00015867	Neural_Crest_like	Resp_vs_NonResp_BT
PDXP	7.54316e-09	4.60771	0.082	0.002	0.00015867	Neural_Crest_like	Resp_vs_NonResp_BT
RPL18A	7.60825e-09	0.585196	0.99	0.994	0.00016004	Neural_Crest_like	Resp_vs_NonResp_BT
AAK1	7.78596e-09	-1.37291	0.485	0.687	0.000163778	Neural_Crest_like	Resp_vs_NonResp_BT
LINC01239	7.87161e-09	-3.3947	0.031	0.319	0.000165579	Neural_Crest_like	Resp_vs_NonResp_BT
KCND3	7.90812e-09	4.50818	0.082	0.002	0.000166347	Neural_Crest_like	Resp_vs_NonResp_BT
PPM1M	7.93817e-09	-2.71422	0.103	0.397	0.000166979	Neural_Crest_like	Resp_vs_NonResp_BT
SH3PXD2A	8.19143e-09	-1.07582	0.32	0.632	0.000172307	Neural_Crest_like	Resp_vs_NonResp_BT
CADM3	8.25767e-09	-5.06294	0.021	0.298	0.0001737	Neural_Crest_like	Resp_vs_NonResp_BT
POLD4	8.44164e-09	1.60297	0.289	0.08	0.00017757	Neural_Crest_like	Resp_vs_NonResp_BT
CLDN11	8.49902e-09	-5.06294	0.01	0.285	0.000178777	Neural_Crest_like	Resp_vs_NonResp_BT
TMEM97	8.51053e-09	1.84451	0.433	0.188	0.000179019	Neural_Crest_like	Resp_vs_NonResp_BT
AC092614.1	8.6222e-09	3.60771	0.093	0.004	0.000181368	Neural_Crest_like	Resp_vs_NonResp_BT
AXL	8.63504e-09	-2.22156	0.144	0.457	0.000181638	Neural_Crest_like	Resp_vs_NonResp_BT
RPSA	8.66798e-09	0.513912	0.99	0.996	0.000182331	Neural_Crest_like	Resp_vs_NonResp_BT
P4HB	8.99417e-09	-0.613522	0.938	0.994	0.000189192	Neural_Crest_like	Resp_vs_NonResp_BT
NDUFC2	9.05788e-09	-0.856151	0.495	0.829	0.000190533	Neural_Crest_like	Resp_vs_NonResp_BT
IMPDH2	9.2999e-09	0.988185	0.866	0.744	0.000195623	Neural_Crest_like	Resp_vs_NonResp_BT
RSL1D1	9.3409e-09	0.775246	0.938	0.841	0.000196486	Neural_Crest_like	Resp_vs_NonResp_BT
RBMS3	9.50928e-09	-2.25267	0.392	0.615	0.000200028	Neural_Crest_like	Resp_vs_NonResp_BT
PTPDC1	9.81564e-09	1.72636	0.402	0.161	0.000206472	Neural_Crest_like	Resp_vs_NonResp_BT
ALDH1A1	9.87921e-09	-2.00489	0.186	0.488	0.000207809	Neural_Crest_like	Resp_vs_NonResp_BT
NOMO2	1.01094e-08	3.14828	0.144	0.019	0.000212652	Neural_Crest_like	Resp_vs_NonResp_BT
JAG1	1.04073e-08	-1.78856	0.268	0.562	0.000218918	Neural_Crest_like	Resp_vs_NonResp_BT
EMC10	1.05309e-08	-1.14493	0.701	0.835	0.000221518	Neural_Crest_like	Resp_vs_NonResp_BT
OVCA2	1.08911e-08	3.56589	0.124	0.013	0.000229095	Neural_Crest_like	Resp_vs_NonResp_BT
BACE1	1.09348e-08	-2.33627	0.134	0.427	0.000230013	Neural_Crest_like	Resp_vs_NonResp_BT
ZBTB7A	1.09709e-08	-1.36505	0.392	0.651	0.000230772	Neural_Crest_like	Resp_vs_NonResp_BT
CYBRD1	1.17011e-08	-2.43733	0.113	0.406	0.000246133	Neural_Crest_like	Resp_vs_NonResp_BT
RPS24	1.17018e-08	0.628266	1	1	0.000246147	Neural_Crest_like	Resp_vs_NonResp_BT
IGHG3	1.17122e-08	3.45571	0.124	0.013	0.000246366	Neural_Crest_like	Resp_vs_NonResp_BT
CD9	1.18615e-08	-1.12446	0.464	0.753	0.000249506	Neural_Crest_like	Resp_vs_NonResp_BT
SORL1	1.18682e-08	-2.56085	0.134	0.431	0.000249647	Neural_Crest_like	Resp_vs_NonResp_BT
VWA8	1.18846e-08	1.64007	0.392	0.148	0.000249992	Neural_Crest_like	Resp_vs_NonResp_BT
NME1	1.21267e-08	-1.21345	0.598	0.822	0.000255086	Neural_Crest_like	Resp_vs_NonResp_BT
GDF15	1.21755e-08	1.58348	0.763	0.577	0.000256112	Neural_Crest_like	Resp_vs_NonResp_BT
GABRB3	1.22301e-08	3.28578	0.124	0.013	0.000257259	Neural_Crest_like	Resp_vs_NonResp_BT
NLN	1.22918e-08	1.63777	0.474	0.214	0.000258558	Neural_Crest_like	Resp_vs_NonResp_BT
NTM	1.23102e-08	-2.18143	0.103	0.412	0.000258945	Neural_Crest_like	Resp_vs_NonResp_BT
MRPL20	1.25178e-08	-0.785226	0.722	0.901	0.000263312	Neural_Crest_like	Resp_vs_NonResp_BT
EPM2AIP1	1.27574e-08	-1.54204	0.216	0.529	0.000268351	Neural_Crest_like	Resp_vs_NonResp_BT
EMP1	1.30241e-08	-0.812327	0.619	0.871	0.000273962	Neural_Crest_like	Resp_vs_NonResp_BT
MITF	1.31031e-08	1.44675	0.825	0.742	0.000275623	Neural_Crest_like	Resp_vs_NonResp_BT
EMP2	1.31583e-08	2.24936	0.546	0.298	0.000276784	Neural_Crest_like	Resp_vs_NonResp_BT
STMN1	1.33505e-08	0.851064	0.938	0.894	0.000280828	Neural_Crest_like	Resp_vs_NonResp_BT
SGF29	1.40192e-08	1.91139	0.237	0.057	0.000294895	Neural_Crest_like	Resp_vs_NonResp_BT
EIF1AX	1.41881e-08	-0.801988	0.948	0.96	0.000298446	Neural_Crest_like	Resp_vs_NonResp_BT
PLEKHB1	1.43151e-08	-2.51584	0.144	0.429	0.000301118	Neural_Crest_like	Resp_vs_NonResp_BT
EMCN	1.45318e-08	3.49014	0.175	0.032	0.000305677	Neural_Crest_like	Resp_vs_NonResp_BT
TCEAL8	1.48206e-08	-1.23187	0.66	0.814	0.000311752	Neural_Crest_like	Resp_vs_NonResp_BT
EMC1	1.4943e-08	-1.52157	0.278	0.567	0.000314326	Neural_Crest_like	Resp_vs_NonResp_BT
NPTN	1.50458e-08	-1.55124	0.371	0.611	0.000316488	Neural_Crest_like	Resp_vs_NonResp_BT
FSTL1	1.50564e-08	-2.11325	0.247	0.524	0.00031671	Neural_Crest_like	Resp_vs_NonResp_BT
RBMS1	1.5251e-08	-0.921686	0.763	0.875	0.000320804	Neural_Crest_like	Resp_vs_NonResp_BT
RGS20	1.572e-08	1.6814	0.526	0.283	0.00033067	Neural_Crest_like	Resp_vs_NonResp_BT
ATP2B1	1.58075e-08	-1.28799	0.66	0.81	0.00033251	Neural_Crest_like	Resp_vs_NonResp_BT
TM4SF1	1.6807e-08	-3.1973	0.041	0.33	0.000353536	Neural_Crest_like	Resp_vs_NonResp_BT
CNBP	1.69313e-08	0.7201	0.969	0.932	0.000356149	Neural_Crest_like	Resp_vs_NonResp_BT
CDH6	1.79104e-08	3.34991	0.165	0.027	0.000376746	Neural_Crest_like	Resp_vs_NonResp_BT
TEAD2	1.79379e-08	1.51441	0.392	0.152	0.000377323	Neural_Crest_like	Resp_vs_NonResp_BT
SDF4	1.81886e-08	-0.896909	0.742	0.934	0.000382597	Neural_Crest_like	Resp_vs_NonResp_BT
NHLRC3	1.87384e-08	-1.58515	0.361	0.628	0.000394162	Neural_Crest_like	Resp_vs_NonResp_BT
GALNT7	1.88443e-08	-1.78299	0.196	0.497	0.00039639	Neural_Crest_like	Resp_vs_NonResp_BT
MTG1	1.92398e-08	2.40443	0.247	0.066	0.00040471	Neural_Crest_like	Resp_vs_NonResp_BT
TBL1XR1	1.94551e-08	-0.952296	0.691	0.867	0.000409238	Neural_Crest_like	Resp_vs_NonResp_BT
SLC25A5	1.98238e-08	0.889912	0.938	0.844	0.000416994	Neural_Crest_like	Resp_vs_NonResp_BT
INPP4B	1.99571e-08	1.28921	0.68	0.463	0.000419798	Neural_Crest_like	Resp_vs_NonResp_BT
FAS	2.01011e-08	3.60771	0.134	0.017	0.000422827	Neural_Crest_like	Resp_vs_NonResp_BT
EIF3K	2.01406e-08	0.626182	0.979	0.922	0.000423656	Neural_Crest_like	Resp_vs_NonResp_BT
MT-ND1	2.03035e-08	0.546401	1	0.996	0.000427085	Neural_Crest_like	Resp_vs_NonResp_BT
TMBIM4	2.15886e-08	-0.91649	0.505	0.78	0.000454116	Neural_Crest_like	Resp_vs_NonResp_BT
ISG15	2.16083e-08	-2.30318	0.258	0.526	0.000454531	Neural_Crest_like	Resp_vs_NonResp_BT
SCNM1	2.18716e-08	1.34825	0.567	0.298	0.000460069	Neural_Crest_like	Resp_vs_NonResp_BT
ACTR2	2.22222e-08	-0.830303	0.804	0.903	0.000467444	Neural_Crest_like	Resp_vs_NonResp_BT
UBE2M	2.23684e-08	-1.22757	0.464	0.71	0.000470518	Neural_Crest_like	Resp_vs_NonResp_BT
GRAMD2B	2.24668e-08	-2.67264	0.082	0.368	0.000472588	Neural_Crest_like	Resp_vs_NonResp_BT
GRTP1	2.33401e-08	3.40126	0.113	0.011	0.000490959	Neural_Crest_like	Resp_vs_NonResp_BT
IGHA1	2.35405e-08	3.38532	0.113	0.011	0.000495173	Neural_Crest_like	Resp_vs_NonResp_BT
TIMP3	2.35406e-08	-0.860651	0.814	0.947	0.000495176	Neural_Crest_like	Resp_vs_NonResp_BT
SSR1	2.44597e-08	-0.865126	0.897	0.958	0.00051451	Neural_Crest_like	Resp_vs_NonResp_BT
LINC01320	2.49989e-08	3.28578	0.113	0.011	0.000525852	Neural_Crest_like	Resp_vs_NonResp_BT
RER1	2.52611e-08	-0.772079	0.722	0.905	0.000531368	Neural_Crest_like	Resp_vs_NonResp_BT
TMEM259	2.53239e-08	-1.54472	0.371	0.615	0.000532689	Neural_Crest_like	Resp_vs_NonResp_BT
HDHD5	2.61166e-08	1.52248	0.443	0.192	0.000549362	Neural_Crest_like	Resp_vs_NonResp_BT
SLFN11	2.66262e-08	3.05132	0.113	0.011	0.000560082	Neural_Crest_like	Resp_vs_NonResp_BT
SNX22	2.69431e-08	-4.14048	0.072	0.349	0.000566748	Neural_Crest_like	Resp_vs_NonResp_BT
ZNF302	2.8993e-08	1.23949	0.536	0.262	0.000609868	Neural_Crest_like	Resp_vs_NonResp_BT
PCMTD2	3.03041e-08	-1.71422	0.309	0.571	0.000637447	Neural_Crest_like	Resp_vs_NonResp_BT
IQSEC1	3.15857e-08	-2.38799	0.165	0.444	0.000664406	Neural_Crest_like	Resp_vs_NonResp_BT
PRKAG2-AS1	3.19009e-08	2.28578	0.134	0.017	0.000671035	Neural_Crest_like	Resp_vs_NonResp_BT
FRMD8	3.23827e-08	-1.85905	0.206	0.493	0.000681169	Neural_Crest_like	Resp_vs_NonResp_BT
TEX261	3.2659e-08	-1.57623	0.227	0.524	0.000686981	Neural_Crest_like	Resp_vs_NonResp_BT
ZNF682	3.27435e-08	3.07428	0.144	0.021	0.00068876	Neural_Crest_like	Resp_vs_NonResp_BT
DPYSL2	3.28344e-08	-1.5764	0.649	0.772	0.000690671	Neural_Crest_like	Resp_vs_NonResp_BT
SETDB1	3.31321e-08	1.95746	0.402	0.175	0.000696934	Neural_Crest_like	Resp_vs_NonResp_BT
TGOLN2	3.33686e-08	-0.693722	0.784	0.947	0.000701908	Neural_Crest_like	Resp_vs_NonResp_BT
HOXB2	3.38653e-08	2.10292	0.247	0.066	0.000712356	Neural_Crest_like	Resp_vs_NonResp_BT
SLC25A6	3.43064e-08	0.798858	0.99	0.945	0.000721634	Neural_Crest_like	Resp_vs_NonResp_BT
IQCJ-SCHIP1	3.43312e-08	2.90727	0.144	0.021	0.000722156	Neural_Crest_like	Resp_vs_NonResp_BT
UBA6	3.44789e-08	-1.50465	0.34	0.586	0.000725264	Neural_Crest_like	Resp_vs_NonResp_BT
RTTN	3.45802e-08	2.12966	0.32	0.108	0.000727394	Neural_Crest_like	Resp_vs_NonResp_BT
MGP	3.62869e-08	-1.4687	0.588	0.799	0.000763295	Neural_Crest_like	Resp_vs_NonResp_BT
RBM26	3.64628e-08	-1.13588	0.567	0.732	0.000766994	Neural_Crest_like	Resp_vs_NonResp_BT
HIST1H4C	3.68577e-08	1.7287	0.856	0.653	0.000775302	Neural_Crest_like	Resp_vs_NonResp_BT
RPL4	3.72346e-08	0.641424	1	0.977	0.00078323	Neural_Crest_like	Resp_vs_NonResp_BT
PPP4C	3.81645e-08	1.29039	0.639	0.383	0.000802789	Neural_Crest_like	Resp_vs_NonResp_BT
ARHGAP32	3.90809e-08	-2.01873	0.216	0.48	0.000822067	Neural_Crest_like	Resp_vs_NonResp_BT
HMGXB3	3.94634e-08	1.12999	0.598	0.326	0.000830113	Neural_Crest_like	Resp_vs_NonResp_BT
OAS2	3.97925e-08	-3.38664	0.031	0.298	0.000837036	Neural_Crest_like	Resp_vs_NonResp_BT
COL5A1	4.03275e-08	3.12709	0.175	0.034	0.000848289	Neural_Crest_like	Resp_vs_NonResp_BT
SERPINH1	4.03496e-08	1.44543	0.907	0.922	0.000848754	Neural_Crest_like	Resp_vs_NonResp_BT
EIF5B	4.07469e-08	-0.734116	0.897	0.968	0.000857111	Neural_Crest_like	Resp_vs_NonResp_BT
MDM4	4.10266e-08	-1.04419	0.711	0.844	0.000862995	Neural_Crest_like	Resp_vs_NonResp_BT
TRMT1	4.11687e-08	1.48433	0.433	0.188	0.000865984	Neural_Crest_like	Resp_vs_NonResp_BT
EFNA4	4.12835e-08	1.87075	0.289	0.089	0.000868398	Neural_Crest_like	Resp_vs_NonResp_BT
NCBP2	4.19511e-08	-0.994532	0.567	0.801	0.000882441	Neural_Crest_like	Resp_vs_NonResp_BT
GIPC1	4.21289e-08	-1.03098	0.464	0.719	0.000886181	Neural_Crest_like	Resp_vs_NonResp_BT
ZNRD1	4.24263e-08	1.55562	0.464	0.222	0.000892437	Neural_Crest_like	Resp_vs_NonResp_BT
NOP16	4.36932e-08	1.34468	0.464	0.207	0.000919086	Neural_Crest_like	Resp_vs_NonResp_BT
Z97205.2	4.41715e-08	-4.34357	0.021	0.281	0.000929148	Neural_Crest_like	Resp_vs_NonResp_BT
TNFSF13B	4.55699e-08	-2.89141	0.062	0.338	0.000958562	Neural_Crest_like	Resp_vs_NonResp_BT
AKAP13	4.60011e-08	-0.935119	0.66	0.863	0.000967633	Neural_Crest_like	Resp_vs_NonResp_BT
AGGF1	4.64409e-08	1.42229	0.443	0.199	0.000976885	Neural_Crest_like	Resp_vs_NonResp_BT
SNX10	4.6997e-08	-0.820887	0.495	0.81	0.000988582	Neural_Crest_like	Resp_vs_NonResp_BT
RPS27A	4.72555e-08	0.559351	1	0.996	0.000994019	Neural_Crest_like	Resp_vs_NonResp_BT
RAB20	4.77633e-08	3.04478	0.206	0.049	0.0010047	Neural_Crest_like	Resp_vs_NonResp_BT
GNA11	4.78805e-08	-1.49134	0.175	0.48	0.00100717	Neural_Crest_like	Resp_vs_NonResp_BT
EFS	4.83963e-08	-2.58282	0.113	0.389	0.00101802	Neural_Crest_like	Resp_vs_NonResp_BT
MFSD10	5.0305e-08	1.11054	0.763	0.586	0.00105817	Neural_Crest_like	Resp_vs_NonResp_BT
SCN2A	5.11627e-08	-5.5784	0	0.247	0.00107621	Neural_Crest_like	Resp_vs_NonResp_BT
RPL31	5.21827e-08	0.718488	0.979	0.97	0.00109766	Neural_Crest_like	Resp_vs_NonResp_BT
NSUN2	5.26801e-08	1.59574	0.433	0.192	0.00110812	Neural_Crest_like	Resp_vs_NonResp_BT
NFE2L1	5.28642e-08	-1.09184	0.515	0.725	0.001112	Neural_Crest_like	Resp_vs_NonResp_BT
ZNF711	5.31387e-08	3.11586	0.124	0.015	0.00111777	Neural_Crest_like	Resp_vs_NonResp_BT
APBA2	5.38086e-08	1.8915	0.268	0.078	0.00113186	Neural_Crest_like	Resp_vs_NonResp_BT
TSPAN6	5.47931e-08	1.90049	0.423	0.195	0.00115257	Neural_Crest_like	Resp_vs_NonResp_BT
ZNF738	5.53894e-08	2.35137	0.258	0.076	0.00116512	Neural_Crest_like	Resp_vs_NonResp_BT
HSPB1	5.57486e-08	0.743517	0.979	0.989	0.00117267	Neural_Crest_like	Resp_vs_NonResp_BT
ZMAT4	5.60365e-08	5.28578	0.062	0	0.00117873	Neural_Crest_like	Resp_vs_NonResp_BT
TH	5.60365e-08	5.45571	0.062	0	0.00117873	Neural_Crest_like	Resp_vs_NonResp_BT
HSPA12B	5.60498e-08	5.87075	0.062	0	0.00117901	Neural_Crest_like	Resp_vs_NonResp_BT
HMCN1	5.80481e-08	1.40084	0.845	0.74	0.00122104	Neural_Crest_like	Resp_vs_NonResp_BT
SLBP	5.81455e-08	1.38136	0.639	0.427	0.00122309	Neural_Crest_like	Resp_vs_NonResp_BT
DDX60L	5.93635e-08	-2.97725	0.093	0.359	0.00124871	Neural_Crest_like	Resp_vs_NonResp_BT
HPGD	5.94162e-08	2.62612	0.412	0.184	0.00124982	Neural_Crest_like	Resp_vs_NonResp_BT
DHCR24	6.00811e-08	-2.12206	0.155	0.433	0.00126381	Neural_Crest_like	Resp_vs_NonResp_BT
SELENOM	6.1931e-08	-1.71241	0.237	0.514	0.00130272	Neural_Crest_like	Resp_vs_NonResp_BT
EFCAB14	6.21435e-08	-1.64313	0.289	0.539	0.00130719	Neural_Crest_like	Resp_vs_NonResp_BT
MOSPD3	6.22299e-08	1.41905	0.371	0.14	0.00130901	Neural_Crest_like	Resp_vs_NonResp_BT
ANKDD1A	6.25739e-08	-2.7242	0.062	0.334	0.00131624	Neural_Crest_like	Resp_vs_NonResp_BT
ACVR1	6.31146e-08	-2.0172	0.206	0.465	0.00132762	Neural_Crest_like	Resp_vs_NonResp_BT
SHTN1	6.33844e-08	-1.85377	0.237	0.503	0.00133329	Neural_Crest_like	Resp_vs_NonResp_BT
UBE2H	6.538e-08	-0.974516	0.588	0.797	0.00137527	Neural_Crest_like	Resp_vs_NonResp_BT
RCN3	6.58805e-08	-2.19265	0.134	0.414	0.0013858	Neural_Crest_like	Resp_vs_NonResp_BT
RNF157	6.62483e-08	-2.52157	0.144	0.408	0.00139353	Neural_Crest_like	Resp_vs_NonResp_BT
MYEF2	6.66145e-08	-1.60769	0.186	0.478	0.00140124	Neural_Crest_like	Resp_vs_NonResp_BT
LINGO1	6.68403e-08	-2.88859	0.062	0.33	0.00140599	Neural_Crest_like	Resp_vs_NonResp_BT
TGFBI	6.69888e-08	-0.693403	0.206	0.514	0.00140911	Neural_Crest_like	Resp_vs_NonResp_BT
ZC3H11A	6.81701e-08	1.93431	0.227	0.057	0.00143396	Neural_Crest_like	Resp_vs_NonResp_BT
NXPE3	6.86636e-08	-2.17801	0.093	0.378	0.00144434	Neural_Crest_like	Resp_vs_NonResp_BT
HIST1H1E	7.03255e-08	2.12305	0.309	0.108	0.0014793	Neural_Crest_like	Resp_vs_NonResp_BT
BRD4	7.4354e-08	-0.746984	0.825	0.928	0.00156404	Neural_Crest_like	Resp_vs_NonResp_BT
ARHGEF12	7.53416e-08	-0.954129	0.289	0.603	0.00158481	Neural_Crest_like	Resp_vs_NonResp_BT
STXBP6	7.57428e-08	1.54432	0.505	0.262	0.00159325	Neural_Crest_like	Resp_vs_NonResp_BT
SCN8A	7.71432e-08	3.07428	0.134	0.019	0.00162271	Neural_Crest_like	Resp_vs_NonResp_BT
MT-CO1	7.79792e-08	0.548299	1	1	0.00164029	Neural_Crest_like	Resp_vs_NonResp_BT
GPR143	8.09467e-08	1.40089	0.588	0.355	0.00170271	Neural_Crest_like	Resp_vs_NonResp_BT
NOL7	8.20111e-08	0.750625	0.918	0.795	0.0017251	Neural_Crest_like	Resp_vs_NonResp_BT
BCAP29	8.29824e-08	-0.835985	0.773	0.899	0.00174553	Neural_Crest_like	Resp_vs_NonResp_BT
PARP10	8.41602e-08	-2.05762	0.124	0.408	0.00177031	Neural_Crest_like	Resp_vs_NonResp_BT
RARRES2	8.48135e-08	3.21539	0.175	0.036	0.00178405	Neural_Crest_like	Resp_vs_NonResp_BT
PSMA2	8.57709e-08	-1.57856	0.289	0.541	0.00180419	Neural_Crest_like	Resp_vs_NonResp_BT
MBD3	8.68267e-08	-1.7529	0.165	0.45	0.0018264	Neural_Crest_like	Resp_vs_NonResp_BT
SNRPE	8.69312e-08	0.603376	0.938	0.856	0.0018286	Neural_Crest_like	Resp_vs_NonResp_BT
HERC6	8.69969e-08	-3.02811	0.062	0.326	0.00182998	Neural_Crest_like	Resp_vs_NonResp_BT
PSMD1	8.80789e-08	-0.746932	0.722	0.901	0.00185274	Neural_Crest_like	Resp_vs_NonResp_BT
PCDHB4	8.80974e-08	4.40126	0.082	0.004	0.00185313	Neural_Crest_like	Resp_vs_NonResp_BT
VDAC2	8.83071e-08	0.817504	0.876	0.742	0.00185754	Neural_Crest_like	Resp_vs_NonResp_BT
ADA	8.9453e-08	2.10292	0.258	0.076	0.00188164	Neural_Crest_like	Resp_vs_NonResp_BT
GRM7	8.95354e-08	5.22438	0.082	0.004	0.00188338	Neural_Crest_like	Resp_vs_NonResp_BT
CDK13	8.96549e-08	-1.10313	0.546	0.74	0.00188589	Neural_Crest_like	Resp_vs_NonResp_BT
CRABP2	8.99588e-08	3.10681	0.155	0.027	0.00189228	Neural_Crest_like	Resp_vs_NonResp_BT
NRCAM	9.05482e-08	-2.93661	0.082	0.345	0.00190468	Neural_Crest_like	Resp_vs_NonResp_BT
PRNP	9.23046e-08	-0.861549	0.784	0.939	0.00194163	Neural_Crest_like	Resp_vs_NonResp_BT
RAB39A	9.32119e-08	4.60771	0.072	0.002	0.00196071	Neural_Crest_like	Resp_vs_NonResp_BT
IGHG4	9.32119e-08	4.60771	0.072	0.002	0.00196071	Neural_Crest_like	Resp_vs_NonResp_BT
PPP1CC	9.37252e-08	0.956078	0.804	0.685	0.00197151	Neural_Crest_like	Resp_vs_NonResp_BT
AC044781.1	9.4973e-08	4.28578	0.072	0.002	0.00199776	Neural_Crest_like	Resp_vs_NonResp_BT
ZBTB12	9.4973e-08	4.28578	0.072	0.002	0.00199776	Neural_Crest_like	Resp_vs_NonResp_BT
DBNDD2	9.4973e-08	4.28578	0.072	0.002	0.00199776	Neural_Crest_like	Resp_vs_NonResp_BT
NAA16	9.54545e-08	1.90964	0.402	0.178	0.00200789	Neural_Crest_like	Resp_vs_NonResp_BT
ADA2	9.66511e-08	-5.46241	0	0.239	0.00203306	Neural_Crest_like	Resp_vs_NonResp_BT
MICALL2	1.0003e-07	-1.34893	0.268	0.556	0.00210412	Neural_Crest_like	Resp_vs_NonResp_BT
RAPGEF4	1.01684e-07	2.77121	0.144	0.023	0.00213892	Neural_Crest_like	Resp_vs_NonResp_BT
PNISR	1.04398e-07	-0.769914	0.845	0.958	0.00219602	Neural_Crest_like	Resp_vs_NonResp_BT
ALX1	1.04548e-07	1.66063	0.361	0.14	0.00219917	Neural_Crest_like	Resp_vs_NonResp_BT
EDARADD	1.05485e-07	2.45571	0.082	0.004	0.00221887	Neural_Crest_like	Resp_vs_NonResp_BT
GLS	1.06021e-07	-0.881654	0.619	0.793	0.00223014	Neural_Crest_like	Resp_vs_NonResp_BT
HYOU1	1.08694e-07	-1.35576	0.33	0.613	0.00228637	Neural_Crest_like	Resp_vs_NonResp_BT
PCSK7	1.0944e-07	-1.37267	0.33	0.592	0.00230207	Neural_Crest_like	Resp_vs_NonResp_BT
UHMK1	1.09497e-07	-0.602888	0.68	0.863	0.00230326	Neural_Crest_like	Resp_vs_NonResp_BT
[truncated: 12,783 more rows]

## Sheet: 5_Resp_vs_NonResp_OT_NCL
gene	p_val	avg_log2FC	pct.1	pct.2	p_val_adj	Cluster	Comparison
[truncated: 12,410 more rows]
