# Supplementary material for: microRNA-25 drives immune checkpoint therapy resistance by repressing innate and humoral immunity via Syndecan-3
Source: Nat Commun. 2026 May 20;17:6666. doi: 10.1038/s41467-026-73339-y (PMC13381856; doi:10.1038/s41467-026-73339-y)
Supplement: Supplementary file 18 — Source Data [file 41467_2026_73339_MOESM18_ESM.xlsx]

## Sheet: Fig. 1b
Fig. 1b
	Control (n=20)		αPD-1 (n=10)		GVAX (n=20)		Comb (n=20)
X (days)	Mean	SEM	Mean	SEM	Mean	SEM	Mean	SEM
0	0	0	0	0	0	0	0	0
7	122.912	28.832	156.85	36.7749	120.9	14.6143	70.275	13.3253
9	472.481	67.375	432.05	80.6677	374.625	29.1664	249.625	25.6894
11	762	117.32	827.85	163.057	706.175	63.773	310.738	41.6366
13	1421.34	196.921	1419.67	301.318	1133.31	111.699	464.694	72.8449
15					1557.85	158.196	614.299	112.262

## Sheet: Fig. 1d
Fig. 1d
Control (n=17)	GVAX (n=10)	Comb (n=22)
0.99182	0.779858	0.41763
1.27631	0.459324	0.236388
0.565108	2.4699	0.155933
1.11417	5.95606	0.249692
1.05259	10.9586	0.162805
0.987363	3.83969	0.552568
2.17583	1.01322	0.749508
0.646896	0.571284	0.761708
0.370226	0.50544	0.383552
0.696062	1.40342	0.821528
1.25211		0.155477
0.485453		0.872963
1.38606		0.401941
1.23594		1.07222
0.782202		0.920628
0.708225		0.35248
1.27363		0.354932
		0.378652
		0.391101
		0.344429
		0.478176
		0.525688

## Sheet: Fig. 1e
Fig. 1e
sample_barcode	patient_barcode	group	OS_time	OS_event
TCGA-EE-A20B-06A-11R-A18U-07	TCGA-EE-A20B	low	4070	0
TCGA-EE-A2MI-06A-11R-A18U-07	TCGA-EE-A2MI	low	6225	1
TCGA-WE-AA9Y-06A-12R-A38C-07	TCGA-WE-AA9Y	low	370	0
TCGA-DA-A3F2-06A-11R-A20F-07	TCGA-DA-A3F2	low	1032	1
TCGA-ER-A19L-06A-12R-A18S-07	TCGA-ER-A19L	low	4000	1
TCGA-WE-A8ZM-06A-11R-A37K-07	TCGA-WE-A8ZM	low	3082	0
TCGA-D3-A1Q6-06A-11R-A18T-07	TCGA-D3-A1Q6	low	2184	1
TCGA-D3-A51N-06A-11R-A266-07	TCGA-D3-A51N	low	688	0
TCGA-EE-A185-06A-11R-A18S-07	TCGA-EE-A185	low	151	1
TCGA-ER-A19A-06A-21R-A18U-07	TCGA-ER-A19A	low	2365	0
TCGA-DA-A95X-06A-11R-A37K-07	TCGA-DA-A95X	low	2249	0
TCGA-DA-A1I1-06A-12R-A18U-07	TCGA-DA-A1I1	low	6768	0
TCGA-GN-A4U8-06A-11R-A32P-07	TCGA-GN-A4U8	low	1487	0
TCGA-GN-A4U8-11A-11R-A32P-07	TCGA-GN-A4U8	low	1487	0
TCGA-3N-A9WD-06A-11R-A38C-07	TCGA-3N-A9WD	low	395	1
TCGA-D3-A8GE-06A-11R-A37K-07	TCGA-D3-A8GE	low	804	0
TCGA-3N-A9WC-06A-11R-A38C-07	TCGA-3N-A9WC	low	2022	0
TCGA-YD-A9TA-06A-11R-A39D-07	TCGA-YD-A9TA	low	1496	0
TCGA-WE-AAA0-06A-11R-A38C-07	TCGA-WE-AAA0	low	1229	0
TCGA-WE-A8ZT-06A-11R-A37K-07	TCGA-WE-A8ZT	low	359	0
TCGA-EE-A2ML-06A-11R-A18S-07	TCGA-EE-A2ML	low	6590	1
TCGA-W3-AA1Q-06A-11R-A38C-07	TCGA-W3-AA1Q	low	2101	1
TCGA-BF-AAP0-06A-11R-A39D-07	TCGA-BF-AAP0	low	454	0
TCGA-D3-A51F-06A-11R-A266-07	TCGA-D3-A51F	low	1695	0
TCGA-GN-A4U4-06A-11R-A32P-07	TCGA-GN-A4U4	low	1197	0
TCGA-ER-A19C-06A-11R-A18S-07	TCGA-ER-A19C	low	1487	1
TCGA-D3-A3BZ-06A-12R-A18S-07	TCGA-D3-A3BZ	low	3976	0
TCGA-D9-A1JW-06A-11R-A18S-07	TCGA-D9-A1JW	low	111	0
TCGA-D3-A5GS-06A-11R-A27Q-07	TCGA-D3-A5GS	low	553	0
TCGA-ER-A19W-06A-41R-A239-07	TCGA-ER-A19W	low	4507	1
TCGA-D3-A8GJ-06A-11R-A37K-07	TCGA-D3-A8GJ	low	7342	0
TCGA-D3-A2J7-06A-11R-A18T-07	TCGA-D3-A2J7	low	3136	1
TCGA-D3-A8GB-06A-11R-A37K-07	TCGA-D3-A8GB	low	938	1
TCGA-Z2-AA3S-06A-11R-A39D-07	TCGA-Z2-AA3S	low	2950	0
TCGA-DA-A95V-06A-11R-A37K-07	TCGA-DA-A95V	low	2193	0
TCGA-GN-A266-06A-11R-A18T-07	TCGA-GN-A266	low	308	1
TCGA-ER-A2NC-06A-11R-A18T-07	TCGA-ER-A2NC	low	1333	1
TCGA-FS-A1YW-06A-11R-A18T-07	TCGA-FS-A1YW	low	6598	1
TCGA-WE-AAA4-06A-12R-A38C-07	TCGA-WE-AAA4	low	760	0
TCGA-FW-A3TV-06A-11R-A239-07	TCGA-FW-A3TV	low	411	0
TCGA-FS-A1ZY-06A-11R-A18S-07	TCGA-FS-A1ZY	low	824	1
TCGA-D3-A1QA-06A-11R-A18T-07	TCGA-D3-A1QA	low	2765	0
TCGA-D3-A1QA-07A-11R-A37K-07	TCGA-D3-A1QA	low	2765	0
TCGA-D3-A3MR-06A-11R-A21D-07	TCGA-D3-A3MR	low	3151	0
TCGA-D3-A51H-06A-12R-A266-07	TCGA-D3-A51H	low	1714	0
TCGA-EE-A3JE-06A-11R-A20F-07	TCGA-EE-A3JE	low	1562	0
TCGA-ER-A19N-06A-11R-A18S-07	TCGA-ER-A19N	low	1341	1
TCGA-EE-A2M8-06A-12R-A18S-07	TCGA-EE-A2M8	low	601	1
TCGA-EB-A5UN-06A-11R-A311-07	TCGA-EB-A5UN	low	1792	0
TCGA-EE-A2GJ-06A-11R-A18U-07	TCGA-EE-A2GJ	low	2270	1
TCGA-EE-A20I-06A-11R-A18U-07	TCGA-EE-A20I	low	412	1
TCGA-FR-A7UA-06A-32R-A352-07	TCGA-FR-A7UA	low	1164	0
TCGA-EB-A5VV-06A-11R-A32P-07	TCGA-EB-A5VV	low	214	0
TCGA-EE-A3JA-06A-11R-A20F-07	TCGA-EE-A3JA	low	1618	1
TCGA-D9-A3Z1-06A-11R-A239-07	TCGA-D9-A3Z1	low	468	1
TCGA-D3-A2JN-06A-11R-A18S-07	TCGA-D3-A2JN	low	2022	1
TCGA-EE-A2MF-06A-11R-A21D-07	TCGA-EE-A2MF	low	8174	1
TCGA-W3-A828-06A-11R-A352-07	TCGA-W3-A828	low	3683	1
TCGA-DA-A1IB-06A-11R-A18S-07	TCGA-DA-A1IB	low	1235	1
TCGA-W3-AA1V-06B-11R-A40A-07	TCGA-W3-AA1V	low	1280	1
TCGA-D3-A3C8-06A-12R-A18S-07	TCGA-D3-A3C8	low	1409	0
TCGA-W3-A825-06A-11R-A352-07	TCGA-W3-A825	low	1917	1
TCGA-WE-A8ZO-06A-11R-A37K-07	TCGA-WE-A8ZO	low	2145	0
TCGA-D3-A51J-06A-11R-A266-07	TCGA-D3-A51J	low	4414	0
TCGA-EE-A2GH-06A-11R-A18T-07	TCGA-EE-A2GH	low	6699	0
TCGA-HR-A2OG-06A-21R-A18U-07	TCGA-HR-A2OG	low	7	0
TCGA-ER-A3ET-06A-11R-A20F-07	TCGA-ER-A3ET	low	2829	1
TCGA-DA-A1I7-06A-22R-A18S-07	TCGA-DA-A1I7	low	2703	0
TCGA-W3-AA1W-06A-11R-A38C-07	TCGA-W3-AA1W	low	6666	0
TCGA-EE-A2GD-06A-11R-A18T-07	TCGA-EE-A2GD	low	10346	1
TCGA-EE-A3JH-06A-11R-A21D-07	TCGA-EE-A3JH	low	4086	0
TCGA-D3-A51T-06A-11R-A266-07	TCGA-D3-A51T	low	818	0
TCGA-FS-A4F0-06A-11R-A24X-07	TCGA-FS-A4F0	low	2367	0
TCGA-GN-A26D-06A-11R-A18T-07	TCGA-GN-A26D	low	1460	1
TCGA-D3-A8GM-06A-11R-A37K-07	TCGA-D3-A8GM	low	3259	1
TCGA-FS-A1ZS-06A-12R-A18T-07	TCGA-FS-A1ZS	low	4526	0
TCGA-D3-A2JF-06A-11R-A18S-07	TCGA-D3-A2JF	low	1888	0
TCGA-D3-A1Q3-06A-11R-A18T-07	TCGA-D3-A1Q3	low	507	1
TCGA-GF-A4EO-06A-12R-A24X-07	TCGA-GF-A4EO	low	591	0
TCGA-EE-A2ME-06A-11R-A18T-07	TCGA-EE-A2ME	low	3141	1
TCGA-D3-A1QB-06A-11R-A18T-07	TCGA-D3-A1QB	low	2912	0
TCGA-OD-A75X-06A-12R-A32P-07	TCGA-OD-A75X	low	9061	1
TCGA-EE-A2M5-06A-12R-A18S-07	TCGA-EE-A2M5	low	659	1
TCGA-EB-A5SH-06A-11R-A311-07	TCGA-EB-A5SH	low	1643	0
TCGA-FR-A3YN-06A-11R-A239-07	TCGA-FR-A3YN	low	2828	0
TCGA-FS-A1YX-06A-11R-A18T-07	TCGA-FS-A1YX	low	1478	1
TCGA-FR-A7U8-06A-21R-A352-07	TCGA-FR-A7U8	high	847	0
TCGA-D3-A2JG-06A-11R-A18T-07	TCGA-D3-A2JG	high	3453	1
TCGA-ER-A199-06A-11R-A18T-07	TCGA-ER-A199	high	279	1
TCGA-D3-A8GQ-06A-11R-A37K-07	TCGA-D3-A8GQ	high	884	1
TCGA-D3-A3C7-06A-11R-A18U-07	TCGA-D3-A3C7	high	1429	0
TCGA-DA-A1I4-06A-11R-A18U-07	TCGA-DA-A1I4	high	1093	1
TCGA-EE-A180-06A-11R-A21D-07	TCGA-EE-A180	high	2889	1
TCGA-FS-A1ZA-06A-11R-A18T-07	TCGA-FS-A1ZA	high	843	1
TCGA-FR-A7U9-06A-11R-A352-07	TCGA-FR-A7U9	high	571	0
TCGA-DA-A1IA-06A-11R-A18S-07	TCGA-DA-A1IA	high	2005	1
TCGA-FS-A4F5-06A-11R-A266-07	TCGA-FS-A4F5	high	874	1
TCGA-EE-A2GT-06A-12R-A18S-07	TCGA-EE-A2GT	high	1365	0
TCGA-QB-A6FS-06A-11R-A311-07	TCGA-QB-A6FS	high	220	0
TCGA-D3-A2JE-06A-11R-A37K-07	TCGA-D3-A2JE	high	841	1
TCGA-D9-A6E9-06A-12R-A311-07	TCGA-D9-A6E9	high	301	0
TCGA-EE-A2MK-06A-11R-A18S-07	TCGA-EE-A2MK	high	5487	0
TCGA-DA-A1HV-06A-21R-A18S-07	TCGA-DA-A1HV	high	2329	0
TCGA-EE-A29P-06A-11R-A18T-07	TCGA-EE-A29P	high	1716	0
TCGA-GN-A267-06A-21R-A18T-07	TCGA-GN-A267	high	1960	1
TCGA-FS-A1ZJ-06A-12R-A18S-07	TCGA-FS-A1ZJ	high	1441	1
TCGA-EE-A29A-06A-12R-A18U-07	TCGA-EE-A29A	high	1927	1
TCGA-EE-A2MH-06A-11R-A18S-07	TCGA-EE-A2MH	high	516	1
TCGA-EE-A2MU-06A-21R-A18S-07	TCGA-EE-A2MU	high	1620	0
TCGA-FR-A8YC-06A-11R-A37K-07	TCGA-FR-A8YC	high	1059	1
TCGA-EE-A2MG-06A-11R-A18T-07	TCGA-EE-A2MG	high	3139	1
TCGA-FS-A1ZG-06A-11R-A18T-07	TCGA-FS-A1ZG	high	295	1
TCGA-D3-A1Q1-06A-21R-A18T-07	TCGA-D3-A1Q1	high	504	1
TCGA-EE-A2MN-06A-11R-A18S-07	TCGA-EE-A2MN	high	1446	1
TCGA-YG-AA3O-06A-11R-A38C-07	TCGA-YG-AA3O	high	1154	1
TCGA-FS-A1ZU-06A-12R-A18T-07	TCGA-FS-A1ZU	high	808	1
TCGA-WE-A8K6-06A-11R-A37K-07	TCGA-WE-A8K6	high	546	0
TCGA-DA-A1I8-06A-11R-A18T-07	TCGA-DA-A1I8	high	1640	1
TCGA-D3-A3MO-06A-11R-A21D-07	TCGA-D3-A3MO	high	284	1
TCGA-ER-A198-06A-11R-A18T-07	TCGA-ER-A198	high	1544	1
TCGA-EE-A29B-06A-11R-A18U-07	TCGA-EE-A29B	high	2588	1
TCGA-EE-A2GS-06A-12R-A18S-07	TCGA-EE-A2GS	high	2470	1
TCGA-EE-A3J5-06A-11R-A20F-07	TCGA-EE-A3J5	high	1124	1
TCGA-FS-A4FD-06A-11R-A266-07	TCGA-FS-A4FD	high	2454	1
TCGA-ER-A3PL-06A-11R-A239-07	TCGA-ER-A3PL	high	1010	0
TCGA-ER-A19J-06A-11R-A18S-07	TCGA-ER-A19J	high	196	1
TCGA-EE-A3J3-06A-11R-A20F-07	TCGA-EE-A3J3	high	5237	1
TCGA-YG-AA3P-06A-11R-A38C-07	TCGA-YG-AA3P	high	439	0
TCGA-EE-A181-06A-11R-A18S-07	TCGA-EE-A181	high	1026	1
TCGA-EE-A2GP-06A-11R-A18S-07	TCGA-EE-A2GP	high	423	1
TCGA-ER-A19O-06A-11R-A18S-07	TCGA-ER-A19O	high	349	1
TCGA-D9-A4Z6-06A-12R-A266-07	TCGA-D9-A4Z6	high	561	1
TCGA-EE-A29W-06A-11R-A18U-07	TCGA-EE-A29W	high	5932	0
TCGA-FS-A1ZE-06A-11R-A18T-07	TCGA-FS-A1ZE	high	1413	1
TCGA-FS-A1ZC-06A-11R-A18T-07	TCGA-FS-A1ZC	high	10870	1
TCGA-EE-A3AG-06A-31R-A18S-07	TCGA-EE-A3AG	high	1265	1
TCGA-DA-A1IC-06A-11R-A18S-07	TCGA-DA-A1IC	high	2071	1
TCGA-ER-A19H-06A-12R-A18S-07	TCGA-ER-A19H	high	4634	1
TCGA-EE-A2GI-06A-11R-A18T-07	TCGA-EE-A2GI	high	1482	0
TCGA-EE-A29M-06A-11R-A18T-07	TCGA-EE-A29M	high	1729	0
TCGA-EE-A29X-06A-11R-A18T-07	TCGA-EE-A29X	high	545	1
TCGA-ER-A3EV-06A-11R-A20F-07	TCGA-ER-A3EV	high	1429	1
TCGA-FW-A3I3-06A-11R-A21D-07	TCGA-FW-A3I3	high	531	0
TCGA-WE-A8K5-06A-11R-A37K-07	TCGA-WE-A8K5	high	1860	1
TCGA-D3-A3C6-06A-12R-A18U-07	TCGA-D3-A3C6	high	1766	1
TCGA-DA-A3F5-06A-11R-A20F-07	TCGA-DA-A3F5	high	6873	1
TCGA-DA-A1I0-06A-11R-A20F-07	TCGA-DA-A1I0	high	620	1
TCGA-WE-A8ZQ-06A-41R-A37K-07	TCGA-WE-A8ZQ	high	1923	0
TCGA-ER-A2NE-06A-21R-A18T-07	TCGA-ER-A2NE	high	613	1
TCGA-D3-A2JL-06A-11R-A18S-07	TCGA-D3-A2JL	high	5219	0
TCGA-EE-A20H-06A-11R-A18S-07	TCGA-EE-A20H	high	5118	1
TCGA-Z2-A8RT-06A-11R-A37K-07	TCGA-Z2-A8RT	high	839	0
TCGA-EE-A29E-06A-11R-A18T-07	TCGA-EE-A29E	high	1940	0
TCGA-XV-AB01-06A-12R-A40A-07	TCGA-XV-AB01	high	403	0
TCGA-GN-A4U9-06A-11R-A32P-07	TCGA-GN-A4U9	high	673	1
TCGA-EE-A3AH-06A-11R-A18S-07	TCGA-EE-A3AH	high	4222	1
TCGA-YD-A89C-06A-11R-A37K-07	TCGA-YD-A89C	high	210	0
TCGA-FW-A3TU-06A-11R-A239-07	TCGA-FW-A3TU	high	1691	1
TCGA-DA-A95Z-06A-11R-A37K-07	TCGA-DA-A95Z	high	396	0
TCGA-GN-A264-06A-11R-A18U-07	TCGA-GN-A264	high	3587	1
TCGA-EE-A3J8-06A-11R-A20F-07	TCGA-EE-A3J8	high	1044	1
TCGA-D3-A3CE-06A-11R-A18S-07	TCGA-D3-A3CE	high	1832	1
TCGA-D3-A3MV-06A-11R-A21D-07	TCGA-D3-A3MV	high	1378	0
TCGA-DA-A1I5-06A-11R-A18T-07	TCGA-DA-A1I5	high	4107	0
TCGA-EE-A29D-06A-11R-A18T-07	TCGA-EE-A29D	high	425	1
TCGA-D3-A51R-06A-11R-A266-07	TCGA-D3-A51R	high	1941	0
TCGA-FR-A8YD-06A-11R-A37K-07	TCGA-FR-A8YD	high	1103	1
TCGA-D3-A8GV-06A-11R-A37K-07	TCGA-D3-A8GV	high	5101	1
TCGA-FR-A69P-06A-21R-A311-07	TCGA-FR-A69P	high	478	0
TCGA-FS-A1ZF-06A-12R-A18S-07	TCGA-FS-A1ZF	high	470	1
TCGA-EE-A2MS-06A-11R-A18S-07	TCGA-EE-A2MS	high	4942	0
TCGA-EE-A2M6-06A-12R-A18S-07	TCGA-EE-A2M6	high	3932	0

## Sheet: Fig. 1f
Fig. 1f
	B16F10	MC38	4T1
NTC1	0	0	0
	0	0	0
	0	0	0
sgRNA1	50.5	74	71.1
	55.9	70.6	67.3
	49.9	72.2	64.9
sgRNA2	65.2	55.5	62.3
	46.3	54.6	67.4
	43.4	58	65
sgRNA3	40.2	39.2	51
	45.3	39.5	55
	46.3	31.7	59

## Sheet: Fig. 1g
Fig. 1g
	B16F10	MC38	4T1
NTC1	0.990371	1.04656	1.05642
	0.950027	1.08347	0.958726
	0.868165	0.911084	0.876114
NTC2	0.924048	0.815443	0.952103
	0.943465	0.821115	0.958726
	0.917666	0.750361	0.870062
NTC3	1.10653	1.00393	1.12443
	1.17776	1.27957	1.13225
	1.12197	1.28847	1.07117
sgRNA1	0.26353	0.195556	0.16831
	0.256324	0.196917	0.171846
	0.254553	0.191532	0.149601
sgRNA2	0.164486	0.270867	0.213039
	0.185057	0.333476	0.25511
	0.191583	0.342852	0.234749
sgRNA3	0.601251	0.4221	0.499719
	0.618155	0.449271	0.496267
	0.618155	0.430969	0.510219

## Sheet: Fig. 1h
Fig. 1h
hours	24	48	72	96
NTC1	1.01049	1.73606	6.43401	6.98399
	1.00055	1.80232	6.62949	7.61016
	0.993926	1.76256	6.21866	7.31198
	1.02706	1.73274	6.36113	7.42463
	0.980674	1.6201	6.61955	7.56046
	0.9873	1.63335	6.70237	7.1132
NTC2	1.0176	1.80352	5.86217	6.17009
	1.01466	1.8827	6.0088	6.7566
	1.02053	1.90909	6.34311	6.86804
	1	1.79765	6.29912	6.90616
	0.97654	1.71848	6.31965	6.88856
	0.970674	1.65103	6.12317	6.53666
NTC3	1.01684	1.87263	6.37579	6.6
	1.00421	1.92	6.56211	7.38
	1.01684	1.89789	6.58421	7.27895
	1.01053	1.84737	6.39789	6.63158
	0.972632	1.77789	6.63474	6.62526
	0.978947	1.68947	6.48316	6.89368
sgRNA1	1.01263	1.63949	4.53272	7.48106
	1.01263	1.77382	5.2698	7.63605
	1.00918	1.7566	5.54191	7.92882
	1.00918	1.67049	4.61883	7.49139
	0.98163	1.57061	5.0597	7.38117
	0.974742	1.55339	5.40413	8.19747
sgRNA2	1.0314	1.7719	6.31405	7.0281
	0.981818	1.8876	5.7124	7.19008
	1.03802	1.79835	6.27438	7.76529
	1.01818	1.8281	5.84132	7.64628
	0.955372	1.68926	6.89587	7.3124
	0.975207	1.63306	6.85289	7.2595
sgRNA3	1.00273	1.69416	5.20371	7.02567
	1.02895	1.68105	5.13818	7.25833
	1.03222	1.71054	5.58383	7.76297
	1.00928	1.60896	5.44293	7.96614
	0.960131	1.56636	5.44293	7.54014
	0.966685	1.57291	5.77717	7.4615

## Sheet: Fig. 1i
Fig. 1i
hours	24	48	72	96
NTC1	1.10905	1.80126	3.61516	4.69642
	0.970105	1.78105	3.57221	4.78484
	0.972632	1.78105	3.60253	4.90611
	1.01053	1.82147	3.68337	4.55495
	1.008	1.83916	3.47874	4.29726
	0.929684	1.90737	3.55705	4.25179
NTC2	1.05045	1.64095	3.8635	5.18472
	0.997033	1.70623	3.81602	5.04189
	0.982196	1.72404	3.94659	5.15617
	0.991098	1.80119	3.97923	5.24629
	1.00593	1.75964	3.89021	5.22255
	0.973294	1.81306	3.8457	4.91395
NTC3	0.99854	1.6438	3.64672	5.21468
	0.975182	1.67591	3.65255	4.98321
	0.972263	1.57956	3.77226	5.03714
	1.05109	1.62336	3.88613	5.38102
	0.969343	1.69343	3.83942	5.09197
	1.03358	1.71679	3.69927	4.76204
sgRNA1	1.07299	1.6837	3.48905	4.78832
	1.0219	1.73236	3.56691	4.74696
	0.961071	1.72749	3.6764	4.58394
	1	1.81995	3.74453	4.45255
	0.956204	1.81022	3.53041	4.32847
	0.987835	1.91241	3.50365	4.0438
sgRNA2	1.05664	1.65133	3.70354	5.10265
	0.974336	1.6646	3.62389	4.88496
	1.00354	1.72035	3.90796	5.07345
	1.00619	1.74425	3.80973	4.87434
	0.969027	1.7708	3.70354	4.64336
	0.990265	1.80531	3.68761	4.30354
sgRNA3	0.986646	1.73522	3.63296	4.43647
	1.0187	1.81534	3.56429	4.16406
	1.02556	1.85883	3.76116	4.42732
	1.02556	1.87486	3.57116	4.18237
	0.970622	1.90004	3.57573	4.29123
	0.972911	2.00305	3.45899	4.31388

## Sheet: Fig. 1j
Fig. 1j
hours	24	48	72	96
NTC1	1.00219	1.22101	2.66958	5.22538
	0.993435	1.14661	2.64333	5.27352
	1.00656	1.13786	2.83589	5.1291
	0.984683	1.18162	2.79212	5.37418
	0.989059	1.18162	3.00219	5.33042
	1.02407	1.52298	2.84464	5.40044
NTC2	1.08472	0.988659	2.18145	5.82388
	0.980654	1.00867	2.34156	5.29953
	0.948632	1.00067	2.37358	6.34023
	0.924616	1.09273	2.3936	4.74716
	0.96064	1.16077	2.48165	5.91194
	1.10073	1.29286	2.33756	5.41161
NTC3	0.96259	1.03597	2.02014	6.06906
	1.00576	1.10504	2.24892	5.73237
	0.992806	1.15252	2.26187	5.51223
	1.06187	1.16978	2.36547	5.72374
	0.997122	1.13525	2.30072	5.53381
	0.979856	1.30791	2.25755	5.36978
sgRNA1	0.965066	1.20087	2.41048	5.99127
	1	1.27074	2.81659	6.49782
	1.0524	1.32314	3.0262	6.15721
	1.00873	1.38865	2.75983	7.51528
	0.9869	1.30568	2.77293	5.96507
	0.9869	1.27511	2.56769	5.1048
sgRNA2	1.06286	1.27347	2.44898	6.76898
	0.964898	1.34694	2.84571	6.73469
	0.989388	1.63592	3.01224	8.11592
	1.03837	1.70939	3.03673	7.83184
	0.974694	1.56735	2.84571	6.7298
	0.969796	1.54286	2.6449	6.04408
sgRNA3	0.94849	1.31616	2.7762	6.90053
	0.953819	1.39076	2.67496	6.61812
	0.98579	1.70515	2.82416	6.60213
	1.00178	1.60391	2.82416	7.80639
	1.07638	1.55062	2.74423	7.25755
	1.03375	1.59858	2.9254	6.49023

## Sheet: Fig. 1k
Fig. 1k
X (days)	NTC + isotype (n=10)										sgRNA1 + isotype (n=5)					sgRNA2 + isotype (n=5)					sgRNA3 + isotype (n=5)
0	0	0	0	0	0	0	0	0	0	0	0	0	0	0	0	0	0	0	0	0	0	0	0	0	0
7	171.5	62.5	108	62.5	162	245	600	75	62.5	4	62.5	4	62.5	220.5	87.5	4	0.5	32	48	64	0.5	198	0.5	0	75
9	907.5	108	126	306.25	288	320	700	211.25	180	162	162	180	198	416	600	234	62.5	100	180	352	100	216	100	112.5	269.5
11	1512	180	750	850	526.5	337.5	700	125	600	400	700	1028.5	750	825	1267.5	775	567	269.5	480	486	607.5	343	288	269.5	600
13	2369.25	541.875	1058.75	1028.5	1152	1149.5	D	650	1210.94	725	1862	1764	1549.12	1368	1436.5	1605.5	850	567	1188	607	1152	825	972	789.688	1267.5
15	D	800	D	1605.5	D	D	D	D	1666	2362.5	1687.5	2156	D	2058	D	2156	1296	1089	2058	750	1296	1089	1617	1475.5	2137.5
X (days)	NTC + Comb (n=10)										sgRNA1 + Comb (n=5)					sgRNA2 + Comb (n=5)					sgRNA3 + Comb (n=5)
0	0	0	0	0	0	0	0	0	0	0	0	0	0	0	0	0	0	0	0	0	0	0	0	0	0
7	162	180	0.5	48	62.5	32	0.5	22.5	294	162	0	0.5	4	62.5	162	22.5	0	6	1	4	0	6	112.5	4	144
9	567	512	171.5	87.5	245	162	62.5	65.8125	294	364.5	4	40	48	196	352	211.25	6	100	220.5	4	8	93.75	269.5	180	162
11	393.75	1149.5	650	384	365.625	564.062	318.5	180	700	526.5	4	32	87.5	144	320	318.5	40	180	253.5	87.5	56	269.5	269.5	320	245
13	252	1512	567	416	648	550	750	352	800	567	75	75	180	40	320	162	64	216	125	4	100	207	336	180	320
15	850	D	850	750	1089	907.5	448	337.5	968	675	245	112.5	232.375	112.5	425.25	269.5	151.25	318.5	125	4	125	294	288	180	352
17	749.25	D	1440	D	1028.5	1367.19	1152	567	1089	567	269.5	112.5	198	162	384	306.25	216	337.5	253.5	4	269.5	607.5	416	220.5	281.75

## Sheet: Fig. 1l
Fig. 1l
X (days)	NTC + isotype (n=15)															sgRNA1 + isotype (n=5)					sgRNA2 + isotype (n=5)					sgRNA3 + isotype (n=5)
0	0	0	0	0	0	0	0	0	0	0	0	0	0	0	0	0	0	0	0	0	0	0	0	0	0	0	0	0	0	0
7	180	112.5	180	269.5	198	171	8	220.5	162	190.125	245	190.125	200.688	200.688	220.5	180	162	200.688	269.5	162	112.5	220.5	8	269.5	320	232.75	144	190.125	220.5	151.25
9	281.75	269.5	318.5	294	173.938	269.5	100	336	269.5	221.812	220.5	384.75	309.375	257.25	267.188	281.25	190.125	384	337.5	269.5	269.5	162	171	257.25	281.25	245	232.75	232.75	245	309.375
11	587.25	384	352	526.5	294	526.5	384	786.5	567	486	600	650	675	486	336	384	416	546.75	907.5	384	294	320	379.688	567	405	564.062	541.5	415.438	397.375	567
13	750	486	998.25	1568	365.625	847	991.875	1152	968	586.625	1224	2025	1787.12	725	847	816.75	625	968	1436.5	847	415.438	445.5	567	1224	1008	937.75	907.5	700	907.5	1605.5
15	1149.5	907.5	1058.75	2304	725	1690	1368	2282.38	1960	1224	1521	2025	2025	877.25	1058.75	825	1008	1260	1960	1470	775	716.625	1058.75	1605.5	1124.12	1813	1436.5	1028.5	1028.5	1960
17	1296	1352	1690	3078	700	1690	2342.44	2250	2462.56	1157.19	2250	2624	2816	1715	2304	750	1521	1521	2156	1968.75	1152	1188	1911	2250	1715	1960	1568	1368	1605.5	2816
X (days)	NTC + αPD-1 (n=20)																				sgRNA1 + αPD-1 (n=8)								sgRNA2 + αPD-1 (n=8)								sgRNA3 + αPD-1 (n=8)
0	0	0	0	0	0	0	0	0	0	0	0	0	0	0	0	0	0	0	0	0	0	0	0	0	0	0	0	0	0	0	0	0	0	0	0	0	0	0	0	0	0	0	0	0
7	125	171	198	211.25	112.5	320	220.5	232.75	245	245	162	245	253.125	112.5	112.5	162	171.5	196	180	208.25	180	245	232.375	232.375	180	216	100	180	198	245	87.5	220.5	180	320	220.5	220.5	162	106.25	162	220.5	87.5	153	126	169
9	294	294	433.5	400	368	486	245	294	232.375	281.75	269.5	309.375	269.5	180	180	162	320	200.688	351.562	309.375	269.5	294	323.438	294	361.25	253.5	106.25	180	294	211.25	112.5	309.375	220.5	486	220.5	220.5	221.812	232.375	245	196	171	281.25	200.688	220.5
11	384	464	352	487.688	486	786.5	269.5	567	294	486	306.25	650	486	318.5	448	352	506.25	486	725	448	112.5	304	269.5	189	364.5	318.5	180	294	416	162	48	405	100	361.25	384	336	269.5	397.375	269.5	269.5	144	526.5	309.375	486
13	587.25	700	650	725	907.5	1328.12	384	907.5	448	567	416	600	607.5	750	567	744.188	907.5	725	1666	800	269.5	486	416	294	486	416	180	384	546.75	162	8	665.5	112.5	600	526.5	486	351.562	486	400	586.625	281.25	676.875	546.75	609.188
15	1058	1188	546.75	1225.25	1028.5	1406.25	200.688	1188	469.625	586.625	587.25	786.5	750	D	900	1028.5	1764	1080	1521	750	368	600	700	368	847	337.5	269.5	432	432	245	8	726	48	541.5	587.25	526.5	469.625	416	506.25	526.5	245	1285.96	526.5	526.5
17	1224	1296	587.25	1028.5	1549.12	1521	384	1394.25	650	700	700	1008	847	D	800	1224	1787.12	1436.5	2250	1296	486	1183	650	384	936	448	384	448	567	294	8	1183	8	486	1188	877.25	567	750	750	877.25	379.312	1605.5	847	650

[truncated: 87 more sheets: Fig. 1m, Fig. 1n, Fig. 1o, Fig. 1p, Fig. 2c, Fig. 2d, Fig. 2f, Fig. 2g, Fig. 2l, Fig. 3b, Fig. 3c, Fig. 3e, Fig. 3g, Fig. 3h, Fig. 3i, Fig. 3j, Fig. 3k, Fig. 3l, Fig. 4b, Fig. 4c …]
